# Supplementary material for: Expanded phylogeny elucidates Deinosuchus relationships, crocodylian osmoregulation and body-size evolution
Source: Commun Biol. 2025 Apr 23;8:611. doi: 10.1038/s42003-025-07653-4 (PMC12018936; doi:10.1038/s42003-025-07653-4)
Supplement: Supplementary file 3 — Supplementary Data 1 [file 42003_2025_7653_MOESM3_ESM.zip]

Archive with 7 entries (6 files):
- Supplementary Data 1/
- Supplementary Data 1/Ages.xlsx
- Supplementary Data 1/Walter et al.nex
- Supplementary Data 1/Walter et al_[TNT].tnt
- Supplementary Data 1/Walter_RM_cont+discrete_[TNT].tnt
- Supplementary Data 1/Walter_RM_rediscrete+discrete.nex
- Supplementary Data 1/Walter_RM_rediscrete+discrete_[TNT].tnt
