# Supplementary material for: Expanded phylogeny elucidates Deinosuchus relationships, crocodylian osmoregulation and body-size evolution
Source: Commun Biol. 2025 Apr 23;8:611. doi: 10.1038/s42003-025-07653-4 (PMC12018936; doi:10.1038/s42003-025-07653-4)
Supplement: Supplementary file 3 — Supplementary Data 1 [file 42003_2025_7653_MOESM3_ESM.zip › Supplementary Data 1/Ages.xlsx]

## Sheet: Ages
	FAD	LAD
Bernissartia_fagesii	125.1	124.9
Acynodon_adriaticus	83.4	83.2
Acynodon_iberoccitanus	72.2	72
Agaresuchus_subjuniperus	69	66
Albertochampsa_langstoni	75.9	72.1
Alligator_mcgrewi	19	17
Alligator_mefferdi	12	10
Alligator_mississippiensis	0.001	0
Alligator_olseni	19	17
Alligator_prenasalis	34	33.8
Alligator_sinensis	0.001	0
Alligator_thomsoni	16.3	13.6
Allodaposuchus_precedens	72.1	66
Allognathosuchus_polyodon	50.3	46.2
Allognathosuchus_wartheni	55.5	55.3
Arenysuchus_gascabadiolorum	68	67
Asiatosuchus_depressifrons	55.8	54.8
Asiatosuchus_germanicus	48.2	44.4
Australosuchus_clarkae	26	24
Borealosuchus_acutidentatus	60.2	56.8
Borealosuchus_formidabilis	60.2	56.8
Borealosuchus_griffithi	66	63.3
Borealosuchus_sternbergii	67	65.9
Borealosuchus_threeensis	66.1	65.9
Borealosuchus_wilsoni	50.4	50.2
Bottosaurus_fustidens	60.9	56.2
Bottosaurus_harlani	70.6	66
Boverisuchus_magnifrons	48.2	44.4
Boverisuchus_vorax	50.3	46.2
Brachychampsa_montana	67.2	66
Brachychampsa_sealeyi	82	74
Brachyuranochampsa_eversolei	50.3	46.2
Brochuchus_pigotti	20.5	20.3
Caiman_brevirostris	11.6	5.3
Caiman_crocodilus	0.001	0
Caiman_latirostris	0.001	0
Caiman_wannlangstoni	16	5.3
Caiman_yacare	0.001	0
Centenariosuchus_gilmorei	18.9	15.9
Ceratosuchus_burdoshi	56.8	55.4
Chinatichampsus_wilsonorum	42.8	41.5
Crocodylus_acer	55.4	50.3
Crocodylus_affinis	50.3	46.2
Crocodylus_megarhinus	37	36.6
Crocodylus_niloticus	0.001	0
Crocodylus_porosus	0.001	0
Crocodylus_rhombifer	0.001	0
Deinosuchus_riograndensis	83.6	72.1
Deinosuchus_schwimmeri	83.6	72.1
Diplocynodon_darwini	48.2	44.4
Diplocynodon_deponiae	48.2	48
Diplocynodon_hantoniensis	37.8	33.9
Diplocynodon_muelleri	33.9	27.8
Diplocynodon_ratelii	23	20.4
Diplocynodon_remensis	58.14	57.92
Diplocynodon_tormis	41.2	37.8
Dollosuchoides_densmorei	47.8	41.2
Dongnanosuchus_hsui	41.2	33.9
Eoalligator_chunyii	72.1	61.6
Eogavialis_africanum	33.9	33.8
Eosuchus_lerichei	59.2	56
Eosuchus_minor	56.1	55.9
Eothoracosaurus_mississippiensis	72.2	72
Euthecodon_arambourgi	20.4	15.9
Gavialis_gangeticus	0.001	0
Gavialis_lewisi	5.3	2.5
Gavialosuchus_eggenburgensis	20.4	18.2
Globidentosuchus_brachyrostris	11.6	5.3
Gnatusuchus_pebasensis	13.5	12
Gryposuchus_colombianus	13.8	11.6
Hassiacosuchus_gaudryi	35.1	34.9
Hassiacosuchus_haupti	48.2	44.4
Hylaeochampsa_vectiana	125	120
Iharkutosuchus_makadii	86.4	83.2
Jiangxisuchus_nankangensis	70.6	66
Kambara_implexidens	56	47.8
Kentisuchus_spenceri	56	47.8
Krabisuchus_siamogallicus	37.71	33.9
Kuttanacaiman_iquitosensis	16	11.6
La_venta_Caiman	11.6	7.2
Leidyosuchus_canadensis	83.6	72.1
Lohuecosuchus_mechinorum	72.2	72
Lohuecosuchus_megadontos	72.2	72
Maomingosuchus_petrolicus	37.8	33.9
Mecistops_cataphractus	0.001	0
Melanosuchus_niger	0.001	0
Mourasuchus_amazonensis	11.6	7.2
Mourasuchus_arendsi	11.6	5.3
Mourasuchus_atopus	13.8	11.8
Navajosuchus_mooki	65	60.2
Orientalosuchus_naduongensis	39	35
Osteolaemus_osborni	0.001	0
Osteolaemus_tetraspis	0.001	0
Pachycheilosuchus_trinquei	113	100
Paleosuchus_palpebrosus	0.001	0
Paleosuchus_trigonatus	0.001	0
Paratomistoma_courti	41.2	37.8
Pietraroiasuchus_ormezzanoi	125	119
Piscogavialis_jugaliperforatus	7.2	5.3
Planocrania_datangensis	61.6	59.2
Planocrania_hengdongensis	59.2	56
Procaimanoidea_kayi	50.3	46.2
Procaimanoidea_utahensis	46.2	42
Prodiplocynodon_langi	72.1	66
Protoalligator_huiningensis	61.6	59.2
Protocaiman_peligrensis	66	61.6
Purussaurus_brasiliensis	11.6	7.2
Purussaurus_mirandai	11.6	5.3
Purussaurus_neivensis	13.8	11.8
Quinkana_spp	27.8	0.011
Rimasuchus_lloydi	18	17
Shamosuchus_djadochtaensis	72.2	72
Stangerochampsa_mccabei	72.1	68
Thecachampsa_antiqua	13.8	11.6
Thoracosaurus_macrorhynchus	66	61.6
Thoracosaurus_neocesariensis	66.1	65.9
Tomistoma_cairense	44.5	41.2
Tomistoma_lusitanica	13.8	11.6
Tomistoma_schlegelii	0.001	0
Toyotamaphimeia_machikanensis	0.7	0.3
Trilophosuchus_rackhami	14	13
Tsoabichi_greenriverensis	55.4	50.3
Voay_robustus	0.011	0.01
Wannaganosuchus_brachymanus	60.2	56.8
