# Supplementary material for: Expanded phylogeny elucidates Deinosuchus relationships, crocodylian osmoregulation and body-size evolution
Source: Commun Biol. 2025 Apr 23;8:611. doi: 10.1038/s42003-025-07653-4 (PMC12018936; doi:10.1038/s42003-025-07653-4)
Supplement: Supplementary file 3 — Supplementary Data 1 [file 42003_2025_7653_MOESM3_ESM.zip › Supplementary Data 1/Walter et al.nex]

#NEXUS
[written Mon Aug 19 16:53:26 CEST 2024 by Mesquite  version 3.70 (build 940) at PC_J/192.168.48.189]

BEGIN TAXA;
	TITLE Taxa;
	DIMENSIONS NTAX=128;
	TAXLABELS
		Bernissartia_fagesii Acynodon_adriaticus Acynodon_iberoccitanus Agaresuchus_subjuniperus Albertochampsa_langstoni Alligator_mcgrewi Alligator_mefferdi Alligator_mississippiensis Alligator_olseni Alligator_prenasalis Alligator_sinensis Alligator_thomsoni Allodaposuchus_precedens Allognathosuchus_polyodon Allognathosuchus_wartheni Arambourgia_gaudryi Arenysuchus_gascabadiolorum Asiatosuchus_depressifrons Asiatosuchus_germanicus Australosuchus_clarkae Borealosuchus_acutidentatus Borealosuchus_formidabilis Borealosuchus_griffithi Borealosuchus_sternbergii Borealosuchus_threeensis Borealosuchus_wilsoni Bottosaurus_fustidens Bottosaurus_harlani Boverisuchus_magnifrons Boverisuchus_vorax Brachychampsa_montana Brachychampsa_sealeyi Brachyuranochampsa_eversolei Brochuchus_pigotti Caiman_brevirostris Caiman_crocodilus Caiman_latirostris Caiman_wannlangstoni Caiman_yacare Centenariosuchus_gilmorei Ceratosuchus_burdoshi Chinatichampsus_wilsonorum Crocodylus_acer Crocodylus_affinis Crocodylus_megarhinus Crocodylus_niloticus Crocodylus_porosus Crocodylus_rhombifer Deinosuchus_riograndensis Deinosuchus_schwimmeri Diplocynodon_darwini Diplocynodon_deponiae Diplocynodon_hantoniensis Diplocynodon_muelleri Diplocynodon_ratelii Diplocynodon_remensis Diplocynodon_tormis Dollosuchoides_densmorei Dongnanosuchus_hsui Eoalligator_chunyii Eocaiman_cavernensis Eocaiman_itaboraiensis Eocaiman_palaeocenicus Eogavialis_africanum Eosuchus_lerichei Eosuchus_minor Eothoracosaurus_mississippiensis Euthecodon_arambourgii Gavialis_gangeticus Gavialis_lewisi Gavialosuchus_eggenburgensis Globidentosuchus_brachyrostris Gnatusuchus_pebasensis Gryposuchus_colombianus Hassiacosuchus_haupti Hylaeochampsa_vectiana Iharkutosuchus_makadii Jiangxisuchus_nankangensis Kambara_implexidens Kentisuchus_spenceri Krabisuchus_siamogallicus Kuttanacaiman_iquitosensis La_venta_Caiman Leidyosuchus_canadensis Lohuecosuchus_mechinorum Lohuecosuchus_megadontos Maomingosuchus_petrolica Mecistops_cataphractus Melanosuchus_niger Mourasuchus_amazonensis Mourasuchus_arendsi Mourasuchus_atopus Navajosuchus_mooki Necrosuchus_ionensis Orientalosuchus_naduongensis Osteolaemus_osborni Osteolaemus_tetraspis Pachycheilosuchus_trinquei Paleosuchus_palpebrosus Paleosuchus_trigonatus Paratomistoma_courti Pietraroiasuchus_ormezzanoi Piscogavialis_jugaliperforatus Planocrania_datangensis Planocrania_hengdongensis Procaimanoidea_kayi Procaimanoidea_utahensis Prodiplocynodon_langi Protoalligator_huiningensis Protocaiman_peligrensis Purussaurus_brasiliensis Purussaurus_mirandai Purussaurus_neivensis Quinkana_spp Rimasuchus_lloydi Shamosuchus_djadochtaensis Stangerochampsa_mccabei Thecachampsa_antiqua Thoracosaurus_macrorhynchus Thoracosaurus_neocesariensis Tomistoma_cairense Tomistoma_lusitanica Tomistoma_schlegelii Toyotamaphimeia_machikanensis Trilophosuchus_rackhami Tsoabichi_greenriverensis Voay_robustus Wannaganosuchus_brachymanus 
	;

END;


BEGIN CHARACTERS;
	TITLE  Character_Matrix;
	DIMENSIONS  NCHAR=219;
	FORMAT DATATYPE = STANDARD RESPECTCASE GAP = - MISSING = ? SYMBOLS = "  0 1 2 3 4 5 6 7 8 9 A B C D E F G H J K M N";
	CHARSTATELABELS 
		1 Fused_proatlas_shape /  'boomerang-shaped' 'strap-shaped' 'block-shaped',
		2 Proatlas_process /  with_anterior_process without_anterior_process,
		3 Proatlas_dorsal_keel /  with_dorsal_keel without_dorsal_keel,
		4 Atlas_intercentrum_shape /  'wedge-shaped' 'plate-shaped',
		5 Dorsal_margin_of_atlantal_rib_process /  smooth dorsal_process,
		6 Atlantal_ribs_lamina /  without_lamina with_lamina,
		7 Atlantal_ribs_articular_facets /  without_facets with_facets,
		8 Axial_rib_tuberculum_tip /  broad_dorsal_tip acute_dorsal_tip,
		9 Axial_rib_tuberculum_diapophysis /  contact_late_in_ontogeny contact_early_in_ontogeny,
		10 Axis_neural_spine_shape /  horizontal_anteriorly slopes_anteriorly,
		11 Axis_neural_spine_ /  crested not_crested,
		12 Posterior_half_of_axis_neural_spine_ /  wide narrow,
		13 Axis_neural_arch_ /  lacks_diapophysis bears_diapophysis,
		14 Axial_hypapophysis_location /  _center_of_centrum anterior_end_of_centrum,
		15 Axial_hypapophysis_shape /  without_deep_fork with_deep_fork,
		16 Hypapophyseal_keels_presence /  11th_vertebra_behind_atlas 12th_vertebra_behind_atlas 10th_vertebra_behind_atlas,
		17 Third_cervical_vertebra_hypapophysis /  prominent not_prominent,
		18 Neural_spine_on_third_cervical /  long short,
		19 Cervical_and_anterior_dorsal_centra /  lack_deep_pits_ventrally bear_deep_pits_ventrally,
		20 Presacral_centra /  amphicoelus procoelus,
		21 Anterior_sacral_rib_capitulum /  broadly_visible_in_dorsal_view obscured_in_dorsal_view,
		22 Scapular_blade_shape /  flares_dorsally 'sides sub-parallel',
		23 Deltoid_crest_of_scapula /  very_thin_with_sharp_margin very_wide_with_broad_margin,
		24 Scapulocoracoid_synchondrosis /  closes_late_in_ontogeny closes_early_in_ontogeny,
		25 Scapulocoracoid_facet_shape /  narrow_anterior_to_glenoid_fossa broad_anterior_to_glenoid_fossa,
		26 Proximal_edge_of_deltopectoral_crest_of_humerus /  not_concave concave,
		27 M._teres_major_and_M._dorsalis_scapulae_insertion /  seperately single_insertion_scar,
		28 Olecranon_process_of_ulna_shape /  'narrow and sub-angular' wide_and_rounded,
		29 Ulna_shape /  proximal_extremity_equal_to_distal proximal_extremity_wider_than_distal,
		30 Interclavicle_shape /  without_dorsoventral_flexure with_moderate_dorsoventral_flexure with_severe_dorsoventral_flexure,
		31 Anterior_end_of_interclavicle_ /  flat rodlike,
		32 Iliac_anterior_process_ /  prominent virtually_absent,
		33 Dorsal_margin_of_iliac_blade__ /  rounded_with_smooth_border rounded_with_modest_dorsal_indentation rounded_with_strong_dorsal_indentation narrow_with_dorsal_indentation rounded_dorsal_tip_deep,
		34 Supraacetabular_crest /  narrow borad,
		35 Limb_bones_form /  robust slender,
		36 M._caudofemoralis_ /  single_head souble_head,
		37 Dorsal_osteoderms_keel /  not_keeled keeled,
		38 Dorsal_midline_osteoderms_shape /  rectangular nearly_square,
		39 Number_of_contiguous_dorsal_osteoderms_per_row_ /  four six eight ten,
		40 Nuchal_shield /  grades_continously_into_dorsal_shield _with_four_nuchal_osteoderms six_nuchal_osteoderms eight_nuchal_osteoderms_in_two_parallel_rows,
		41 Ventral_armor_ /  absent single_ventral_osteoderms paired_ventral_osteoderms,
		42 Anterior_margin_of_dorsal_midline_osteoderms_ /  with_anterior_process without_anterior_process,
		43 Ventral_scales_pores /  have_follicle_gland_pores lack_follicle_gland_pores,
		44 Ventral_collar_scales_ /  not_enlarged single_enlarged_row two_parallel_enlarged_rows,
		45 Median_pelvic_keel_scales_along_tail /  two_parallel_rows single_row merge_with_lateral_keel_scales,
		46 Alveoli_size_of_dentary_teeth /  _3_and_4_same_size_and_confluent 4_larger_than_3_and_seperated 3_and_4_are_nearly_the_same_size_and_separated,
		47 Anterior_dentary_teeth /  strongly_procumbent project_anterodorsaly,
		48 Dentary_symphysis_extension /  fourth_and_fifth_alveolus sixth_through_eight_alveolus eighth_to_twelfth_alveolus twelfth_to_sixteenth beyond_the_sixteenth,
		49 Dentary_curvature_between_fourth_and_tenth_alveoli /  gently deeply linear,
		50 Largest_dentary_alveolus_caudal_to_fourth /  13_or_14 between_11_and_14_and_a_series_behind_it 11_or_12 no_differentiation behind_14 10,
		51 Splenial_with_anterior_perforation_for_cranial_nerv_V /  existent lacking,
		52 Mandibular_ramus_of_cranial_nerv_V /  only_anterior single_perforation_posterior double_perforation_posterior,
		53 Mandibular_symphysis_size /  splenial_participates_ 'splenial excluded, anterior tip of splenial ventral to Meckelian groove' 'splenial excluded, anterior tip of splenial dorsal to Meckelian groove' 'deep splenial symphysis, splenial forms wide V' 'deep splenial symphysis, splenial forms narrow V' splenial_reaches_mandibular_symphysis_but_does_not_touch_other_splenial,
		54 Coronoid_position_for_foramen_intermandibularis_medius /  bounding_posterior_half_of_foramen_ completely_surrounding_foramen obliterates_foramen_,
		55 Coronoid_superior_edge /  sloping_strongly_anteriorly almost_horizontal,
		56 Coronoid_inferior_process /  laping_over_inner_surface_of_meckelian_fossa remains_on_medial_surface_of_mandible,
		57 Coronoid_perforation /  imperforate perforation_posterior_to_foramen_intermandibularis_medius,
		58 Splenial_process /  separates_angular_and_coronoid no_process_between_angular_and_coronoid,
		59 'Angular-surangular suture with ext.mand. fenestra' /  contacting_fenestra_at_posterior_angle passing_along_ventral_margin_of_fenestra,
		60 Surangular_anterior_processes /  unequal 'sub-equal to equal',
		61 Surangular_spur_on_lingual_tooth_row /  spur_for_at_least_one_alveolus_length no_spur,
		62 External_mandibular_fenestra /  absent present_as_narrow_slit present_with_discrete_concavity_on_angular_dorsal_margin present_and_very_large,
		63 'Surangular-dentary suture intersection with ext. mand. fenestra' /  anterior_to_posterodorsal_corner at_posterodorsal_corner,
		64 Angular_anterior_tip_to_foramen_intermandibularis_caudalis /  towards_anterior_end_of_foramen_ not_towards_anterior_end_of_foramen,
		65 'Surangular-angular suture lingually meets articular' /  at_ventral_tip dorsal_to_tip,
		66 Surangular_at_lateral_wall_of_glenoid_fossa /  continuing_to_dorsal_tip truncated,
		67 'Articular-surangular suture form' /  simple articular_bears_anterior_lamina_dorsal_to_lingual_foramen articular_bears_anterior_lamina_ventral_to_lingual_foramen articular_bears_lamina_above_and_below_foramen,
		68 Lingual_foramen_for_articular_artery /  perforates_surangular_entirely 'perforates surangular/angular suture',
		69 Foramen_aerum_position /  at_lingual_margin_of_retroarticular_process set_in_from_margin_of_retroarticular_process,
		70 Retroarticular_process_projection /  posteriorly 'posterodorsally, not higher than the posterior edge of the articular fossa' 'projects posterodorsally, higher than the posterior edge of the articular fossa',
		71 Surangular_extension /  posterior_end_of_retroarticular_process pinched_off_anterior_to_tip_of_retroarticular_process,
		72 'Surangular-articular suture orientation within glenoid fossa' /  anteroposteriorly bowed_strongly_laterally,
		73 'Articular-surangular connection' /  sulcus_between_articular_and_surangular artciular_flush_against_surangular,
		74 Hyoid_cornu_dorsal_projection_form /  flat rodlike,
		75 Hyoid_cornu_dorsal_projection_lateromedial /  narrow_with_parallel_sides flared,
		76 Lingual_osmoregulatory_pores /  small large,
		77 Tongue /  with_keratinized_surface without_keratinized_surface,
		78 'Teeth and alveoli of maxilla/dentary form' /  'circular in cross-section' posterior_teeth_laterally_compressed_ all_teeth_compressed_,
		79 Maxillary_and_dentary_teeth_serration /  smooth_carinae serrated with_neither_carinae_nor_serrations,
		80 Naris_projection /  anterodorsally dorsally posterodorsally,
		81 External_naris_and_nasal_interaction /  external_naris_birsected_by_nasals nasal_contacts_external_naris_without_bisection nasal_excluded_externally_from_naris nasal_and_premaxilla_not_in_contact,
		82 Naris_shape /  'circular or key-hole shaped' wider_than_long 'anteroposteriorly long and teardrop-shaped',
		83 External_naris_of_reproductively_mature_males /  similar_to_that_of_females with_bony_excrescence,
		84 External_naris_opening /  flush_with_dorsal_surface_of_premaxilla circumscribed_by_thin_crest,
		85 Premaxilla_surface_lateral_to_naris /  smooth with_deep_notch,
		86 Number_of_teeth_in_premaxilla_early_in_ontogeny /  five four,
		87 Incisive_foramen_size /  small large_and_more_than_half_the_greatest_width_of_premaxillae 'large and intersects premaxillary-maxillary suture',
		88 Incisive_foramen_position /  situated_far_from_premaxillary_tooth_row abuts_premaxillary_tooth_row projects_between_first_premaxillary_teeth,
		89 Dorsal_premaxillary_process /  short long_behind_3th_maxilla_tooth,
		90 Dentary_tooth_four_early_in_ontogeny /  in_notch_between_premaxilla_and_maxilla in_pit_between_premaxilla_and_maxilla,
		91 Dentary_teeth_position /  all_teeth_lingual_to_maxillary_teeth occlusion_pit_bewteen_seventh_and_eigth_maxillary_teeth dentary_teeth_in_line_with_maxillary_tooth_row,
		92 Largest_maxillary_alveolus /  third fifth fourth four_and_five_the_same_size six maxillary_teeth_homodont maxillary_alveloi_gradually_increase_in_diameter,
		93 Maxillary_tooth_row_form_posterior_to_first_six_maxillary_alveoli /  medially_curved_or_linear broadly_curved_laterally,
		94 Dorsal_surface_of_rostrum /  curves_smoothly bears_medial_dorsal_boss,
		95 Canthi_rostralii_at_maturity /  absent_or_very_modest very_prominent,
		96 Preorbital_ridges_ar_maturity /  absent_or_very_modest very_prominent,
		97 Antorbital_fenestra /  present absent,
		98 Vomer_position_anterior /  entirely_obscured_by_premaxilla_and_maxilla 'exposed on palate at premaxillary-maxillary suture',
		99 Vomer_position_posterior /  entirely_obscured_by_maxillae_and_palatines exposed_on_palate_between_palatines,
		100 Surface_of_maxilla_within_narial_canal /  imperforate with_linear_array_of_pits,
		101 Medial_jugal_foramen_size /  small very_large,
		102 Maxillary_foramen_for_cranial_nerve_V_size /  small_or_not_present very_large,
		103 Ectopterygoid_contact_with_maillary_toothrow_forming_medial_wall_of_at_least_1_mx_alveolus /  'absent and ectpt-mx suture anteromedially orientated and separated from toothrow margin' 'absent ans ectopt-mx suture parallel and adjacent to medial toothrow margin' present,
		104 Maxilla_termination_in_palatal_view /  anterior_to_lower_temporal_bar comprises_part_of_the_lower_temporal_bar,
		105 Penultimate_maxillary_alvelous_size /  less_than_twice_the_diamater_of_the_last_one more_than_twice_the_diamater_of_the_last_one,
		106 Prefrontal_dorsal_surface_appearance /  smooth_adjacent_to_orbital bearing_discrete_knoblike_processes,
		107 Dorsal_half_of_prefrontal_pillar /  narrow expanded_anteroposteriorly,
		108 Medial_process_of_prefrontal_pillar /  expanded_dorsoventrally expanded_anteroposteriroly,
		109 Prefrontal_pillar_form /  solid with_large_pneumatic_recess,
		110 Medial_process_of_prefrontal_pillar_at_base /  wide constricted,
		111 Maxilla_appearance_on_suborbital_fenestra /  linear_medial_margin 'broad shelf, lateral margin concave',
		112 Anterior_face_of_palatine_process_anteriroly /  rounded_or_pointed notched,
		113 Anterior_ectopetrygoid_process /  tapered_to_a_point forked,
		114 Palatine_process_extension /  beyond_anterior_end_of_suborbital_fenestra not_beyond_anterior_end_of_suborbital_fenestra,
		115 Palatine_process_form /  broad_anteriroly form_of_a_thin_wedge,
		116 Lateral_edges_of_palatines_appearance /  smooth_anteriroly lateral_process_projecting_into_suborbital_fenestra,
		117 'Palatine-pterygoid suture' /  at_posterior_angle_of_suborbital_fenestra far_from_posterior_angle_of_suborbital_fenestra,
		118 Pterygoid_ramus_of_ectopterygoid_form /  'straight, posterolateral fenestra margin linear' 'bowed, posterolateral fenestra margin concave',
		119 Lateral_edges_of_palatines_form /  parallel_posterior 'flare posteriorly, producing shelf',
		120 Anterior_border_of_choana /  comprised_of_palatines entirely_surrounded_by_pterygoids,
		121 Choana_projecting_at_maturity /  posteroventrally anteroventrally,
		122 Pterygoid_surface_around_choana /  flush_with_choanal_margin pushed_inward_anterolateral_to_choana_aperture pushed_inward_around_choana_to_form_neck_surrounding_aperture everted_from_flat_surface_to_form_neck_surounding_aperture,
		123 Posterior_rim_of_internal_choana /  not_deeply_notched deeply_notched,
		124 Internal_choana_appearance /  not_septated with_septum_that_remains_recessed_within_choana with_septum_that_projects_out_of_choana,
		125 'Ectopterygoid-pterygoid flexure appearance' /  flexure_disappeares_during_ontogeny flexure_remains_throughout_ontogeny,
		126 Ectopterygoid_extention_at_maturity /  _to_posterior_tip_of_lateral_pterygoid_flange __not_to_posterior_tip_of_lateral_pterygoid_flange,
		127 Maxilla_connection_with_lacrimal /  'lacrimal makes broad contact with nasal, no process' maxilla_with_posterior_process_within_lacrimal maxilla_with_posterior_process_between_lacrimal_and_prefrontal,
		128 Prefrontal_form /  'separated by frontals and nasals, anterior process of frontal extending far anterior to the anterior margin of the orbit' 'prefrontals separated by the frontal and nasals, anterior process of frontal around the same level or posterior to the anterior margin of the orbit' 'prefrontals meet medially, anterior process of frontal around the same level or posterior to the anterior margin of the orbit',
		129 Lacrimal_and_prefrontal_size /  lacrimal_longer_than_prefrontal prefrontal_longer_than_lacrimal lacrimal_and_prefrontal_same_size_and_elongated,
		130 Anterior_tip_of_frontal_form /  simple_acute_point 'broad, complex sutural contact with nasals',
		131 Ectopterygoid_extension_at_postorbital_bar /  extends_along_medial_face_of_postorbital_bar stops_abruptly_ventral_to_postorbital_bar,
		132 Postorbital_bar_form /  massive slender,
		133 Postorbital_process /  'prominent, dorsoventrally broad, two spines' short_and_generally_not_prominent,
		134 Ventral_margin_of_postorbital_bar /  flush_with_lateral_jugal_surface inset_from_lateral_jugal_surface,
		135 Postorbital_bar_connection_with_skull_table /  continous_with_anterolateral_edge_of_skull_table inset_from_skull_table,
		136 Margin_of_orbit /  flush_with_skull_surface dorsal_edges_of_orbist_upturned orbital_margin_telescoped anterior_margins_of_orbit_telescoped,
		137 Ventral_margin_of_orbit_form /  'not upturned, ventral margin gently circular' 'anterior margin upturned, ventral margin gently circular' 'anterior margin upturned, ventral margin with a prominent notch',
		138 Palpebral_form /  single_ossification multiple_ossifications,
		139 Quadratojugal_spine_appearance /  prominent_at_maturity greatly_reduced_or_absent_at_maturity,
		140 Quadratojugal_spine_position_into_infratemporal_fenestra /  'low, near posterior angle of fenestra' 'high, between posterior and superior angles of  fenestra',
		141 Posterior_angle_of_infratemporal_fenestra /  quadratojugal_forms_posterior_angle_of_fenestra jugal_forms_posterior_angle_of_fenestra 'quadratojugal-jugal suture lies at posterior angle of fenestra',
		142 Postorbital_contacts /  _neither_quadrate_nor_quadratojugal_medially quadratojugal_but_not_quadrate_medially quadrate_and_quadratojugal_at_dorsal_angle_of_infrat._fenestra quadratojugal_with_significant_descending_process,
		143 Quadratojugal_process /  long_anterior_process_along_lower_temporal_bar ' modest process, or none at all, along lower temporal bar',
		144 Quadratojugal_extention /  extends_to_superior_angle_of_infratemporal_fenestra does_not_extend_to_superior_angle_of_infratemporal_fenestra,
		145 'Postorbital-squamosal suture orientation to skull table' /  passes_ventrally passes_medially,
		146 Dorsal_and_ventral_rims_of_squamosal_groove /  parallel flaring_anteriorly,
		147 Quadrate_and_squamosal_on_external_auditory_meatus /  not_in_contact_posteriorly suture_extends_dorsally_along_caudal_margin_of_meatus extends_only_to_caudoventral_boarder_of_meatus,
		148 Caudal_margin_of_otic_aperture /  not_defined_and_merging_into_exoccipital smooth_and_continous_with_paroccipital_process inset,
		149 Frontoparietal_suture_position /  deeply_within_supratemporal_fenestra making_modest_entry_into_supratemporal_fenestra_at_maturity on_skull_table_entirely,
		150 Frontoparietal_suture_between_supratemporal_fenestrae /  concavoconvex linear,
		151 Supratemporal_fenestra_appearance /  dermal_bones_do_not_overhang_rim_of_fenestra parietal_overhangs_the_rim_at_maturity 'postorbital, squamosal and parietal overhang rim at maturity' fenestra_closes_during_ontogeny,
		152 Anteromedial_corner_of_supratemporal_fenestra /  shallow_fossa_or_no_fossa smooth,
		153 Medial_parietal_wall_of_supratemporal_fenestra /  imperforate bearing_foramina,
		154 Parietal_and_squamosal_on_supratemporal_fenestra /  widely_separated_by_quadrate_on_posterior_fenestra_wall approaching_each_other_on_fenestra_without_making_contact meeting_along_posterior_wall_of_fenestra,
		155 Skull_table_surface_at_maturity /  sloping_ventrally_from_sagittal_axis planar 'slopes ventrally toward sagittal axis at maturity, lateral elements planar',
		156 Squamosal_on_skull_table /  horizontal_or_nearly_so upturned_to_form_a_discrete_posterolateral_horn producing_a_high_transversely_oriented_eminence_at_the_posterior_margin_late_in_ontogeny,
		157 Posterolateral_squamosal_rami /  rami_along_paroccipital_process_short rami_along_paroccipital_process_significant,
		158 Squamsoal_form /  does_not_extend_to_lateral_extent_of_paroccipital_process extends_to_lateral_extent_of_paroccipital_process,
		159 Supraoccipital_exposure_on_dorsal_skull_table /  absent small large large_such_that_parietal_is_excluded_from_posterior_edge_of_table,
		160 Anterior_foramen_of_cranial_nerve_VII /  ventrolateral_to_basisphenoid_rostrum ventral_to_basisphenoid_rostrum,
		161 Braincase_wall_lateral_to_basisphenoid_rostrum /  sulcus_on_anterior_braincase_wall 'braincase wall  smooth, no sulcus',
		162 Basisphenoid_anterior_to_trigeminal_foramen /  not_exposed_extensively exposed_extensively,
		163 Prootic_on_external_braincase_wall /  extensively_exposured largely_obscured_by_quadrate_and_laterosphenoid_externally,
		164 Laterosphenoid_bridge /  comprised_entirely_of_laterosphenoid with_ascending_process_or_palatine,
		165 Capitate_process_of_laterosphenoid /  oriented_laterally_toward_midline oriented_anteroposteriorly_toward_midline,
		166 Parietal_pneumatic_system /  parietal_with_recess_communicating_with_pneumatic_system 'parietal solid, without recess',
		167 Lateral_braincase_wall /  significant_ventral_quadrate_process_on_braincase_wall 'q-pt suture linear from basisphenoid exposure to trigeminal fo',
		168 Lateral_carotid_foramen /  opens_lateral_to_basisphenoid_at_maturity dorsal_to_to_basisphenoid_at_maturity,
		169 External_surface_of_basioccipital_ventral_to_occipital_condyle /  oriented_posteroventrally_at_maturity oriented_posteriorly_at_maturity,
		170 Posterior_pterygoid_process /  tall_and_prominent small_and_project_posteroventrally small_and_project_posteriorly,
		171 Basisphenoid_appearance_ventral_to_basioccipital /  thin_ anteroposteriorly_wide,
		172 Basisphenoid_exposure /  not_broadly_exposed_ventral_to_basioccipital exposed_as_broad_sheet_ventral_to_basioccipital,
		173 Exoccipital_on_paroccipital_process /  with_very_prominent_boss with_small_or_no_boss_on_paroccipital_process,
		174 Lateral_eustachian_canal_openings /  dorsal_to_medial_eustachian_canal lateral_to_medial_eustachian_canal,
		175 Exoccipital_termination /  dorsal_to_basioccipital_tubera 'sending robust process ventrally, participating in bo tubera' sending_slender_process_ventrally_to_basioccipital_tubera,
		176 Quadrate_foramen_aerum_position /  on_mediodorsal_angle_of_quadrate on_dorsal_surface_of_quadrate,
		177 Quadrate_foramen_aerum_size_at_maturity /  small comparatively_large absent,
		178 Quadrate_appearance_on_dorsal_surface_of_ramus /  'lacking prominent, mediolaterally thin crest' 'bearing prominent, mediolaterally thin crest',
		179 Attachment_scar_for_posterior_mandibular_abductor_muscle /  forming_modest_crest_on_ventral_surface_of_quadrate_ramus forming_prominent_knob_on_ventral_surface_of_quadrate_ramus,
		180 Quadrate_hemicondyle /  'small, ventrally-reflected medial hemicondyle' small_medial_hemicondyle_dorsal_notch_for_foramen_aerum with_prominent_dorsal_projection_between_hemicondyles with_expanded_medial_hemicondyle,
		181 Iris_colour /  'greenish/yellowish' brown,
		182 Postoccipital_osteoderms /  two_or_more one,
		183 Paired_midline_scale_rows /  fewer_than_eight eight_to_14 more_than_14,
		184 Ectopterygoid_maxillary_ramus_form /  'less than two-thirds of lateral margin of suborbital fenestra' 'more than two-thirds of lateral margin of suborbital fenestra',
		185 Ectopterygoid_maxillary_ramus_termination /  at_lateral_margin_of_suborbital_fenestra 'lateral to it, maxilla separating the ectopterygoid from fenestra',
		186 'Palatine-maxillary suture intersection at suborbital fenestra' /  at_its_anteromedial_margin nearly_at_its_anteriormost_limit,
		187 Frontal_with_midsagittal_crest_between_orbits /  lacks bears,
		188 Cervical_neural_spines_form /  anteroposteriorly_broad 'posterior neural spines thin and rod-like',
		189 Largest_premaxilla_tooth /  second third fourth third_and_fourth_similar_largest all_similar_in_size fourth_and_fifth_similarly_largest first_for_similar_in_size,
		190 Dorsal_surface_of_surangular /  smooth large_sulcus_next_to_the_anterior_half_of_the_glenoid_fossa,
		191 'U-shaped depression of the frontal at the point of maximum' /  absent present,
		192 Head_shape /  relatively_flat 'formed like a wedge and trapezoid in cross-section',
		193 Anterior_jugal_process /  extends_anterior_to_the_anterior_process_of_frontal_ at_the_same_level_as_the_anterior_process_of_frontal_ well_posterior_to_the_anterior_process_of_frontal_,
		194 Notch_between_the_premaxilla_and_maxilla_in_adults /  present not_present,
		195 Anterior_maxilla_and_dentary_teeth /  without_or_weak_dorsoventral_ridges_on_the_lateral_surface with_dominant_dorsoventral_ridges_on_the_lateral_surface,
		196 If_largest_dentary_alveolus_is_between_11th_and_14th_and_a_series_behind_it /  11th 12th 13th_or_14th,
		197 'Surangular-angular suture lingually originates ' /  near_the_ventral_border_of_the_external_mandibular_fenestra_ near_the_dorsal_border_of_the_external_mandibular_fenestra_and_straight near_the_dorsal_border_of_theexternal_mandibular__fenestra_and_bowed,
		198 'If supraoccipital exposure on skull table is large or very large, is  ' /  trapezoid triangular 'block-shaped',
		199 Edge_of_the_maxillary_alveoli /  lower_or_at_the_same_level_than_the_space_between_toothrow_ edge_of_maxillary_tooth_alveoli_higher_than_the_space,
		200 Ventral_border_of_exoccipital_ /  'ventrally projected, hiding the posterior opening of the cranioquadrate passage from the occipital view ' 'straight, sharpen or smoothly convex and does not hide the posterior opening of the cranioquadrate passage from the occipital view ',
		201 Occipital_surface_at_maturity /  'sloped, visible in dorsal view ' vertical_or_not_visible_in_dorsal_view,
		202 'Ventral premaxilla-maxilla suture ' /  short_and_ends_posteriorly_before_the_3rd_maxillary_alveoli elongated_and_extends_or_exceeds_the_3rd_maxillary_alveoli_,
		203 Number_of_teeth_on_maxilla /  less_than_18_teeth 18_to_22_teeth more_than_22_teeth,
		204 'Lateral edge of the skull table at the level of the postorbital-squamosal suture ' /  situated_laterally_or_at_the_same_level_as_the_quadrate_condyle_in_dorsal_view_at_maturity situated_medially_to_the_quadrate_condyle_in_dorsal_view_at_maturity,
		205 Frontal_ending /  at_the_same_level_or_posterior_to_the_anterior_extension_of_the_prefrontal extends_well_anterior_to_the_anterior_extension_of_the_prefrontal,
		206 Maxilla_posterior_process_without_tooth_in_ventral_view /  short_or_absent long_longer_than_the_distance_between_the_three_last_teeth_,
		207 Interorbital_bridge /  narrower_to_equivalent_than_the_width_of_the_orbit broader_than_the_width_of_the_orbit,
		208 Supratemporal_fenestra_at_maturity /  'longer than wide or rounded, posterior bar of supratemporal fenestra thick ' 'wider than long, posterior bar of supratemporal fenestra thick ' 'wider than long, posterior bar thin ',
		209 Medial_crest_on_the_basioccipital /  present absent,
		210 Posterior_dentary_process_between_splenial_and___angular_on_the_ventral_side /  absent present,
		211 Dorsal_margin_of_the_articular_on_the_retroarticular_process_ /  largely_visible_in_lateral_view slightly_or_not_visible_in_lateral_view_,
		212 'Posterior margin of the orbit measured at the level of the postorbital-frontal suture in the orbital margin ' /  _anterior_to_the_posterior_margin_of_the_suborbital_fenestra posterior_or_at_the_same_level_than_the_posterior_margin_of_the_suborbital_fenestra,
		213 'Basioccipital-exoccipital process ventral to occipital condyle (basioccipital plate) in posterior view' /  with_parallel_or_ventrally_convergent_sides_ ventrally_divergent_sides_,
		214 Smooth_medial_depression_ventral_to_the_basioccipital_and_posterior_to_the_medial_Eustachian_foramen /  absent present,
		215 'Dentary teeth series behind to alveoli 12-13 ' /  pointed_to_slightly_blunt 'globular, different in size among them ' 'globular, at least four subequal in size ' molariform_multicusped absent,
		216 First_four_alveoli_in_the_dentary /  same_size_or_smaller_than_other_dentary_alveoli_ the_largest_within_the_dentary_,
		217 Obits_late_in_ontogeny /  longer_than_wide_ wider_than_long_to_rounded_,
		218 The_series_composed_by_the_last_three_premaxillary_teeth_ /  diverge_posteriorly_to_paraxial 'tend to converge posteriorly, straight among them ',
		219 'Dentary, level of the first and fourth alveoli' /  lower_than_the_level_of_the_eleventh_and_twelfth_alveoli_ equal_to_higher_than_the_level_of_the_eleventh_and_twelfth_alveoli ; 
	MATRIX
	Bernissartia_fagesii              ?????0???0111102100000?0?000???0000?100010???0010?000???????10?0?00?001?1????000?0?0000?0?030?001?????0000????1?0000?000??0100?0???000100?0?0??0?0?1010?0??00??0????????000?0000?000???000000000?00-??000?0?0000?000??000?1
	Acynodon_adriaticus               ????1?????????????01?100?1??????????010?10?????????01????????0???0??100??00??00010?000?0??0600001?0????110????00?00011010000?1??11?0?0100???0????0??010?0?0010??????????1???1???01?0?????1014?0??10-?-0?1100?010????????0??
	Acynodon_iberoccitanus            ?????????????????????????????????????????????10104101????????0???????0?0?????00010?000000?060000100??00100????0000000101?00???200100?0100?110?0000??010100000?0?????????1???0????010???1010?5000210-?-00110010100??1?0?00?1
	Agaresuchus_subjuniperus          ?????????????????????????????????????????????????????????????????????????????00110?00100??020000100?001000????000100110100?????00??0?1110?000100?00001100?10????????1???10010?010000???0010???00?01-??00?000?010???0????1??
	Albertochampsa_langstoni          ?????????????????????????????????????????????????????????????????????????????001?0?0?0?11?0200001?0??00?00????00??00011110010?2101?111100???0?0??0?110010210101????????010011001?000???0000?2?00010??-0?100100000??10???0??
	Alligator_mcgrewi                 00010001?010010?00010000111?1101??0?11???1???11110010?100?011200000111101????00000?010010?020000100?0000001?001000000111100201101111111000110200?022200102101000?01???00100110010001???000012?0021?-?-0110010?000011000000?
	Alligator_mefferdi                ??????????????????????????1?????????11???????110000120100001130001011110100??00100?010010?020000100?0?00001?1?0000000?1110020111111111110?110200?022210102101000??1???00100110010001???0000?2000?10-0-011001?00000110000001
	Alligator_mississippiensis        01011001?(0 1)10010000010110111110011000112101100110001120100101130001011110100110010000100101020000100000000011100000000111100201101111111100110200102221010210100000111100100110010001001000012000010-0-011001000000110000001
	Alligator_olseni                  ?????0?1?????10???01?10011111???100?11???????11010010?????011300000011101????00100?01001??0200?0100???0000??0?0?000101111?020111111111110?110200?022200102101000??????00100?1?010001???000012?00?10-0-0?100100000011?000001
	Alligator_prenasalis              0001?0?1?????10?0?01000011111??1000?112111???11101010?????01120000011110100??100?0?010010?020000100?0000001100100000011110020110111111100?110200?022200102101010001?1?00100110010001???0000120000102?-0110010000?01?0000001
	Alligator_sinensis                01011101?110010100010110111110011000112111110110000120?001011300010111101??110010000100101020000100000000011001000000111100201101111111100110200102220010210100000111100100110010001111000012000010-0-01100100000?110000001
	Alligator_thomsoni                ??????????????????01????????1?????0?1????????110000?2?????011300010011101????00100?0100?0?02000010??00?0001?1?000000????1??2??10111111110?1?0200102?21010210100?001?11?0100110010001???0000?2?00?10-?-0???01?000?????00000?
	Allodaposuchus_precedens          ?????????????????????????????????????????????????????????????????????????????00010?000000?220000100?102000????00000011010?00???00?01?1110???01?0000001100?10101?????0?101?1001010000???0000?2?00?11-?-000000?0000???01??1??
	Allognathosuchus_polyodon         ?????????????????????????????????????????????11111010?????01?21??00?1?1?1?????0010?000??0?0200001?0?????00??0?00?00?0?11100??1?011?111100????????0??20010?101???????????1???1??1???1??????0??00?01?2??0?????0?0???????10??1
	Allognathosuchus_wartheni         ???1?0????????????0?0000?1111??1000?11???1???11111010?100?01121000001?101????00010?000010?02000010000000001?0?000000?0111001?111111111100?110200?0222001021010100?1?1?0010011001?001???00001??0101?2?-0???????0????????0??1
	Arambourgia_gaudryi               ?????????????????????????????????????????????1101???0?????01?200?0??1?10??????001??010??0?0200001?0????0001000??000????11?0??11111?111100?1102?0?0?2210?0210101?????????10011?010?01??????0??001110??-011??00??00?11000000?
	Arenysuchus_gascabadiolorum       ??????????????????????????????????????????????????????????????????????????????00?0?00?000???00001???0?1?000???0?0??0?1010000?11000?101110????1?0000001100?100???0???1??0?001?????00????00?0???00200-??0???0?1010???0????0??
	Asiatosuchus_depressifrons        ??00?00??11000010011100001111??1100?10???1???11102101?????001200000002011????00110?0000?1?110000100?1110001?0?0001001?01000?01?0000111100?010200?01220010010101011001?11100010000003???000012100000-?-01100100000???00000?1
	Asiatosuchus_germanicus           01?0?0?1?001010?0101?000?1111??1??0??????1???11102000?????00120000??0101?00??00010?0000?0?01000010???11000??0?00010???010000010000?111100???0100?012110100101010???????1100?10000003???000012100?00-?-0110010?00?001????001
	Australosuchus_clarkae            ?????0???????1??0??1?????11???????0?10???1???1110?101?????00120000110?011????00110?000011?21000010001000001?0?000000???????001000?0111110?002011?02220010010101011??1??11?001000?001???0000?2?0010?-?-0??0010000?0????000?1
	Borealosuchus_acutidentatus       ???????????????????????????0???????????????????002????????????000??????0?????00020?0?00???2310001?????0000????0?0??0???????1??0020?1?1100?0?0?0??0?111010?101010???????010??1?0?0000???0000?3?0?00?-?-0???10?000????????0??
	Borealosuchus_formidabilis        00?000?0?11001001001000000101000001?000?20???0110200000?0001120000001100001??00020?0000?0?231000100?00000010000000101001000101002001?11000000?00?011010100101010??????00100110010000???00001300?10?-?-0110110?00001100000?1
	Borealosuchus_griffithi           ???0??????????01??01??????????????1?00???0???011020000??0?00?20???0?12001????0?021?000000?131000100??00000????0?00001001?0??0?10210111100?11211?????010100101?1?????????0?0?10?000?0???00001300000?-0-0??01100000?1??000001
	Borealosuchus_sternbergii         00000000?110010?1001000000101000001?00??20???011020000000?00020000000100000??00020?000000?13000010001000001?0?000001110100010100000111100?000100?011000100101010000?1?00100110010000???000012000100-?-01101100000011000000?
	Borealosuchus_threeensis          ???0??????????????01???????0??????1?00??20???01002??1?????10?11?000001000??????????????????????????????????????????????????????????????????????????????????????????????????????????????????1?00???0-??????????????1???00??1
	Borealosuchus_wilsoni             ?????0??????????1001000000101??00?1?000?20???01002??100?0?001100000201000????00020?0?0????2310001?????00001?0?0?0010100100010100200101100?000100??111101001010100?00???010011?0?0000???00001?0???0?-?-0??010?0110???????0??
	Bottosaurus_fustidens             ?????????????10????1??????????????0??????????1?002111???????????1??????01????10??0?000?00?0?0???????1????0????????????????????201?1?????????0?0?102221????101??????????????????????1?????00?2?10110-??0?????0????0????00??1
	Bottosaurus_harlani               ?????????????10???01?00011??1??1300?11???1???11002?01?????11120?112011001????100?0?0000?????????1?1?1??0?0??0?0?0???11?1?0???1?0?0?1?0110???0?00?02?211?1?101?2?????????1????????001???0000??010???-100????10?00??1???00??1
	Boverisuchus_magnifrons           ????????????0?0???01?000?0??1??0100?1???1????11102000??????0?2????0??1?1?????21?20?000000?0300011???001000????00000010010?0??100000111110?0?0?00?0?110010?10101?????????1???10000002???000012?00?00-?-0?1000??10??????000?1
	Boverisuchus_vorax                ???0?0???01001001?01?00000111??0100?10???1???1110?000?????0??2000001?1?0?????21010?0000?0?030001100?001000??0?000000100100010100000111110???0100?021000100101010???01??1100110000002???000012000?00-0-01100000100??1000?00?
	Brachychampsa_montana             01011001?1100???0001??000111100?000?103111???11101101?????01120?00001110100??10110?000201?010000100?0000001?0?010000011110010121011111100?110200?02210010110102000101?00100110010001???00001100?010200011101000000110010001
	Brachychampsa_sealeyi             ????????????????????????????????????10???1???11101??0???????12??0000111?1?????01?0?000201?01000010???000?????????00?????????0?210?1101?00???????????100???????2?????????????1??10??1??????0?30000102?00??10??0????1???1??01
	Brachyuranochampsa_eversolei      ??????????????????01????????????????1?????????11020100100000?20?00010?011????00110?0000?1?210000100??01000??0?0001001101000?010001?111100?????00?0?221010?101010???????1100010000003???0000?2????0?-?-0110010?000??100??0??
	Brochuchus_pigotti                ?????????00?010?00?11??01111????????10???0???11102??1????????2???111?2?1?????00010?0100?0?2100011000102000????0010101101010001?0?00111110???1?1??012210100101110??1?1??1100?10000003???0000?2?0020?-?-0?100?0?000?????00??1
	Caiman_brevirostris               ?????????????????????????????????????????????1110???2?????1??2???0201????????00110?000??1?02001010???????????????0000????0????110????1110????????02?2021??101??????????0??????210??1??????????????????0???0?0?00????00?0001
	Caiman_crocodilus                 01111001?100010000010101111110011000111221110110021121010111020110201100101110011000000201120000100000000011001000000111101111110111111100110201102220211210103000101100100110210001002000012000000-02011001000000110000001
	Caiman_latirostris                01110001?10001000001010?111110011000111221210110021121010111?20110201100???110011000000201020010100000000011001000000111101111110111111100110201102221211210103000101100100110210001002000012000010-02011001000000110000001
	Caiman_wannlangstoni              ?????????????????????????????????????????????11102112?????1??20??????????????00010?00???0?02001010??0?00001?0?1?0???011111??11120??111110?110?0110222021??10103?????1??010??10210001??????????????????01100100000??1002000?
	Caiman_yacare                     01111001?100010000010101111110011000111221110110021121010111020110201100101110011000000201120000100000000011001000000111101111120111111100110201102220211210103000101100100110210001002000012000010-02011001000000110000001
	Centenariosuchus_gilmorei         ???????????????????????????????????????????????????????????????????????????????1?0??0002??02??0??0????????????0????????????????????????1????????1???2?2?1?????3???????????????2????????0000?2?0??1???2??100??0000???0??000?
	Ceratosuchus_burdoshi             ??????????????????????????????????0?1????????11101??0?????01?2???00?1??01????00010?0?0110?020000100???0000??0????00???11?????1??0??111100????????0????010?111???????????10??10010001??????0?200??102??0???010?00??????100?1
	Chinatichampsus_wilsonorum        ?????????????????????????????????????????????????????????????????????????????00?????????0?0(0 2)0?001?0??0001?????10010101?1101??120??011110????020010??201112101?1?????1??0100110210001???0000???00010??-??1001?0000??110??00?
	Crocodylus_acer                   ?????????????????????????????????????????????????????????????????????????????00110?0000?1?210000100??010001???000100?10100000100010111100?002?01?01?2001001010101??0??11100010000003????000?2?0010?-?-01100100000??1?0??0??
	Crocodylus_affinis                01001001?10001000011100001111001100?10???1???111021010100000120000000201100??00110?000010?110000100?011000??0?000100110100000100000111100?0?010??0122001001010101??0???1100010000003???000012?00000-?-011001000000?100??00?
	Crocodylus_megarhinus             ?????0???????????001?????????????????????????11102101?????00120000??0?011????00110?000010?23000010001?1000??0?000000110100000120000111110?002?11?0122?01001010?01100???1110010000003???0000?2?00?00-??01100100000?1?00000?1
	Crocodylus_niloticus              01000001?101010001011100111112012000111201101110021010100010120001110201110010011000000100210000100110200(0 1)110100(0 1)0001101000001100001111100001011101220010010101011101011110011000003011000012000000-0-0110010000001100000?1
	Crocodylus_porosus                11000001?0010101010111000111120120001112011011100210101000101200011102011100100110000001002100011001102000110100(0 1)0001101000001000001111100001011101220010010101011101011110011000003011000012000000-0-0110010000001100000?1
	Crocodylus_rhombifer              01000001?1010100010111001111120110001112011011100210101000101200011102011100100110000001002101001001102000110100(0 1)0001101000101100001111100001011101220010011101011101011110011000003012000012?00100-0-0110010000001100000?1
	Deinosuchus_riograndensis         ?????0????????????01????????????????00???1???01102??501?0?11?10??0??12?0?????002?1?0???0??0300001???0?(0 1)00011?00?0??????????????00?0111131?012210?1220001002?1010??000?0?1???1??100?1???0000???00?00-?-0?1121??010?1?00?11?1
	Deinosuchus_schwimmeri            ???????????????????10??????????110??10???1???0?002??5?0???11010??0??1200?????00????????????30??01000??10011?0?0?0000???????????0010011131?012210012200010020101?????1?0?1????????00????0000?1000???-0-0?11210001??0???0?1??
	Diplocynodon_darwini              00001001?010000?00010000?1111??0400?101120???011020010??0?01?20000011110100??00020?0000101130000100?0??000??0?0000001111?001010001?111100?110100?022010101101010???????0100110010001???000012?00?00-?-011001?000?011?0??0?1
	Diplocynodon_deponiae             00?0?0???????0????01?0???1?????04?0?101?21???01?02??0?????0??20??0??1?10?????0012??000??011300001?0????000?????0?0001?11000?010001?111100?1-0100?0??012?0?101?10????????1???1??10001????0001?00??00-?-0???0???00??????????1
	Diplocynodon_hantoniensis         00???1?1?01000010001000011111??0400?10??20???011021010????001200000112101????00120?0?001??1300?0100?1000001?0?000000101100010100010111100?110100?012010101101010??0?1??010011?010001???000012100?0?-?-011001?000001100?00?1
	Diplocynodon_muelleri             ???????????????????1?01??1??????4?0?10??21???01002??2?????0?120??100??100????00120?1000?011300001000100000????00000111110000010001?1?1100?110??0?02?01010110101????????0100110010001????000??000210-?-01??0100000???????0??
	Diplocynodon_ratelii              ?????0??????000???010?00?1111001400?10??21???01002101?????00120000011?101????00110?00001011300001000101000?00?000000111100010100010111100?1-0100101100010110101000001?10100110010001???000012000?00-?-011001000000110000001
	Diplocynodon_remensis             ???0100?????????0001000001111???400?10??20???01002000?????00020?00011?001????00020?000000?1300001000(0 1)00000????00000011?11?0?010000?111100???0?000001010100101010??0?10?0100000010001???0?00?3100000-2-0??00?00000?110?0000?
	Diplocynodon_tormis               ???????????????????1????????????????10???????01?021?1?????0??2?00?????1??????0?120??000?0?130000100?1000001???00000011?100?0?100010111100???0100001?01010110101?0???1?001?0110010001???0000???0010?-?-?11??1??000???00?????
	Dollosuchoides_densmorei          01???0???111010?0001?0?001111??1?00??????????1120???0?????000200?0??0201?????00120?00?001?210000100??02000????01?01010010000011000?011110????????1??20010?1010101???????10?01000?003???00001300?100-?-01100100020?1100000?1
	Dongnanosuchus_hsui               ?????????????????????????????????????????????1101???0????????????????1???????10110?000011?110001100??01000????00011011011101010000?111110?112?1?102220000010112??0??????100110000001???0000?20001000?0011001000000??00000?1
	Eoalligator_chunyii               010?????????000?????????????????????1??????????0?11?(1 2)????????????10?01?01????10????????????????0?????????????????1?????1????????0??1?1??????0?????12??0?0010112?????????1???1?00?003????????11?????0?0??1??????0??1????0???
	Eocaiman_cavernensis              ?????????????????????????????????????????????10000??2?????01120??????????????00???????????0?0?0?1?????000???0?10?000?1?????????????1?11?0?????????????????????????????????????????????????0????0??0-??0???0?00????????00?00
	Eocaiman_itaboraiensis            ?????????????????????????????????????????????1?1????2?????????????????????????????????????????????????????????????????????????????????????????????????????????????????????????????????????????????????????????????????????0
	Eocaiman_palaeocenicus            ?????????????????????????????????????????????11120??2?????0??20?????11????????????????????????????????????????????????????????????????????????????????????????????????????????????????????????????????????????????1???????0
	Eogavialis_africanum              ???????1?????11???010??????????0?????????0???1122??03?????10?200000??2101????00120?000?01?25?000100?0020000000000010100100000100000000121?000100?1111001000010000?000??0101010100000???00?013??0?0?-?-10010000??0?00?0?????
	Eosuchus_lerichei                 ?????0??????01????01???????1????????0????????1122???3??????????????????0?????00120?0000?1?250000100?0000000???0000101001000001000000?0110?000?0??11?2001000010?1????????10?01?101003???000012?00000-??10100000000??010000?1
	Eosuchus_minor                    ?????0???0??111???01?00?0?01???0000?000??0???1122??0300?0000?20?000002100????00120?0000?1?25?000100?000000?00000001010010000?100000000110???0100?11?100100001?1100??1???101010101003???000012000000-?-10100000000?1010000?1
	Eothoracosaurus_mississippiensis  ?????0????????????01??000????????00?00???0????122???3??????0?0???00?021?0????00120?000??1?25000010??000000????0000101001000????000?000100???01???11100010?001?10????????100010000000???000016000200-?-1001101?010?1010001?1
	Euthecodon_arambourgii            ????????????????????????????????????????????????????0??????????????????1?????00020?0000?1?250001100?1020001101000000??0????0???0000111110??11011?012210100101110????1??11?0?1000?003???0000??????0?-?-0111010000???????????
	Gavialis_gangeticus               20000000?001111011010000000111000000?0000000011323003000000002000000021000100001301000001025?000100000000000000000101001000001100000001220000100011111010000101000000000121010100000001001013000200-0-1001201112110011001?1
	Gavialis_lewisi                   ??????????????????010??????????????????????????22???3??????0?200000??2?0?????00?30?0??????2??0??1?0?0?0000??0?0000?0?00100?0?1???00000122?000100?111??0?000010100?????00121010100000???00101???????-?-?0???011101??011??1??
	Gavialosuchus_eggenburgensis      ???????????????????1?????????????????????????????????????????????????????????00120?0000?1?240000100??0?000????00?0101001000?012000?0?1110?0??????1?221010?10101????????11???10000003???0000???00?0?-?-0110010?010???00?????
	Globidentosuchus_brachyrostris    ??????????????????01?????????????????????????11(0 1)01??0?11?10?1301103111011????0012??000??0??200001???1?00?0??????0???0?11?????1?2???1?1100??????0?0??2?21??101?3?????????1???1?????0???????0??00?010??00?1?0?00000???0?2000?
	Gnatusuchus_pebasensis            ?????????????????????????????????????????????2020?12000?01111201000011001????02110?010010?0000001???0000?0????1?????11?1001101?1?1???1100???0?0?1?1220211?10103?????1??0100110210001??????????????????011001000000110040101
	Gryposuchus_colombianus           ???0?0???001??????01??000????????????????0???11323?030100?000200000002100????0012010000?1?25?000100?0?0000??0?000010100100000110000000122?000100?11111010000201000100?00121010100000???001010??0?00-?-100?10?0??1?00?100??1
	Hassiacosuchus_haupti             0111?0?1?(0 1)?0?10???01?000?1111?????0??11?11???111110?0?????01?20??1??11101????00010?00???0?0?00001??????0001?0??????0?????????11101?111100?1?0200?02220010210100????????01???10010001???0000120011101?-011?000000001???100?1
	Hylaeochampsa_vectiana            ???????????????????????????????????????????????????????????????????????0????????????????0?0?10001?00??2110?0?00000001001000?0?22110000120????1?0?000010100000010????1?001001000?0110?????10?????0??-?-001??000000??000??0??
	Iharkutosuchus_makadii            ?????????????????????????????????????????????10124?????????110???00??10?1????0001??000001?0610001?0???2110????00000010011000012111001?100?1?0?00?0???13???100?2?????1???1000000??110???1010?4?00?10-??00110000?-0??0?0300?1
	Jiangxisuchus_nankangensis        ??????????????????010????????????????????????1100?(0 1)01?????0(0 1)021??????????????10110?000111?110000100???0000????00010001011201110000?11110001?0011101111000010111?????????100110000001???0000?1?0?000?1-011001000000??01000?1
	Kambara_implexidens               ?????0????????????01?????11????1100?10???1???11102101?????00120000110?011????00110?000011?21000010001010001?01000000100100000100000111110?002011?01220010010101011101?11110010000001???000012000100-0-01100100000?11000?0??
	Kentisuchus_spenceri              ?????0????????????????????????????????????????1?????0?????0??2000?110??11????00110?0000?1?210000100???2000??0?010010100100?0011000?111110??????0?0??20010?10101???????111?0?100?0?03???0000???00200-?-0?100100000?1100??0??
	Krabisuchus_siamogallicus         ???????????????????1??0????????1?0??11???1???11011??1?????01?2101?0?0?001????10010???00?1???0(0 1)0??00???1????????00?001101100?01?00??111100(0 1)1(0 1)00?0?0??2001??1?112????????????????0???1???0??0??00???1?100?1?0?00000???00000?1
	Kuttanacaiman_iquitosensis        ?????????????????????????????????????????????1110211200?0101120?102011001????10110?000010?0200001?0?000000????1000010111101?1102001??1100???020?10?221211210103?????1??0100?10210001??????????????????01100100000011002000?
	La_venta_Caiman                   ?????????????????????????????????????????????????????????????????????????????00110?000010?020010100?001000????10000001111111111?0????1??0?????0????????????????????????????????10001??????????????????0??00?00???????????0?
	Leidyosuchus_canadensis           ???0?0???????1????010000001?1???0?0?11??11???0110?00000?0?01?200000011101????00010?000000?03000010000000001000100001110100010100010111100?010100101200010010101000001?00100110010001???000013100000-0-01101100000?010000001
	Lohuecosuchus_mechinorum          ?????????????????????????????????????????????????????????????????????????????00011?000000??20001?00?00200?????000100100100???1100?00?1110???0??0??000?100?10?01???1?????1??00?010000???0010?2?0020?-?-00?00010100??00???1??
	Lohuecosuchus_megadontos          ?????????????????????????????????????????????11005101???0??010??011??101?????00011?010000?020011100?002000????000100100100000110000101110?002110?0000110001010?????????110010?010000???0000?(1 3)000200-??00000000100?100?001?1
	Maomingosuchus_petrolica          ???000010101000?0001?000?11???01?00?10??11???1112010300000000200100012010????00122?00000102100?0100?0?0000????000010100103000000000111100?002110111220000010101????010??110010000003???0000?2000111-1-001001000000(0 1)000000?1
	Mecistops_cataphractus            0?001001?000010000011100111112012000111101101111041010100010020001110201?1001001200000010021000010001010001101000010110100010100000111110000101110122001001010101110101111001000000300?11101?000100-0-0110010000001100000?1
	Melanosuchus_niger                01111001?1?00100000101011111100110001112212101100211210101111201102011001??110011000000201020010110000000011001000000111101111110111111100110201102221211210103000101100100110210001002000012000110-?2011001000000110000001
	Mourasuchus_amazonensis           ???????????????????????????????????????????????0???????????????????????????????120?10???1???0?01???0?????1????????????????????221??111?12?1102?0?0??2121??1?1?3?????????????1?????????????????????????0???210?00????????00?
	Mourasuchus_arendsi               ??????????????1?00??110011?????01????????????11?2???2????????????????1?0???????12??1?0?01??60?01?00???00?1?????0000????????1?1?21????1?12?1????1??????????1?103??????????????0????????????????????????0???210?00????????001
	Mourasuchus_atopus                0??100?1?00?010?00?1?10?011????1300?11???1???1102?112?????01120?100011000????00120?100001?060001100?0000011???01000001111011?10210?111112?110?0010??2121??121030????1???100110?10001???00?0????0?1?-??0110210?000????0?1001
	Navajosuchus_mooki                ?????0?1??????0???0?00???1111??1??0?101111???11101010?????01?21??00??110?????00010?000111?0200001???0?0000??0???00?00?1110010111011111100???020??0222?0102101010????1??010??10010001???0000120001102?-01100?000000?1001000?
	Necrosuchus_ionensis              ?????0????????????0???01?111???1300?11???1???11000??2????????2???0?????0?????00????????????????????????????????????????????????????????????????????????????????0??????????0????1?0?1????????????????????????????0???00?0??1
	Orientalosuchus_naduongensis      ???1????????000???01?0?0???????1(1 4)0??(0 1)1???1???110111?1(0 2)??0101?111110?010??????101?0?010011?110001100??010001???0001001101?20?01000011?1100?1??????0??2(0 1)010?10113?????????10?110000001???0000?200?1010100110010000001100000?1
	Osteolaemus_osborni               ?1?00001?00101010001110011111201110011111110111002101010000012000011010111001101100001010021000110001020001101100100100102000100000111110100101010122131001011101110101111011000000310000001??00?0?-?-011001?0000?1100??0?1
	Osteolaemus_tetraspis             ?1?00001?00101010001110011111201110011111110111002101010001012000011010111001101000001010021000110001020001101100101110102000100010111110100101010122131001011101110101111011000000311000001?000?00-0-0110010000001100000?1
	Pachycheilosuchus_trinquei        ????????????????0?01?00010?10??000??10???0???11?03?????????1?0???????????????00????????????50???????00(0 1)00????????0?????????????????1?1????????????????0?0??0??2???????0?0???????2000??????0????????-??0??????????????1?0??1
	Paleosuchus_palpebrosus           00111111?010010101010001111112113000111321120110021222111?11120110201100?01111011000010101020000100000000011000100011111101111000111111101110201102221?1?21010200010110010011021000111100001?000210-0101100100000?110000001
	Paleosuchus_trigonatus            00111111?010010100010001111112113000111321120110021222111111120110201100101111011000010101020000100000000011000100011111101111000111111101110201102221?1?21010200010110010011021000110100001?000?10-01011001000000110000001
	Paratomistoma_courti              ??????????????????????????????????????????????????????????0??20?000001010????00???????????2??0?0???????0001?0?????????????????0000?1??11?????1???1??200100001010?1000?101?0?100??00???????0??1?01??-0-??1???1?000?1?00?????
	Pietraroiasuchus_ormezzanoi       ???????????????????1?000??0???????0?10021????111?3??????????10???????00??????00?21?00?0?0?050???1?0??????0???????0????000000??2000?1?00?0??????0????010?0??00?1???????????01??????1???????0?4000210-?-0??0000000?0?????01??
	Piscogavialis_jugaliperforatus    ???????????????????????????????1?????????????1142???3?????0002???????20??????00120?001001?250000100?001000????0000101001000000?0000000111?1?0001011120010000201?0?1?0?0?12??1?10?000????010???00200-0-1001201102???01?001?1
	Planocrania_datangensis           ?????????????????????????????????????????????11?????0????????????????????????20010?000??1?030000100??0?000???????000??01???????0?0?1?1110????????0?100010010??1?????????????10??0?0????0000?2?00?00-?-0?1?0?0??00???????0?1
	Planocrania_hengdongensis         ???????????????????1?????????????????????????1110???1????????(1 2)????0?01?0?????20010?0??????1300??1????0?000????0????01001???????0?0?1?1100????????0?1?00100?0101?????1???1???10?10001???0000?2?00?0?-?-0??000??000?1??00?0?1
	Procaimanoidea_kayi               ???110?1??????0???010?00?1111??10?0?112121?????001?1??100?01?21000001110?????10?????0???0?0?00001???0?2000??0?0000000011100?01101111111000??0200?022200102101010???????0100110010001??????01?00011?2?-0?1???00?00011?0?0?0?
	Procaimanoidea_utahensis          ?????????????????????????????????????????????110010??0??01011210??0011101????10110?0100?0?020?00100??00000????0000000?111001011111?111100?1?0200?02220010?101010???????0100110010001???0000?200?2102?-0???000000??11?000001
	Prodiplocynodon_langi             ?????????????????????????????????????????????????????????????????????????????00110?0000???030000100??1(1 2)0001??000010011?1000001???0?111100???0?0??0?21?010?1010101??01?01100110000003???0000?2?00?00-?-01100100010??100??0??
	Protoalligator_huiningensis       ?????????????????????????????????????????????1100??????????112???????????????001?0?000??1?0100001??????????????????????????????00??1?1??0??????????????????????????????????????????????????????0?00-??0???0???????????00??1
	Protocaiman_peligrensis           ??????????????????????????????????????????????????????????????????????????????????????????????????????????????????????????????????????10????02?0102200111210111?????1???????1??10001??????0???0??????0?00??0??00???????????
	Purussaurus_brasiliensis          ?????????????????????????????????????????????11002??2?????1113??????110??????00112?000211?0000111?0???0000????0?00000111?????10210?111110?11????102?2101??101?3?????????1?0?1??10001??????????????????0110010?000??10001001
	Purussaurus_mirandai              ???????????????????1?11001?????11?0?1????????1100?0?2??1?11?1301100?11?01????0?112?00021??000011100???0000????00000001111?1?110210?111110?11020010222000??10103??????????0011?2?00?1??????????????????0??00100000??100?1001
	Purussaurus_neivensis             01?100?1?000010?0??1????011???????0?11???1???1100??1?1010?111301100011001????00110?000020?000001110?0000001?0?000000011110111112101111110?110201?0222001?210103000101??010??10210001???00?0????0?10-?20?100100000?010001001
	Quinkana_spp                      ?????????????????????????????????????????????11?0???1??????????????????1?????21010?0000?1?(0 2)(1 5)00(0 1)0?000100000????0?0?????????????100?0111?10?002011101221010010102?11101?11??01?000???1???????????0?00-??0??0?????????????????
	Rimasuchus_lloydi                 ????????????????????????????????????????????????????1??????????????????1?????00110?0000?0?210001100?100000110100000????10?????1000?111110?001011?012200100101110111?1??1110?1000?003?????00?2????0?-?-?1?001?0???????0?????
	Shamosuchus_djadochtaensis        ???0???????0????1?01?????0?1??????0?11??????????????0??????1?0????0?10???????00?????????0?0000001?0?????00???????0000??00000?12011?1?0100?110??0?011000?0?00????????????0?10?00??00??????011?000010-??0???00000000?0010?0??
	Stangerochampsa_mccabei           ???110???010010?0001000001111001?00?(0 1)1??11???111010100????0112110000?110??????0110?000211?020000100?000000????000000011110010121011111100?110200?0?2100102101010??1?1??0100110010001???000012?0?01022-01100100000?1100?0001
	Thecachampsa_antiqua              2000000??001010?00011010111?1??11?0?00???1???1122???4?100????2000031??01?0???00120?000011?210000100?102000??0?0000101?01000?0110000011110???011??112200100101000??00???11100100?2003???000013??0?0?-?-01?00110000??000??0??
	Thoracosaurus_macrorhynchus       ?????0???0?1111?1?01?????00????0????00???0???1?22???3??????0?10000000?100????00120?00?0?1?250000100??000000?0?000010100100001100000000110?000100?11101010?0010100???0??0100010000000???0000?2?0??0?-?-1001100??10??010?????
	Thoracosaurus_neocesariensis      ?????0??????111?1?010????0011??0??0?00???0???1122???3????????10?000?02?0?????00120?0000?1?250000100??0?0000?0?00001010010000?000000000110?00010??1?100010000101000000?00100?10000000???000012?0??0?-?-100???0?010?10?00?1?1
	Tomistoma_cairense                ?????????????????????????????????????????????1??2???4????????2000001??010????00?20?0??????25?0??1?0????000??0?000010100100000?00?0?011110???01???11?2001001010101??0???11?001?000003???0000??????0?-?-0?1??10?000?1100000?1
	Tomistoma_lusitanica              ?????0????????????01????????????????10???1???1??2???4?????00?20000??0201?????00120?0000?1?21?000101?10?000110?0000101001000?0100000111110?0001?1?11221010010101011001??1110010000003???000012??0?0?-?-011001(0 1)?00?01??0000?1
	Tomistoma_schlegelii              21000001?0010100010110001111110110001013011011122?1040000010020000000201000010012000000110210000101010000011010001001001000001100001111100000110101221010010101011001011110010000003111000013000000-0-0110010000000100000?1
	Toyotamaphimeia_machikanensis     0100100??11111100101100011111101100?00???1?????22??04?????10020?0000??01000??00120?000011?04000010???00000????0000?010010000?100000011110??00?1??1??21010?1010??????????110010?00003???000012100000-0?0?1001000(0 2)001100000??
	Trilophosuchus_rackhami           ?????????????????????????????????????????????????????????????????????????????0?????0??????2?0??0??0?1020????0?1?000001010???01?0??0111110??12011102221010000102011101?111?0?1000?001??????0????????-???01??0?0000??00???0??
	Tsoabichi_greenriverensis         ??????????????????01?0??????????????10??20???1100???2????????2??????11???01??00010?10?0??10??0001????????0????????0???????1???0001?111100?1?0????0??212?1?101?2????????????????100????????0?300001?-?10????10?00???????0001
	Voay_robustus                     ?????0????????0???011?????111??1110??????1???1110210101000001200011111011????00110?0000?0?21000110001020001101000101110102000100000111110?0010111012202100111100?1101?11110010000003???000012100000-2-0110010000001100000?1
	Wannaganosuchus_brachymanus       ???1?0???1?00?0???010000?1111001000?11???1???111110?0?????0??200?00?1??0?????00110?00001??0200??100???0000??0?100000???1??0??11111?111100????????0?22001??101010????????10011?010001???000012?0?1102?-01100100000??1?010001

;

END;
BEGIN ASSUMPTIONS;
	TYPESET * UNTITLED   =  unord:  1- 38 40- 47 49- 61 63- 80 82- 123 125- 148 150 152- 153 155- 158 160- 192 194- 202 204- 219, ord:  39 48 62 81 124 149 151-154\3 159 193 203;
TYPESET Parsimony_Model_Set   =  unord:  1- 219;

	EXSET * UNTITLED  = ;

END;

BEGIN MESQUITECHARMODELS;
	ProbModelSet * UNTITLED   =  'Mk1 (est.)':  1- 219;
END;

BEGIN NOTES;

	TEXT   CHARACTER = 36 STATE = 0 TEXT = single_head;

		MESQUITESCRIPTVERSION 2;
		TITLE AUTO;
		tell ProjectCoordinator;
		timeSaved 1462022877771;
		getEmployee #mesquite.minimal.ManageTaxa.ManageTaxa;
		tell It;
			setID 0 7807011400639390513;
		endTell;
		getEmployee #mesquite.charMatrices.ManageCharacters.ManageCharacters;
		tell It;
			setID 0 8274553461370246467;
			mqVersion 304;
			checksumv 0 3 3037412388 null getNumChars 189 numChars 189 getNumTaxa 106 numTaxa 106 short false bits 2097279 states 2097279 sumSquaresStatesOnly 1.3194139604756E13 sumSquares 1.3194139604756E13 longCompressibleToShort false usingShortMatrix false NumFiles 1 NumMatrices 1;
			mqVersion;
		endTell;
		getWindow;
		tell It;
			suppress;
			setResourcesState false false 100;
			setPopoutState 300;
			setExplanationSize 0;
			setAnnotationSize 0;
			setFontIncAnnot 0;
			setFontIncExp 0;
			setSize 1680 932;
			setLocation - 8 0;
			setFont SanSerif;
			setFontSize 10;
			getToolPalette;
			tell It;
			endTell;
			desuppress;
		endTell;
		getEmployee #mesquite.charMatrices.BasicDataWindowCoord.BasicDataWindowCoord;
		tell It;
			showDataWindow #8274553461370246467 #mesquite.charMatrices.BasicDataWindowMaker.BasicDataWindowMaker;
			tell It;
				getWindow;
				tell It;
					setExplanationSize 30;
					setAnnotationSize 20;
					setFontIncAnnot 0;
					setFontIncExp 0;
					setSize 1580 860;
					setLocation - 8 0;
					setFont SanSerif;
					setFontSize 10;
					getToolPalette;
					tell It;
						setTool mesquite.charMatrices.BasicDataWindowMaker.BasicDataWindow.ibeam;
					endTell;
					setActive;
					setTool mesquite.charMatrices.BasicDataWindowMaker.BasicDataWindow.ibeam;
					colorCells #mesquite.charMatrices.ColorByState.ColorByState;
				tell It;
					setStateLimit 9;
					toggleUniformMaximum on;
				endTell;
					colorRowNames #mesquite.charMatrices.TaxonGroupColor.TaxonGroupColor;
					colorColumnNames #mesquite.charMatrices.NoColor.NoColor;
					colorText #mesquite.charMatrices.NoColor.NoColor;
					setBackground White;
					toggleShowNames off;
					toggleShowTaxonNames on;
					toggleTight off;
					toggleThinRows off;
					toggleShowChanges on;
					toggleSeparateLines off;
					toggleShowStates on;
					toggleAutoWCharNames on;
					toggleAutoTaxonNames off;
					toggleShowDefaultCharNames off;
					toggleConstrainCW on;
					toggleBirdsEye off;
					toggleShowPaleGrid off;
					toggleShowPaleCellColors off;
					toggleShowPaleExcluded off;
					togglePaleInapplicable on;
					toggleShowBoldCellText off;
					toggleAllowAutosize on;
					toggleColorsPanel off;
					toggleDiagonal on;
					setDiagonalHeight 80;
					toggleLinkedScrolling on;
					toggleScrollLinkedTables off;
				endTell;
				showWindow;
				getWindow;
				tell It;
					forceAutosize;
				endTell;
				getEmployee #mesquite.charMatrices.ColorCells.ColorCells;
				tell It;
					setColor Red;
					removeColor off;
				endTell;
				getEmployee #mesquite.categ.StateNamesEditor.StateNamesEditor;
				tell It;
					makeWindow;
					tell It;
						setExplanationSize 30;
						setAnnotationSize 20;
						setFontIncAnnot 0;
						setFontIncExp 0;
						setSize 1580 860;
						setLocation - 8 0;
						setFont SanSerif;
						setFontSize 10;
						getToolPalette;
						tell It;
							setTool mesquite.categ.StateNamesEditor.StateNamesWindow.ibeam;
						endTell;
						rowsAreCharacters on;
						toggleConstrainChar on;
						toggleConstrainCharNum 3;
						togglePanel off;
						toggleSummaryPanel off;
					endTell;
					showWindow;
				endTell;
				getEmployee #mesquite.categ.StateNamesStrip.StateNamesStrip;
				tell It;
					showStrip off;
				endTell;
				getEmployee #mesquite.charMatrices.AnnotPanel.AnnotPanel;
				tell It;
					togglePanel off;
				endTell;
				getEmployee #mesquite.charMatrices.CharReferenceStrip.CharReferenceStrip;
				tell It;
					showStrip off;
				endTell;
				getEmployee #mesquite.charMatrices.QuickKeySelector.QuickKeySelector;
				tell It;
					autotabOff;
				endTell;
				getEmployee #mesquite.charMatrices.SelSummaryStrip.SelSummaryStrip;
				tell It;
					showStrip off;
				endTell;
				getEmployee #mesquite.categ.SmallStateNamesEditor.SmallStateNamesEditor;
				tell It;
					panelOpen true;
				endTell;
			endTell;
		endTell;
		endTell;

END;

Begin MESQUITE;
		MESQUITESCRIPTVERSION 2;
		TITLE AUTO;
		tell ProjectCoordinator;
		timeSaved 1724079206237;
		getEmployee #mesquite.minimal.ManageTaxa.ManageTaxa;
		tell It;
			setID 0 9064525180946608265;
			tell It;
				setDefaultOrder  0 10 9 7 154 57 54 53 56 58 52 55 6 46 47 177 8 74 76 89 16 14 128 17 13 15 131 110 29 28 40 41 72 102 138 67 68 143 66 155 43 153 73 75 88 94 95 96 150 151 38 39 35 36 34 156 37 86 114 108 59 146 145 23 22 21 18 97 27 26 81 112 141 25 167 12 11 111 90 87 105 142 133 32 5 4 152 93 71 122 123 65 45 116 186 99 98 3 62 61 82 2 24 31 30 48 49 77 184 115 119 118 63 92 101 1 42 84 20 19 83 79 78 80 91 60 100 51;
				attachments ;
			endTell;
		endTell;
		getEmployee #mesquite.charMatrices.ManageCharacters.ManageCharacters;
		tell It;
			setID 0 8018492581514886545;
			tell It;
				setDefaultOrder  1 2 3 4 5 6 7 8 9 10 11 12 13 14 15 16 17 18 19 20 21 22 23 24 25 26 27 28 29 30 31 32 33 34 35 36 37 38 39 40 41 42 43 44 45 46 47 48 49 50 51 52 53 54 55 56 57 58 59 60 61 62 63 64 65 66 67 68 69 70 71 72 73 74 75 76 77 78 79 80 81 82 83 84 85 86 87 88 89 90 91 92 93 94 95 96 97 98 99 100 101 102 103 104 105 106 107 108 109 110 111 112 113 114 115 116 117 118 119 120 121 122 123 124 125 126 127 128 129 130 131 132 133 134 135 136 137 138 139 140 141 142 143 144 145 146 147 148 149 150 151 152 153 154 155 156 157 158 159 160 161 162 163 164 165 166 167 168 169 170 171 172 173 174 175 176 177 178 179 180 181 182 183 184 185 186 187 188 226 190 198 191 193 194 196 199 200 201 203 204 205 206 207 208 209 210 211 212 213 214 215 216 217 218 219 220 221 222 223;
				attachments ;
			endTell;
			mqVersion 370;
			checksumv 0 3 1397516685 null  getNumChars 219 numChars 219 getNumTaxa 128 numTaxa 128   short true   bits 127   states 127   sumSquaresStatesOnly 102249.0 sumSquares 102249.0 longCompressibleToShort false usingShortMatrix true   NumFiles 1 NumMatrices 1;
			mqVersion;
		endTell;
		getWindow;
		tell It;
			suppress;
			setResourcesState false false 100;
			setPopoutState 300;
			setExplanationSize 0;
			setAnnotationSize 0;
			setFontIncAnnot 0;
			setFontIncExp 0;
			setSize 1920 994;
			setLocation -8 0;
			setFont SanSerif;
			setFontSize 10;
			getToolPalette;
			tell It;
			endTell;
			desuppress;
		endTell;
		getEmployee  #mesquite.charMatrices.BasicDataWindowCoord.BasicDataWindowCoord;
		tell It;
			showDataWindow #8018492581514886545 #mesquite.charMatrices.BasicDataWindowMaker.BasicDataWindowMaker;
			tell It;
				getWindow;
				tell It;
					getTable;
					tell It;
						rowNamesWidth 205;
					endTell;
					setExplanationSize 30;
					setAnnotationSize 20;
					setFontIncAnnot 0;
					setFontIncExp 0;
					setSize 1820 922;
					setLocation -8 0;
					setFont SanSerif;
					setFontSize 12;
					getToolPalette;
					tell It;
						setTool mesquite.charMatrices.BasicDataWindowMaker.BasicDataWindow.ibeam;
					endTell;
					setActive;
					setTool mesquite.charMatrices.BasicDataWindowMaker.BasicDataWindow.ibeam;
					colorCells  #mesquite.charMatrices.ColorByState.ColorByState;
				tell It;
					setStateLimit 9;
					toggleUniformMaximum on;
				endTell;
					colorRowNames  #mesquite.charMatrices.TaxonGroupColor.TaxonGroupColor;
					colorColumnNames  #mesquite.charMatrices.NoColor.NoColor;
					colorText  #mesquite.charMatrices.NoColor.NoColor;
					setBackground White;
					toggleShowNames off;
					toggleShowTaxonNames on;
					toggleTight off;
					toggleThinRows off;
					toggleShowChanges on;
					toggleSeparateLines off;
					toggleShowStates on;
					toggleReduceCellBorders off;
					toggleAutoWCharNames on;
					toggleAutoTaxonNames off;
					toggleShowDefaultCharNames off;
					toggleConstrainCW on;
					toggleBirdsEye off;
					toggleColorOnlyTaxonNames off;
					toggleShowPaleGrid off;
					toggleShowPaleCellColors off;
					toggleShowPaleExcluded off;
					togglePaleInapplicable on;
					togglePaleMissing off;
					toggleShowBoldCellText off;
					toggleAllowAutosize on;
					toggleColorsPanel off;
					toggleDiagonal on;
					setDiagonalHeight 80;
					toggleLinkedScrolling on;
					toggleScrollLinkedTables off;
				endTell;
				showWindow;
				getWindow;
				tell It;
					forceAutosize;
				endTell;
				getEmployee #mesquite.charMatrices.AlterData.AlterData;
				tell It;
					toggleBySubmenus off;
				endTell;
				getEmployee #mesquite.charMatrices.ColorCells.ColorCells;
				tell It;
					setColor Red;
					removeColor off;
				endTell;
				getEmployee #mesquite.categ.StateNamesEditor.StateNamesEditor;
				tell It;
					makeWindow;
					tell It;
						setExplanationSize 30;
						setAnnotationSize 20;
						setFontIncAnnot 0;
						setFontIncExp 0;
						setSize 1820 922;
						setLocation -8 0;
						setFont SanSerif;
						setFontSize 10;
						getToolPalette;
						tell It;
							setTool mesquite.categ.StateNamesEditor.StateNamesWindow.ibeam;
						endTell;
						rowsAreCharacters on;
						toggleConstrainChar on;
						toggleConstrainCharNum 3;
						togglePanel off;
						toggleSummaryPanel off;
					endTell;
					showWindow;
				endTell;
				getEmployee #mesquite.categ.StateNamesStrip.StateNamesStrip;
				tell It;
					showStrip off;
				endTell;
				getEmployee #mesquite.charMatrices.AnnotPanel.AnnotPanel;
				tell It;
					togglePanel off;
				endTell;
				getEmployee #mesquite.charMatrices.CharReferenceStrip.CharReferenceStrip;
				tell It;
					showStrip off;
				endTell;
				getEmployee #mesquite.charMatrices.QuickKeySelector.QuickKeySelector;
				tell It;
					autotabOff;
				endTell;
				getEmployee #mesquite.charMatrices.SelSummaryStrip.SelSummaryStrip;
				tell It;
					showStrip off;
				endTell;
				getEmployee #mesquite.categ.SmallStateNamesEditor.SmallStateNamesEditor;
				tell It;
					panelOpen true;
				endTell;
			endTell;
		endTell;
		getEmployee  #mesquite.charMatrices.ManageCharacters.ManageCharacters;
		tell It;
			showCharacters #8018492581514886545 #mesquite.lists.CharacterList.CharacterList;
			tell It;
				setData 0;
				getWindow;
				tell It;
					useTargetValue off;
					setTargetValue ;
					newAssistant  #mesquite.lists.DefaultCharOrder.DefaultCharOrder;
					newAssistant  #mesquite.lists.CharListInclusion.CharListInclusion;
					newAssistant  #mesquite.lists.CharListPartition.CharListPartition;
					newAssistant  #mesquite.parsimony.CharListParsModels.CharListParsModels;
					getTable;
					tell It;
						columnWidth 1 106;
					endTell;
					setExplanationSize 30;
					setAnnotationSize 20;
					setFontIncAnnot 0;
					setFontIncExp 0;
					setSize 1820 922;
					setLocation -8 0;
					setFont SanSerif;
					setFontSize 10;
					getToolPalette;
					tell It;
					endTell;
				endTell;
				showWindow;
				getEmployee #mesquite.lists.CharListAnnotPanel.CharListAnnotPanel;
				tell It;
					togglePanel off;
				endTell;
			endTell;
		endTell;
		endTell;
end;
