# Supplementary material for: Expanded phylogeny elucidates Deinosuchus relationships, crocodylian osmoregulation and body-size evolution
Source: Commun Biol. 2025 Apr 23;8:611. doi: 10.1038/s42003-025-07653-4 (PMC12018936; doi:10.1038/s42003-025-07653-4)
Supplement: Supplementary file 3 — Supplementary Data 1 [file 42003_2025_7653_MOESM3_ESM.zip › Supplementary Data 1/Walter et al_[TNT].tnt]

nstates 8 ; 
xread 'Data saved from TNT' 
219 128 
&[num] 
Bernissartia_fagesii ?????0???0111102100000?0?000???0000?100010???0010?000???????10?0?00?001?1????000?0?0000?0?030?001?????0000????1?0000?000??0100?0???000100?0?0??0?0?1010?0??00??0????????000?0000?000???000000000?00???000?0?0000?000??000?1 
Acynodon_adriaticus ????1?????????????01?100?1??????????010?10?????????01????????0???0??100??00??00010?000?0??0600001?0????110????00?00011010000?1??11?0?0100???0????0??010?0?0010??????????1???1???01?0?????1014?0??10???0?1100?010????????0?? 
Acynodon_iberoccitanus ?????????????????????????????????????????????10104101????????0???????0?0?????00010?000000?060000100??00100????0000000101?00???200100?0100?110?0000??010100000?0?????????1???0????010???1010?5000210???00110010100??1?0?00?1 
Agaresuchus_subjuniperus ?????????????????????????????????????????????????????????????????????????????00110?00100??020000100?001000????000100110100?????00??0?1110?000100?00001100?10????????1???10010?010000???0010???00?01???00?000?010???0????1?? 
Albertochampsa_langstoni ?????????????????????????????????????????????????????????????????????????????001?0?0?0?11?0200001?0??00?00????00??00011110010?2101?111100???0?0??0?110010210101????????010011001?000???0000?2?00010???0?100100000??10???0?? 
Alligator_mcgrewi 00010001?010010?00010000111?1101??0?11???1???11110010?100?011200000111101????00000?010010?020000100?0000001?001000000111100201101111111000110200?022200102101000?01???00100110010001???000012?0021????0110010?000011000000? 
Alligator_mefferdi ??????????????????????????1?????????11???????110000120100001130001011110100??00100?010010?020000100?0?00001?1?0000000?1110020111111111110?110200?022210102101000??1???00100110010001???0000?2000?10?0?011001?00000110000001 
Alligator_mississippiensis 01011001?[01]10010000010110111110011000112101100110001120100101130001011110100110010000100101020000100000000011100000000111100201101111111100110200102221010210100000111100100110010001001000012000010?0?011001000000110000001 
Alligator_olseni ?????0?1?????10???01?10011111???100?11???????11010010?????011300000011101????00100?01001??0200?0100???0000??0?0?000101111?020111111111110?110200?022200102101000??????00100?1?010001???000012?00?10?0?0?100100000011?000001 
Alligator_prenasalis 0001?0?1?????10?0?01000011111??1000?112111???11101010?????01120000011110100??100?0?010010?020000100?0000001100100000011110020110111111100?110200?022200102101010001?1?00100110010001???0000120000102??0110010000?01?0000001 
Alligator_sinensis 01011101?110010100010110111110011000112111110110000120?001011300010111101??110010000100101020000100000000011001000000111100201101111111100110200102220010210100000111100100110010001111000012000010?0?01100100000?110000001 
Alligator_thomsoni ??????????????????01????????1?????0?1????????110000?2?????011300010011101????00100?0100?0?02000010??00?0001?1?000000????1??2??10111111110?1?0200102?21010210100?001?11?0100110010001???0000?2?00?10???0???01?000?????00000? 
Allodaposuchus_precedens ?????????????????????????????????????????????????????????????????????????????00010?000000?220000100?102000????00000011010?00???00?01?1110???01?0000001100?10101?????0?101?1001010000???0000?2?00?11???000000?0000???01??1?? 
Allognathosuchus_polyodon ?????????????????????????????????????????????11111010?????01?21??00?1?1?1?????0010?000??0?0200001?0?????00??0?00?00?0?11100??1?011?111100????????0??20010?101???????????1???1??1???1??????0??00?01?2??0?????0?0???????10??1 
Allognathosuchus_wartheni ???1?0????????????0?0000?1111??1000?11???1???11111010?100?01121000001?101????00010?000010?02000010000000001?0?000000?0111001?111111111100?110200?0222001021010100?1?1?0010011001?001???00001??0101?2??0???????0????????0??1 
Arambourgia_gaudryi ?????????????????????????????????????????????1101???0?????01?200?0??1?10??????001??010??0?0200001?0????0001000??000????11?0??11111?111100?1102?0?0?2210?0210101?????????10011?010?01??????0??001110???011??00??00?11000000? 
Arenysuchus_gascabadiolorum ??????????????????????????????????????????????????????????????????????????????00?0?00?000???00001???0?1?000???0?0??0?1010000?11000?101110????1?0000001100?100???0???1??0?001?????00????00?0???00200???0???0?1010???0????0?? 
Asiatosuchus_depressifrons ??00?00??11000010011100001111??1100?10???1???11102101?????001200000002011????00110?0000?1?110000100?1110001?0?0001001?01000?01?0000111100?010200?01220010010101011001?11100010000003???000012100000???01100100000???00000?1 
Asiatosuchus_germanicus 01?0?0?1?001010?0101?000?1111??1??0??????1???11102000?????00120000??0101?00??00010?0000?0?01000010???11000??0?00010???010000010000?111100???0100?012110100101010???????1100?10000003???000012100?00???0110010?00?001????001 
Australosuchus_clarkae ?????0???????1??0??1?????11???????0?10???1???1110?101?????00120000110?011????00110?000011?21000010001000001?0?000000???????001000?0111110?002011?02220010010101011??1??11?001000?001???0000?2?0010????0??0010000?0????000?1 
Borealosuchus_acutidentatus ???????????????????????????0???????????????????002????????????000??????0?????00020?0?00???2310001?????0000????0?0??0???????1??0020?1?1100?0?0?0??0?111010?101010???????010??1?0?0000???0000?3?0?00????0???10?000????????0?? 
Borealosuchus_formidabilis 00?000?0?11001001001000000101000001?000?20???0110200000?0001120000001100001??00020?0000?0?231000100?00000010000000101001000101002001?11000000?00?011010100101010??????00100110010000???00001300?10????0110110?00001100000?1 
Borealosuchus_griffithi ???0??????????01??01??????????????1?00???0???011020000??0?00?20???0?12001????0?021?000000?131000100??00000????0?00001001?0??0?10210111100?11211?????010100101?1?????????0?0?10?000?0???00001300000??0?0??01100000?1??000001 
Borealosuchus_sternbergii 00000000?110010?1001000000101000001?00??20???011020000000?00020000000100000??00020?000000?13000010001000001?0?000001110100010100000111100?000100?011000100101010000?1?00100110010000???000012000100???01101100000011000000? 
Borealosuchus_threeensis ???0??????????????01???????0??????1?00??20???01002??1?????10?11?000001000??????????????????????????????????????????????????????????????????????????????????????????????????????????????????1?00???0???????????????1???00??1 
Borealosuchus_wilsoni ?????0??????????1001000000101??00?1?000?20???01002??100?0?001100000201000????00020?0?0????2310001?????00001?0?0?0010100100010100200101100?000100??111101001010100?00???010011?0?0000???00001?0???0????0??010?0110???????0?? 
Bottosaurus_fustidens ?????????????10????1??????????????0??????????1?002111???????????1??????01????10??0?000?00?0?0???????1????0????????????????????201?1?????????0?0?102221????101??????????????????????1?????00?2?10110???0?????0????0????00??1 
Bottosaurus_harlani ?????????????10???01?00011??1??1300?11???1???11002?01?????11120?112011001????100?0?0000?????????1?1?1??0?0??0?0?0???11?1?0???1?0?0?1?0110???0?00?02?211?1?101?2?????????1????????001???0000??010????100????10?00??1???00??1 
Boverisuchus_magnifrons ????????????0?0???01?000?0??1??0100?1???1????11102000??????0?2????0??1?1?????21?20?000000?0300011???001000????00000010010?0??100000111110?0?0?00?0?110010?10101?????????1???10000002???000012?00?00???0?1000??10??????000?1 
Boverisuchus_vorax ???0?0???01001001?01?00000111??0100?10???1???1110?000?????0??2000001?1?0?????21010?0000?0?030001100?001000??0?000000100100010100000111110???0100?021000100101010???01??1100110000002???000012000?00?0?01100000100??1000?00? 
Brachychampsa_montana 01011001?1100???0001??000111100?000?103111???11101101?????01120?00001110100??10110?000201?010000100?0000001?0?010000011110010121011111100?110200?02210010110102000101?00100110010001???00001100?010200011101000000110010001 
Brachychampsa_sealeyi ????????????????????????????????????10???1???11101??0???????12??0000111?1?????01?0?000201?01000010???000?????????00?????????0?210?1101?00???????????100???????2?????????????1??10??1??????0?30000102?00??10??0????1???1??01 
Brachyuranochampsa_eversolei ??????????????????01????????????????1?????????11020100100000?20?00010?011????00110?0000?1?210000100??01000??0?0001001101000?010001?111100?????00?0?221010?101010???????1100010000003???0000?2????0????0110010?000??100??0?? 
Brochuchus_pigotti ?????????00?010?00?11??01111????????10???0???11102??1????????2???111?2?1?????00010?0100?0?2100011000102000????0010101101010001?0?00111110???1?1??012210100101110??1?1??1100?10000003???0000?2?0020????0?100?0?000?????00??1 
Caiman_brevirostris ?????????????????????????????????????????????1110???2?????1??2???0201????????00110?000??1?02001010???????????????0000????0????110????1110????????02?2021??101??????????0??????210??1??????????????????0???0?0?00????00?0001 
Caiman_crocodilus 01111001?100010000010101111110011000111221110110021121010111020110201100101110011000000201120000100000000011001000000111101111110111111100110201102220211210103000101100100110210001002000012000000?02011001000000110000001 
Caiman_latirostris 01110001?10001000001010?111110011000111221210110021121010111?20110201100???110011000000201020010100000000011001000000111101111110111111100110201102221211210103000101100100110210001002000012000010?02011001000000110000001 
Caiman_wannlangstoni ?????????????????????????????????????????????11102112?????1??20??????????????00010?00???0?02001010??0?00001?0?1?0???011111??11120??111110?110?0110222021??10103?????1??010??10210001??????????????????01100100000??1002000? 
Caiman_yacare    01111001?100010000010101111110011000111221110110021121010111020110201100101110011000000201120000100000000011001000000111101111120111111100110201102220211210103000101100100110210001002000012000010?02011001000000110000001 
Centenariosuchus_gilmorei ???????????????????????????????????????????????????????????????????????????????1?0??0002??02??0??0????????????0????????????????????????1????????1???2?2?1?????3???????????????2????????0000?2?0??1???2??100??0000???0??000? 
Ceratosuchus_burdoshi ??????????????????????????????????0?1????????11101??0?????01?2???00?1??01????00010?0?0110?020000100???0000??0????00???11?????1??0??111100????????0????010?111???????????10??10010001??????0?200??102??0???010?00??????100?1 
Chinatichampsus_wilsonorum ?????????????????????????????????????????????????????????????????????????????00?????????0?0[02]0?001?0??0001?????10010101?1101??120??011110????020010??201112101?1?????1??0100110210001???0000???00010?????1001?0000??110??00? 
Crocodylus_acer  ?????????????????????????????????????????????????????????????????????????????00110?0000?1?210000100??010001???000100?10100000100010111100?002?01?01?2001001010101??0??11100010000003????000?2?0010????01100100000??1?0??0?? 
Crocodylus_affinis 01001001?10001000011100001111001100?10???1???111021010100000120000000201100??00110?000010?110000100?011000??0?000100110100000100000111100?0?010??0122001001010101??0???1100010000003???000012?00000???011001000000?100??00? 
Crocodylus_megarhinus ?????0???????????001?????????????????????????11102101?????00120000??0?011????00110?000010?23000010001?1000??0?000000110100000120000111110?002?11?0122?01001010?01100???1110010000003???0000?2?00?00???01100100000?1?00000?1 
Crocodylus_niloticus 01000001?101010001011100111112012000111201101110021010100010120001110201110010011000000100210000100110200[01]110100[01]0001101000001100001111100001011101220010010101011101011110011000003011000012000000?0?0110010000001100000?1 
Crocodylus_porosus 11000001?0010101010111000111120120001112011011100210101000101200011102011100100110000001002100011001102000110100[01]0001101000001000001111100001011101220010010101011101011110011000003011000012000000?0?0110010000001100000?1 
Crocodylus_rhombifer 01000001?1010100010111001111120110001112011011100210101000101200011102011100100110000001002101001001102000110100[01]0001101000101100001111100001011101220010011101011101011110011000003012000012?00100?0?0110010000001100000?1 
Deinosuchus_riograndensis ?????0????????????01????????????????00???1???01102??501?0?11?10??0??12?0?????002?1?0???0??0300001???0?[01]00011?00?0??????????????00?0111131?012210?1220001002?1010??000?0?1???1??100?1???0000???00?00???0?1121??010?1?00?11?1 
Deinosuchus_schwimmeri ???????????????????10??????????110??10???1???0?002??5?0???11010??0??1200?????00????????????30??01000??10011?0?0?0000???????????0010011131?012210012200010020101?????1?0?1????????00????0000?1000????0?0?11210001??0???0?1?? 
Diplocynodon_darwini 00001001?010000?00010000?1111??0400?101120???011020010??0?01?20000011110100??00020?0000101130000100?0??000??0?0000001111?001010001?111100?110100?022010101101010???????0100110010001???000012?00?00???011001?000?011?0??0?1 
Diplocynodon_deponiae 00?0?0???????0????01?0???1?????04?0?101?21???01?02??0?????0??20??0??1?10?????0012??000??011300001?0????000?????0?0001?11000?010001?111100?1?0100?0??012?0?101?10????????1???1??10001????0001?00??00???0???0???00??????????1 
Diplocynodon_hantoniensis 00???1?1?01000010001000011111??0400?10??20???011021010????001200000112101????00120?0?001??1300?0100?1000001?0?000000101100010100010111100?110100?012010101101010??0?1??010011?010001???000012100?0????011001?000001100?00?1 
Diplocynodon_muelleri ???????????????????1?01??1??????4?0?10??21???01002??2?????0?120??100??100????00120?1000?011300001000100000????00000111110000010001?1?1100?110??0?02?01010110101????????0100110010001????000??000210???01??0100000???????0?? 
Diplocynodon_ratelii ?????0??????000???010?00?1111001400?10??21???01002101?????00120000011?101????00110?00001011300001000101000?00?000000111100010100010111100?1?0100101100010110101000001?10100110010001???000012000?00???011001000000110000001 
Diplocynodon_remensis ???0100?????????0001000001111???400?10??20???01002000?????00020?00011?001????00020?000000?1300001000[01]00000????00000011?11?0?010000?111100???0?000001010100101010??0?10?0100000010001???0?00?3100000?2?0??00?00000?110?0000? 
Diplocynodon_tormis ???????????????????1????????????????10???????01?021?1?????0??2?00?????1??????0?120??000?0?130000100?1000001???00000011?100?0?100010111100???0100001?01010110101?0???1?001?0110010001???0000???0010?????11??1??000???00????? 
Dollosuchoides_densmorei 01???0???111010?0001?0?001111??1?00??????????1120???0?????000200?0??0201?????00120?00?001?210000100??02000????01?01010010000011000?011110????????1??20010?1010101???????10?01000?003???00001300?100???01100100020?1100000?1 
Dongnanosuchus_hsui ?????????????????????????????????????????????1101???0????????????????1???????10110?000011?110001100??01000????00011011011101010000?111110?112?1?102220000010112??0??????100110000001???0000?20001000?0011001000000??00000?1 
Eoalligator_chunyii 010?????????000?????????????????????1??????????0?11?[12]????????????10?01?01????10????????????????0?????????????????1?????1????????0??1?1??????0?????12??0?0010112?????????1???1?00?003????????11?????0?0??1??????0??1????0??? 
Eocaiman_cavernensis ?????????????????????????????????????????????10000??2?????01120??????????????00???????????0?0?0?1?????000???0?10?000?1?????????????1?11?0?????????????????????????????????????????????????0????0??0???0???0?00????????00?00 
Eocaiman_itaboraiensis ?????????????????????????????????????????????1?1????2?????????????????????????????????????????????????????????????????????????????????????????????????????????????????????????????????????????????????????????????????????0 
Eocaiman_palaeocenicus ?????????????????????????????????????????????11120??2?????0??20?????11????????????????????????????????????????????????????????????????????????????????????????????????????????????????????????????????????????????1???????0 
Eogavialis_africanum ???????1?????11???010??????????0?????????0???1122??03?????10?200000??2101????00120?000?01?25?000100?0020000000000010100100000100000000121?000100?1111001000010000?000??0101010100000???00?013??0?0????10010000??0?00?0????? 
Eosuchus_lerichei ?????0??????01????01???????1????????0????????1122???3??????????????????0?????00120?0000?1?250000100?0000000???0000101001000001000000?0110?000?0??11?2001000010?1????????10?01?101003???000012?00000???10100000000??010000?1 
Eosuchus_minor   ?????0???0??111???01?00?0?01???0000?000??0???1122??0300?0000?20?000002100????00120?0000?1?25?000100?000000?00000001010010000?100000000110???0100?11?100100001?1100??1???101010101003???000012000000???10100000000?1010000?1 
Eothoracosaurus_mississippiensi ?????0????????????01??000????????00?00???0????122???3??????0?0???00?021?0????00120?000??1?25000010??000000????0000101001000????000?000100???01???11100010?001?10????????100010000000???000016000200???1001101?010?1010001?1 
Euthecodon_arambourgii ????????????????????????????????????????????????????0??????????????????1?????00020?0000?1?250001100?1020001101000000??0????0???0000111110??11011?012210100101110????1??11?0?1000?003???0000??????0????0111010000??????????? 
Gavialis_gangeticus 20000000?001111011010000000111000000?0000000011323003000000002000000021000100001301000001025?000100000000000000000101001000001100000001220000100011111010000101000000000121010100000001001013000200?0?1001201112110011001?1 
Gavialis_lewisi  ??????????????????010??????????????????????????22???3??????0?200000??2?0?????00?30?0??????2??0??1?0?0?0000??0?0000?0?00100?0?1???00000122?000100?111??0?000010100?????00121010100000???00101???????????0???011101??011??1?? 
Gavialosuchus_eggenburgensis ???????????????????1?????????????????????????????????????????????????????????00120?0000?1?240000100??0?000????00?0101001000?012000?0?1110?0??????1?221010?10101????????11???10000003???0000???00?0????0110010?010???00????? 
Globidentosuchus_brachyrostris ??????????????????01?????????????????????????11[01]01??0?11?10?1301103111011????0012??000??0??200001???1?00?0??????0???0?11?????1?2???1?1100??????0?0??2?21??101?3?????????1???1?????0???????0??00?010??00?1?0?00000???0?2000? 
Gnatusuchus_pebasensis ?????????????????????????????????????????????2020?12000?01111201000011001????02110?010010?0000001???0000?0????1?????11?1001101?1?1???1100???0?0?1?1220211?10103?????1??0100110210001??????????????????011001000000110040101 
Gryposuchus_colombianus ???0?0???001??????01??000????????????????0???11323?030100?000200000002100????0012010000?1?25?000100?0?0000??0?000010100100000110000000122?000100?11111010000201000100?00121010100000???001010??0?00???100?10?0??1?00?100??1 
Hassiacosuchus_haupti 01?1?0?1?????1????01?000?1111?????0??11?11???111110?0?????01?20??0??11101????00010?00???0?0?00001??????0001?0??????0?????????11101?111100?1?0200?02220010210100????????01???10010001???00001?0011101??011?000000001???100?1 
Hylaeochampsa_vectiana ???????????????????????????????????????????????????????????????????????0????????????????0?0?10001?00??2110?0?00000001001000?0?22110000120????1?0?000010100000010????1?001001000?0110?????10?????0?????001??000000??000??0?? 
Iharkutosuchus_makadii ?????????????????????????????????????????????10124?????????110???00??10?1????0001??000001?0610001?0???2110????00000010011000012111001?100?1?0?00?0???13???100?2?????1???1000000??110???1010?4?00?10???00110000??0??0?0300?1 
Jiangxisuchus_nankangensis ??????????????????010????????????????????????1100?[01]01?????0[01]021??????????????10110?000111?110000100???0000????00010001011201110000?11110001?0011101111000010111?????????100110000001???0000?1?0?000?1?011001000000??01000?1 
Kambara_implexidens ?????0????????????01?????11????1100?10???1???11102101?????00120000110?011????00110?000011?21000010001010001?01000000100100000100000111110?002011?01220010010101011101?11110010000001???000012000100?0?01100100000?11000?0?? 
Kentisuchus_spenceri ?????0????????????????????????????????????????1?????0?????0??2000?110??11????00110?0000?1?210000100???2000??0?010010100100?0011000?111110??????0?0??20010?10101???????111?0?100?0?03???0000???00200???0?100100000?1100??0?? 
Krabisuchus_siamogallicus ???????????????????1??0????????1?0??11???1???11011??1?????01?2101?0?0?001????10010???00?1???0[01]0??00???1????????00?001101100?01?00??111100[01]1[01]00?0?0??2001??1?112????????????????0???1???0??0??00???1?100?1?0?00000???00000?1 
Kuttanacaiman_iquitosensis ?????????????????????????????????????????????1110211200?0101120?102011001????10110?000010?0200001?0?000000????1000010111101?1102001??1100???020?10?221211210103?????1??0100?10210001??????????????????01100100000011002000? 
La_venta_Caiman  ?????????????????????????????????????????????????????????????????????????????00110?000010?020010100?001000????10000001111111111?0????1??0?????0????????????????????????????????10001??????????????????0??00?00???????????0? 
Leidyosuchus_canadensis ???0?0???????1????010000001?1???0?0?11??11???0110?00000?0?01?200000011101????00010?000000?03000010000000001000100001110100010100010111100?010100101200010010101000001?00100110010001???000013100000?0?01101100000?010000001 
Lohuecosuchus_mechinorum ?????????????????????????????????????????????????????????????????????????????00011?000000??20001?00?00200?????000100100100???1100?00?1110???0??0??000?100?10?01???1?????1??00?010000???0010?2?0020????00?00010100??00???1?? 
Lohuecosuchus_megadontos ?????????????????????????????????????????????11005101???0??010??011??101?????00011?010000?020011100?002000????000100100100000110000101110?002110?0000110001010?????????110010?010000???0000?[13]000200???00000000100?100?001?1 
Maomingosuchus_petrolica ???000010101000?0001?000?11???01?00?10??11???1112010300000000200100012010????00122?00000102100?0100?0?0000????000010100103000000000111100?002110111220000010101????010??110010000003???0000?2000111?1?001001000000[01]000000?1 
Mecistops_cataphractus 0?001001?000010000011100111112012000111101101111041010100010020001110201?1001001200000010021000010001010001101000010110100010100000111110000101110122001001010101110101111001000000300?11101?000100?0?0110010000001100000?1 
Melanosuchus_niger 01111001?1?00100000101011111100110001112212101100211210101111201102011001??110011000000201020010110000000011001000000111101111110111111100110201102221211210103000101100100110210001002000012000110??2011001000000110000001 
Mourasuchus_amazonensis ???????????????????????????????????????????????0???????????????????????????????120?10???1???0?01???0?????1????????????????????221??111?12?1102?0?0??2121??1?1?3?????????????1?????????????????????????0???210?00????????00? 
Mourasuchus_arendsi ??????????????1?00??110011?????01????????????11?2???2????????????????1?0???????12??1?0?01??60?01?00???00?1?????0000????????1?1?21????1?12?1????1??????????1?103??????????????0????????????????????????0???210?00????????001 
Mourasuchus_atopus 0??100?1?00?010?00?1?10?011????1300?11???1???1102?112?????01120?100011000????00120?100001?060001100?0000011???01000001111011?10210?111112?110?0010??2121??121030????1???100110?10001???00?0????0?1????0110210?000????0?1001 
Navajosuchus_mooki ?????0?1??????0???0?00???1111??1??0?101111???11101010?????01?21??00??110?????00010?000111?0200001???0?0000??0???00?00?1110010111011111100???020??0222?0102101010????1??010??10010001???0000120001102??01100?000000?1001000? 
Necrosuchus_ionensis ?????0????????????0???01?111???1300?11???1???11000??2????????2???0?????0?????00????????????????????????????????????????????????????????????????????????????????0??????????0????1?0?1????????????????????????????0???00?0??1 
Orientalosuchus_naduongensis ???1????????000???01?0?0???????1[14]0??[01]1???1???110111?1[02]??0101?111110?010??????101?0?010011?110001100??010001???0001001101?20?01000011?1100?1??????0??2[01]010?10113?????????10?110000001???0000?200?1010100110010000001100000?1 
Osteolaemus_osborni ?1?00001?00101010001110011111201110011111110111002101010000012000011010111001101100001010021000110001020001101100100100102000100000111110100101010122131001011101110101111011000000310000001??00?0????011001?0000?1100??0?1 
Osteolaemus_tetraspis ?1?00001?00101010001110011111201110011111110111002101010001012000011010111001101000001010021000110001020001101100101110102000100010111110100101010122131001011101110101111011000000311000001?000?00?0?0110010000001100000?1 
Pachycheilosuchus_trinquei ????????????????0?01?00010?10??000??10???0???11?03?????????1?0???????????????00????????????50???????00[01]00????????0?????????????????1?1????????????????0?0??0??2???????0?0???????2000??????0???????????0??????????????1?0??1 
Paleosuchus_palpebrosus 00111111?010010101010001111112113000111321120110021222111?11120110201100?01111011000010101020000100000000011000100011111101111000111111101110201102221?1?21010200010110010011021000111100001?000210?0101100100000?110000001 
Paleosuchus_trigonatus 00111111?010010100010001111112113000111321120110021222111111120110201100101111011000010101020000100000000011000100011111101111000111111101110201102221?1?21010200010110010011021000110100001?000?10?01011001000000110000001 
Paratomistoma_courti ??????????????????????????????????????????????????????????0??20?000001010????00???????????2??0?0???????0001?0?????????????????0000?1??11?????1???1??200100001010?1000?101?0?100??00???????0??1?01???0???1???1?000?1?00????? 
Pietraroiasuchus_ormezzanoi ???????????????????1?000??0???????0?10021????111?3??????????10???????00??????00?21?00?0?0?050???1?0??????0???????0????000000??2000?1?00?0??????0????010?0??00?1???????????01??????1???????0?4000210???0??0000000?0?????01?? 
Piscogavialis_jugaliperforatus ???????????????????????????????1?????????????1142???3?????0002???????20??????00120?001001?250000100?001000????0000101001000000?0000000111?1?0001011120010000201?0?1?0?0?12??1?10?000????010???00200?0?1001201102???01?001?1 
Planocrania_datangensis ?????????????????????????????????????????????11?????0????????????????????????20010?000??1?030000100??0?000???????000??01???????0?0?1?1110????????0?100010010??1?????????????10??0?0????0000?2?00?00???0?1?0?0??00???????0?1 
Planocrania_hengdongensis ???????????????????1?????????????????????????1110???1????????[12]????0?01?0?????20010?0??????1300??1????0?000????0????01001???????0?0?1?1100????????0?1?00100?0101?????1???1???10?10001???0000?2?00?0????0??000??000?1??00?0?1 
Procaimanoidea_kayi ???110?1??????0???010?00?1111??10?0?112121?????001?1??100?01?21000001110?????10?????0???0?0?00001???0?0000??0?0000000011100?01101111111000??0200?022200102101010???????0100110010001??????01?00011?2??0?1???00?00011?0?0?0? 
Procaimanoidea_utahensis ?????????????????????????????????????????????110010??0??01011210??0011101????10110?0100?0?020?00100??00000????0000000?111001011111?111100?1?0200?02220010?101010???????0100110010001???0000?200?2102??0???000000??11?000001 
Prodiplocynodon_langi ?????????????????????????????????????????????????????????????????????????????00110?0000???030000100??1[12]0001??000010011?1000001???0?111100???0?0??0?21?010?1010101??01?01100110000003???0000?2?00?00???01100100010??100??0?? 
Protoalligator_huiningensis ?????????????????????????????????????????????1100??????????112???????????????001?0?000??1?0100001??????????????????????????????00??1?1??0??????????????????????????????????????????????????????0?00???0???0???????????00??1 
Protocaiman_peligrensis ??????????????????????????????????????????????????????????????????????????????????????????????????????????????????????????????????????10????02?0102200111210111?????1???????1??10001??????0???0??????0?00??0??00??????????? 
Purussaurus_brasiliensis ?????????????????????????????????????????????11002??2?????1113??????110??????00112?000211?0000111?0???0000????0?00000111?????10210?111110?11????102?2101??101?3?????????1?0?1??10001??????????????????0110010?000??10001001 
Purussaurus_mirandai ???????????????????1?11001?????11?0?1????????1100?0?2??1?11?1301100?11?01????0?112?00021??000011100???0000????00000001111?1?110210?111110?11020010222000??10103??????????0011?2?00?1??????????????????0??00100000??100?1001 
Purussaurus_neivensis 01?100?1?000010?0??1????011???????0?11???1???1100??1?1010?111301100011001????00110?000020?000001110?0000001?0?000000011110111112101111110?110201?0222001?210103000101??010??10210001???00?0????0?10??20?100100000?010001001 
Quinkana_spp     ?????????????????????????????????????????????11?0???1??????????????????1?????21010?0000?1?[02][15]00[01]0?000100000????0?0?????????????100?0111?10?002011101221010010102?11101?11??01?000???1???????????0?00???0??0????????????????? 
Rimasuchus_lloydi ????????????????????????????????????????????????????1??????????????????1?????00110?0000?0?210001100?100000110100000????10?????1000?111110?001011?012200100101110111?1??1110?1000?003?????00?2????0?????1?001?0???????0????? 
Shamosuchus_djadochtaensis ???0???????0????1?01?????0?1??????0?11??????????????0??????1?0????0?10???????00?????????0?0000001?0?????00???????0000??00000?12011?1?0100?110??0?011000?0?00????????????0?10?00??00??????011?000010???0???00000000?0010?0?? 
Stangerochampsa_mccabei ???110???010010?0001000001111001?00?[01]1??11???111010100????0112110000?110??????0110?000211?020000100?000000????000000011110010121011111100?110200?0?2100102101010??1?1??0100110010001???000012?0?01022?01100100000?1100?0001 
Thecachampsa_antiqua 2000000??001010?00011010111?1??11?0?00???1???1122???4?100????2000031??01?0???00120?000011?210000100?102000??0?0000101?01000?0110000011110???011??112200100101000??00???11100100?2003???000013??0?0????01?00110000??000??0?? 
Thoracosaurus_macrorhynchus ?????0???0?1111?1?01?????00????0????00???0???1?22???3??????0?10000000?100????00120?00?0?1?250000100??000000?0?000010100100001100000000110?000100?11101010?0010100???0??0100010000000???0000?2?0??0????1001100??10??010????? 
Thoracosaurus_neocesariensis ?????0??????111?1?010????0011??0??0?00???0???1122???3????????10?000?02?0?????00120?0000?1?250000100??0?0000?0?00001010010000?000000000110?00010??1?100010000101000000?00100?10000000???000012?0??0????100???0?010?10?00?1?1 
Tomistoma_cairense ?????????????????????????????????????????????1??2???4????????2000001??010????00?20?0??????25?0??1?0????000??0?000010100100000?00?0?011110???01???11?2001001010101??0???11?001?000003???0000??????0????0?1??10?000?1100000?1 
Tomistoma_lusitanica ?????0????????????01????????????????10???1???1??2???4?????00?20000??0201?????00120?0000?1?21?000101?10?000110?0000101001000?0100000111110?0001?1?11221010010101011001??1110010000003???000012??0?0????011001[01]?00?01??0000?1 
Tomistoma_schlegelii 21000001?0010100010110001111110110001013011011122?1040000010020000000201000010012000000110210000101010000011010001001001000001100001111100000110101221010010101011001011110010000003111000013000000?0?0110010000000100000?1 
Toyotamaphimeia_machikanensis 0100100??11111100101100011111101100?00???1?????22??04?????10020?0000??01000??00120?000011?04000010???00000????0000?010010000?100000011110??00?1??1??21010?1010??????????110010?00003???000012100000?0?0?1001000[02]001100000?? 
Trilophosuchus_rackhami ?????????????????????????????????????????????????????????????????????????????0?????0??????2?0??0??0?1020????0?1?000001010???01?0??0111110??12011102221010000102011101?111?0?1000?001??????0????????????01??0?0000??00???0?? 
Tsoabichi_greenriverensis ??????????????????01?0??????????????10??20???1100???2????????2??????11???01??00010?10?0??10??0001????????0????????0???????1???0001?111100?1?0????0??212?1?101?2????????????????100????????0?300001???10????10?00???????0001 
Voay_robustus    ?????0????????0???011?????111??1110??????1???1110210101000001200011111011????00110?0000?0?21000110001020001101000101110102000100000111110?0010111012202100111100?1101?11110010000003???000012100000?2?0110010000001100000?1 
Wannaganosuchus_brachymanus ???1?0???1?00?0???010000?1111001000?11???1???111110?0?????0??200?00?1??0?????00110?00001??0200??100???0000??0?100000???1??0??11111?111100????????0?22001??101010????????10011?010001???000012?0?1102??01100100000??1?010001 
; 

Ccode  
   -[/1  0        -[/1  1        -[/1  2        -[/1  3        -[/1  4      
   -[/1  5        -[/1  6        -[/1  7        -[/1  8        -[/1  9      
   -[/1  10       -[/1  11       -[/1  12       -[/1  13       -[/1  14     
   -[/1  15       -[/1  16       -[/1  17       -[/1  18       -[/1  19     
   -[/1  20       -[/1  21       -[/1  22       -[/1  23       -[/1  24     
   -[/1  25       -[/1  26       -[/1  27       -[/1  28       -[/1  29     
   -[/1  30       -[/1  31       -[/1  32       -[/1  33       -[/1  34     
   -[/1  35       -[/1  36       -[/1  37       +[/1  38       -[/1  39     
   -[/1  40       -[/1  41       -[/1  42       -[/1  43       -[/1  44     
   -[/1  45       -[/1  46       +[/1  47       -[/1  48       -[/1  49     
   -[/1  50       -[/1  51       -[/1  52       -[/1  53       -[/1  54     
   -[/1  55       -[/1  56       -[/1  57       -[/1  58       -[/1  59     
   -[/1  60       +[/1  61       -[/1  62       -[/1  63       -[/1  64     
   -[/1  65       -[/1  66       -[/1  67       -[/1  68       -[/1  69     
   -[/1  70       -[/1  71       -[/1  72       -[/1  73       -[/1  74     
   -[/1  75       -[/1  76       -[/1  77       -[/1  78       -[/1  79     
   +[/1  80       -[/1  81       -[/1  82       -[/1  83       -[/1  84     
   -[/1  85       -[/1  86       -[/1  87       -[/1  88       -[/1  89     
   -[/1  90       -[/1  91       -[/1  92       -[/1  93       -[/1  94     
   -[/1  95       -[/1  96       -[/1  97       -[/1  98       -[/1  99     
   -[/1  100      -[/1  101      -[/1  102      -[/1  103      -[/1  104    
   -[/1  105      -[/1  106      -[/1  107      -[/1  108      -[/1  109    
   -[/1  110      -[/1  111      -[/1  112      -[/1  113      -[/1  114    
   -[/1  115      -[/1  116      -[/1  117      -[/1  118      -[/1  119    
   -[/1  120      -[/1  121      -[/1  122      +[/1  123      -[/1  124    
   -[/1  125      -[/1  126      -[/1  127      -[/1  128      -[/1  129    
   -[/1  130      -[/1  131      -[/1  132      -[/1  133      -[/1  134    
   -[/1  135      -[/1  136      -[/1  137      -[/1  138      -[/1  139    
   -[/1  140      -[/1  141      -[/1  142      -[/1  143      -[/1  144    
   -[/1  145      -[/1  146      -[/1  147      +[/1  148      -[/1  149    
   +[/1  150      -[/1  151      -[/1  152      +[/1  153      -[/1  154    
   -[/1  155      -[/1  156      -[/1  157      +[/1  158      -[/1  159    
   -[/1  160      -[/1  161      -[/1  162      -[/1  163      -[/1  164    
   -[/1  165      -[/1  166      -[/1  167      -[/1  168      -[/1  169    
   -[/1  170      -[/1  171      -[/1  172      -[/1  173      -[/1  174    
   -[/1  175      -[/1  176      -[/1  177      -[/1  178      -[/1  179    
   -[/1  180      -[/1  181      -[/1  182      -[/1  183      -[/1  184    
   -[/1  185      -[/1  186      -[/1  187      -[/1  188      -[/1  189    
   -[/1  190      -[/1  191      +[/1  192      -[/1  193      -[/1  194    
   -[/1  195      -[/1  196      -[/1  197      -[/1  198      -[/1  199    
   -[/1  200      -[/1  201      +[/1  202      -[/1  203      -[/1  204    
   -[/1  205      -[/1  206      -[/1  207      -[/1  208      -[/1  209    
   -[/1  210      -[/1  211      -[/1  212      -[/1  213      -[/1  214    
   -[/1  215      -[/1  216      -[/1  217      -[/1  218   ; 
cnames 
{0 Fused_proatlas_shape boomerang-shaped strap-shaped block-shaped; 
{1 Proatlas_process with_anterior_process without_anterior_process; 
{2 Proatlas_dorsal_keel with_dorsal_keel without_dorsal_keel; 
{3 Atlas_intercentrum_shape wedge-shaped plate-shaped; 
{4 Dorsal_margin_of_atlantal_rib_process smooth dorsal_process; 
{5 Atlantal_ribs_lamina without_lamina with_lamina; 
{6 Atlantal_ribs_articular_facets without_facets with_facets; 
{7 Axial_rib_tuberculum_tip broad_dorsal_tip acute_dorsal_tip; 
{8 Axial_rib_tuberculum_diapophysis contact_late_in_ontogeny contact_early_in_ontogeny; 
{9 Axis_neural_spine_shape horizontal_anteriorly slopes_anteriorly; 
{10 Axis_neural_spine_ crested not_crested; 
{11 Posterior_half_of_axis_neural_spine_ wide narrow; 
{12 Axis_neural_arch_ lacks_diapophysis bears_diapophysis; 
{13 Axial_hypapophysis_location _center_of_centrum anterior_end_of_centrum; 
{14 Axial_hypapophysis_shape without_deep_fork with_deep_fork; 
{15 Hypapophyseal_keels_presence 11th_vertebra_behind_atlas 12th_vertebra_behind_atlas 10th_vertebra_behind_atlas; 
{16 Third_cervical_vertebra_hypapophysis prominent not_prominent; 
{17 Neural_spine_on_third_cervical long short; 
{18 Cervical_and_anterior_dorsal_centra lack_deep_pits_ventrally bear_deep_pits_ventrally; 
{19 Presacral_centra amphicoelus procoelus; 
{20 Anterior_sacral_rib_capitulum broadly_visible_in_dorsal_view obscured_in_dorsal_view; 
{21 Scapular_blade_shape flares_dorsally sides_sub-parallel; 
{22 Deltoid_crest_of_scapula very_thin_with_sharp_margin very_wide_with_broad_margin; 
{23 Scapulocoracoid_synchondrosis closes_late_in_ontogeny closes_early_in_ontogeny; 
{24 Scapulocoracoid_facet_shape narrow_anterior_to_glenoid_fossa broad_anterior_to_glenoid_fossa; 
{25 Proximal_edge_of_deltopectoral_crest_of_humerus not_concave concave; 
{26 M._teres_major_and_M._dorsalis_scapulae_insertion seperately single_insertion_scar; 
{27 Olecranon_process_of_ulna_shape narrow_and_sub-angular wide_and_rounded; 
{28 Ulna_shape proximal_extremity_equal_to_distal proximal_extremity_wider_than_distal; 
{29 Interclavicle_shape without_dorsoventral_flexure with_moderate_dorsoventral_flexure with_severe_dorsoventral_flexure; 
{30 Anterior_end_of_interclavicle_ flat rodlike; 
{31 Iliac_anterior_process_ prominent virtually_absent; 
{32 Dorsal_margin_of_iliac_blade__ rounded_with_smooth_border rounded_with_modest_dorsal_indentation rounded_with_strong_dorsal_indentation narrow_with_dorsal_indentation rounded_dorsal_tip_deep; 
{33 Supraacetabular_crest narrow borad; 
{34 Limb_bones_form robust slender; 
{35 M._caudofemoralis_ single_head souble_head; 
{36 Dorsal_osteoderms_keel not_keeled keeled; 
{37 Dorsal_midline_osteoderms_shape rectangular nearly_square; 
{38 Number_of_contiguous_dorsal_osteoderms_per_row_ four six eight ten; 
{39 Nuchal_shield grades_continously_into_dorsal_shield _with_four_nuchal_osteoderms six_nuchal_osteoderms eight_nuchal_osteoderms_in_two_parallel_rows; 
{40 Ventral_armor_ absent single_ventral_osteoderms paired_ventral_osteoderms; 
{41 Anterior_margin_of_dorsal_midline_osteoderms_ with_anterior_process without_anterior_process; 
{42 Ventral_scales_pores have_follicle_gland_pores lack_follicle_gland_pores; 
{43 Ventral_collar_scales_ not_enlarged single_enlarged_row two_parallel_enlarged_rows; 
{44 Median_pelvic_keel_scales_along_tail two_parallel_rows single_row merge_with_lateral_keel_scales; 
{45 Alveoli_size_of_dentary_teeth _3_and_4_same_size_and_confluent 4_larger_than_3_and_seperated 3_and_4_are_nearly_the_same_size_and_separated; 
{46 Anterior_dentary_teeth strongly_procumbent project_anterodorsaly; 
{47 Dentary_symphysis_extension fourth_and_fifth_alveolus sixth_through_eight_alveolus eighth_to_twelfth_alveolus twelfth_to_sixteenth beyond_the_sixteenth; 
{48 Dentary_curvature_between_fourth_and_tenth_alveoli gently deeply linear; 
{49 Largest_dentary_alveolus_caudal_to_fourth 13_or_14 between_11_and_14_and_a_series_behind_it 11_or_12 no_differentiation behind_14 10; 
{50 Splenial_with_anterior_perforation_for_cranial_nerv_V existent lacking; 
{51 Mandibular_ramus_of_cranial_nerv_V only_anterior single_perforation_posterior double_perforation_posterior; 
{52 Mandibular_symphysis_size splenial_participates_ splenial_excluded,_anterior_tip_of_splenial_ventral_to_Meckelian_groove splenial_excluded,_anterior_tip_of_splenial_dorsal_to_Meckelian_groove deep_splenial_symphysis,_splenial_forms_wide_V deep_splenial_symphysis,_splenial_forms_narrow_V splenial_reaches_mandibular_symphysis_but_does_not_touch_other_splenial; 
{53 Coronoid_position_for_foramen_intermandibularis_medius bounding_posterior_half_of_foramen_ completely_surrounding_foramen obliterates_foramen_; 
{54 Coronoid_superior_edge sloping_strongly_anteriorly almost_horizontal; 
{55 Coronoid_inferior_process laping_over_inner_surface_of_meckelian_fossa remains_on_medial_surface_of_mandible; 
{56 Coronoid_perforation imperforate perforation_posterior_to_foramen_intermandibularis_medius; 
{57 Splenial_process separates_angular_and_coronoid no_process_between_angular_and_coronoid; 
{58 Angular-surangular_suture_with_ext.mand._fenestra contacting_fenestra_at_posterior_angle passing_along_ventral_margin_of_fenestra; 
{59 Surangular_anterior_processes unequal sub-equal_to_equal; 
{60 Surangular_spur_on_lingual_tooth_row spur_for_at_least_one_alveolus_length no_spur; 
{61 External_mandibular_fenestra absent present_as_narrow_slit present_with_discrete_concavity_on_angular_dorsal_margin present_and_very_large; 
{62 Surangular-dentary_suture_intersection_with_ext._mand._fenestra anterior_to_posterodorsal_corner at_posterodorsal_corner; 
{63 Angular_anterior_tip_to_foramen_intermandibularis_caudalis towards_anterior_end_of_foramen_ not_towards_anterior_end_of_foramen; 
{64 Surangular-angular_suture_lingually_meets_articular at_ventral_tip dorsal_to_tip; 
{65 Surangular_at_lateral_wall_of_glenoid_fossa continuing_to_dorsal_tip truncated; 
{66 Articular-surangular_suture_form simple articular_bears_anterior_lamina_dorsal_to_lingual_foramen articular_bears_anterior_lamina_ventral_to_lingual_foramen articular_bears_lamina_above_and_below_foramen; 
{67 Lingual_foramen_for_articular_artery perforates_surangular_entirely perforates_surangular/angular_suture; 
{68 Foramen_aerum_position at_lingual_margin_of_retroarticular_process set_in_from_margin_of_retroarticular_process; 
{69 Retroarticular_process_projection posteriorly posterodorsally,_not_higher_than_the_posterior_edge_of_the_articular_fossa projects_posterodorsally,_higher_than_the_posterior_edge_of_the_articular_fossa; 
{70 Surangular_extension posterior_end_of_retroarticular_process pinched_off_anterior_to_tip_of_retroarticular_process; 
{71 Surangular-articular_suture_orientation_within_glenoid_fossa anteroposteriorly bowed_strongly_laterally; 
{72 Articular-surangular_connection sulcus_between_articular_and_surangular artciular_flush_against_surangular; 
{73 Hyoid_cornu_dorsal_projection_form flat rodlike; 
{74 Hyoid_cornu_dorsal_projection_lateromedial narrow_with_parallel_sides flared; 
{75 Lingual_osmoregulatory_pores small large; 
{76 Tongue with_keratinized_surface without_keratinized_surface; 
{77 Teeth_and_alveoli_of_maxilla/dentary_form circular_in_cross-section posterior_teeth_laterally_compressed_ all_teeth_compressed_; 
{78 Maxillary_and_dentary_teeth_serration smooth_carinae serrated with_neither_carinae_nor_serrations; 
{79 Naris_projection anterodorsally dorsally posterodorsally; 
{80 External_naris_and_nasal_interaction external_naris_birsected_by_nasals nasal_contacts_external_naris_without_bisection nasal_excluded_externally_from_naris nasal_and_premaxilla_not_in_contact; 
{81 Naris_shape circular_or_key-hole_shaped wider_than_long anteroposteriorly_long_and_teardrop-shaped; 
{82 External_naris_of_reproductively_mature_males similar_to_that_of_females with_bony_excrescence; 
{83 External_naris_opening flush_with_dorsal_surface_of_premaxilla circumscribed_by_thin_crest; 
{84 Premaxilla_surface_lateral_to_naris smooth with_deep_notch; 
{85 Number_of_teeth_in_premaxilla_early_in_ontogeny five four; 
{86 Incisive_foramen_size small large_and_more_than_half_the_greatest_width_of_premaxillae large_and_intersects_premaxillary-maxillary_suture; 
{87 Incisive_foramen_position situated_far_from_premaxillary_tooth_row abuts_premaxillary_tooth_row projects_between_first_premaxillary_teeth; 
{88 Dorsal_premaxillary_process short long_behind_3th_maxilla_tooth; 
{89 Dentary_tooth_four_early_in_ontogeny in_notch_between_premaxilla_and_maxilla in_pit_between_premaxilla_and_maxilla; 
{90 Dentary_teeth_position all_teeth_lingual_to_maxillary_teeth occlusion_pit_bewteen_seventh_and_eigth_maxillary_teeth dentary_teeth_in_line_with_maxillary_tooth_row; 
{91 Largest_maxillary_alveolus third fifth fourth four_and_five_the_same_size six maxillary_teeth_homodont maxillary_alveloi_gradually_increase_in_diameter; 
{92 Maxillary_tooth_row_form_posterior_to_first_six_maxillary_alveoli medially_curved_or_linear broadly_curved_laterally; 
{93 Dorsal_surface_of_rostrum curves_smoothly bears_medial_dorsal_boss; 
{94 Canthi_rostralii_at_maturity absent_or_very_modest very_prominent; 
{95 Preorbital_ridges_ar_maturity absent_or_very_modest very_prominent; 
{96 Antorbital_fenestra present absent; 
{97 Vomer_position_anterior entirely_obscured_by_premaxilla_and_maxilla exposed_on_palate_at_premaxillary-maxillary_suture; 
{98 Vomer_position_posterior entirely_obscured_by_maxillae_and_palatines exposed_on_palate_between_palatines; 
{99 Surface_of_maxilla_within_narial_canal imperforate with_linear_array_of_pits; 
{100 Medial_jugal_foramen_size small very_large; 
{101 Maxillary_foramen_for_cranial_nerve_V_size small_or_not_present very_large; 
{102 Ectopterygoid_contact_with_maillary_toothrow_forming_medial_wall_of_at_least_1_mx_alveolus absent_and_ectpt-mx_suture_anteromedially_orientated_and_separated_from_toothrow_margin absent_ans_ectopt-mx_suture_parallel_and_adjacent_to_medial_toothrow_margin present; 
{103 Maxilla_termination_in_palatal_view anterior_to_lower_temporal_bar comprises_part_of_the_lower_temporal_bar; 
{104 Penultimate_maxillary_alvelous_size less_than_twice_the_diamater_of_the_last_one more_than_twice_the_diamater_of_the_last_one; 
{105 Prefrontal_dorsal_surface_appearance smooth_adjacent_to_orbital bearing_discrete_knoblike_processes; 
{106 Dorsal_half_of_prefrontal_pillar narrow expanded_anteroposteriorly; 
{107 Medial_process_of_prefrontal_pillar expanded_dorsoventrally expanded_anteroposteriroly; 
{108 Prefrontal_pillar_form solid with_large_pneumatic_recess; 
{109 Medial_process_of_prefrontal_pillar_at_base wide constricted; 
{110 Maxilla_appearance_on_suborbital_fenestra linear_medial_margin broad_shelf,_lateral_margin_concave; 
{111 Anterior_face_of_palatine_process_anteriroly rounded_or_pointed notched; 
{112 Anterior_ectopetrygoid_process tapered_to_a_point forked; 
{113 Palatine_process_extension beyond_anterior_end_of_suborbital_fenestra not_beyond_anterior_end_of_suborbital_fenestra; 
{114 Palatine_process_form broad_anteriroly form_of_a_thin_wedge; 
{115 Lateral_edges_of_palatines_appearance smooth_anteriroly lateral_process_projecting_into_suborbital_fenestra; 
{116 Palatine-pterygoid_suture at_posterior_angle_of_suborbital_fenestra far_from_posterior_angle_of_suborbital_fenestra; 
{117 Pterygoid_ramus_of_ectopterygoid_form straight,_posterolateral_fenestra_margin_linear bowed,_posterolateral_fenestra_margin_concave; 
{118 Lateral_edges_of_palatines_form parallel_posterior flare_posteriorly,_producing_shelf; 
{119 Anterior_border_of_choana comprised_of_palatines entirely_surrounded_by_pterygoids; 
{120 Choana_projecting_at_maturity posteroventrally anteroventrally; 
{121 Pterygoid_surface_around_choana flush_with_choanal_margin pushed_inward_anterolateral_to_choana_aperture pushed_inward_around_choana_to_form_neck_surrounding_aperture everted_from_flat_surface_to_form_neck_surounding_aperture; 
{122 Posterior_rim_of_internal_choana not_deeply_notched deeply_notched; 
{123 Internal_choana_appearance not_septated with_septum_that_remains_recessed_within_choana with_septum_that_projects_out_of_choana; 
{124 Ectopterygoid-pterygoid_flexure_appearance flexure_disappeares_during_ontogeny flexure_remains_throughout_ontogeny; 
{125 Ectopterygoid_extention_at_maturity _to_posterior_tip_of_lateral_pterygoid_flange __not_to_posterior_tip_of_lateral_pterygoid_flange; 
{126 Maxilla_connection_with_lacrimal lacrimal_makes_broad_contact_with_nasal,_no_process maxilla_with_posterior_process_within_lacrimal maxilla_with_posterior_process_between_lacrimal_and_prefrontal; 
{127 Prefrontal_form separated_by_frontals_and_nasals,_anterior_process_of_frontal_extending_far_anterior_to_the_anterior_margin_of_the_orbit prefrontals_separated_by_the_frontal_and_nasals,_anterior_process_of_frontal_around_the_same_level_or_posterior_to_the_anterior_margin_of_the_orbit prefrontals_meet_medially,_anterior_process_of_frontal_around_the_same_level_or_posterior_to_the_anterior_margin_of_the_orbit; 
{128 Lacrimal_and_prefrontal_size lacrimal_longer_than_prefrontal prefrontal_longer_than_lacrimal lacrimal_and_prefrontal_same_size_and_elongated; 
{129 Anterior_tip_of_frontal_form simple_acute_point broad,_complex_sutural_contact_with_nasals; 
{130 Ectopterygoid_extension_at_postorbital_bar extends_along_medial_face_of_postorbital_bar stops_abruptly_ventral_to_postorbital_bar; 
{131 Postorbital_bar_form massive slender; 
{132 Postorbital_process prominent,_dorsoventrally_broad,_two_spines short_and_generally_not_prominent; 
{133 Ventral_margin_of_postorbital_bar flush_with_lateral_jugal_surface inset_from_lateral_jugal_surface; 
{134 Postorbital_bar_connection_with_skull_table continous_with_anterolateral_edge_of_skull_table inset_from_skull_table; 
{135 Margin_of_orbit flush_with_skull_surface dorsal_edges_of_orbist_upturned orbital_margin_telescoped anterior_margins_of_orbit_telescoped; 
{136 Ventral_margin_of_orbit_form not_upturned,_ventral_margin_gently_circular anterior_margin_upturned,_ventral_margin_gently_circular anterior_margin_upturned,_ventral_margin_with_a_prominent_notch; 
{137 Palpebral_form single_ossification multiple_ossifications; 
{138 Quadratojugal_spine_appearance prominent_at_maturity greatly_reduced_or_absent_at_maturity; 
{139 Quadratojugal_spine_position_into_infratemporal_fenestra low,_near_posterior_angle_of_fenestra high,_between_posterior_and_superior_angles_of__fenestra; 
{140 Posterior_angle_of_infratemporal_fenestra quadratojugal_forms_posterior_angle_of_fenestra jugal_forms_posterior_angle_of_fenestra quadratojugal-jugal_suture_lies_at_posterior_angle_of_fenestra; 
{141 Postorbital_contacts _neither_quadrate_nor_quadratojugal_medially quadratojugal_but_not_quadrate_medially quadrate_and_quadratojugal_at_dorsal_angle_of_infrat._fenestra quadratojugal_with_significant_descending_process; 
{142 Quadratojugal_process long_anterior_process_along_lower_temporal_bar _modest_process,_or_none_at_all,_along_lower_temporal_bar; 
{143 Quadratojugal_extention extends_to_superior_angle_of_infratemporal_fenestra does_not_extend_to_superior_angle_of_infratemporal_fenestra; 
{144 Postorbital-squamosal_suture_orientation_to_skull_table passes_ventrally passes_medially; 
{145 Dorsal_and_ventral_rims_of_squamosal_groove parallel flaring_anteriorly; 
{146 Quadrate_and_squamosal_on_external_auditory_meatus not_in_contact_posteriorly suture_extends_dorsally_along_caudal_margin_of_meatus extends_only_to_caudoventral_boarder_of_meatus; 
{147 Caudal_margin_of_otic_aperture not_defined_and_merging_into_exoccipital smooth_and_continous_with_paroccipital_process inset; 
{148 Frontoparietal_suture_position deeply_within_supratemporal_fenestra making_modest_entry_into_supratemporal_fenestra_at_maturity on_skull_table_entirely; 
{149 Frontoparietal_suture_between_supratemporal_fenestrae concavoconvex linear; 
{150 Supratemporal_fenestra_appearance dermal_bones_do_not_overhang_rim_of_fenestra parietal_overhangs_the_rim_at_maturity postorbital,_squamosal_and_parietal_overhang_rim_at_maturity fenestra_closes_during_ontogeny; 
{151 Anteromedial_corner_of_supratemporal_fenestra shallow_fossa_or_no_fossa smooth; 
{152 Medial_parietal_wall_of_supratemporal_fenestra imperforate bearing_foramina; 
{153 Parietal_and_squamosal_on_supratemporal_fenestra widely_separated_by_quadrate_on_posterior_fenestra_wall approaching_each_other_on_fenestra_without_making_contact meeting_along_posterior_wall_of_fenestra; 
{154 Skull_table_surface_at_maturity sloping_ventrally_from_sagittal_axis planar slopes_ventrally_toward_sagittal_axis_at_maturity,_lateral_elements_planar; 
{155 Squamosal_on_skull_table horizontal_or_nearly_so upturned_to_form_a_discrete_posterolateral_horn producing_a_high_transversely_oriented_eminence_at_the_posterior_margin_late_in_ontogeny; 
{156 Posterolateral_squamosal_rami rami_along_paroccipital_process_short rami_along_paroccipital_process_significant; 
{157 Squamsoal_form does_not_extend_to_lateral_extent_of_paroccipital_process extends_to_lateral_extent_of_paroccipital_process; 
{158 Supraoccipital_exposure_on_dorsal_skull_table absent small large large_such_that_parietal_is_excluded_from_posterior_edge_of_table; 
{159 Anterior_foramen_of_cranial_nerve_VII ventrolateral_to_basisphenoid_rostrum ventral_to_basisphenoid_rostrum; 
{160 Braincase_wall_lateral_to_basisphenoid_rostrum sulcus_on_anterior_braincase_wall braincase_wall__smooth,_no_sulcus; 
{161 Basisphenoid_anterior_to_trigeminal_foramen not_exposed_extensively exposed_extensively; 
{162 Prootic_on_external_braincase_wall extensively_exposured largely_obscured_by_quadrate_and_laterosphenoid_externally; 
{163 Laterosphenoid_bridge comprised_entirely_of_laterosphenoid with_ascending_process_or_palatine; 
{164 Capitate_process_of_laterosphenoid oriented_laterally_toward_midline oriented_anteroposteriorly_toward_midline; 
{165 Parietal_pneumatic_system parietal_with_recess_communicating_with_pneumatic_system parietal_solid,_without_recess; 
{166 Lateral_braincase_wall significant_ventral_quadrate_process_on_braincase_wall q-pt_suture_linear_from_basisphenoid_exposure_to_trigeminal_fo; 
{167 Lateral_carotid_foramen opens_lateral_to_basisphenoid_at_maturity dorsal_to_to_basisphenoid_at_maturity; 
{168 External_surface_of_basioccipital_ventral_to_occipital_condyle oriented_posteroventrally_at_maturity oriented_posteriorly_at_maturity; 
{169 Posterior_pterygoid_process tall_and_prominent small_and_project_posteroventrally small_and_project_posteriorly; 
{170 Basisphenoid_appearance_ventral_to_basioccipital thin_ anteroposteriorly_wide; 
{171 Basisphenoid_exposure not_broadly_exposed_ventral_to_basioccipital exposed_as_broad_sheet_ventral_to_basioccipital; 
{172 Exoccipital_on_paroccipital_process with_very_prominent_boss with_small_or_no_boss_on_paroccipital_process; 
{173 Lateral_eustachian_canal_openings dorsal_to_medial_eustachian_canal lateral_to_medial_eustachian_canal; 
{174 Exoccipital_termination dorsal_to_basioccipital_tubera sending_robust_process_ventrally,_participating_in_bo_tubera sending_slender_process_ventrally_to_basioccipital_tubera; 
{175 Quadrate_foramen_aerum_position on_mediodorsal_angle_of_quadrate on_dorsal_surface_of_quadrate; 
{176 Quadrate_foramen_aerum_size_at_maturity small comparatively_large absent; 
{177 Quadrate_appearance_on_dorsal_surface_of_ramus lacking_prominent,_mediolaterally_thin_crest bearing_prominent,_mediolaterally_thin_crest; 
{178 Attachment_scar_for_posterior_mandibular_abductor_muscle forming_modest_crest_on_ventral_surface_of_quadrate_ramus forming_prominent_knob_on_ventral_surface_of_quadrate_ramus; 
{179 Quadrate_hemicondyle small,_ventrally-reflected_medial_hemicondyle small_medial_hemicondyle_dorsal_notch_for_foramen_aerum with_prominent_dorsal_projection_between_hemicondyles with_expanded_medial_hemicondyle; 
{180 Iris_colour greenish/yellowish brown; 
{181 Postoccipital_osteoderms two_or_more one; 
{182 Paired_midline_scale_rows fewer_than_eight eight_to_14 more_than_14; 
{183 Ectopterygoid_maxillary_ramus_form less_than_two-thirds_of_lateral_margin_of_suborbital_fenestra more_than_two-thirds_of_lateral_margin_of_suborbital_fenestra; 
{184 Ectopterygoid_maxillary_ramus_termination at_lateral_margin_of_suborbital_fenestra lateral_to_it,_maxilla_separating_the_ectopterygoid_from_fenestra; 
{185 Palatine-maxillary_suture_intersection_at_suborbital_fenestra at_its_anteromedial_margin nearly_at_its_anteriormost_limit; 
{186 Frontal_with_midsagittal_crest_between_orbits lacks bears; 
{187 Cervical_neural_spines_form anteroposteriorly_broad posterior_neural_spines_thin_and_rod-like; 
{188 Largest_premaxilla_tooth second third fourth third_and_fourth_similar_largest all_similar_in_size fourth_and_fifth_similarly_largest first_for_similar_in_size; 
{189 Dorsal_surface_of_surangular smooth large_sulcus_next_to_the_anterior_half_of_the_glenoid_fossa; 
{190 U-shaped_depression_of_the_frontal_at_the_point_of_maximum absent present; 
{191 Head_shape relatively_flat formed_like_a_wedge_and_trapezoid_in_cross-section; 
{192 Anterior_jugal_process extends_anterior_to_the_anterior_process_of_frontal_ at_the_same_level_as_the_anterior_process_of_frontal_ well_posterior_to_the_anterior_process_of_frontal_; 
{193 Notch_between_the_premaxilla_and_maxilla_in_adults present not_present; 
{194 Anterior_maxilla_and_dentary_teeth without_or_weak_dorsoventral_ridges_on_the_lateral_surface with_dominant_dorsoventral_ridges_on_the_lateral_surface; 
{195 If_largest_dentary_alveolus_is_between_11th_and_14th_and_a_series_behind_it 11th 12th 13th_or_14th; 
{196 Surangular-angular_suture_lingually_originates_ near_the_ventral_border_of_the_external_mandibular_fenestra_ near_the_dorsal_border_of_the_external_mandibular_fenestra_and_straight near_the_dorsal_border_of_theexternal_mandibular__fenestra_and_bowed; 
{197 If_supraoccipital_exposure_on_skull_table_is_large_or_very_large,_is__ trapezoid triangular block-shaped; 
{198 Edge_of_the_maxillary_alveoli lower_or_at_the_same_level_than_the_space_between_toothrow_ edge_of_maxillary_tooth_alveoli_higher_than_the_space; 
{199 Ventral_border_of_exoccipital_ ventrally_projected,_hiding_the_posterior_opening_of_the_cranioquadrate_passage_from_the_occipital_view_ straight,_sharpen_or_smoothly_convex_and_does_not_hide_the_posterior_opening_of_the_cranioquadrate_passage_from_the_occipital_view_; 
{200 Occipital_surface_at_maturity sloped,_visible_in_dorsal_view_ vertical_or_not_visible_in_dorsal_view; 
{201 Ventral_premaxilla-maxilla_suture_ short_and_ends_posteriorly_before_the_3rd_maxillary_alveoli elongated_and_extends_or_exceeds_the_3rd_maxillary_alveoli_; 
{202 Number_of_teeth_on_maxilla less_than_18_teeth 18_to_22_teeth more_than_22_teeth; 
{203 Lateral_edge_of_the_skull_table_at_the_level_of_the_postorbital-squamosal_suture_ situated_laterally_or_at_the_same_level_as_the_quadrate_condyle_in_dorsal_view_at_maturity situated_medially_to_the_quadrate_condyle_in_dorsal_view_at_maturity; 
{204 Frontal_ending at_the_same_level_or_posterior_to_the_anterior_extension_of_the_prefrontal extends_well_anterior_to_the_anterior_extension_of_the_prefrontal; 
{205 Maxilla_posterior_process_without_tooth_in_ventral_view short_or_absent long_longer_than_the_distance_between_the_three_last_teeth_; 
{206 Interorbital_bridge narrower_to_equivalent_than_the_width_of_the_orbit broader_than_the_width_of_the_orbit; 
{207 Supratemporal_fenestra_at_maturity longer_than_wide_or_rounded,_posterior_bar_of_supratemporal_fenestra_thick_ wider_than_long,_posterior_bar_of_supratemporal_fenestra_thick_ wider_than_long,_posterior_bar_thin_; 
{208 Medial_crest_on_the_basioccipital present absent; 
{209 Posterior_dentary_process_between_splenial_and___angular_on_the_ventral_side absent present; 
{210 Dorsal_margin_of_the_articular_on_the_retroarticular_process_ largely_visible_in_lateral_view slightly_or_not_visible_in_lateral_view_; 
{211 Posterior_margin_of_the_orbit_measured_at_the_level_of_the_postorbital-frontal_suture_in_the_orbital_margin_ _anterior_to_the_posterior_margin_of_the_suborbital_fenestra posterior_or_at_the_same_level_than_the_posterior_margin_of_the_suborbital_fenestra; 
{212 Basioccipital-exoccipital_process_ventral_to_occipital_condyle_(basioccipital_plate)_in_posterior_view with_parallel_or_ventrally_convergent_sides_ ventrally_divergent_sides_; 
{213 Smooth_medial_depression_ventral_to_the_basioccipital_and_posterior_to_the_medial_Eustachian_foramen absent present; 
{214 Dentary_teeth_series_behind_to_alveoli_12-13_ pointed_to_slightly_blunt globular,_different_in_size_among_them_ globular,_at_least_four_subequal_in_size_ molariform_multicusped absent; 
{215 First_four_alveoli_in_the_dentary same_size_or_smaller_than_other_dentary_alveoli_ the_largest_within_the_dentary_; 
{216 Obits_late_in_ontogeny longer_than_wide_ wider_than_long_to_rounded_; 
{217 The_series_composed_by_the_last_three_premaxillary_teeth_ diverge_posteriorly_to_paraxial tend_to_converge_posteriorly,_straight_among_them_; 
{218 Dentary,_level_of_the_first_and_fourth_alveoli lower_than_the_level_of_the_eleventh_and_twelfth_alveoli_ equal_to_higher_than_the_level_of_the_eleventh_and_twelfth_alveoli; 
; 
; 
Ancstates 
 -0      -1      -2      -3      -4      -5      -6      -7      -8      -9      
 -10     -11     -12     -13     -14     -15     -16     -17     -18     -19     
 -20     -21     -22     -23     -24     -25     -26     -27     -28     -29     
 -30     -31     -32     -33     -34     -35     -36     -37     -38     -39     
 -40     -41     -42     -43     -44     -45     -46     -47     -48     -49     
 -50     -51     -52     -53     -54     -55     -56     -57     -58     -59     
 -60     -61     -62     -63     -64     -65     -66     -67     -68     -69     
 -70     -71     -72     -73     -74     -75     -76     -77     -78     -79     
 -80     -81     -82     -83     -84     -85     -86     -87     -88     -89     
 -90     -91     -92     -93     -94     -95     -96     -97     -98     -99     
 -100    -101    -102    -103    -104    -105    -106    -107    -108    -109    
 -110    -111    -112    -113    -114    -115    -116    -117    -118    -119    
 -120    -121    -122    -123    -124    -125    -126    -127    -128    -129    
 -130    -131    -132    -133    -134    -135    -136    -137    -138    -139    
 -140    -141    -142    -143    -144    -145    -146    -147    -148    -149    
 -150    -151    -152    -153    -154    -155    -156    -157    -158    -159    
 -160    -161    -162    -163    -164    -165    -166    -167    -168    -169    
 -170    -171    -172    -173    -174    -175    -176    -177    -178    -179    
 -180    -181    -182    -183    -184    -185    -186    -187    -188    -189    
 -190    -191    -192    -193    -194    -195    -196    -197    -198    -199    
 -200    -201    -202    -203    -204    -205    -206    -207    -208    -209    
 -210    -211    -212    -213    -214    -215    -216    -217    -218   ; 
 
taxcode  
+0      +1      +2      +3      +4      +5      +6      +7       
+8      +9      +10     +11     +12     +13     +14     +15      
+16     +17     +18     +19     +20     +21     +22     +23      
+24     +25     +26     +27     +28     +29     +30     +31      
+32     +33     +34     +35     +36     +37     +38     +39      
+40     +41     +42     +43     +44     +45     +46     +47      
+48     +49     +50     +51     +52     +53     +54     +55      
+56     +57     +58     +59     +60     +61     +62     +63      
+64     +65     +66     +67     +68     +69     +70     +71      
+72     +73     +74     +75     +76     +77     +78     +79      
+80     +81     +82     +83     +84     +85     +86     +87      
+88     +89     +90     +91     +92     +93     +94     +95      
+96     +97     +98     +99     +100    +101    +102    +103     
+104    +105    +106    +107    +108    +109    +110    +111     
+112    +113    +114    +115    +116    +117    +118    +119     
+120    +121    +122    +123    +124    +125    +126    +127     
; 
 
blocks 0; 
tread
'506 trees'
(Bernissartia_fagesii (((Shamosuchus_djadochtaensis (Acynodon_iberoccitanus (Acynodon_adriaticus (Hylaeochampsa_vectiana Iharkutosuchus_makadii ))))(Pietraroiasuchus_ormezzanoi (Pachycheilosuchus_trinquei (Allodaposuchus_precedens ((Agaresuchus_subjuniperus Arenysuchus_gascabadiolorum )(Lohuecosuchus_mechinorum Lohuecosuchus_megadontos ))))))((Leidyosuchus_canadensis ((((((((Albertochampsa_langstoni Stangerochampsa_mccabei )(Brachychampsa_montana Brachychampsa_sealeyi ))(((Alligator_mcgrewi Alligator_prenasalis )(Alligator_olseni ((Alligator_mefferdi (Alligator_mississippiensis Alligator_thomsoni ))(Alligator_sinensis (Eocaiman_cavernensis (Eocaiman_itaboraiensis Eocaiman_palaeocenicus ))))))((((Allognathosuchus_polyodon Allognathosuchus_wartheni )(Wannaganosuchus_brachymanus (Arambourgia_gaudryi Hassiacosuchus_haupti )))(Ceratosuchus_burdoshi Navajosuchus_mooki ))(Procaimanoidea_kayi Procaimanoidea_utahensis ))))(Protocaiman_peligrensis (Chinatichampsus_wilsonorum (Gnatusuchus_pebasensis (Globidentosuchus_brachyrostris (Kuttanacaiman_iquitosensis (((Bottosaurus_fustidens Bottosaurus_harlani )((Necrosuchus_ionensis Tsoabichi_greenriverensis )(Paleosuchus_palpebrosus Paleosuchus_trigonatus )))((Centenariosuchus_gilmorei (Melanosuchus_niger (Caiman_latirostris ((Caiman_brevirostris (Caiman_wannlangstoni La_venta_Caiman ))(Caiman_crocodilus Caiman_yacare )))))((Mourasuchus_atopus (Mourasuchus_amazonensis Mourasuchus_arendsi ))(Purussaurus_neivensis (Purussaurus_brasiliensis Purussaurus_mirandai )))))))))))(Protoalligator_huiningensis ((Dongnanosuchus_hsui (Krabisuchus_siamogallicus Orientalosuchus_naduongensis ))(Eoalligator_chunyii Jiangxisuchus_nankangensis ))))(((Asiatosuchus_depressifrons Crocodylus_affinis )((((Kambara_implexidens (Australosuchus_clarkae (Quinkana_spp Trilophosuchus_rackhami )))(Crocodylus_megarhinus ((Mecistops_cataphractus (Rimasuchus_lloydi ((Brochuchus_pigotti Euthecodon_arambourgii )(Voay_robustus (Osteolaemus_osborni Osteolaemus_tetraspis )))))(Crocodylus_porosus (Crocodylus_niloticus Crocodylus_rhombifer )))))(Kentisuchus_spenceri (Dollosuchoides_densmorei (Thecachampsa_antiqua (Tomistoma_cairense ((Maomingosuchus_petrolica (Paratomistoma_courti (((Eogavialis_africanum (Piscogavialis_jugaliperforatus (Gryposuchus_colombianus (Gavialis_gangeticus Gavialis_lewisi ))))(Thoracosaurus_neocesariensis (Eothoracosaurus_mississippiensi Thoracosaurus_macrorhynchus )))(Eosuchus_lerichei Eosuchus_minor ))))((Gavialosuchus_eggenburgensis Toyotamaphimeia_machikanensis )(Tomistoma_lusitanica Tomistoma_schlegelii ))))))))(Brachyuranochampsa_eversolei Crocodylus_acer )))(Asiatosuchus_germanicus Prodiplocynodon_langi )))(Planocrania_hengdongensis (Planocrania_datangensis (Boverisuchus_magnifrons Boverisuchus_vorax ))))(Deinosuchus_riograndensis Deinosuchus_schwimmeri )))((Borealosuchus_sternbergii (Borealosuchus_griffithi (Borealosuchus_formidabilis (Borealosuchus_wilsoni (Borealosuchus_acutidentatus Borealosuchus_threeensis )))))(Diplocynodon_remensis (Diplocynodon_darwini (Diplocynodon_hantoniensis (Diplocynodon_deponiae (Diplocynodon_ratelii (Diplocynodon_muelleri Diplocynodon_tormis ))))))))))*
(Bernissartia_fagesii (Shamosuchus_djadochtaensis (((Pachycheilosuchus_trinquei (Pietraroiasuchus_ormezzanoi (Acynodon_iberoccitanus (Acynodon_adriaticus (Hylaeochampsa_vectiana Iharkutosuchus_makadii )))))(Arenysuchus_gascabadiolorum (Agaresuchus_subjuniperus (Allodaposuchus_precedens (Lohuecosuchus_mechinorum Lohuecosuchus_megadontos )))))((Leidyosuchus_canadensis (((((((Stangerochampsa_mccabei (Albertochampsa_langstoni (Brachychampsa_montana Brachychampsa_sealeyi )))(((Alligator_mcgrewi Alligator_prenasalis )(Alligator_olseni (Alligator_sinensis (Alligator_thomsoni (Alligator_mefferdi Alligator_mississippiensis )))))((((Allognathosuchus_polyodon Allognathosuchus_wartheni )(Wannaganosuchus_brachymanus (Arambourgia_gaudryi Hassiacosuchus_haupti )))(Ceratosuchus_burdoshi Navajosuchus_mooki ))(Procaimanoidea_kayi Procaimanoidea_utahensis ))))(Protocaiman_peligrensis (Chinatichampsus_wilsonorum (Globidentosuchus_brachyrostris (Gnatusuchus_pebasensis (Kuttanacaiman_iquitosensis ((Tsoabichi_greenriverensis ((Bottosaurus_fustidens Bottosaurus_harlani )(Paleosuchus_palpebrosus Paleosuchus_trigonatus )))(((Melanosuchus_niger (Caiman_latirostris ((Caiman_brevirostris (Caiman_wannlangstoni La_venta_Caiman ))(Caiman_crocodilus Caiman_yacare ))))(Necrosuchus_ionensis (Eocaiman_cavernensis (Eocaiman_itaboraiensis Eocaiman_palaeocenicus ))))(Centenariosuchus_gilmorei ((Mourasuchus_arendsi (Mourasuchus_amazonensis Mourasuchus_atopus ))(Purussaurus_neivensis (Purussaurus_brasiliensis Purussaurus_mirandai ))))))))))))(Protoalligator_huiningensis ((Dongnanosuchus_hsui (Krabisuchus_siamogallicus Orientalosuchus_naduongensis ))(Eoalligator_chunyii Jiangxisuchus_nankangensis ))))(((Asiatosuchus_depressifrons Crocodylus_affinis )(((Crocodylus_megarhinus ((Kambara_implexidens (Australosuchus_clarkae (Quinkana_spp Trilophosuchus_rackhami )))((Mecistops_cataphractus (Rimasuchus_lloydi ((Brochuchus_pigotti Euthecodon_arambourgii )(Voay_robustus (Osteolaemus_osborni Osteolaemus_tetraspis )))))(Crocodylus_porosus (Crocodylus_niloticus Crocodylus_rhombifer )))))(Kentisuchus_spenceri (Dollosuchoides_densmorei (Thecachampsa_antiqua (Tomistoma_cairense ((Maomingosuchus_petrolica (Paratomistoma_courti (((Eogavialis_africanum ((Gavialis_gangeticus Gavialis_lewisi )(Gryposuchus_colombianus Piscogavialis_jugaliperforatus )))(Eothoracosaurus_mississippiensi (Thoracosaurus_macrorhynchus Thoracosaurus_neocesariensis )))(Eosuchus_lerichei Eosuchus_minor ))))(Tomistoma_lusitanica (Tomistoma_schlegelii (Gavialosuchus_eggenburgensis Toyotamaphimeia_machikanensis )))))))))(Brachyuranochampsa_eversolei Crocodylus_acer )))(Asiatosuchus_germanicus Prodiplocynodon_langi )))(Planocrania_hengdongensis (Planocrania_datangensis (Boverisuchus_magnifrons Boverisuchus_vorax ))))(Deinosuchus_riograndensis Deinosuchus_schwimmeri )))((Borealosuchus_sternbergii (Borealosuchus_griffithi (Borealosuchus_formidabilis (Borealosuchus_wilsoni (Borealosuchus_acutidentatus Borealosuchus_threeensis )))))(Diplocynodon_remensis (Diplocynodon_darwini (Diplocynodon_hantoniensis (Diplocynodon_deponiae (Diplocynodon_ratelii (Diplocynodon_muelleri Diplocynodon_tormis )))))))))))*
(Bernissartia_fagesii (Shamosuchus_djadochtaensis (((Pietraroiasuchus_ormezzanoi (Acynodon_iberoccitanus (Acynodon_adriaticus (Hylaeochampsa_vectiana Iharkutosuchus_makadii ))))(Pachycheilosuchus_trinquei (Arenysuchus_gascabadiolorum (Allodaposuchus_precedens (Agaresuchus_subjuniperus (Lohuecosuchus_mechinorum Lohuecosuchus_megadontos ))))))((Leidyosuchus_canadensis ((((((((Albertochampsa_langstoni Stangerochampsa_mccabei )(Brachychampsa_montana Brachychampsa_sealeyi ))(((Alligator_mcgrewi (Alligator_prenasalis (Eocaiman_cavernensis (Eocaiman_itaboraiensis Eocaiman_palaeocenicus ))))(Alligator_olseni (Alligator_sinensis (Alligator_thomsoni (Alligator_mefferdi Alligator_mississippiensis )))))((((Allognathosuchus_polyodon Allognathosuchus_wartheni )(Wannaganosuchus_brachymanus (Arambourgia_gaudryi Hassiacosuchus_haupti )))(Ceratosuchus_burdoshi Navajosuchus_mooki ))(Procaimanoidea_kayi Procaimanoidea_utahensis ))))(Protocaiman_peligrensis (Chinatichampsus_wilsonorum (Gnatusuchus_pebasensis (Globidentosuchus_brachyrostris (Kuttanacaiman_iquitosensis ((((Bottosaurus_fustidens Bottosaurus_harlani )(Paleosuchus_palpebrosus Paleosuchus_trigonatus ))(Necrosuchus_ionensis Tsoabichi_greenriverensis ))((Melanosuchus_niger (Caiman_latirostris ((Caiman_brevirostris (Caiman_wannlangstoni La_venta_Caiman ))(Caiman_crocodilus Caiman_yacare ))))(Centenariosuchus_gilmorei ((Mourasuchus_amazonensis (Mourasuchus_arendsi Mourasuchus_atopus ))(Purussaurus_neivensis (Purussaurus_brasiliensis Purussaurus_mirandai ))))))))))))(Protoalligator_huiningensis ((Dongnanosuchus_hsui (Krabisuchus_siamogallicus Orientalosuchus_naduongensis ))(Eoalligator_chunyii Jiangxisuchus_nankangensis ))))(((Asiatosuchus_depressifrons Crocodylus_affinis )(((Crocodylus_megarhinus ((Kambara_implexidens (Australosuchus_clarkae (Quinkana_spp Trilophosuchus_rackhami )))((Mecistops_cataphractus (Rimasuchus_lloydi ((Brochuchus_pigotti Euthecodon_arambourgii )(Voay_robustus (Osteolaemus_osborni Osteolaemus_tetraspis )))))(Crocodylus_porosus (Crocodylus_niloticus Crocodylus_rhombifer )))))(Kentisuchus_spenceri (Dollosuchoides_densmorei (Thecachampsa_antiqua (Tomistoma_cairense (((((Eogavialis_africanum ((Gavialis_gangeticus Gavialis_lewisi )(Gryposuchus_colombianus Piscogavialis_jugaliperforatus )))(Thoracosaurus_macrorhynchus (Eothoracosaurus_mississippiensi Thoracosaurus_neocesariensis )))(Eosuchus_lerichei Eosuchus_minor ))(Maomingosuchus_petrolica Paratomistoma_courti ))((Gavialosuchus_eggenburgensis Toyotamaphimeia_machikanensis )(Tomistoma_lusitanica Tomistoma_schlegelii ))))))))(Brachyuranochampsa_eversolei Crocodylus_acer )))(Asiatosuchus_germanicus Prodiplocynodon_langi )))(Planocrania_hengdongensis (Planocrania_datangensis (Boverisuchus_magnifrons Boverisuchus_vorax ))))(Deinosuchus_riograndensis Deinosuchus_schwimmeri )))((Borealosuchus_sternbergii (Borealosuchus_griffithi (Borealosuchus_formidabilis (Borealosuchus_wilsoni (Borealosuchus_acutidentatus Borealosuchus_threeensis )))))(Diplocynodon_remensis (Diplocynodon_darwini (Diplocynodon_hantoniensis (Diplocynodon_ratelii (Diplocynodon_deponiae (Diplocynodon_muelleri Diplocynodon_tormis )))))))))))*
(Bernissartia_fagesii (((Shamosuchus_djadochtaensis (Acynodon_iberoccitanus (Acynodon_adriaticus (Hylaeochampsa_vectiana Iharkutosuchus_makadii ))))(Pietraroiasuchus_ormezzanoi (Pachycheilosuchus_trinquei (Allodaposuchus_precedens ((Agaresuchus_subjuniperus Arenysuchus_gascabadiolorum )(Lohuecosuchus_mechinorum Lohuecosuchus_megadontos ))))))((Leidyosuchus_canadensis ((((((((Albertochampsa_langstoni Stangerochampsa_mccabei )(Brachychampsa_montana Brachychampsa_sealeyi ))(((Alligator_mcgrewi (Alligator_prenasalis (Eocaiman_cavernensis (Eocaiman_itaboraiensis Eocaiman_palaeocenicus ))))(Alligator_olseni (Alligator_sinensis (Alligator_thomsoni (Alligator_mefferdi Alligator_mississippiensis )))))((((Allognathosuchus_polyodon Allognathosuchus_wartheni )(Wannaganosuchus_brachymanus (Arambourgia_gaudryi Hassiacosuchus_haupti )))(Ceratosuchus_burdoshi Navajosuchus_mooki ))(Procaimanoidea_kayi Procaimanoidea_utahensis ))))(Protocaiman_peligrensis (Chinatichampsus_wilsonorum (Gnatusuchus_pebasensis (Globidentosuchus_brachyrostris (Kuttanacaiman_iquitosensis ((((Bottosaurus_fustidens Bottosaurus_harlani )(Paleosuchus_palpebrosus Paleosuchus_trigonatus ))(Necrosuchus_ionensis Tsoabichi_greenriverensis ))((Centenariosuchus_gilmorei (Melanosuchus_niger (Caiman_latirostris ((Caiman_brevirostris (Caiman_wannlangstoni La_venta_Caiman ))(Caiman_crocodilus Caiman_yacare )))))((Mourasuchus_amazonensis (Mourasuchus_arendsi Mourasuchus_atopus ))(Purussaurus_neivensis (Purussaurus_brasiliensis Purussaurus_mirandai )))))))))))(Protoalligator_huiningensis ((Dongnanosuchus_hsui (Krabisuchus_siamogallicus Orientalosuchus_naduongensis ))(Eoalligator_chunyii Jiangxisuchus_nankangensis ))))(((Asiatosuchus_depressifrons Crocodylus_affinis )(((Crocodylus_megarhinus ((Kambara_implexidens (Australosuchus_clarkae (Quinkana_spp Trilophosuchus_rackhami )))((Mecistops_cataphractus (Rimasuchus_lloydi ((Brochuchus_pigotti Euthecodon_arambourgii )(Voay_robustus (Osteolaemus_osborni Osteolaemus_tetraspis )))))(Crocodylus_porosus (Crocodylus_niloticus Crocodylus_rhombifer )))))(Kentisuchus_spenceri (Dollosuchoides_densmorei (Thecachampsa_antiqua (Tomistoma_cairense ((Maomingosuchus_petrolica (Paratomistoma_courti (((Eogavialis_africanum ((Gavialis_gangeticus Gavialis_lewisi )(Gryposuchus_colombianus Piscogavialis_jugaliperforatus )))(Thoracosaurus_macrorhynchus (Eothoracosaurus_mississippiensi Thoracosaurus_neocesariensis )))(Eosuchus_lerichei Eosuchus_minor ))))((Gavialosuchus_eggenburgensis Toyotamaphimeia_machikanensis )(Tomistoma_lusitanica Tomistoma_schlegelii ))))))))(Brachyuranochampsa_eversolei Crocodylus_acer )))(Asiatosuchus_germanicus Prodiplocynodon_langi )))(Planocrania_hengdongensis (Planocrania_datangensis (Boverisuchus_magnifrons Boverisuchus_vorax ))))(Deinosuchus_riograndensis Deinosuchus_schwimmeri )))((Borealosuchus_sternbergii (Borealosuchus_griffithi (Borealosuchus_formidabilis (Borealosuchus_wilsoni (Borealosuchus_acutidentatus Borealosuchus_threeensis )))))(Diplocynodon_remensis (Diplocynodon_darwini (Diplocynodon_hantoniensis (Diplocynodon_ratelii (Diplocynodon_deponiae (Diplocynodon_muelleri Diplocynodon_tormis ))))))))))*
(Bernissartia_fagesii (Shamosuchus_djadochtaensis (((Pachycheilosuchus_trinquei (Pietraroiasuchus_ormezzanoi (Acynodon_iberoccitanus (Acynodon_adriaticus (Hylaeochampsa_vectiana Iharkutosuchus_makadii )))))(Allodaposuchus_precedens ((Agaresuchus_subjuniperus Arenysuchus_gascabadiolorum )(Lohuecosuchus_mechinorum Lohuecosuchus_megadontos ))))((Leidyosuchus_canadensis ((((((((Albertochampsa_langstoni Stangerochampsa_mccabei )(Brachychampsa_montana Brachychampsa_sealeyi ))(((Alligator_mcgrewi Alligator_prenasalis )(Alligator_olseni (Alligator_sinensis (Alligator_mississippiensis (Alligator_mefferdi Alligator_thomsoni )))))((((Allognathosuchus_polyodon Allognathosuchus_wartheni )(Wannaganosuchus_brachymanus (Arambourgia_gaudryi Hassiacosuchus_haupti )))(Ceratosuchus_burdoshi Navajosuchus_mooki ))(Procaimanoidea_kayi Procaimanoidea_utahensis ))))(Protocaiman_peligrensis (Chinatichampsus_wilsonorum (Globidentosuchus_brachyrostris (Gnatusuchus_pebasensis (Kuttanacaiman_iquitosensis ((Tsoabichi_greenriverensis ((Bottosaurus_fustidens Bottosaurus_harlani )(Paleosuchus_palpebrosus Paleosuchus_trigonatus )))(((Melanosuchus_niger (Caiman_latirostris ((Caiman_brevirostris (Caiman_wannlangstoni La_venta_Caiman ))(Caiman_crocodilus Caiman_yacare ))))(Necrosuchus_ionensis (Eocaiman_cavernensis (Eocaiman_itaboraiensis Eocaiman_palaeocenicus ))))(Centenariosuchus_gilmorei ((Mourasuchus_arendsi (Mourasuchus_amazonensis Mourasuchus_atopus ))(Purussaurus_neivensis (Purussaurus_brasiliensis Purussaurus_mirandai ))))))))))))(Protoalligator_huiningensis ((Dongnanosuchus_hsui (Krabisuchus_siamogallicus Orientalosuchus_naduongensis ))(Eoalligator_chunyii Jiangxisuchus_nankangensis ))))(((Asiatosuchus_depressifrons Crocodylus_affinis )((((Kambara_implexidens (Australosuchus_clarkae (Quinkana_spp Trilophosuchus_rackhami )))(Crocodylus_megarhinus ((Mecistops_cataphractus (Rimasuchus_lloydi ((Brochuchus_pigotti Euthecodon_arambourgii )(Voay_robustus (Osteolaemus_osborni Osteolaemus_tetraspis )))))(Crocodylus_porosus (Crocodylus_niloticus Crocodylus_rhombifer )))))(Kentisuchus_spenceri (Dollosuchoides_densmorei (Thecachampsa_antiqua (Tomistoma_cairense ((Maomingosuchus_petrolica (Paratomistoma_courti (((Eogavialis_africanum (Gryposuchus_colombianus (Piscogavialis_jugaliperforatus (Gavialis_gangeticus Gavialis_lewisi ))))(Thoracosaurus_neocesariensis (Eothoracosaurus_mississippiensi Thoracosaurus_macrorhynchus )))(Eosuchus_lerichei Eosuchus_minor ))))((Gavialosuchus_eggenburgensis Toyotamaphimeia_machikanensis )(Tomistoma_lusitanica Tomistoma_schlegelii ))))))))(Brachyuranochampsa_eversolei Crocodylus_acer )))(Asiatosuchus_germanicus Prodiplocynodon_langi )))(Planocrania_hengdongensis (Planocrania_datangensis (Boverisuchus_magnifrons Boverisuchus_vorax ))))(Deinosuchus_riograndensis Deinosuchus_schwimmeri )))((Borealosuchus_sternbergii (Borealosuchus_griffithi (Borealosuchus_formidabilis (Borealosuchus_wilsoni (Borealosuchus_acutidentatus Borealosuchus_threeensis )))))(Diplocynodon_remensis (Diplocynodon_darwini (Diplocynodon_hantoniensis (Diplocynodon_ratelii (Diplocynodon_tormis (Diplocynodon_deponiae Diplocynodon_muelleri )))))))))))*
(Bernissartia_fagesii (Shamosuchus_djadochtaensis (((Pachycheilosuchus_trinquei (Pietraroiasuchus_ormezzanoi (Acynodon_iberoccitanus (Acynodon_adriaticus (Hylaeochampsa_vectiana Iharkutosuchus_makadii )))))(Arenysuchus_gascabadiolorum (Agaresuchus_subjuniperus (Allodaposuchus_precedens (Lohuecosuchus_mechinorum Lohuecosuchus_megadontos )))))((Leidyosuchus_canadensis (((((((Albertochampsa_langstoni Stangerochampsa_mccabei )((((Alligator_mcgrewi Alligator_prenasalis )(Alligator_olseni ((Alligator_mississippiensis (Alligator_mefferdi Alligator_thomsoni ))(Alligator_sinensis (Eocaiman_cavernensis (Eocaiman_itaboraiensis Eocaiman_palaeocenicus ))))))((((Allognathosuchus_polyodon Allognathosuchus_wartheni )(Wannaganosuchus_brachymanus (Arambourgia_gaudryi Hassiacosuchus_haupti )))(Ceratosuchus_burdoshi Navajosuchus_mooki ))(Procaimanoidea_kayi Procaimanoidea_utahensis )))(Protocaiman_peligrensis (Chinatichampsus_wilsonorum (Gnatusuchus_pebasensis (Globidentosuchus_brachyrostris (Kuttanacaiman_iquitosensis (((Bottosaurus_fustidens Bottosaurus_harlani )((Necrosuchus_ionensis Tsoabichi_greenriverensis )(Paleosuchus_palpebrosus Paleosuchus_trigonatus )))((Centenariosuchus_gilmorei (Melanosuchus_niger (Caiman_latirostris ((Caiman_brevirostris (Caiman_wannlangstoni La_venta_Caiman ))(Caiman_crocodilus Caiman_yacare )))))((Mourasuchus_arendsi (Mourasuchus_amazonensis Mourasuchus_atopus ))(Purussaurus_neivensis (Purussaurus_brasiliensis Purussaurus_mirandai ))))))))))))(Brachychampsa_montana Brachychampsa_sealeyi ))(Protoalligator_huiningensis ((Dongnanosuchus_hsui (Krabisuchus_siamogallicus Orientalosuchus_naduongensis ))(Eoalligator_chunyii Jiangxisuchus_nankangensis ))))(Asiatosuchus_germanicus (Prodiplocynodon_langi ((Asiatosuchus_depressifrons Crocodylus_affinis )(((Crocodylus_megarhinus ((Kambara_implexidens (Australosuchus_clarkae (Quinkana_spp Trilophosuchus_rackhami )))((Mecistops_cataphractus (Rimasuchus_lloydi ((Brochuchus_pigotti Euthecodon_arambourgii )(Voay_robustus (Osteolaemus_osborni Osteolaemus_tetraspis )))))(Crocodylus_porosus (Crocodylus_niloticus Crocodylus_rhombifer )))))(Kentisuchus_spenceri (Dollosuchoides_densmorei (Thecachampsa_antiqua (Tomistoma_cairense (((((Eogavialis_africanum (Gryposuchus_colombianus (Piscogavialis_jugaliperforatus (Gavialis_gangeticus Gavialis_lewisi ))))(Thoracosaurus_macrorhynchus (Eothoracosaurus_mississippiensi Thoracosaurus_neocesariensis )))(Eosuchus_lerichei Eosuchus_minor ))(Maomingosuchus_petrolica Paratomistoma_courti ))((Gavialosuchus_eggenburgensis Toyotamaphimeia_machikanensis )(Tomistoma_lusitanica Tomistoma_schlegelii ))))))))(Brachyuranochampsa_eversolei Crocodylus_acer ))))))(Planocrania_hengdongensis (Planocrania_datangensis (Boverisuchus_magnifrons Boverisuchus_vorax ))))(Deinosuchus_riograndensis Deinosuchus_schwimmeri )))((Borealosuchus_sternbergii (Borealosuchus_griffithi (Borealosuchus_formidabilis (Borealosuchus_acutidentatus (Borealosuchus_threeensis Borealosuchus_wilsoni )))))(Diplocynodon_remensis (Diplocynodon_darwini (Diplocynodon_hantoniensis (Diplocynodon_ratelii (Diplocynodon_tormis (Diplocynodon_deponiae Diplocynodon_muelleri )))))))))))*
(Bernissartia_fagesii (Shamosuchus_djadochtaensis (((Pachycheilosuchus_trinquei (Pietraroiasuchus_ormezzanoi (Acynodon_iberoccitanus (Acynodon_adriaticus (Hylaeochampsa_vectiana Iharkutosuchus_makadii )))))(Allodaposuchus_precedens ((Agaresuchus_subjuniperus Arenysuchus_gascabadiolorum )(Lohuecosuchus_mechinorum Lohuecosuchus_megadontos ))))((Leidyosuchus_canadensis (((((((Albertochampsa_langstoni Stangerochampsa_mccabei )((((Alligator_prenasalis (Alligator_mcgrewi (Eocaiman_cavernensis (Eocaiman_itaboraiensis Eocaiman_palaeocenicus ))))(Alligator_olseni (Alligator_sinensis (Alligator_mississippiensis (Alligator_mefferdi Alligator_thomsoni )))))((((Allognathosuchus_polyodon Allognathosuchus_wartheni )(Wannaganosuchus_brachymanus (Arambourgia_gaudryi Hassiacosuchus_haupti )))(Ceratosuchus_burdoshi Navajosuchus_mooki ))(Procaimanoidea_kayi Procaimanoidea_utahensis )))(Protocaiman_peligrensis (Chinatichampsus_wilsonorum (Gnatusuchus_pebasensis (Globidentosuchus_brachyrostris (Kuttanacaiman_iquitosensis ((Tsoabichi_greenriverensis ((Bottosaurus_fustidens Bottosaurus_harlani )(Paleosuchus_palpebrosus Paleosuchus_trigonatus )))((Melanosuchus_niger (Necrosuchus_ionensis (Caiman_latirostris ((Caiman_brevirostris (Caiman_wannlangstoni La_venta_Caiman ))(Caiman_crocodilus Caiman_yacare )))))(Centenariosuchus_gilmorei ((Mourasuchus_amazonensis (Mourasuchus_arendsi Mourasuchus_atopus ))(Purussaurus_neivensis (Purussaurus_brasiliensis Purussaurus_mirandai )))))))))))))(Brachychampsa_montana Brachychampsa_sealeyi ))(Protoalligator_huiningensis ((Dongnanosuchus_hsui (Krabisuchus_siamogallicus Orientalosuchus_naduongensis ))(Eoalligator_chunyii Jiangxisuchus_nankangensis ))))(Asiatosuchus_germanicus (Prodiplocynodon_langi ((Asiatosuchus_depressifrons Crocodylus_affinis )(((Crocodylus_megarhinus ((Kambara_implexidens (Australosuchus_clarkae (Quinkana_spp Trilophosuchus_rackhami )))((Mecistops_cataphractus ((Rimasuchus_lloydi (Brochuchus_pigotti Euthecodon_arambourgii ))(Voay_robustus (Osteolaemus_osborni Osteolaemus_tetraspis ))))(Crocodylus_porosus (Crocodylus_niloticus Crocodylus_rhombifer )))))(Kentisuchus_spenceri (Dollosuchoides_densmorei (Thecachampsa_antiqua (Tomistoma_cairense (((((Eogavialis_africanum ((Gavialis_gangeticus Gavialis_lewisi )(Gryposuchus_colombianus Piscogavialis_jugaliperforatus )))(Thoracosaurus_macrorhynchus (Eothoracosaurus_mississippiensi Thoracosaurus_neocesariensis )))(Eosuchus_lerichei Eosuchus_minor ))(Maomingosuchus_petrolica Paratomistoma_courti ))((Gavialosuchus_eggenburgensis Toyotamaphimeia_machikanensis )(Tomistoma_lusitanica Tomistoma_schlegelii ))))))))(Brachyuranochampsa_eversolei Crocodylus_acer ))))))(Planocrania_hengdongensis (Planocrania_datangensis (Boverisuchus_magnifrons Boverisuchus_vorax ))))(Deinosuchus_riograndensis Deinosuchus_schwimmeri )))((Borealosuchus_sternbergii (Borealosuchus_griffithi (Borealosuchus_formidabilis (Borealosuchus_acutidentatus (Borealosuchus_threeensis Borealosuchus_wilsoni )))))(Diplocynodon_remensis (Diplocynodon_darwini (Diplocynodon_hantoniensis (Diplocynodon_deponiae (Diplocynodon_ratelii (Diplocynodon_muelleri Diplocynodon_tormis )))))))))))*
(Bernissartia_fagesii (Shamosuchus_djadochtaensis (((Pachycheilosuchus_trinquei (Pietraroiasuchus_ormezzanoi (Acynodon_iberoccitanus (Acynodon_adriaticus (Hylaeochampsa_vectiana Iharkutosuchus_makadii )))))(Allodaposuchus_precedens ((Agaresuchus_subjuniperus Arenysuchus_gascabadiolorum )(Lohuecosuchus_mechinorum Lohuecosuchus_megadontos ))))((Leidyosuchus_canadensis (((((((Albertochampsa_langstoni Stangerochampsa_mccabei )((((Alligator_mcgrewi Alligator_prenasalis )(Alligator_olseni ((Alligator_thomsoni (Alligator_mefferdi Alligator_mississippiensis ))(Alligator_sinensis (Eocaiman_cavernensis (Eocaiman_itaboraiensis Eocaiman_palaeocenicus ))))))((((Allognathosuchus_polyodon Allognathosuchus_wartheni )(Wannaganosuchus_brachymanus (Arambourgia_gaudryi Hassiacosuchus_haupti )))(Ceratosuchus_burdoshi Navajosuchus_mooki ))(Procaimanoidea_kayi Procaimanoidea_utahensis )))(Protocaiman_peligrensis (Chinatichampsus_wilsonorum (Gnatusuchus_pebasensis (Globidentosuchus_brachyrostris (Kuttanacaiman_iquitosensis ((Tsoabichi_greenriverensis ((Bottosaurus_fustidens Bottosaurus_harlani )(Paleosuchus_palpebrosus Paleosuchus_trigonatus )))((Melanosuchus_niger (Caiman_latirostris ((Caiman_brevirostris (Caiman_wannlangstoni La_venta_Caiman ))(Caiman_crocodilus (Caiman_yacare Necrosuchus_ionensis )))))(Centenariosuchus_gilmorei ((Mourasuchus_arendsi (Mourasuchus_amazonensis Mourasuchus_atopus ))(Purussaurus_neivensis (Purussaurus_brasiliensis Purussaurus_mirandai )))))))))))))(Brachychampsa_montana Brachychampsa_sealeyi ))(Protoalligator_huiningensis ((Dongnanosuchus_hsui (Krabisuchus_siamogallicus Orientalosuchus_naduongensis ))(Eoalligator_chunyii Jiangxisuchus_nankangensis ))))(Asiatosuchus_germanicus (Prodiplocynodon_langi ((Asiatosuchus_depressifrons Crocodylus_affinis )((((Kambara_implexidens (Australosuchus_clarkae (Quinkana_spp Trilophosuchus_rackhami )))(Crocodylus_megarhinus ((Mecistops_cataphractus (Rimasuchus_lloydi ((Brochuchus_pigotti Euthecodon_arambourgii )(Voay_robustus (Osteolaemus_osborni Osteolaemus_tetraspis )))))(Crocodylus_porosus (Crocodylus_niloticus Crocodylus_rhombifer )))))(Kentisuchus_spenceri (Dollosuchoides_densmorei (Thecachampsa_antiqua (Tomistoma_cairense (((((Eogavialis_africanum ((Gavialis_gangeticus Gavialis_lewisi )(Gryposuchus_colombianus Piscogavialis_jugaliperforatus )))(Thoracosaurus_neocesariensis (Eothoracosaurus_mississippiensi Thoracosaurus_macrorhynchus )))(Eosuchus_lerichei Eosuchus_minor ))(Maomingosuchus_petrolica Paratomistoma_courti ))((Gavialosuchus_eggenburgensis Toyotamaphimeia_machikanensis )(Tomistoma_lusitanica Tomistoma_schlegelii ))))))))(Brachyuranochampsa_eversolei Crocodylus_acer ))))))(Planocrania_hengdongensis (Planocrania_datangensis (Boverisuchus_magnifrons Boverisuchus_vorax ))))(Deinosuchus_riograndensis Deinosuchus_schwimmeri )))((Borealosuchus_sternbergii (Borealosuchus_griffithi (Borealosuchus_formidabilis (Borealosuchus_threeensis (Borealosuchus_acutidentatus Borealosuchus_wilsoni )))))(Diplocynodon_remensis (Diplocynodon_darwini (Diplocynodon_hantoniensis (Diplocynodon_deponiae (Diplocynodon_ratelii (Diplocynodon_muelleri Diplocynodon_tormis )))))))))))*
(Bernissartia_fagesii (Shamosuchus_djadochtaensis (((Pietraroiasuchus_ormezzanoi (Acynodon_iberoccitanus (Acynodon_adriaticus (Hylaeochampsa_vectiana Iharkutosuchus_makadii ))))(Pachycheilosuchus_trinquei (Arenysuchus_gascabadiolorum ((Agaresuchus_subjuniperus Allodaposuchus_precedens )(Lohuecosuchus_mechinorum Lohuecosuchus_megadontos )))))((Leidyosuchus_canadensis (((((((Albertochampsa_langstoni (Stangerochampsa_mccabei (Brachychampsa_montana Brachychampsa_sealeyi )))(((Alligator_mcgrewi Alligator_prenasalis )(Alligator_olseni ((Alligator_thomsoni (Alligator_mefferdi Alligator_mississippiensis ))(Alligator_sinensis (Eocaiman_cavernensis (Eocaiman_itaboraiensis Eocaiman_palaeocenicus ))))))((((Allognathosuchus_polyodon Allognathosuchus_wartheni )(Wannaganosuchus_brachymanus (Arambourgia_gaudryi Hassiacosuchus_haupti )))(Ceratosuchus_burdoshi Navajosuchus_mooki ))(Procaimanoidea_kayi Procaimanoidea_utahensis ))))(Protocaiman_peligrensis (Chinatichampsus_wilsonorum (Gnatusuchus_pebasensis (Globidentosuchus_brachyrostris (Kuttanacaiman_iquitosensis ((Necrosuchus_ionensis (Tsoabichi_greenriverensis ((Bottosaurus_fustidens Bottosaurus_harlani )(Paleosuchus_palpebrosus Paleosuchus_trigonatus ))))((Melanosuchus_niger (Caiman_latirostris ((Caiman_brevirostris (Caiman_wannlangstoni La_venta_Caiman ))(Caiman_crocodilus Caiman_yacare ))))(Centenariosuchus_gilmorei ((Mourasuchus_arendsi (Mourasuchus_amazonensis Mourasuchus_atopus ))(Purussaurus_neivensis (Purussaurus_brasiliensis Purussaurus_mirandai ))))))))))))(Protoalligator_huiningensis ((Dongnanosuchus_hsui (Krabisuchus_siamogallicus Orientalosuchus_naduongensis ))(Eoalligator_chunyii Jiangxisuchus_nankangensis ))))(Asiatosuchus_germanicus (Prodiplocynodon_langi ((Asiatosuchus_depressifrons Crocodylus_affinis )(((Crocodylus_megarhinus ((Kambara_implexidens (Australosuchus_clarkae (Quinkana_spp Trilophosuchus_rackhami )))((Mecistops_cataphractus (Rimasuchus_lloydi ((Brochuchus_pigotti Euthecodon_arambourgii )(Voay_robustus (Osteolaemus_osborni Osteolaemus_tetraspis )))))(Crocodylus_porosus (Crocodylus_niloticus Crocodylus_rhombifer )))))(Kentisuchus_spenceri (Dollosuchoides_densmorei (Thecachampsa_antiqua (Tomistoma_cairense (((((Eogavialis_africanum (Piscogavialis_jugaliperforatus (Gryposuchus_colombianus (Gavialis_gangeticus Gavialis_lewisi ))))(Eothoracosaurus_mississippiensi (Thoracosaurus_macrorhynchus Thoracosaurus_neocesariensis )))(Eosuchus_lerichei Eosuchus_minor ))(Maomingosuchus_petrolica Paratomistoma_courti ))((Gavialosuchus_eggenburgensis Toyotamaphimeia_machikanensis )(Tomistoma_lusitanica Tomistoma_schlegelii ))))))))(Brachyuranochampsa_eversolei Crocodylus_acer ))))))(Planocrania_hengdongensis (Planocrania_datangensis (Boverisuchus_magnifrons Boverisuchus_vorax ))))(Deinosuchus_riograndensis Deinosuchus_schwimmeri )))((Borealosuchus_sternbergii (Borealosuchus_griffithi (Borealosuchus_formidabilis (Borealosuchus_threeensis (Borealosuchus_acutidentatus Borealosuchus_wilsoni )))))(Diplocynodon_remensis (Diplocynodon_darwini (Diplocynodon_hantoniensis (Diplocynodon_ratelii (Diplocynodon_muelleri (Diplocynodon_deponiae Diplocynodon_tormis )))))))))))*
(Bernissartia_fagesii (Shamosuchus_djadochtaensis (((Pietraroiasuchus_ormezzanoi (Acynodon_iberoccitanus (Acynodon_adriaticus (Hylaeochampsa_vectiana Iharkutosuchus_makadii ))))(Pachycheilosuchus_trinquei (Arenysuchus_gascabadiolorum ((Agaresuchus_subjuniperus Allodaposuchus_precedens )(Lohuecosuchus_mechinorum Lohuecosuchus_megadontos )))))((Leidyosuchus_canadensis (((((((Stangerochampsa_mccabei (Albertochampsa_langstoni (Brachychampsa_montana Brachychampsa_sealeyi )))(((Alligator_mcgrewi Alligator_prenasalis )(Alligator_olseni (Alligator_sinensis (Alligator_thomsoni (Alligator_mefferdi Alligator_mississippiensis )))))((((Allognathosuchus_polyodon Allognathosuchus_wartheni )(Wannaganosuchus_brachymanus (Arambourgia_gaudryi Hassiacosuchus_haupti )))(Ceratosuchus_burdoshi Navajosuchus_mooki ))(Procaimanoidea_kayi Procaimanoidea_utahensis ))))(Protocaiman_peligrensis (Chinatichampsus_wilsonorum (Globidentosuchus_brachyrostris (Gnatusuchus_pebasensis (Kuttanacaiman_iquitosensis ((Tsoabichi_greenriverensis ((Bottosaurus_fustidens Bottosaurus_harlani )(Paleosuchus_palpebrosus Paleosuchus_trigonatus )))(((Melanosuchus_niger (Caiman_latirostris ((Caiman_brevirostris (Caiman_wannlangstoni La_venta_Caiman ))(Caiman_crocodilus Caiman_yacare ))))(Necrosuchus_ionensis (Eocaiman_cavernensis (Eocaiman_itaboraiensis Eocaiman_palaeocenicus ))))(Centenariosuchus_gilmorei ((Mourasuchus_arendsi (Mourasuchus_amazonensis Mourasuchus_atopus ))(Purussaurus_neivensis (Purussaurus_brasiliensis Purussaurus_mirandai ))))))))))))(Protoalligator_huiningensis ((Dongnanosuchus_hsui (Krabisuchus_siamogallicus Orientalosuchus_naduongensis ))(Eoalligator_chunyii Jiangxisuchus_nankangensis ))))(Prodiplocynodon_langi (Asiatosuchus_germanicus ((Asiatosuchus_depressifrons Crocodylus_affinis )((((Kambara_implexidens (Australosuchus_clarkae (Quinkana_spp Trilophosuchus_rackhami )))(Crocodylus_megarhinus ((Mecistops_cataphractus (Rimasuchus_lloydi ((Brochuchus_pigotti Euthecodon_arambourgii )(Voay_robustus (Osteolaemus_osborni Osteolaemus_tetraspis )))))(Crocodylus_porosus (Crocodylus_niloticus Crocodylus_rhombifer )))))(Kentisuchus_spenceri (Dollosuchoides_densmorei (Thecachampsa_antiqua (Tomistoma_cairense (((((Eogavialis_africanum (Gryposuchus_colombianus (Piscogavialis_jugaliperforatus (Gavialis_gangeticus Gavialis_lewisi ))))(Thoracosaurus_macrorhynchus (Eothoracosaurus_mississippiensi Thoracosaurus_neocesariensis )))(Eosuchus_lerichei Eosuchus_minor ))(Maomingosuchus_petrolica Paratomistoma_courti ))((Gavialosuchus_eggenburgensis Toyotamaphimeia_machikanensis )(Tomistoma_lusitanica Tomistoma_schlegelii ))))))))(Brachyuranochampsa_eversolei Crocodylus_acer ))))))(Planocrania_hengdongensis (Planocrania_datangensis (Boverisuchus_magnifrons Boverisuchus_vorax ))))(Deinosuchus_riograndensis Deinosuchus_schwimmeri )))((Borealosuchus_sternbergii (Borealosuchus_griffithi (Borealosuchus_formidabilis (Borealosuchus_acutidentatus (Borealosuchus_threeensis Borealosuchus_wilsoni )))))(Diplocynodon_remensis (Diplocynodon_darwini (Diplocynodon_hantoniensis (Diplocynodon_deponiae (Diplocynodon_ratelii (Diplocynodon_muelleri Diplocynodon_tormis )))))))))))*
(Bernissartia_fagesii ((Pachycheilosuchus_trinquei (Shamosuchus_djadochtaensis ((Acynodon_iberoccitanus (Acynodon_adriaticus (Hylaeochampsa_vectiana Iharkutosuchus_makadii )))(Pietraroiasuchus_ormezzanoi (Allodaposuchus_precedens ((Agaresuchus_subjuniperus Arenysuchus_gascabadiolorum )(Lohuecosuchus_mechinorum Lohuecosuchus_megadontos )))))))((Leidyosuchus_canadensis (((((((Albertochampsa_langstoni (Stangerochampsa_mccabei (Brachychampsa_montana Brachychampsa_sealeyi )))((((Alligator_mcgrewi Alligator_prenasalis )(Eocaiman_cavernensis (Eocaiman_itaboraiensis Eocaiman_palaeocenicus )))(Alligator_olseni (Alligator_sinensis (Alligator_thomsoni (Alligator_mefferdi Alligator_mississippiensis )))))((((Allognathosuchus_polyodon Allognathosuchus_wartheni )(Wannaganosuchus_brachymanus (Arambourgia_gaudryi Hassiacosuchus_haupti )))(Ceratosuchus_burdoshi Navajosuchus_mooki ))(Procaimanoidea_kayi Procaimanoidea_utahensis ))))(Protocaiman_peligrensis (Chinatichampsus_wilsonorum (Gnatusuchus_pebasensis (Globidentosuchus_brachyrostris (Kuttanacaiman_iquitosensis ((Tsoabichi_greenriverensis ((Bottosaurus_fustidens Bottosaurus_harlani )(Paleosuchus_palpebrosus Paleosuchus_trigonatus )))((Centenariosuchus_gilmorei (Melanosuchus_niger (Caiman_latirostris ((Caiman_brevirostris (Caiman_wannlangstoni La_venta_Caiman ))(Necrosuchus_ionensis (Caiman_crocodilus Caiman_yacare ))))))((Mourasuchus_amazonensis (Mourasuchus_arendsi Mourasuchus_atopus ))(Purussaurus_neivensis (Purussaurus_brasiliensis Purussaurus_mirandai )))))))))))(Protoalligator_huiningensis ((Dongnanosuchus_hsui (Krabisuchus_siamogallicus Orientalosuchus_naduongensis ))(Eoalligator_chunyii Jiangxisuchus_nankangensis ))))(Asiatosuchus_germanicus (Prodiplocynodon_langi ((Asiatosuchus_depressifrons Crocodylus_affinis )((((Kambara_implexidens (Australosuchus_clarkae (Quinkana_spp Trilophosuchus_rackhami )))(Crocodylus_megarhinus ((Mecistops_cataphractus ((Rimasuchus_lloydi (Brochuchus_pigotti Euthecodon_arambourgii ))(Voay_robustus (Osteolaemus_osborni Osteolaemus_tetraspis ))))(Crocodylus_porosus (Crocodylus_niloticus Crocodylus_rhombifer )))))(Kentisuchus_spenceri (Dollosuchoides_densmorei (Thecachampsa_antiqua (Tomistoma_cairense ((Maomingosuchus_petrolica (Paratomistoma_courti (((Eogavialis_africanum (Piscogavialis_jugaliperforatus (Gryposuchus_colombianus (Gavialis_gangeticus Gavialis_lewisi ))))(Thoracosaurus_macrorhynchus (Eothoracosaurus_mississippiensi Thoracosaurus_neocesariensis )))(Eosuchus_lerichei Eosuchus_minor ))))((Gavialosuchus_eggenburgensis Toyotamaphimeia_machikanensis )(Tomistoma_lusitanica Tomistoma_schlegelii ))))))))(Brachyuranochampsa_eversolei Crocodylus_acer ))))))(Planocrania_hengdongensis (Planocrania_datangensis (Boverisuchus_magnifrons Boverisuchus_vorax ))))(Deinosuchus_riograndensis Deinosuchus_schwimmeri )))((Borealosuchus_sternbergii (Borealosuchus_griffithi (Borealosuchus_formidabilis (Borealosuchus_wilsoni (Borealosuchus_acutidentatus Borealosuchus_threeensis )))))(Diplocynodon_remensis (Diplocynodon_darwini (Diplocynodon_hantoniensis (Diplocynodon_ratelii (Diplocynodon_tormis (Diplocynodon_deponiae Diplocynodon_muelleri ))))))))))*
(Bernissartia_fagesii (Shamosuchus_djadochtaensis (((Pietraroiasuchus_ormezzanoi (Acynodon_iberoccitanus (Acynodon_adriaticus (Hylaeochampsa_vectiana Iharkutosuchus_makadii ))))(Pachycheilosuchus_trinquei (Allodaposuchus_precedens ((Agaresuchus_subjuniperus Arenysuchus_gascabadiolorum )(Lohuecosuchus_mechinorum Lohuecosuchus_megadontos )))))((Leidyosuchus_canadensis (((((((Albertochampsa_langstoni (Stangerochampsa_mccabei (Brachychampsa_montana Brachychampsa_sealeyi )))((((Alligator_mcgrewi Alligator_prenasalis )(Eocaiman_cavernensis (Eocaiman_itaboraiensis Eocaiman_palaeocenicus )))(Alligator_olseni (Alligator_sinensis (Alligator_thomsoni (Alligator_mefferdi Alligator_mississippiensis )))))((((Allognathosuchus_polyodon Allognathosuchus_wartheni )(Wannaganosuchus_brachymanus (Arambourgia_gaudryi Hassiacosuchus_haupti )))(Ceratosuchus_burdoshi Navajosuchus_mooki ))(Procaimanoidea_kayi Procaimanoidea_utahensis ))))(Protocaiman_peligrensis (Chinatichampsus_wilsonorum (Gnatusuchus_pebasensis (Globidentosuchus_brachyrostris (Kuttanacaiman_iquitosensis ((Tsoabichi_greenriverensis ((Bottosaurus_fustidens Bottosaurus_harlani )(Paleosuchus_palpebrosus Paleosuchus_trigonatus )))((Melanosuchus_niger (Caiman_latirostris ((Caiman_brevirostris (Caiman_wannlangstoni La_venta_Caiman ))(Necrosuchus_ionensis (Caiman_crocodilus Caiman_yacare )))))(Centenariosuchus_gilmorei ((Mourasuchus_amazonensis (Mourasuchus_arendsi Mourasuchus_atopus ))(Purussaurus_neivensis (Purussaurus_brasiliensis Purussaurus_mirandai ))))))))))))(Protoalligator_huiningensis ((Dongnanosuchus_hsui (Krabisuchus_siamogallicus Orientalosuchus_naduongensis ))(Eoalligator_chunyii Jiangxisuchus_nankangensis ))))(Asiatosuchus_germanicus (Prodiplocynodon_langi ((Asiatosuchus_depressifrons Crocodylus_affinis )((((Kambara_implexidens (Australosuchus_clarkae (Quinkana_spp Trilophosuchus_rackhami )))(Crocodylus_megarhinus ((Mecistops_cataphractus ((Rimasuchus_lloydi (Brochuchus_pigotti Euthecodon_arambourgii ))(Voay_robustus (Osteolaemus_osborni Osteolaemus_tetraspis ))))(Crocodylus_porosus (Crocodylus_niloticus Crocodylus_rhombifer )))))(Kentisuchus_spenceri (Dollosuchoides_densmorei (Thecachampsa_antiqua (Tomistoma_cairense (((((Eogavialis_africanum (Piscogavialis_jugaliperforatus (Gryposuchus_colombianus (Gavialis_gangeticus Gavialis_lewisi ))))(Thoracosaurus_macrorhynchus (Eothoracosaurus_mississippiensi Thoracosaurus_neocesariensis )))(Eosuchus_lerichei Eosuchus_minor ))(Maomingosuchus_petrolica Paratomistoma_courti ))((Gavialosuchus_eggenburgensis Toyotamaphimeia_machikanensis )(Tomistoma_lusitanica Tomistoma_schlegelii ))))))))(Brachyuranochampsa_eversolei Crocodylus_acer ))))))(Planocrania_hengdongensis (Planocrania_datangensis (Boverisuchus_magnifrons Boverisuchus_vorax ))))(Deinosuchus_riograndensis Deinosuchus_schwimmeri )))((Borealosuchus_sternbergii (Borealosuchus_griffithi (Borealosuchus_formidabilis (Borealosuchus_wilsoni (Borealosuchus_acutidentatus Borealosuchus_threeensis )))))(Diplocynodon_remensis (Diplocynodon_darwini (Diplocynodon_hantoniensis (Diplocynodon_ratelii (Diplocynodon_tormis (Diplocynodon_deponiae Diplocynodon_muelleri )))))))))))*
(Bernissartia_fagesii (Shamosuchus_djadochtaensis (((Pietraroiasuchus_ormezzanoi (Acynodon_iberoccitanus (Acynodon_adriaticus (Hylaeochampsa_vectiana Iharkutosuchus_makadii ))))(Pachycheilosuchus_trinquei (Arenysuchus_gascabadiolorum (Agaresuchus_subjuniperus (Allodaposuchus_precedens (Lohuecosuchus_mechinorum Lohuecosuchus_megadontos ))))))((Leidyosuchus_canadensis (((((((Stangerochampsa_mccabei (Albertochampsa_langstoni (Brachychampsa_montana Brachychampsa_sealeyi )))(((Alligator_mcgrewi Alligator_prenasalis )(Alligator_olseni (Alligator_sinensis (Alligator_mississippiensis (Alligator_mefferdi Alligator_thomsoni )))))((((Allognathosuchus_polyodon Allognathosuchus_wartheni )(Wannaganosuchus_brachymanus (Arambourgia_gaudryi Hassiacosuchus_haupti )))(Ceratosuchus_burdoshi Navajosuchus_mooki ))(Procaimanoidea_kayi Procaimanoidea_utahensis ))))(Protocaiman_peligrensis (Chinatichampsus_wilsonorum (Globidentosuchus_brachyrostris (Gnatusuchus_pebasensis (Kuttanacaiman_iquitosensis ((Tsoabichi_greenriverensis ((Bottosaurus_fustidens Bottosaurus_harlani )(Paleosuchus_palpebrosus Paleosuchus_trigonatus )))(((Melanosuchus_niger (Caiman_latirostris ((Caiman_brevirostris (Caiman_wannlangstoni La_venta_Caiman ))(Caiman_crocodilus Caiman_yacare ))))(Necrosuchus_ionensis (Eocaiman_cavernensis (Eocaiman_itaboraiensis Eocaiman_palaeocenicus ))))(Centenariosuchus_gilmorei ((Mourasuchus_atopus (Mourasuchus_amazonensis Mourasuchus_arendsi ))(Purussaurus_neivensis (Purussaurus_brasiliensis Purussaurus_mirandai ))))))))))))(Protoalligator_huiningensis ((Dongnanosuchus_hsui (Krabisuchus_siamogallicus Orientalosuchus_naduongensis ))(Eoalligator_chunyii Jiangxisuchus_nankangensis ))))(Prodiplocynodon_langi (Asiatosuchus_germanicus ((Asiatosuchus_depressifrons Crocodylus_affinis )(((Crocodylus_megarhinus ((Kambara_implexidens (Australosuchus_clarkae (Quinkana_spp Trilophosuchus_rackhami )))((Mecistops_cataphractus ((Brochuchus_pigotti Euthecodon_arambourgii )(Rimasuchus_lloydi (Voay_robustus (Osteolaemus_osborni Osteolaemus_tetraspis )))))(Crocodylus_porosus (Crocodylus_niloticus Crocodylus_rhombifer )))))(Kentisuchus_spenceri (Dollosuchoides_densmorei (Thecachampsa_antiqua (Tomistoma_cairense (((((Eogavialis_africanum (Piscogavialis_jugaliperforatus (Gryposuchus_colombianus (Gavialis_gangeticus Gavialis_lewisi ))))(Thoracosaurus_macrorhynchus (Eothoracosaurus_mississippiensi Thoracosaurus_neocesariensis )))(Eosuchus_lerichei Eosuchus_minor ))(Maomingosuchus_petrolica Paratomistoma_courti ))((Gavialosuchus_eggenburgensis Toyotamaphimeia_machikanensis )(Tomistoma_lusitanica Tomistoma_schlegelii ))))))))(Brachyuranochampsa_eversolei Crocodylus_acer ))))))(Planocrania_hengdongensis (Planocrania_datangensis (Boverisuchus_magnifrons Boverisuchus_vorax ))))(Deinosuchus_riograndensis Deinosuchus_schwimmeri )))((Borealosuchus_sternbergii (Borealosuchus_griffithi (Borealosuchus_formidabilis (Borealosuchus_acutidentatus (Borealosuchus_threeensis Borealosuchus_wilsoni )))))(Diplocynodon_remensis (Diplocynodon_darwini (Diplocynodon_hantoniensis (Diplocynodon_ratelii (Diplocynodon_muelleri (Diplocynodon_deponiae Diplocynodon_tormis )))))))))))*
(Bernissartia_fagesii (((Shamosuchus_djadochtaensis (Acynodon_iberoccitanus (Acynodon_adriaticus (Hylaeochampsa_vectiana Iharkutosuchus_makadii ))))(Pietraroiasuchus_ormezzanoi (Pachycheilosuchus_trinquei (Allodaposuchus_precedens ((Agaresuchus_subjuniperus Arenysuchus_gascabadiolorum )(Lohuecosuchus_mechinorum Lohuecosuchus_megadontos ))))))((Leidyosuchus_canadensis (((((((Albertochampsa_langstoni Stangerochampsa_mccabei )(((((Alligator_mcgrewi Alligator_prenasalis )(Eocaiman_cavernensis (Eocaiman_itaboraiensis Eocaiman_palaeocenicus )))(Alligator_olseni (Alligator_sinensis (Alligator_mississippiensis (Alligator_mefferdi Alligator_thomsoni )))))((((Allognathosuchus_polyodon Allognathosuchus_wartheni )(Wannaganosuchus_brachymanus (Arambourgia_gaudryi Hassiacosuchus_haupti )))(Ceratosuchus_burdoshi Navajosuchus_mooki ))(Procaimanoidea_kayi Procaimanoidea_utahensis )))(Protocaiman_peligrensis (Chinatichampsus_wilsonorum (Gnatusuchus_pebasensis (Globidentosuchus_brachyrostris (Kuttanacaiman_iquitosensis ((((Bottosaurus_fustidens Bottosaurus_harlani )(Paleosuchus_palpebrosus Paleosuchus_trigonatus ))(Necrosuchus_ionensis Tsoabichi_greenriverensis ))(Centenariosuchus_gilmorei ((Melanosuchus_niger (Caiman_latirostris ((Caiman_brevirostris (Caiman_wannlangstoni La_venta_Caiman ))(Caiman_crocodilus Caiman_yacare ))))((Mourasuchus_arendsi (Mourasuchus_amazonensis Mourasuchus_atopus ))(Purussaurus_neivensis (Purussaurus_brasiliensis Purussaurus_mirandai )))))))))))))(Brachychampsa_montana Brachychampsa_sealeyi ))(Protoalligator_huiningensis ((Dongnanosuchus_hsui (Krabisuchus_siamogallicus Orientalosuchus_naduongensis ))(Eoalligator_chunyii Jiangxisuchus_nankangensis ))))(Asiatosuchus_germanicus (Prodiplocynodon_langi ((Asiatosuchus_depressifrons Crocodylus_affinis )(((Crocodylus_megarhinus ((Kambara_implexidens (Australosuchus_clarkae (Quinkana_spp Trilophosuchus_rackhami )))((Mecistops_cataphractus ((Rimasuchus_lloydi (Brochuchus_pigotti Euthecodon_arambourgii ))(Voay_robustus (Osteolaemus_osborni Osteolaemus_tetraspis ))))(Crocodylus_porosus (Crocodylus_niloticus Crocodylus_rhombifer )))))(Kentisuchus_spenceri (Dollosuchoides_densmorei (Thecachampsa_antiqua (Tomistoma_cairense (((((Eogavialis_africanum (Piscogavialis_jugaliperforatus (Gryposuchus_colombianus (Gavialis_gangeticus Gavialis_lewisi ))))(Eothoracosaurus_mississippiensi (Thoracosaurus_macrorhynchus Thoracosaurus_neocesariensis )))(Eosuchus_lerichei Eosuchus_minor ))(Maomingosuchus_petrolica Paratomistoma_courti ))((Gavialosuchus_eggenburgensis Toyotamaphimeia_machikanensis )(Tomistoma_lusitanica Tomistoma_schlegelii ))))))))(Brachyuranochampsa_eversolei Crocodylus_acer ))))))(Planocrania_hengdongensis (Planocrania_datangensis (Boverisuchus_magnifrons Boverisuchus_vorax ))))(Deinosuchus_riograndensis Deinosuchus_schwimmeri )))((Borealosuchus_sternbergii (Borealosuchus_griffithi (Borealosuchus_formidabilis (Borealosuchus_wilsoni (Borealosuchus_acutidentatus Borealosuchus_threeensis )))))(Diplocynodon_remensis (Diplocynodon_darwini (Diplocynodon_hantoniensis ((Diplocynodon_deponiae Diplocynodon_ratelii )(Diplocynodon_muelleri Diplocynodon_tormis )))))))))*
(Bernissartia_fagesii (((Shamosuchus_djadochtaensis (Acynodon_iberoccitanus (Acynodon_adriaticus (Hylaeochampsa_vectiana Iharkutosuchus_makadii ))))(Pietraroiasuchus_ormezzanoi (Pachycheilosuchus_trinquei (Allodaposuchus_precedens ((Agaresuchus_subjuniperus Arenysuchus_gascabadiolorum )(Lohuecosuchus_mechinorum Lohuecosuchus_megadontos ))))))((Leidyosuchus_canadensis ((((((((Albertochampsa_langstoni Stangerochampsa_mccabei )(Brachychampsa_montana Brachychampsa_sealeyi ))(((Alligator_mcgrewi Alligator_prenasalis )(Alligator_olseni ((Alligator_thomsoni (Alligator_mefferdi Alligator_mississippiensis ))(Alligator_sinensis (Eocaiman_cavernensis (Eocaiman_itaboraiensis Eocaiman_palaeocenicus ))))))((((Allognathosuchus_polyodon Allognathosuchus_wartheni )(Wannaganosuchus_brachymanus (Arambourgia_gaudryi Hassiacosuchus_haupti )))(Ceratosuchus_burdoshi Navajosuchus_mooki ))(Procaimanoidea_kayi Procaimanoidea_utahensis ))))(Protocaiman_peligrensis (Chinatichampsus_wilsonorum (Gnatusuchus_pebasensis (Globidentosuchus_brachyrostris (Kuttanacaiman_iquitosensis ((Tsoabichi_greenriverensis ((Bottosaurus_fustidens Bottosaurus_harlani )(Paleosuchus_palpebrosus Paleosuchus_trigonatus )))(((Caiman_latirostris ((Caiman_brevirostris (Caiman_wannlangstoni La_venta_Caiman ))(Caiman_crocodilus Caiman_yacare )))(Melanosuchus_niger Necrosuchus_ionensis ))(Centenariosuchus_gilmorei ((Mourasuchus_amazonensis (Mourasuchus_arendsi Mourasuchus_atopus ))(Purussaurus_neivensis (Purussaurus_brasiliensis Purussaurus_mirandai ))))))))))))(Protoalligator_huiningensis ((Dongnanosuchus_hsui (Krabisuchus_siamogallicus Orientalosuchus_naduongensis ))(Eoalligator_chunyii Jiangxisuchus_nankangensis ))))(Prodiplocynodon_langi (Asiatosuchus_germanicus ((Asiatosuchus_depressifrons Crocodylus_affinis )((((Kambara_implexidens (Australosuchus_clarkae (Quinkana_spp Trilophosuchus_rackhami )))(Crocodylus_megarhinus ((Mecistops_cataphractus ((Rimasuchus_lloydi (Brochuchus_pigotti Euthecodon_arambourgii ))(Voay_robustus (Osteolaemus_osborni Osteolaemus_tetraspis ))))(Crocodylus_porosus (Crocodylus_niloticus Crocodylus_rhombifer )))))(Kentisuchus_spenceri (Dollosuchoides_densmorei (Thecachampsa_antiqua (Tomistoma_cairense ((Maomingosuchus_petrolica (Paratomistoma_courti (((Eogavialis_africanum ((Gavialis_gangeticus Gavialis_lewisi )(Gryposuchus_colombianus Piscogavialis_jugaliperforatus )))(Thoracosaurus_neocesariensis (Eothoracosaurus_mississippiensi Thoracosaurus_macrorhynchus )))(Eosuchus_lerichei Eosuchus_minor ))))((Gavialosuchus_eggenburgensis Toyotamaphimeia_machikanensis )(Tomistoma_lusitanica Tomistoma_schlegelii ))))))))(Brachyuranochampsa_eversolei Crocodylus_acer ))))))(Planocrania_hengdongensis (Planocrania_datangensis (Boverisuchus_magnifrons Boverisuchus_vorax ))))(Deinosuchus_riograndensis Deinosuchus_schwimmeri )))((Borealosuchus_sternbergii (Borealosuchus_formidabilis (Borealosuchus_threeensis (Borealosuchus_acutidentatus Borealosuchus_wilsoni ))))(Borealosuchus_griffithi (Diplocynodon_remensis (Diplocynodon_darwini (Diplocynodon_hantoniensis ((Diplocynodon_deponiae Diplocynodon_ratelii )(Diplocynodon_muelleri Diplocynodon_tormis ))))))))))*
(Bernissartia_fagesii ((Pachycheilosuchus_trinquei (Shamosuchus_djadochtaensis ((Acynodon_iberoccitanus (Acynodon_adriaticus (Hylaeochampsa_vectiana Iharkutosuchus_makadii )))(Pietraroiasuchus_ormezzanoi (Allodaposuchus_precedens ((Agaresuchus_subjuniperus Arenysuchus_gascabadiolorum )(Lohuecosuchus_mechinorum Lohuecosuchus_megadontos )))))))((Leidyosuchus_canadensis (((((((Albertochampsa_langstoni Stangerochampsa_mccabei )(((((Alligator_mcgrewi Alligator_prenasalis )(Eocaiman_cavernensis (Eocaiman_itaboraiensis Eocaiman_palaeocenicus )))(Alligator_olseni (Alligator_sinensis (Alligator_mississippiensis (Alligator_mefferdi Alligator_thomsoni )))))((((Allognathosuchus_polyodon Allognathosuchus_wartheni )(Wannaganosuchus_brachymanus (Arambourgia_gaudryi Hassiacosuchus_haupti )))(Ceratosuchus_burdoshi Navajosuchus_mooki ))(Procaimanoidea_kayi Procaimanoidea_utahensis )))(Protocaiman_peligrensis (Chinatichampsus_wilsonorum (Gnatusuchus_pebasensis (Globidentosuchus_brachyrostris (Kuttanacaiman_iquitosensis ((((Bottosaurus_fustidens Bottosaurus_harlani )(Paleosuchus_palpebrosus Paleosuchus_trigonatus ))(Necrosuchus_ionensis Tsoabichi_greenriverensis ))(Centenariosuchus_gilmorei ((Melanosuchus_niger (Caiman_latirostris ((Caiman_brevirostris (Caiman_wannlangstoni La_venta_Caiman ))(Caiman_crocodilus Caiman_yacare ))))((Mourasuchus_arendsi (Mourasuchus_amazonensis Mourasuchus_atopus ))(Purussaurus_neivensis (Purussaurus_brasiliensis Purussaurus_mirandai )))))))))))))(Brachychampsa_montana Brachychampsa_sealeyi ))(Protoalligator_huiningensis ((Dongnanosuchus_hsui (Krabisuchus_siamogallicus Orientalosuchus_naduongensis ))(Eoalligator_chunyii Jiangxisuchus_nankangensis ))))(((Asiatosuchus_depressifrons Crocodylus_affinis )((((Kambara_implexidens (Australosuchus_clarkae (Quinkana_spp Trilophosuchus_rackhami )))(Crocodylus_megarhinus ((Mecistops_cataphractus ((Brochuchus_pigotti Euthecodon_arambourgii )(Rimasuchus_lloydi (Voay_robustus (Osteolaemus_osborni Osteolaemus_tetraspis )))))(Crocodylus_porosus (Crocodylus_niloticus Crocodylus_rhombifer )))))(Kentisuchus_spenceri (Dollosuchoides_densmorei (Thecachampsa_antiqua (Tomistoma_cairense ((Maomingosuchus_petrolica (Paratomistoma_courti (((Eogavialis_africanum ((Gavialis_gangeticus Gavialis_lewisi )(Gryposuchus_colombianus Piscogavialis_jugaliperforatus )))(Thoracosaurus_neocesariensis (Eothoracosaurus_mississippiensi Thoracosaurus_macrorhynchus )))(Eosuchus_lerichei Eosuchus_minor ))))((Gavialosuchus_eggenburgensis Toyotamaphimeia_machikanensis )(Tomistoma_lusitanica Tomistoma_schlegelii ))))))))(Brachyuranochampsa_eversolei Crocodylus_acer )))(Asiatosuchus_germanicus Prodiplocynodon_langi )))(Planocrania_hengdongensis (Planocrania_datangensis (Boverisuchus_magnifrons Boverisuchus_vorax ))))(Deinosuchus_riograndensis Deinosuchus_schwimmeri )))((Borealosuchus_griffithi (Borealosuchus_sternbergii (Borealosuchus_formidabilis (Borealosuchus_acutidentatus (Borealosuchus_threeensis Borealosuchus_wilsoni )))))(Diplocynodon_remensis (Diplocynodon_darwini (Diplocynodon_hantoniensis ((Diplocynodon_deponiae Diplocynodon_ratelii )(Diplocynodon_muelleri Diplocynodon_tormis )))))))))*
(Bernissartia_fagesii ((Pachycheilosuchus_trinquei (Shamosuchus_djadochtaensis ((Acynodon_iberoccitanus (Acynodon_adriaticus (Hylaeochampsa_vectiana Iharkutosuchus_makadii )))(Pietraroiasuchus_ormezzanoi (Allodaposuchus_precedens ((Agaresuchus_subjuniperus Arenysuchus_gascabadiolorum )(Lohuecosuchus_mechinorum Lohuecosuchus_megadontos )))))))((Leidyosuchus_canadensis (((((((Albertochampsa_langstoni Stangerochampsa_mccabei )((((Alligator_mcgrewi Alligator_prenasalis )(Alligator_olseni ((Alligator_mississippiensis (Alligator_mefferdi Alligator_thomsoni ))(Alligator_sinensis (Eocaiman_cavernensis (Eocaiman_itaboraiensis Eocaiman_palaeocenicus ))))))((((Allognathosuchus_polyodon Allognathosuchus_wartheni )(Wannaganosuchus_brachymanus (Arambourgia_gaudryi Hassiacosuchus_haupti )))(Ceratosuchus_burdoshi Navajosuchus_mooki ))(Procaimanoidea_kayi Procaimanoidea_utahensis )))(Protocaiman_peligrensis (Chinatichampsus_wilsonorum (Gnatusuchus_pebasensis (Globidentosuchus_brachyrostris (Kuttanacaiman_iquitosensis ((((Bottosaurus_fustidens Bottosaurus_harlani )(Paleosuchus_palpebrosus Paleosuchus_trigonatus ))(Necrosuchus_ionensis Tsoabichi_greenriverensis ))(Centenariosuchus_gilmorei ((Melanosuchus_niger (Caiman_latirostris ((Caiman_brevirostris (Caiman_wannlangstoni La_venta_Caiman ))(Caiman_crocodilus Caiman_yacare ))))((Mourasuchus_arendsi (Mourasuchus_amazonensis Mourasuchus_atopus ))(Purussaurus_neivensis (Purussaurus_brasiliensis Purussaurus_mirandai )))))))))))))(Brachychampsa_montana Brachychampsa_sealeyi ))(Protoalligator_huiningensis ((Dongnanosuchus_hsui (Krabisuchus_siamogallicus Orientalosuchus_naduongensis ))(Eoalligator_chunyii Jiangxisuchus_nankangensis ))))(Asiatosuchus_germanicus (Prodiplocynodon_langi ((Asiatosuchus_depressifrons Crocodylus_affinis )((((Kambara_implexidens (Australosuchus_clarkae (Quinkana_spp Trilophosuchus_rackhami )))(Crocodylus_megarhinus ((Mecistops_cataphractus ((Brochuchus_pigotti Euthecodon_arambourgii )(Rimasuchus_lloydi (Voay_robustus (Osteolaemus_osborni Osteolaemus_tetraspis )))))(Crocodylus_porosus (Crocodylus_niloticus Crocodylus_rhombifer )))))(Kentisuchus_spenceri (Dollosuchoides_densmorei (Thecachampsa_antiqua (Tomistoma_cairense (((((Eogavialis_africanum ((Gavialis_gangeticus Gavialis_lewisi )(Gryposuchus_colombianus Piscogavialis_jugaliperforatus )))(Thoracosaurus_neocesariensis (Eothoracosaurus_mississippiensi Thoracosaurus_macrorhynchus )))(Eosuchus_lerichei Eosuchus_minor ))(Maomingosuchus_petrolica Paratomistoma_courti ))((Gavialosuchus_eggenburgensis Toyotamaphimeia_machikanensis )(Tomistoma_lusitanica Tomistoma_schlegelii ))))))))(Brachyuranochampsa_eversolei Crocodylus_acer ))))))(Planocrania_hengdongensis (Planocrania_datangensis (Boverisuchus_magnifrons Boverisuchus_vorax ))))(Deinosuchus_riograndensis Deinosuchus_schwimmeri )))((Borealosuchus_sternbergii (Borealosuchus_griffithi (Borealosuchus_formidabilis (Borealosuchus_acutidentatus (Borealosuchus_threeensis Borealosuchus_wilsoni )))))(Diplocynodon_remensis (Diplocynodon_darwini (Diplocynodon_hantoniensis ((Diplocynodon_deponiae Diplocynodon_ratelii )(Diplocynodon_muelleri Diplocynodon_tormis )))))))))*
(Bernissartia_fagesii ((Pachycheilosuchus_trinquei (Shamosuchus_djadochtaensis ((Acynodon_iberoccitanus (Acynodon_adriaticus (Hylaeochampsa_vectiana Iharkutosuchus_makadii )))(Pietraroiasuchus_ormezzanoi (Allodaposuchus_precedens ((Agaresuchus_subjuniperus Arenysuchus_gascabadiolorum )(Lohuecosuchus_mechinorum Lohuecosuchus_megadontos )))))))((Leidyosuchus_canadensis (((((((Albertochampsa_langstoni Stangerochampsa_mccabei )(((((Alligator_mcgrewi Alligator_prenasalis )(Eocaiman_cavernensis (Eocaiman_itaboraiensis Eocaiman_palaeocenicus )))(Alligator_olseni (Alligator_sinensis (Alligator_mississippiensis (Alligator_mefferdi Alligator_thomsoni )))))((((Allognathosuchus_polyodon Allognathosuchus_wartheni )(Wannaganosuchus_brachymanus (Arambourgia_gaudryi Hassiacosuchus_haupti )))(Ceratosuchus_burdoshi Navajosuchus_mooki ))(Procaimanoidea_kayi Procaimanoidea_utahensis )))(Protocaiman_peligrensis (Chinatichampsus_wilsonorum (Gnatusuchus_pebasensis (Globidentosuchus_brachyrostris (Kuttanacaiman_iquitosensis ((((Bottosaurus_fustidens Bottosaurus_harlani )(Paleosuchus_palpebrosus Paleosuchus_trigonatus ))(Necrosuchus_ionensis Tsoabichi_greenriverensis ))(Centenariosuchus_gilmorei ((Melanosuchus_niger (Caiman_latirostris ((Caiman_brevirostris (Caiman_wannlangstoni La_venta_Caiman ))(Caiman_crocodilus Caiman_yacare ))))((Mourasuchus_amazonensis (Mourasuchus_arendsi Mourasuchus_atopus ))(Purussaurus_neivensis (Purussaurus_brasiliensis Purussaurus_mirandai )))))))))))))(Brachychampsa_montana Brachychampsa_sealeyi ))(Protoalligator_huiningensis ((Dongnanosuchus_hsui (Krabisuchus_siamogallicus Orientalosuchus_naduongensis ))(Eoalligator_chunyii Jiangxisuchus_nankangensis ))))(((Asiatosuchus_depressifrons Crocodylus_affinis )(((Crocodylus_megarhinus ((Kambara_implexidens (Australosuchus_clarkae (Quinkana_spp Trilophosuchus_rackhami )))((Mecistops_cataphractus ((Brochuchus_pigotti Euthecodon_arambourgii )(Rimasuchus_lloydi (Voay_robustus (Osteolaemus_osborni Osteolaemus_tetraspis )))))(Crocodylus_porosus (Crocodylus_niloticus Crocodylus_rhombifer )))))(Kentisuchus_spenceri (Dollosuchoides_densmorei (Thecachampsa_antiqua (Tomistoma_cairense ((Maomingosuchus_petrolica (Paratomistoma_courti (((Eogavialis_africanum ((Gavialis_gangeticus Gavialis_lewisi )(Gryposuchus_colombianus Piscogavialis_jugaliperforatus )))(Thoracosaurus_neocesariensis (Eothoracosaurus_mississippiensi Thoracosaurus_macrorhynchus )))(Eosuchus_lerichei Eosuchus_minor ))))((Gavialosuchus_eggenburgensis Toyotamaphimeia_machikanensis )(Tomistoma_lusitanica Tomistoma_schlegelii ))))))))(Brachyuranochampsa_eversolei Crocodylus_acer )))(Asiatosuchus_germanicus Prodiplocynodon_langi )))(Planocrania_hengdongensis (Planocrania_datangensis (Boverisuchus_magnifrons Boverisuchus_vorax ))))(Deinosuchus_riograndensis Deinosuchus_schwimmeri )))((Borealosuchus_griffithi (Borealosuchus_sternbergii (Borealosuchus_formidabilis (Borealosuchus_acutidentatus (Borealosuchus_threeensis Borealosuchus_wilsoni )))))(Diplocynodon_remensis (Diplocynodon_darwini (Diplocynodon_hantoniensis ((Diplocynodon_deponiae Diplocynodon_ratelii )(Diplocynodon_muelleri Diplocynodon_tormis )))))))))*
(Bernissartia_fagesii ((Pachycheilosuchus_trinquei (Shamosuchus_djadochtaensis ((Acynodon_iberoccitanus (Acynodon_adriaticus (Hylaeochampsa_vectiana Iharkutosuchus_makadii )))(Pietraroiasuchus_ormezzanoi (Allodaposuchus_precedens ((Agaresuchus_subjuniperus Arenysuchus_gascabadiolorum )(Lohuecosuchus_mechinorum Lohuecosuchus_megadontos )))))))((Leidyosuchus_canadensis (((((((Albertochampsa_langstoni Stangerochampsa_mccabei )((((Alligator_mcgrewi Alligator_prenasalis )(Alligator_olseni ((Alligator_mississippiensis (Alligator_mefferdi Alligator_thomsoni ))(Alligator_sinensis (Eocaiman_cavernensis (Eocaiman_itaboraiensis Eocaiman_palaeocenicus ))))))((((Allognathosuchus_polyodon Allognathosuchus_wartheni )(Wannaganosuchus_brachymanus (Arambourgia_gaudryi Hassiacosuchus_haupti )))(Ceratosuchus_burdoshi Navajosuchus_mooki ))(Procaimanoidea_kayi Procaimanoidea_utahensis )))(Protocaiman_peligrensis (Chinatichampsus_wilsonorum (Gnatusuchus_pebasensis (Globidentosuchus_brachyrostris (Kuttanacaiman_iquitosensis ((((Bottosaurus_fustidens Bottosaurus_harlani )(Paleosuchus_palpebrosus Paleosuchus_trigonatus ))(Necrosuchus_ionensis Tsoabichi_greenriverensis ))(Centenariosuchus_gilmorei ((Melanosuchus_niger (Caiman_latirostris ((Caiman_brevirostris (Caiman_wannlangstoni La_venta_Caiman ))(Caiman_crocodilus Caiman_yacare ))))((Mourasuchus_amazonensis (Mourasuchus_arendsi Mourasuchus_atopus ))(Purussaurus_neivensis (Purussaurus_brasiliensis Purussaurus_mirandai )))))))))))))(Brachychampsa_montana Brachychampsa_sealeyi ))(Protoalligator_huiningensis ((Dongnanosuchus_hsui (Krabisuchus_siamogallicus Orientalosuchus_naduongensis ))(Eoalligator_chunyii Jiangxisuchus_nankangensis ))))(Asiatosuchus_germanicus (Prodiplocynodon_langi ((Asiatosuchus_depressifrons Crocodylus_affinis )((((Kambara_implexidens (Australosuchus_clarkae (Quinkana_spp Trilophosuchus_rackhami )))(Crocodylus_megarhinus ((Mecistops_cataphractus ((Brochuchus_pigotti Euthecodon_arambourgii )(Rimasuchus_lloydi (Voay_robustus (Osteolaemus_osborni Osteolaemus_tetraspis )))))(Crocodylus_porosus (Crocodylus_niloticus Crocodylus_rhombifer )))))(Kentisuchus_spenceri (Dollosuchoides_densmorei (Thecachampsa_antiqua (Tomistoma_cairense ((Maomingosuchus_petrolica (Paratomistoma_courti (((Eogavialis_africanum ((Gavialis_gangeticus Gavialis_lewisi )(Gryposuchus_colombianus Piscogavialis_jugaliperforatus )))(Thoracosaurus_neocesariensis (Eothoracosaurus_mississippiensi Thoracosaurus_macrorhynchus )))(Eosuchus_lerichei Eosuchus_minor ))))((Gavialosuchus_eggenburgensis Toyotamaphimeia_machikanensis )(Tomistoma_lusitanica Tomistoma_schlegelii ))))))))(Brachyuranochampsa_eversolei Crocodylus_acer ))))))(Planocrania_hengdongensis (Planocrania_datangensis (Boverisuchus_magnifrons Boverisuchus_vorax ))))(Deinosuchus_riograndensis Deinosuchus_schwimmeri )))((Borealosuchus_sternbergii (Borealosuchus_griffithi (Borealosuchus_formidabilis (Borealosuchus_acutidentatus (Borealosuchus_threeensis Borealosuchus_wilsoni )))))(Diplocynodon_remensis (Diplocynodon_darwini (Diplocynodon_hantoniensis ((Diplocynodon_deponiae Diplocynodon_ratelii )(Diplocynodon_muelleri Diplocynodon_tormis )))))))))*
(Bernissartia_fagesii ((Shamosuchus_djadochtaensis (Pachycheilosuchus_trinquei ((Acynodon_iberoccitanus (Acynodon_adriaticus (Hylaeochampsa_vectiana Iharkutosuchus_makadii )))(Pietraroiasuchus_ormezzanoi (Allodaposuchus_precedens ((Agaresuchus_subjuniperus Arenysuchus_gascabadiolorum )(Lohuecosuchus_mechinorum Lohuecosuchus_megadontos )))))))((Leidyosuchus_canadensis (((((((Albertochampsa_langstoni (Stangerochampsa_mccabei (Brachychampsa_montana Brachychampsa_sealeyi )))(((Alligator_prenasalis (Alligator_mcgrewi (Eocaiman_cavernensis (Eocaiman_itaboraiensis Eocaiman_palaeocenicus ))))(Alligator_olseni (Alligator_sinensis (Alligator_thomsoni (Alligator_mefferdi Alligator_mississippiensis )))))((((Allognathosuchus_polyodon Allognathosuchus_wartheni )(Wannaganosuchus_brachymanus (Arambourgia_gaudryi Hassiacosuchus_haupti )))(Ceratosuchus_burdoshi Navajosuchus_mooki ))(Procaimanoidea_kayi Procaimanoidea_utahensis ))))(Protocaiman_peligrensis (Chinatichampsus_wilsonorum (Gnatusuchus_pebasensis (Globidentosuchus_brachyrostris (Kuttanacaiman_iquitosensis ((Tsoabichi_greenriverensis ((Bottosaurus_fustidens Bottosaurus_harlani )(Paleosuchus_palpebrosus Paleosuchus_trigonatus )))(Centenariosuchus_gilmorei (((Caiman_latirostris ((Caiman_brevirostris (Caiman_wannlangstoni La_venta_Caiman ))(Caiman_crocodilus Caiman_yacare )))(Melanosuchus_niger Necrosuchus_ionensis ))((Mourasuchus_atopus (Mourasuchus_amazonensis Mourasuchus_arendsi ))(Purussaurus_neivensis (Purussaurus_brasiliensis Purussaurus_mirandai ))))))))))))(Protoalligator_huiningensis ((Dongnanosuchus_hsui (Krabisuchus_siamogallicus Orientalosuchus_naduongensis ))(Eoalligator_chunyii Jiangxisuchus_nankangensis ))))(((Asiatosuchus_depressifrons Crocodylus_affinis )((((Kambara_implexidens (Australosuchus_clarkae (Quinkana_spp Trilophosuchus_rackhami )))(Crocodylus_megarhinus ((Mecistops_cataphractus ((Rimasuchus_lloydi (Brochuchus_pigotti Euthecodon_arambourgii ))(Voay_robustus (Osteolaemus_osborni Osteolaemus_tetraspis ))))(Crocodylus_porosus (Crocodylus_niloticus Crocodylus_rhombifer )))))(Kentisuchus_spenceri (Dollosuchoides_densmorei (Thecachampsa_antiqua (Tomistoma_cairense ((Maomingosuchus_petrolica (Paratomistoma_courti (((Eogavialis_africanum ((Gavialis_gangeticus Gavialis_lewisi )(Gryposuchus_colombianus Piscogavialis_jugaliperforatus )))(Thoracosaurus_neocesariensis (Eothoracosaurus_mississippiensi Thoracosaurus_macrorhynchus )))(Eosuchus_lerichei Eosuchus_minor ))))(Tomistoma_lusitanica (Tomistoma_schlegelii (Gavialosuchus_eggenburgensis Toyotamaphimeia_machikanensis )))))))))(Brachyuranochampsa_eversolei Crocodylus_acer )))(Asiatosuchus_germanicus Prodiplocynodon_langi )))(Planocrania_hengdongensis (Planocrania_datangensis (Boverisuchus_magnifrons Boverisuchus_vorax ))))(Deinosuchus_riograndensis Deinosuchus_schwimmeri )))((Borealosuchus_sternbergii (Borealosuchus_griffithi (Borealosuchus_formidabilis (Borealosuchus_acutidentatus (Borealosuchus_threeensis Borealosuchus_wilsoni )))))(Diplocynodon_remensis (Diplocynodon_darwini (Diplocynodon_hantoniensis (Diplocynodon_ratelii (Diplocynodon_deponiae (Diplocynodon_muelleri Diplocynodon_tormis ))))))))))*
(Bernissartia_fagesii (Shamosuchus_djadochtaensis ((Pachycheilosuchus_trinquei ((Pietraroiasuchus_ormezzanoi (Acynodon_iberoccitanus (Acynodon_adriaticus (Hylaeochampsa_vectiana Iharkutosuchus_makadii ))))(Allodaposuchus_precedens ((Agaresuchus_subjuniperus Arenysuchus_gascabadiolorum )(Lohuecosuchus_mechinorum Lohuecosuchus_megadontos )))))((Leidyosuchus_canadensis (((((((Albertochampsa_langstoni Stangerochampsa_mccabei )(((((Alligator_mcgrewi Alligator_prenasalis )(Eocaiman_itaboraiensis (Eocaiman_cavernensis Eocaiman_palaeocenicus )))(Alligator_olseni (Alligator_sinensis (Alligator_mefferdi (Alligator_mississippiensis Alligator_thomsoni )))))((((Allognathosuchus_polyodon Allognathosuchus_wartheni )(Wannaganosuchus_brachymanus (Arambourgia_gaudryi Hassiacosuchus_haupti )))(Ceratosuchus_burdoshi Navajosuchus_mooki ))(Procaimanoidea_kayi Procaimanoidea_utahensis )))(Chinatichampsus_wilsonorum (Protocaiman_peligrensis (Gnatusuchus_pebasensis (Globidentosuchus_brachyrostris (Kuttanacaiman_iquitosensis (((Tsoabichi_greenriverensis (Bottosaurus_fustidens Bottosaurus_harlani ))(Necrosuchus_ionensis (Paleosuchus_palpebrosus Paleosuchus_trigonatus )))((Melanosuchus_niger (Caiman_latirostris ((Caiman_brevirostris (Caiman_wannlangstoni La_venta_Caiman ))(Caiman_crocodilus Caiman_yacare ))))(Centenariosuchus_gilmorei ((Mourasuchus_atopus (Mourasuchus_amazonensis Mourasuchus_arendsi ))(Purussaurus_neivensis (Purussaurus_brasiliensis Purussaurus_mirandai )))))))))))))(Brachychampsa_montana Brachychampsa_sealeyi ))(Protoalligator_huiningensis ((Dongnanosuchus_hsui (Krabisuchus_siamogallicus Orientalosuchus_naduongensis ))(Eoalligator_chunyii Jiangxisuchus_nankangensis ))))(((Asiatosuchus_depressifrons Crocodylus_affinis )((((Kambara_implexidens (Australosuchus_clarkae (Quinkana_spp Trilophosuchus_rackhami )))(Crocodylus_megarhinus ((Mecistops_cataphractus (Rimasuchus_lloydi ((Brochuchus_pigotti Euthecodon_arambourgii )(Voay_robustus (Osteolaemus_osborni Osteolaemus_tetraspis )))))(Crocodylus_porosus (Crocodylus_niloticus Crocodylus_rhombifer )))))(Kentisuchus_spenceri (Dollosuchoides_densmorei (Thecachampsa_antiqua (Tomistoma_cairense ((Maomingosuchus_petrolica (Paratomistoma_courti (((Eogavialis_africanum (Gavialis_lewisi (Gavialis_gangeticus (Gryposuchus_colombianus Piscogavialis_jugaliperforatus ))))(Thoracosaurus_macrorhynchus (Eothoracosaurus_mississippiensi Thoracosaurus_neocesariensis )))(Eosuchus_lerichei Eosuchus_minor ))))((Gavialosuchus_eggenburgensis Toyotamaphimeia_machikanensis )(Tomistoma_lusitanica Tomistoma_schlegelii ))))))))(Brachyuranochampsa_eversolei Crocodylus_acer )))(Asiatosuchus_germanicus Prodiplocynodon_langi )))(Planocrania_hengdongensis (Planocrania_datangensis (Boverisuchus_magnifrons Boverisuchus_vorax ))))(Deinosuchus_riograndensis Deinosuchus_schwimmeri )))((Borealosuchus_sternbergii (Borealosuchus_griffithi (Borealosuchus_formidabilis (Borealosuchus_wilsoni (Borealosuchus_acutidentatus Borealosuchus_threeensis )))))(Diplocynodon_remensis (Diplocynodon_darwini (Diplocynodon_hantoniensis (Diplocynodon_ratelii (Diplocynodon_muelleri (Diplocynodon_deponiae Diplocynodon_tormis )))))))))))*
(Bernissartia_fagesii (Shamosuchus_djadochtaensis (((Acynodon_iberoccitanus (Acynodon_adriaticus (Hylaeochampsa_vectiana Iharkutosuchus_makadii )))(Pietraroiasuchus_ormezzanoi (Pachycheilosuchus_trinquei (Allodaposuchus_precedens ((Agaresuchus_subjuniperus Arenysuchus_gascabadiolorum )(Lohuecosuchus_mechinorum Lohuecosuchus_megadontos ))))))((Leidyosuchus_canadensis ((((((((Albertochampsa_langstoni Stangerochampsa_mccabei )(Brachychampsa_montana Brachychampsa_sealeyi ))(((Alligator_mcgrewi Alligator_prenasalis )(Alligator_olseni (Alligator_sinensis (Alligator_mefferdi (Alligator_mississippiensis Alligator_thomsoni )))))((((Allognathosuchus_polyodon Allognathosuchus_wartheni )(Wannaganosuchus_brachymanus (Arambourgia_gaudryi Hassiacosuchus_haupti )))(Ceratosuchus_burdoshi Navajosuchus_mooki ))(Procaimanoidea_kayi Procaimanoidea_utahensis ))))(Protocaiman_peligrensis (Chinatichampsus_wilsonorum (Gnatusuchus_pebasensis (Globidentosuchus_brachyrostris (Kuttanacaiman_iquitosensis ((Tsoabichi_greenriverensis ((Bottosaurus_fustidens Bottosaurus_harlani )(Paleosuchus_palpebrosus Paleosuchus_trigonatus )))(Centenariosuchus_gilmorei ((Melanosuchus_niger (Caiman_latirostris ((Caiman_brevirostris (Caiman_wannlangstoni La_venta_Caiman ))((Caiman_crocodilus Caiman_yacare )(Necrosuchus_ionensis (Eocaiman_cavernensis (Eocaiman_itaboraiensis Eocaiman_palaeocenicus )))))))((Mourasuchus_arendsi (Mourasuchus_amazonensis Mourasuchus_atopus ))(Purussaurus_neivensis (Purussaurus_brasiliensis Purussaurus_mirandai ))))))))))))(Protoalligator_huiningensis ((Dongnanosuchus_hsui (Krabisuchus_siamogallicus Orientalosuchus_naduongensis ))(Eoalligator_chunyii Jiangxisuchus_nankangensis ))))(((Asiatosuchus_depressifrons Crocodylus_affinis )((((Kambara_implexidens (Australosuchus_clarkae (Quinkana_spp Trilophosuchus_rackhami )))(Crocodylus_megarhinus ((Mecistops_cataphractus (Rimasuchus_lloydi ((Brochuchus_pigotti Euthecodon_arambourgii )(Voay_robustus (Osteolaemus_osborni Osteolaemus_tetraspis )))))(Crocodylus_porosus (Crocodylus_niloticus Crocodylus_rhombifer )))))(Kentisuchus_spenceri (Dollosuchoides_densmorei (Thecachampsa_antiqua (Tomistoma_cairense ((Maomingosuchus_petrolica (Paratomistoma_courti (((Eogavialis_africanum (Gryposuchus_colombianus (Piscogavialis_jugaliperforatus (Gavialis_gangeticus Gavialis_lewisi ))))(Thoracosaurus_neocesariensis (Eothoracosaurus_mississippiensi Thoracosaurus_macrorhynchus )))(Eosuchus_lerichei Eosuchus_minor ))))(Tomistoma_lusitanica (Tomistoma_schlegelii (Gavialosuchus_eggenburgensis Toyotamaphimeia_machikanensis )))))))))(Brachyuranochampsa_eversolei Crocodylus_acer )))(Asiatosuchus_germanicus Prodiplocynodon_langi )))(Planocrania_hengdongensis (Planocrania_datangensis (Boverisuchus_magnifrons Boverisuchus_vorax ))))(Deinosuchus_riograndensis Deinosuchus_schwimmeri )))((Borealosuchus_sternbergii (Borealosuchus_formidabilis (Borealosuchus_wilsoni (Borealosuchus_acutidentatus Borealosuchus_threeensis ))))(Borealosuchus_griffithi (Diplocynodon_remensis (Diplocynodon_darwini (Diplocynodon_hantoniensis (Diplocynodon_ratelii (Diplocynodon_muelleri (Diplocynodon_deponiae Diplocynodon_tormis ))))))))))))*
(Bernissartia_fagesii ((Pachycheilosuchus_trinquei (Shamosuchus_djadochtaensis ((Acynodon_iberoccitanus (Acynodon_adriaticus (Hylaeochampsa_vectiana Iharkutosuchus_makadii )))(Pietraroiasuchus_ormezzanoi (Allodaposuchus_precedens ((Agaresuchus_subjuniperus Arenysuchus_gascabadiolorum )(Lohuecosuchus_mechinorum Lohuecosuchus_megadontos )))))))((Leidyosuchus_canadensis (((((((Albertochampsa_langstoni Stangerochampsa_mccabei )(((((Alligator_mcgrewi Alligator_prenasalis )(Eocaiman_itaboraiensis (Eocaiman_cavernensis Eocaiman_palaeocenicus )))(Alligator_olseni (Alligator_sinensis (Alligator_mefferdi (Alligator_mississippiensis Alligator_thomsoni )))))((((Allognathosuchus_polyodon Allognathosuchus_wartheni )(Wannaganosuchus_brachymanus (Arambourgia_gaudryi Hassiacosuchus_haupti )))(Ceratosuchus_burdoshi Navajosuchus_mooki ))(Procaimanoidea_kayi Procaimanoidea_utahensis )))(Chinatichampsus_wilsonorum (Protocaiman_peligrensis (Gnatusuchus_pebasensis (Globidentosuchus_brachyrostris (Kuttanacaiman_iquitosensis (((Tsoabichi_greenriverensis (Bottosaurus_fustidens Bottosaurus_harlani ))(Necrosuchus_ionensis (Paleosuchus_palpebrosus Paleosuchus_trigonatus )))((Melanosuchus_niger (Caiman_latirostris ((Caiman_brevirostris (Caiman_wannlangstoni La_venta_Caiman ))(Caiman_crocodilus Caiman_yacare ))))(Centenariosuchus_gilmorei ((Mourasuchus_atopus (Mourasuchus_amazonensis Mourasuchus_arendsi ))(Purussaurus_neivensis (Purussaurus_brasiliensis Purussaurus_mirandai )))))))))))))(Brachychampsa_montana Brachychampsa_sealeyi ))(Protoalligator_huiningensis ((Dongnanosuchus_hsui (Krabisuchus_siamogallicus Orientalosuchus_naduongensis ))(Eoalligator_chunyii Jiangxisuchus_nankangensis ))))(Asiatosuchus_germanicus (Prodiplocynodon_langi ((Asiatosuchus_depressifrons Crocodylus_affinis )(((Crocodylus_megarhinus ((Kambara_implexidens (Australosuchus_clarkae (Quinkana_spp Trilophosuchus_rackhami )))((Mecistops_cataphractus ((Brochuchus_pigotti Euthecodon_arambourgii )(Rimasuchus_lloydi (Voay_robustus (Osteolaemus_osborni Osteolaemus_tetraspis )))))(Crocodylus_porosus (Crocodylus_niloticus Crocodylus_rhombifer )))))(Kentisuchus_spenceri (Dollosuchoides_densmorei (Thecachampsa_antiqua (Tomistoma_cairense (((((Eogavialis_africanum (Gavialis_lewisi (Gavialis_gangeticus (Gryposuchus_colombianus Piscogavialis_jugaliperforatus ))))(Thoracosaurus_neocesariensis (Eothoracosaurus_mississippiensi Thoracosaurus_macrorhynchus )))(Eosuchus_lerichei Eosuchus_minor ))(Maomingosuchus_petrolica Paratomistoma_courti ))((Gavialosuchus_eggenburgensis Toyotamaphimeia_machikanensis )(Tomistoma_lusitanica Tomistoma_schlegelii ))))))))(Brachyuranochampsa_eversolei Crocodylus_acer ))))))(Planocrania_hengdongensis (Planocrania_datangensis (Boverisuchus_magnifrons Boverisuchus_vorax ))))(Deinosuchus_riograndensis Deinosuchus_schwimmeri )))((Borealosuchus_sternbergii (Borealosuchus_griffithi (Borealosuchus_formidabilis (Borealosuchus_wilsoni (Borealosuchus_acutidentatus Borealosuchus_threeensis )))))(Diplocynodon_remensis (Diplocynodon_darwini (Diplocynodon_hantoniensis (Diplocynodon_ratelii (Diplocynodon_tormis (Diplocynodon_deponiae Diplocynodon_muelleri ))))))))))*
(Bernissartia_fagesii ((Pachycheilosuchus_trinquei (Shamosuchus_djadochtaensis ((Acynodon_iberoccitanus (Acynodon_adriaticus (Hylaeochampsa_vectiana Iharkutosuchus_makadii )))(Pietraroiasuchus_ormezzanoi (Allodaposuchus_precedens ((Agaresuchus_subjuniperus Arenysuchus_gascabadiolorum )(Lohuecosuchus_mechinorum Lohuecosuchus_megadontos )))))))((Leidyosuchus_canadensis ((((((((Albertochampsa_langstoni Stangerochampsa_mccabei )(Brachychampsa_montana Brachychampsa_sealeyi ))(((Alligator_prenasalis (Alligator_mcgrewi (Eocaiman_itaboraiensis (Eocaiman_cavernensis Eocaiman_palaeocenicus ))))(Alligator_olseni (Alligator_sinensis (Alligator_mefferdi (Alligator_mississippiensis Alligator_thomsoni )))))((((Allognathosuchus_polyodon Allognathosuchus_wartheni )(Wannaganosuchus_brachymanus (Arambourgia_gaudryi Hassiacosuchus_haupti )))(Ceratosuchus_burdoshi Navajosuchus_mooki ))(Procaimanoidea_kayi Procaimanoidea_utahensis ))))(Protocaiman_peligrensis (Chinatichampsus_wilsonorum (Gnatusuchus_pebasensis (Globidentosuchus_brachyrostris (Kuttanacaiman_iquitosensis ((Tsoabichi_greenriverensis ((Bottosaurus_fustidens Bottosaurus_harlani )(Paleosuchus_palpebrosus Paleosuchus_trigonatus )))(Centenariosuchus_gilmorei (((Caiman_latirostris ((Caiman_brevirostris (Caiman_wannlangstoni La_venta_Caiman ))(Caiman_crocodilus Caiman_yacare )))(Melanosuchus_niger Necrosuchus_ionensis ))((Mourasuchus_atopus (Mourasuchus_amazonensis Mourasuchus_arendsi ))(Purussaurus_neivensis (Purussaurus_brasiliensis Purussaurus_mirandai ))))))))))))(Protoalligator_huiningensis ((Dongnanosuchus_hsui (Krabisuchus_siamogallicus Orientalosuchus_naduongensis ))(Eoalligator_chunyii Jiangxisuchus_nankangensis ))))(((Asiatosuchus_depressifrons Crocodylus_affinis )((((Kambara_implexidens (Australosuchus_clarkae (Quinkana_spp Trilophosuchus_rackhami )))(Crocodylus_megarhinus ((Mecistops_cataphractus ((Brochuchus_pigotti Euthecodon_arambourgii )(Rimasuchus_lloydi (Voay_robustus (Osteolaemus_osborni Osteolaemus_tetraspis )))))(Crocodylus_porosus (Crocodylus_niloticus Crocodylus_rhombifer )))))(Kentisuchus_spenceri (Dollosuchoides_densmorei (Thecachampsa_antiqua (Tomistoma_cairense ((Maomingosuchus_petrolica (Paratomistoma_courti (((Eogavialis_africanum (Gavialis_lewisi (Gavialis_gangeticus (Gryposuchus_colombianus Piscogavialis_jugaliperforatus ))))(Thoracosaurus_neocesariensis (Eothoracosaurus_mississippiensi Thoracosaurus_macrorhynchus )))(Eosuchus_lerichei Eosuchus_minor ))))((Gavialosuchus_eggenburgensis Toyotamaphimeia_machikanensis )(Tomistoma_lusitanica Tomistoma_schlegelii ))))))))(Brachyuranochampsa_eversolei Crocodylus_acer )))(Asiatosuchus_germanicus Prodiplocynodon_langi )))(Planocrania_hengdongensis (Planocrania_datangensis (Boverisuchus_magnifrons Boverisuchus_vorax ))))(Deinosuchus_riograndensis Deinosuchus_schwimmeri )))((Borealosuchus_sternbergii (Borealosuchus_griffithi (Borealosuchus_formidabilis (Borealosuchus_wilsoni (Borealosuchus_acutidentatus Borealosuchus_threeensis )))))(Diplocynodon_remensis (Diplocynodon_darwini (Diplocynodon_hantoniensis (Diplocynodon_ratelii (Diplocynodon_tormis (Diplocynodon_deponiae Diplocynodon_muelleri ))))))))))*
(Bernissartia_fagesii (Shamosuchus_djadochtaensis (((Acynodon_iberoccitanus (Acynodon_adriaticus (Hylaeochampsa_vectiana Iharkutosuchus_makadii )))(Pietraroiasuchus_ormezzanoi (Pachycheilosuchus_trinquei (Allodaposuchus_precedens ((Agaresuchus_subjuniperus Arenysuchus_gascabadiolorum )(Lohuecosuchus_mechinorum Lohuecosuchus_megadontos ))))))((Leidyosuchus_canadensis (((((((Albertochampsa_langstoni Stangerochampsa_mccabei )(((((Alligator_mcgrewi Alligator_prenasalis )(Eocaiman_cavernensis (Eocaiman_itaboraiensis Eocaiman_palaeocenicus )))(Alligator_olseni (Alligator_sinensis (Alligator_thomsoni (Alligator_mefferdi Alligator_mississippiensis )))))((((Allognathosuchus_polyodon Allognathosuchus_wartheni )(Wannaganosuchus_brachymanus (Arambourgia_gaudryi Hassiacosuchus_haupti )))(Ceratosuchus_burdoshi Navajosuchus_mooki ))(Procaimanoidea_kayi Procaimanoidea_utahensis )))(Protocaiman_peligrensis (Chinatichampsus_wilsonorum (Gnatusuchus_pebasensis (Globidentosuchus_brachyrostris (Kuttanacaiman_iquitosensis (((Tsoabichi_greenriverensis (Bottosaurus_fustidens Bottosaurus_harlani ))(Necrosuchus_ionensis (Paleosuchus_palpebrosus Paleosuchus_trigonatus )))(Centenariosuchus_gilmorei ((Melanosuchus_niger (Caiman_latirostris ((Caiman_brevirostris (Caiman_wannlangstoni La_venta_Caiman ))(Caiman_crocodilus Caiman_yacare ))))((Mourasuchus_arendsi (Mourasuchus_amazonensis Mourasuchus_atopus ))(Purussaurus_neivensis (Purussaurus_brasiliensis Purussaurus_mirandai )))))))))))))(Brachychampsa_montana Brachychampsa_sealeyi ))(Protoalligator_huiningensis ((Dongnanosuchus_hsui (Krabisuchus_siamogallicus Orientalosuchus_naduongensis ))(Eoalligator_chunyii Jiangxisuchus_nankangensis ))))(((Asiatosuchus_depressifrons Crocodylus_affinis )(((Crocodylus_megarhinus ((Kambara_implexidens (Australosuchus_clarkae (Quinkana_spp Trilophosuchus_rackhami )))((Mecistops_cataphractus ((Brochuchus_pigotti Euthecodon_arambourgii )(Rimasuchus_lloydi (Voay_robustus (Osteolaemus_osborni Osteolaemus_tetraspis )))))(Crocodylus_porosus (Crocodylus_niloticus Crocodylus_rhombifer )))))(Kentisuchus_spenceri (Dollosuchoides_densmorei (Thecachampsa_antiqua (Tomistoma_cairense (((((Eogavialis_africanum (Gavialis_lewisi (Gavialis_gangeticus (Gryposuchus_colombianus Piscogavialis_jugaliperforatus ))))(Thoracosaurus_neocesariensis (Eothoracosaurus_mississippiensi Thoracosaurus_macrorhynchus )))(Eosuchus_lerichei Eosuchus_minor ))(Maomingosuchus_petrolica Paratomistoma_courti ))((Gavialosuchus_eggenburgensis Toyotamaphimeia_machikanensis )(Tomistoma_lusitanica Tomistoma_schlegelii ))))))))(Brachyuranochampsa_eversolei Crocodylus_acer )))(Asiatosuchus_germanicus Prodiplocynodon_langi )))(Planocrania_hengdongensis (Planocrania_datangensis (Boverisuchus_magnifrons Boverisuchus_vorax ))))(Deinosuchus_riograndensis Deinosuchus_schwimmeri )))((Borealosuchus_sternbergii (Borealosuchus_griffithi (Borealosuchus_formidabilis (Borealosuchus_wilsoni (Borealosuchus_acutidentatus Borealosuchus_threeensis )))))(Diplocynodon_remensis (Diplocynodon_darwini (Diplocynodon_hantoniensis (Diplocynodon_ratelii (Diplocynodon_tormis (Diplocynodon_deponiae Diplocynodon_muelleri )))))))))))*
(Bernissartia_fagesii ((Pachycheilosuchus_trinquei (Shamosuchus_djadochtaensis ((Pietraroiasuchus_ormezzanoi (Acynodon_iberoccitanus (Acynodon_adriaticus (Hylaeochampsa_vectiana Iharkutosuchus_makadii ))))(Allodaposuchus_precedens ((Agaresuchus_subjuniperus Arenysuchus_gascabadiolorum )(Lohuecosuchus_mechinorum Lohuecosuchus_megadontos ))))))((Leidyosuchus_canadensis ((((((((Albertochampsa_langstoni Stangerochampsa_mccabei )(Brachychampsa_montana Brachychampsa_sealeyi ))((((Alligator_mcgrewi Alligator_prenasalis )(Eocaiman_cavernensis (Eocaiman_itaboraiensis Eocaiman_palaeocenicus )))(Alligator_olseni (Alligator_sinensis (Alligator_thomsoni (Alligator_mefferdi Alligator_mississippiensis )))))((((Allognathosuchus_polyodon Allognathosuchus_wartheni )(Wannaganosuchus_brachymanus (Arambourgia_gaudryi Hassiacosuchus_haupti )))(Ceratosuchus_burdoshi Navajosuchus_mooki ))(Procaimanoidea_kayi Procaimanoidea_utahensis ))))(Protocaiman_peligrensis (Chinatichampsus_wilsonorum (Gnatusuchus_pebasensis (Globidentosuchus_brachyrostris (Kuttanacaiman_iquitosensis (((Tsoabichi_greenriverensis (Bottosaurus_fustidens Bottosaurus_harlani ))(Necrosuchus_ionensis (Paleosuchus_palpebrosus Paleosuchus_trigonatus )))(Centenariosuchus_gilmorei ((Melanosuchus_niger (Caiman_latirostris ((Caiman_brevirostris (Caiman_wannlangstoni La_venta_Caiman ))(Caiman_crocodilus Caiman_yacare ))))((Mourasuchus_arendsi (Mourasuchus_amazonensis Mourasuchus_atopus ))(Purussaurus_neivensis (Purussaurus_brasiliensis Purussaurus_mirandai ))))))))))))(Protoalligator_huiningensis ((Dongnanosuchus_hsui (Krabisuchus_siamogallicus Orientalosuchus_naduongensis ))(Eoalligator_chunyii Jiangxisuchus_nankangensis ))))(((Asiatosuchus_depressifrons Crocodylus_affinis )((((Kambara_implexidens (Australosuchus_clarkae (Quinkana_spp Trilophosuchus_rackhami )))(Crocodylus_megarhinus ((Mecistops_cataphractus ((Brochuchus_pigotti Euthecodon_arambourgii )(Rimasuchus_lloydi (Voay_robustus (Osteolaemus_osborni Osteolaemus_tetraspis )))))(Crocodylus_porosus (Crocodylus_niloticus Crocodylus_rhombifer )))))(Kentisuchus_spenceri (Dollosuchoides_densmorei (Thecachampsa_antiqua (Tomistoma_cairense (((((Eogavialis_africanum (Gavialis_lewisi (Gavialis_gangeticus (Gryposuchus_colombianus Piscogavialis_jugaliperforatus ))))(Thoracosaurus_neocesariensis (Eothoracosaurus_mississippiensi Thoracosaurus_macrorhynchus )))(Eosuchus_lerichei Eosuchus_minor ))(Maomingosuchus_petrolica Paratomistoma_courti ))((Gavialosuchus_eggenburgensis Toyotamaphimeia_machikanensis )(Tomistoma_lusitanica Tomistoma_schlegelii ))))))))(Brachyuranochampsa_eversolei Crocodylus_acer )))(Asiatosuchus_germanicus Prodiplocynodon_langi )))(Planocrania_hengdongensis (Planocrania_datangensis (Boverisuchus_magnifrons Boverisuchus_vorax ))))(Deinosuchus_riograndensis Deinosuchus_schwimmeri )))((Borealosuchus_sternbergii (Borealosuchus_griffithi (Borealosuchus_formidabilis (Borealosuchus_wilsoni (Borealosuchus_acutidentatus Borealosuchus_threeensis )))))(Diplocynodon_remensis (Diplocynodon_darwini (Diplocynodon_hantoniensis (Diplocynodon_ratelii (Diplocynodon_tormis (Diplocynodon_deponiae Diplocynodon_muelleri ))))))))))*
(Bernissartia_fagesii (Shamosuchus_djadochtaensis (((Acynodon_iberoccitanus (Acynodon_adriaticus (Hylaeochampsa_vectiana Iharkutosuchus_makadii )))(Pietraroiasuchus_ormezzanoi (Pachycheilosuchus_trinquei (Allodaposuchus_precedens ((Agaresuchus_subjuniperus Arenysuchus_gascabadiolorum )(Lohuecosuchus_mechinorum Lohuecosuchus_megadontos ))))))((Leidyosuchus_canadensis ((((((((Albertochampsa_langstoni Stangerochampsa_mccabei )(Brachychampsa_montana Brachychampsa_sealeyi ))((((Alligator_mcgrewi Alligator_prenasalis )(Eocaiman_cavernensis (Eocaiman_itaboraiensis Eocaiman_palaeocenicus )))(Alligator_olseni (Alligator_sinensis (Alligator_mississippiensis (Alligator_mefferdi Alligator_thomsoni )))))((((Allognathosuchus_polyodon Allognathosuchus_wartheni )(Wannaganosuchus_brachymanus (Arambourgia_gaudryi Hassiacosuchus_haupti )))(Ceratosuchus_burdoshi Navajosuchus_mooki ))(Procaimanoidea_kayi Procaimanoidea_utahensis ))))(Protocaiman_peligrensis (Chinatichampsus_wilsonorum (Globidentosuchus_brachyrostris (Gnatusuchus_pebasensis (Kuttanacaiman_iquitosensis ((Tsoabichi_greenriverensis ((Bottosaurus_fustidens Bottosaurus_harlani )(Necrosuchus_ionensis (Paleosuchus_palpebrosus Paleosuchus_trigonatus ))))((Centenariosuchus_gilmorei (Melanosuchus_niger (Caiman_latirostris ((Caiman_brevirostris (Caiman_wannlangstoni La_venta_Caiman ))(Caiman_crocodilus Caiman_yacare )))))((Mourasuchus_arendsi (Mourasuchus_amazonensis Mourasuchus_atopus ))(Purussaurus_neivensis (Purussaurus_brasiliensis Purussaurus_mirandai )))))))))))(Protoalligator_huiningensis ((Dongnanosuchus_hsui (Krabisuchus_siamogallicus Orientalosuchus_naduongensis ))(Eoalligator_chunyii Jiangxisuchus_nankangensis ))))(((Asiatosuchus_depressifrons Crocodylus_affinis )(((Crocodylus_megarhinus ((Kambara_implexidens (Australosuchus_clarkae (Quinkana_spp Trilophosuchus_rackhami )))((Mecistops_cataphractus (Rimasuchus_lloydi ((Brochuchus_pigotti Euthecodon_arambourgii )(Voay_robustus (Osteolaemus_osborni Osteolaemus_tetraspis )))))(Crocodylus_porosus (Crocodylus_niloticus Crocodylus_rhombifer )))))(Kentisuchus_spenceri (Dollosuchoides_densmorei (Thecachampsa_antiqua (Tomistoma_cairense ((Maomingosuchus_petrolica (Paratomistoma_courti (((Eogavialis_africanum (Gavialis_lewisi (Gavialis_gangeticus (Gryposuchus_colombianus Piscogavialis_jugaliperforatus ))))(Thoracosaurus_neocesariensis (Eothoracosaurus_mississippiensi Thoracosaurus_macrorhynchus )))(Eosuchus_lerichei Eosuchus_minor ))))(Tomistoma_lusitanica (Tomistoma_schlegelii (Gavialosuchus_eggenburgensis Toyotamaphimeia_machikanensis )))))))))(Brachyuranochampsa_eversolei Crocodylus_acer )))(Asiatosuchus_germanicus Prodiplocynodon_langi )))(Planocrania_hengdongensis (Planocrania_datangensis (Boverisuchus_magnifrons Boverisuchus_vorax ))))(Deinosuchus_riograndensis Deinosuchus_schwimmeri )))((Borealosuchus_sternbergii (Borealosuchus_griffithi (Borealosuchus_formidabilis (Borealosuchus_acutidentatus (Borealosuchus_threeensis Borealosuchus_wilsoni )))))(Diplocynodon_remensis (Diplocynodon_darwini (Diplocynodon_hantoniensis (Diplocynodon_ratelii (Diplocynodon_deponiae (Diplocynodon_muelleri Diplocynodon_tormis )))))))))))*
(Bernissartia_fagesii ((Pachycheilosuchus_trinquei (Shamosuchus_djadochtaensis ((Pietraroiasuchus_ormezzanoi (Acynodon_iberoccitanus (Acynodon_adriaticus (Hylaeochampsa_vectiana Iharkutosuchus_makadii ))))(Allodaposuchus_precedens ((Agaresuchus_subjuniperus Arenysuchus_gascabadiolorum )(Lohuecosuchus_mechinorum Lohuecosuchus_megadontos ))))))((Leidyosuchus_canadensis (((((((Albertochampsa_langstoni (Stangerochampsa_mccabei (Brachychampsa_montana Brachychampsa_sealeyi )))((((Alligator_mcgrewi Alligator_prenasalis )(Eocaiman_itaboraiensis (Eocaiman_cavernensis Eocaiman_palaeocenicus )))(Alligator_olseni (Alligator_sinensis (Alligator_mississippiensis (Alligator_mefferdi Alligator_thomsoni )))))((((Allognathosuchus_polyodon Allognathosuchus_wartheni )(Wannaganosuchus_brachymanus (Arambourgia_gaudryi Hassiacosuchus_haupti )))(Ceratosuchus_burdoshi Navajosuchus_mooki ))(Procaimanoidea_kayi Procaimanoidea_utahensis ))))(Protocaiman_peligrensis (Chinatichampsus_wilsonorum (Gnatusuchus_pebasensis (Globidentosuchus_brachyrostris (Kuttanacaiman_iquitosensis ((Tsoabichi_greenriverensis ((Bottosaurus_fustidens Bottosaurus_harlani )(Paleosuchus_palpebrosus Paleosuchus_trigonatus )))((Melanosuchus_niger (Caiman_latirostris ((Caiman_brevirostris (Caiman_wannlangstoni La_venta_Caiman ))(Caiman_crocodilus (Caiman_yacare Necrosuchus_ionensis )))))(Centenariosuchus_gilmorei ((Mourasuchus_arendsi (Mourasuchus_amazonensis Mourasuchus_atopus ))(Purussaurus_neivensis (Purussaurus_brasiliensis Purussaurus_mirandai ))))))))))))(Protoalligator_huiningensis ((Dongnanosuchus_hsui (Krabisuchus_siamogallicus Orientalosuchus_naduongensis ))(Eoalligator_chunyii Jiangxisuchus_nankangensis ))))(Prodiplocynodon_langi (Asiatosuchus_germanicus ((Asiatosuchus_depressifrons Crocodylus_affinis )(((Crocodylus_megarhinus ((Kambara_implexidens (Australosuchus_clarkae (Quinkana_spp Trilophosuchus_rackhami )))((Mecistops_cataphractus (Rimasuchus_lloydi ((Brochuchus_pigotti Euthecodon_arambourgii )(Voay_robustus (Osteolaemus_osborni Osteolaemus_tetraspis )))))(Crocodylus_porosus (Crocodylus_niloticus Crocodylus_rhombifer )))))(Kentisuchus_spenceri (Dollosuchoides_densmorei (Thecachampsa_antiqua (Tomistoma_cairense ((Maomingosuchus_petrolica (Paratomistoma_courti (((Eogavialis_africanum (Piscogavialis_jugaliperforatus (Gryposuchus_colombianus (Gavialis_gangeticus Gavialis_lewisi ))))(Thoracosaurus_neocesariensis (Eothoracosaurus_mississippiensi Thoracosaurus_macrorhynchus )))(Eosuchus_lerichei Eosuchus_minor ))))((Gavialosuchus_eggenburgensis Toyotamaphimeia_machikanensis )(Tomistoma_lusitanica Tomistoma_schlegelii ))))))))(Brachyuranochampsa_eversolei Crocodylus_acer ))))))(Planocrania_hengdongensis (Planocrania_datangensis (Boverisuchus_magnifrons Boverisuchus_vorax ))))(Deinosuchus_riograndensis Deinosuchus_schwimmeri )))((Borealosuchus_sternbergii (Borealosuchus_griffithi (Borealosuchus_formidabilis (Borealosuchus_acutidentatus (Borealosuchus_threeensis Borealosuchus_wilsoni )))))(Diplocynodon_remensis (Diplocynodon_darwini (Diplocynodon_hantoniensis (Diplocynodon_ratelii (Diplocynodon_tormis (Diplocynodon_deponiae Diplocynodon_muelleri ))))))))))*
(Bernissartia_fagesii (((Shamosuchus_djadochtaensis (Acynodon_iberoccitanus (Acynodon_adriaticus (Hylaeochampsa_vectiana Iharkutosuchus_makadii ))))(Pietraroiasuchus_ormezzanoi (Pachycheilosuchus_trinquei (Allodaposuchus_precedens ((Agaresuchus_subjuniperus Arenysuchus_gascabadiolorum )(Lohuecosuchus_mechinorum Lohuecosuchus_megadontos ))))))((Leidyosuchus_canadensis (((((((Albertochampsa_langstoni Stangerochampsa_mccabei )((((Alligator_mcgrewi Alligator_prenasalis )(Alligator_olseni ((Alligator_mississippiensis (Alligator_mefferdi Alligator_thomsoni ))(Alligator_sinensis (Eocaiman_cavernensis (Eocaiman_itaboraiensis Eocaiman_palaeocenicus ))))))((((Allognathosuchus_polyodon Allognathosuchus_wartheni )(Wannaganosuchus_brachymanus (Arambourgia_gaudryi Hassiacosuchus_haupti )))(Ceratosuchus_burdoshi Navajosuchus_mooki ))(Procaimanoidea_kayi Procaimanoidea_utahensis )))((Gnatusuchus_pebasensis (Globidentosuchus_brachyrostris (Kuttanacaiman_iquitosensis ((((Bottosaurus_fustidens Bottosaurus_harlani )(Paleosuchus_palpebrosus Paleosuchus_trigonatus ))(Necrosuchus_ionensis Tsoabichi_greenriverensis ))(Centenariosuchus_gilmorei ((Melanosuchus_niger (Caiman_latirostris ((Caiman_brevirostris (Caiman_wannlangstoni La_venta_Caiman ))(Caiman_crocodilus Caiman_yacare ))))((Mourasuchus_atopus (Mourasuchus_amazonensis Mourasuchus_arendsi ))(Purussaurus_neivensis (Purussaurus_brasiliensis Purussaurus_mirandai )))))))))(Chinatichampsus_wilsonorum Protocaiman_peligrensis ))))(Brachychampsa_montana Brachychampsa_sealeyi ))(Protoalligator_huiningensis ((Dongnanosuchus_hsui (Krabisuchus_siamogallicus Orientalosuchus_naduongensis ))(Eoalligator_chunyii Jiangxisuchus_nankangensis ))))(((Asiatosuchus_depressifrons Crocodylus_affinis )((((Kambara_implexidens (Australosuchus_clarkae (Quinkana_spp Trilophosuchus_rackhami )))(Crocodylus_megarhinus ((Mecistops_cataphractus (Rimasuchus_lloydi ((Brochuchus_pigotti Euthecodon_arambourgii )(Voay_robustus (Osteolaemus_osborni Osteolaemus_tetraspis )))))(Crocodylus_porosus (Crocodylus_niloticus Crocodylus_rhombifer )))))(Kentisuchus_spenceri (Dollosuchoides_densmorei (Thecachampsa_antiqua (Tomistoma_cairense ((Maomingosuchus_petrolica (Paratomistoma_courti (((Eogavialis_africanum (Piscogavialis_jugaliperforatus (Gryposuchus_colombianus (Gavialis_gangeticus Gavialis_lewisi ))))(Thoracosaurus_neocesariensis (Eothoracosaurus_mississippiensi Thoracosaurus_macrorhynchus )))(Eosuchus_lerichei Eosuchus_minor ))))((Gavialosuchus_eggenburgensis Toyotamaphimeia_machikanensis )(Tomistoma_lusitanica Tomistoma_schlegelii ))))))))(Brachyuranochampsa_eversolei Crocodylus_acer )))(Asiatosuchus_germanicus Prodiplocynodon_langi )))(Planocrania_hengdongensis (Planocrania_datangensis (Boverisuchus_magnifrons Boverisuchus_vorax ))))(Deinosuchus_riograndensis Deinosuchus_schwimmeri )))((Borealosuchus_sternbergii (Borealosuchus_griffithi (Borealosuchus_formidabilis (Borealosuchus_acutidentatus (Borealosuchus_threeensis Borealosuchus_wilsoni )))))(Diplocynodon_remensis (Diplocynodon_darwini (Diplocynodon_hantoniensis (Diplocynodon_deponiae (Diplocynodon_ratelii (Diplocynodon_muelleri Diplocynodon_tormis ))))))))))*
(Bernissartia_fagesii (Shamosuchus_djadochtaensis (((Acynodon_iberoccitanus (Acynodon_adriaticus (Hylaeochampsa_vectiana Iharkutosuchus_makadii )))(Pietraroiasuchus_ormezzanoi (Pachycheilosuchus_trinquei (Allodaposuchus_precedens ((Agaresuchus_subjuniperus Arenysuchus_gascabadiolorum )(Lohuecosuchus_mechinorum Lohuecosuchus_megadontos ))))))((Leidyosuchus_canadensis (((((((Albertochampsa_langstoni (Stangerochampsa_mccabei (Brachychampsa_montana Brachychampsa_sealeyi )))((((Alligator_mcgrewi Alligator_prenasalis )(Eocaiman_cavernensis (Eocaiman_itaboraiensis Eocaiman_palaeocenicus )))(Alligator_olseni (Alligator_sinensis (Alligator_mississippiensis (Alligator_mefferdi Alligator_thomsoni )))))((((Allognathosuchus_polyodon Allognathosuchus_wartheni )(Wannaganosuchus_brachymanus (Arambourgia_gaudryi Hassiacosuchus_haupti )))(Ceratosuchus_burdoshi Navajosuchus_mooki ))(Procaimanoidea_kayi Procaimanoidea_utahensis ))))(Protocaiman_peligrensis (Chinatichampsus_wilsonorum (Gnatusuchus_pebasensis (Globidentosuchus_brachyrostris (Kuttanacaiman_iquitosensis ((Tsoabichi_greenriverensis ((Bottosaurus_fustidens Bottosaurus_harlani )(Paleosuchus_palpebrosus Paleosuchus_trigonatus )))((Melanosuchus_niger (Caiman_latirostris ((Caiman_brevirostris (Caiman_wannlangstoni La_venta_Caiman ))(Caiman_crocodilus (Caiman_yacare Necrosuchus_ionensis )))))(Centenariosuchus_gilmorei ((Mourasuchus_atopus (Mourasuchus_amazonensis Mourasuchus_arendsi ))(Purussaurus_neivensis (Purussaurus_brasiliensis Purussaurus_mirandai ))))))))))))(Protoalligator_huiningensis ((Dongnanosuchus_hsui (Krabisuchus_siamogallicus Orientalosuchus_naduongensis ))(Eoalligator_chunyii Jiangxisuchus_nankangensis ))))(((Asiatosuchus_depressifrons Crocodylus_affinis )((((Kambara_implexidens (Australosuchus_clarkae (Quinkana_spp Trilophosuchus_rackhami )))(Crocodylus_megarhinus ((Mecistops_cataphractus (Rimasuchus_lloydi ((Brochuchus_pigotti Euthecodon_arambourgii )(Voay_robustus (Osteolaemus_osborni Osteolaemus_tetraspis )))))(Crocodylus_porosus (Crocodylus_niloticus Crocodylus_rhombifer )))))(Kentisuchus_spenceri (Dollosuchoides_densmorei (Thecachampsa_antiqua (Tomistoma_cairense ((Maomingosuchus_petrolica (Paratomistoma_courti (((Eogavialis_africanum (Piscogavialis_jugaliperforatus (Gryposuchus_colombianus (Gavialis_gangeticus Gavialis_lewisi ))))(Thoracosaurus_neocesariensis (Eothoracosaurus_mississippiensi Thoracosaurus_macrorhynchus )))(Eosuchus_lerichei Eosuchus_minor ))))((Gavialosuchus_eggenburgensis Toyotamaphimeia_machikanensis )(Tomistoma_lusitanica Tomistoma_schlegelii ))))))))(Brachyuranochampsa_eversolei Crocodylus_acer )))(Asiatosuchus_germanicus Prodiplocynodon_langi )))(Planocrania_hengdongensis (Planocrania_datangensis (Boverisuchus_magnifrons Boverisuchus_vorax ))))(Deinosuchus_riograndensis Deinosuchus_schwimmeri )))((Borealosuchus_sternbergii (Borealosuchus_griffithi (Borealosuchus_formidabilis (Borealosuchus_acutidentatus (Borealosuchus_threeensis Borealosuchus_wilsoni )))))(Diplocynodon_remensis (Diplocynodon_darwini (Diplocynodon_hantoniensis (Diplocynodon_deponiae (Diplocynodon_ratelii (Diplocynodon_muelleri Diplocynodon_tormis )))))))))))*
(Bernissartia_fagesii (((Shamosuchus_djadochtaensis (Acynodon_iberoccitanus (Acynodon_adriaticus (Hylaeochampsa_vectiana Iharkutosuchus_makadii ))))(Pietraroiasuchus_ormezzanoi (Pachycheilosuchus_trinquei (Allodaposuchus_precedens ((Agaresuchus_subjuniperus Arenysuchus_gascabadiolorum )(Lohuecosuchus_mechinorum Lohuecosuchus_megadontos ))))))((Leidyosuchus_canadensis (((((((Stangerochampsa_mccabei (Albertochampsa_langstoni (Brachychampsa_montana Brachychampsa_sealeyi )))((((Alligator_mcgrewi Alligator_prenasalis )(Eocaiman_itaboraiensis (Eocaiman_cavernensis Eocaiman_palaeocenicus )))(Alligator_olseni (Alligator_sinensis (Alligator_thomsoni (Alligator_mefferdi Alligator_mississippiensis )))))((((Allognathosuchus_polyodon Allognathosuchus_wartheni )(Wannaganosuchus_brachymanus (Arambourgia_gaudryi Hassiacosuchus_haupti )))(Ceratosuchus_burdoshi Navajosuchus_mooki ))(Procaimanoidea_kayi Procaimanoidea_utahensis ))))(Protocaiman_peligrensis (Chinatichampsus_wilsonorum (Gnatusuchus_pebasensis (Globidentosuchus_brachyrostris (Kuttanacaiman_iquitosensis ((Tsoabichi_greenriverensis ((Bottosaurus_fustidens Bottosaurus_harlani )(Necrosuchus_ionensis (Paleosuchus_palpebrosus Paleosuchus_trigonatus ))))((Centenariosuchus_gilmorei (Melanosuchus_niger (Caiman_latirostris ((Caiman_brevirostris (Caiman_wannlangstoni La_venta_Caiman ))(Caiman_crocodilus Caiman_yacare )))))((Mourasuchus_arendsi (Mourasuchus_amazonensis Mourasuchus_atopus ))(Purussaurus_neivensis (Purussaurus_brasiliensis Purussaurus_mirandai )))))))))))(Protoalligator_huiningensis ((Dongnanosuchus_hsui (Krabisuchus_siamogallicus Orientalosuchus_naduongensis ))(Eoalligator_chunyii Jiangxisuchus_nankangensis ))))(Prodiplocynodon_langi (Asiatosuchus_germanicus ((Asiatosuchus_depressifrons Crocodylus_affinis )(((Crocodylus_megarhinus ((Kambara_implexidens (Australosuchus_clarkae (Quinkana_spp Trilophosuchus_rackhami )))((Mecistops_cataphractus (Rimasuchus_lloydi ((Brochuchus_pigotti Euthecodon_arambourgii )(Voay_robustus (Osteolaemus_osborni Osteolaemus_tetraspis )))))(Crocodylus_porosus (Crocodylus_niloticus Crocodylus_rhombifer )))))(Kentisuchus_spenceri (Dollosuchoides_densmorei (Thecachampsa_antiqua (Tomistoma_cairense ((Maomingosuchus_petrolica (Paratomistoma_courti (((Eogavialis_africanum ((Gavialis_gangeticus Gavialis_lewisi )(Gryposuchus_colombianus Piscogavialis_jugaliperforatus )))(Thoracosaurus_neocesariensis (Eothoracosaurus_mississippiensi Thoracosaurus_macrorhynchus )))(Eosuchus_lerichei Eosuchus_minor ))))((Gavialosuchus_eggenburgensis Toyotamaphimeia_machikanensis )(Tomistoma_lusitanica Tomistoma_schlegelii ))))))))(Brachyuranochampsa_eversolei Crocodylus_acer ))))))(Planocrania_hengdongensis (Planocrania_datangensis (Boverisuchus_magnifrons Boverisuchus_vorax ))))(Deinosuchus_riograndensis Deinosuchus_schwimmeri )))((Borealosuchus_sternbergii (Borealosuchus_griffithi (Borealosuchus_formidabilis (Borealosuchus_wilsoni (Borealosuchus_acutidentatus Borealosuchus_threeensis )))))(Diplocynodon_remensis (Diplocynodon_darwini (Diplocynodon_hantoniensis (Diplocynodon_deponiae (Diplocynodon_ratelii (Diplocynodon_muelleri Diplocynodon_tormis ))))))))))*
(Bernissartia_fagesii (Shamosuchus_djadochtaensis (((Acynodon_iberoccitanus (Acynodon_adriaticus (Hylaeochampsa_vectiana Iharkutosuchus_makadii )))(Pietraroiasuchus_ormezzanoi (Pachycheilosuchus_trinquei (Allodaposuchus_precedens ((Agaresuchus_subjuniperus Arenysuchus_gascabadiolorum )(Lohuecosuchus_mechinorum Lohuecosuchus_megadontos ))))))((Leidyosuchus_canadensis ((((((Stangerochampsa_mccabei (Albertochampsa_langstoni ((((Alligator_mcgrewi Alligator_prenasalis )(Alligator_olseni ((Alligator_thomsoni (Alligator_mefferdi Alligator_mississippiensis ))(Alligator_sinensis (Eocaiman_cavernensis (Eocaiman_itaboraiensis Eocaiman_palaeocenicus ))))))((((Allognathosuchus_polyodon Allognathosuchus_wartheni )(Wannaganosuchus_brachymanus (Arambourgia_gaudryi Hassiacosuchus_haupti )))(Ceratosuchus_burdoshi Navajosuchus_mooki ))(Procaimanoidea_kayi Procaimanoidea_utahensis )))(Protocaiman_peligrensis (Chinatichampsus_wilsonorum (Gnatusuchus_pebasensis (Globidentosuchus_brachyrostris (Kuttanacaiman_iquitosensis ((((Bottosaurus_fustidens Bottosaurus_harlani )(Paleosuchus_palpebrosus Paleosuchus_trigonatus ))(Necrosuchus_ionensis Tsoabichi_greenriverensis ))((Centenariosuchus_gilmorei (Melanosuchus_niger (Caiman_latirostris ((Caiman_brevirostris (Caiman_wannlangstoni La_venta_Caiman ))(Caiman_crocodilus Caiman_yacare )))))((Mourasuchus_amazonensis (Mourasuchus_arendsi Mourasuchus_atopus ))(Purussaurus_neivensis (Purussaurus_brasiliensis Purussaurus_mirandai )))))))))))))(Brachychampsa_montana Brachychampsa_sealeyi ))(Protoalligator_huiningensis ((Dongnanosuchus_hsui (Krabisuchus_siamogallicus Orientalosuchus_naduongensis ))(Eoalligator_chunyii Jiangxisuchus_nankangensis ))))(((Asiatosuchus_depressifrons Crocodylus_affinis )((((Kambara_implexidens (Australosuchus_clarkae (Quinkana_spp Trilophosuchus_rackhami )))(Crocodylus_megarhinus ((Mecistops_cataphractus (Rimasuchus_lloydi ((Brochuchus_pigotti Euthecodon_arambourgii )(Voay_robustus (Osteolaemus_osborni Osteolaemus_tetraspis )))))(Crocodylus_porosus (Crocodylus_niloticus Crocodylus_rhombifer )))))(Kentisuchus_spenceri (Dollosuchoides_densmorei (Thecachampsa_antiqua (Tomistoma_cairense ((Maomingosuchus_petrolica (Paratomistoma_courti (((Eogavialis_africanum (Gryposuchus_colombianus (Piscogavialis_jugaliperforatus (Gavialis_gangeticus Gavialis_lewisi ))))(Eothoracosaurus_mississippiensi (Thoracosaurus_macrorhynchus Thoracosaurus_neocesariensis )))(Eosuchus_lerichei Eosuchus_minor ))))(Tomistoma_lusitanica (Tomistoma_schlegelii (Gavialosuchus_eggenburgensis Toyotamaphimeia_machikanensis )))))))))(Brachyuranochampsa_eversolei Crocodylus_acer )))(Asiatosuchus_germanicus Prodiplocynodon_langi )))(Planocrania_hengdongensis (Planocrania_datangensis (Boverisuchus_magnifrons Boverisuchus_vorax ))))(Deinosuchus_riograndensis Deinosuchus_schwimmeri )))((Borealosuchus_sternbergii (Borealosuchus_griffithi (Borealosuchus_formidabilis (Borealosuchus_wilsoni (Borealosuchus_acutidentatus Borealosuchus_threeensis )))))(Diplocynodon_remensis (Diplocynodon_darwini (Diplocynodon_hantoniensis (Diplocynodon_ratelii (Diplocynodon_muelleri (Diplocynodon_deponiae Diplocynodon_tormis )))))))))))*
(Bernissartia_fagesii ((Shamosuchus_djadochtaensis (Pachycheilosuchus_trinquei ((Acynodon_iberoccitanus (Acynodon_adriaticus (Hylaeochampsa_vectiana Iharkutosuchus_makadii )))(Pietraroiasuchus_ormezzanoi (Allodaposuchus_precedens ((Agaresuchus_subjuniperus Arenysuchus_gascabadiolorum )(Lohuecosuchus_mechinorum Lohuecosuchus_megadontos )))))))((Leidyosuchus_canadensis ((((((((Albertochampsa_langstoni Stangerochampsa_mccabei )(Brachychampsa_montana Brachychampsa_sealeyi ))(((Alligator_mcgrewi Alligator_prenasalis )(Alligator_olseni ((Alligator_mississippiensis (Alligator_mefferdi Alligator_thomsoni ))(Alligator_sinensis (Eocaiman_cavernensis (Eocaiman_itaboraiensis Eocaiman_palaeocenicus ))))))((((Allognathosuchus_polyodon Allognathosuchus_wartheni )(Wannaganosuchus_brachymanus (Arambourgia_gaudryi Hassiacosuchus_haupti )))(Ceratosuchus_burdoshi Navajosuchus_mooki ))(Procaimanoidea_kayi Procaimanoidea_utahensis ))))(Protocaiman_peligrensis (Chinatichampsus_wilsonorum (Globidentosuchus_brachyrostris (Gnatusuchus_pebasensis (Kuttanacaiman_iquitosensis ((Tsoabichi_greenriverensis ((Bottosaurus_fustidens Bottosaurus_harlani )(Paleosuchus_palpebrosus Paleosuchus_trigonatus )))((Centenariosuchus_gilmorei (Necrosuchus_ionensis (Melanosuchus_niger (Caiman_latirostris ((Caiman_brevirostris (Caiman_wannlangstoni La_venta_Caiman ))(Caiman_crocodilus Caiman_yacare ))))))((Mourasuchus_arendsi (Mourasuchus_amazonensis Mourasuchus_atopus ))(Purussaurus_neivensis (Purussaurus_brasiliensis Purussaurus_mirandai )))))))))))(Protoalligator_huiningensis ((Dongnanosuchus_hsui (Krabisuchus_siamogallicus Orientalosuchus_naduongensis ))(Eoalligator_chunyii Jiangxisuchus_nankangensis ))))(((Asiatosuchus_depressifrons Crocodylus_affinis )((((Kambara_implexidens (Australosuchus_clarkae (Quinkana_spp Trilophosuchus_rackhami )))(Crocodylus_megarhinus ((Mecistops_cataphractus ((Rimasuchus_lloydi (Brochuchus_pigotti Euthecodon_arambourgii ))(Voay_robustus (Osteolaemus_osborni Osteolaemus_tetraspis ))))(Crocodylus_porosus (Crocodylus_niloticus Crocodylus_rhombifer )))))(Kentisuchus_spenceri (Dollosuchoides_densmorei (Thecachampsa_antiqua (Tomistoma_cairense (((((Eogavialis_africanum ((Gavialis_gangeticus Gavialis_lewisi )(Gryposuchus_colombianus Piscogavialis_jugaliperforatus )))(Thoracosaurus_macrorhynchus (Eothoracosaurus_mississippiensi Thoracosaurus_neocesariensis )))(Eosuchus_lerichei Eosuchus_minor ))(Maomingosuchus_petrolica Paratomistoma_courti ))((Gavialosuchus_eggenburgensis Toyotamaphimeia_machikanensis )(Tomistoma_lusitanica Tomistoma_schlegelii ))))))))(Brachyuranochampsa_eversolei Crocodylus_acer )))(Asiatosuchus_germanicus Prodiplocynodon_langi )))(Planocrania_hengdongensis (Planocrania_datangensis (Boverisuchus_magnifrons Boverisuchus_vorax ))))(Deinosuchus_riograndensis Deinosuchus_schwimmeri )))((Borealosuchus_sternbergii (Borealosuchus_griffithi (Borealosuchus_formidabilis (Borealosuchus_acutidentatus (Borealosuchus_threeensis Borealosuchus_wilsoni )))))(Diplocynodon_remensis (Diplocynodon_darwini (Diplocynodon_hantoniensis ((Diplocynodon_deponiae Diplocynodon_ratelii )(Diplocynodon_muelleri Diplocynodon_tormis )))))))))*
(Bernissartia_fagesii (Shamosuchus_djadochtaensis (((Acynodon_iberoccitanus (Acynodon_adriaticus (Hylaeochampsa_vectiana Iharkutosuchus_makadii )))(Pietraroiasuchus_ormezzanoi (Pachycheilosuchus_trinquei (Allodaposuchus_precedens ((Agaresuchus_subjuniperus Arenysuchus_gascabadiolorum )(Lohuecosuchus_mechinorum Lohuecosuchus_megadontos ))))))((Leidyosuchus_canadensis ((((((Stangerochampsa_mccabei (Albertochampsa_langstoni ((((Alligator_mcgrewi Alligator_prenasalis )(Alligator_olseni ((Alligator_mississippiensis (Alligator_mefferdi Alligator_thomsoni ))(Alligator_sinensis (Eocaiman_cavernensis (Eocaiman_itaboraiensis Eocaiman_palaeocenicus ))))))((((Allognathosuchus_polyodon Allognathosuchus_wartheni )(Wannaganosuchus_brachymanus (Arambourgia_gaudryi Hassiacosuchus_haupti )))(Ceratosuchus_burdoshi Navajosuchus_mooki ))(Procaimanoidea_kayi Procaimanoidea_utahensis )))(Protocaiman_peligrensis (Chinatichampsus_wilsonorum (Gnatusuchus_pebasensis (Globidentosuchus_brachyrostris (Kuttanacaiman_iquitosensis (((Bottosaurus_fustidens Bottosaurus_harlani )((Necrosuchus_ionensis Tsoabichi_greenriverensis )(Paleosuchus_palpebrosus Paleosuchus_trigonatus )))(Centenariosuchus_gilmorei ((Melanosuchus_niger (Caiman_latirostris ((Caiman_brevirostris (Caiman_wannlangstoni La_venta_Caiman ))(Caiman_crocodilus Caiman_yacare ))))((Mourasuchus_arendsi (Mourasuchus_amazonensis Mourasuchus_atopus ))(Purussaurus_neivensis (Purussaurus_brasiliensis Purussaurus_mirandai ))))))))))))))(Brachychampsa_montana Brachychampsa_sealeyi ))(Protoalligator_huiningensis ((Dongnanosuchus_hsui (Krabisuchus_siamogallicus Orientalosuchus_naduongensis ))(Eoalligator_chunyii Jiangxisuchus_nankangensis ))))(((Asiatosuchus_depressifrons Crocodylus_affinis )((((Kambara_implexidens (Australosuchus_clarkae (Quinkana_spp Trilophosuchus_rackhami )))(Crocodylus_megarhinus ((Mecistops_cataphractus ((Rimasuchus_lloydi (Brochuchus_pigotti Euthecodon_arambourgii ))(Voay_robustus (Osteolaemus_osborni Osteolaemus_tetraspis ))))(Crocodylus_porosus (Crocodylus_niloticus Crocodylus_rhombifer )))))(Kentisuchus_spenceri (Dollosuchoides_densmorei (Thecachampsa_antiqua (Tomistoma_cairense ((Maomingosuchus_petrolica (Paratomistoma_courti (((Eogavialis_africanum ((Gavialis_gangeticus Gavialis_lewisi )(Gryposuchus_colombianus Piscogavialis_jugaliperforatus )))(Thoracosaurus_macrorhynchus (Eothoracosaurus_mississippiensi Thoracosaurus_neocesariensis )))(Eosuchus_lerichei Eosuchus_minor ))))((Gavialosuchus_eggenburgensis Toyotamaphimeia_machikanensis )(Tomistoma_lusitanica Tomistoma_schlegelii ))))))))(Brachyuranochampsa_eversolei Crocodylus_acer )))(Asiatosuchus_germanicus Prodiplocynodon_langi )))(Planocrania_hengdongensis (Planocrania_datangensis (Boverisuchus_magnifrons Boverisuchus_vorax ))))(Deinosuchus_riograndensis Deinosuchus_schwimmeri )))((Borealosuchus_griffithi (Borealosuchus_sternbergii (Borealosuchus_formidabilis (Borealosuchus_acutidentatus (Borealosuchus_threeensis Borealosuchus_wilsoni )))))(Diplocynodon_remensis (Diplocynodon_darwini (Diplocynodon_hantoniensis ((Diplocynodon_deponiae Diplocynodon_ratelii )(Diplocynodon_muelleri Diplocynodon_tormis ))))))))))*
(Bernissartia_fagesii (Shamosuchus_djadochtaensis (((Acynodon_iberoccitanus (Acynodon_adriaticus (Hylaeochampsa_vectiana Iharkutosuchus_makadii )))(Pietraroiasuchus_ormezzanoi (Pachycheilosuchus_trinquei (Allodaposuchus_precedens ((Agaresuchus_subjuniperus Arenysuchus_gascabadiolorum )(Lohuecosuchus_mechinorum Lohuecosuchus_megadontos ))))))((Leidyosuchus_canadensis ((((((Stangerochampsa_mccabei (Albertochampsa_langstoni ((((Alligator_mcgrewi Alligator_prenasalis )(Alligator_olseni ((Alligator_mississippiensis (Alligator_mefferdi Alligator_thomsoni ))(Alligator_sinensis (Eocaiman_cavernensis (Eocaiman_itaboraiensis Eocaiman_palaeocenicus ))))))((((Allognathosuchus_polyodon Allognathosuchus_wartheni )(Wannaganosuchus_brachymanus (Arambourgia_gaudryi Hassiacosuchus_haupti )))(Ceratosuchus_burdoshi Navajosuchus_mooki ))(Procaimanoidea_kayi Procaimanoidea_utahensis )))(Protocaiman_peligrensis (Chinatichampsus_wilsonorum (Gnatusuchus_pebasensis (Globidentosuchus_brachyrostris (Kuttanacaiman_iquitosensis ((Tsoabichi_greenriverensis ((Bottosaurus_fustidens Bottosaurus_harlani )(Paleosuchus_palpebrosus Paleosuchus_trigonatus )))((Centenariosuchus_gilmorei (Necrosuchus_ionensis (Melanosuchus_niger (Caiman_latirostris ((Caiman_brevirostris (Caiman_wannlangstoni La_venta_Caiman ))(Caiman_crocodilus Caiman_yacare ))))))((Mourasuchus_arendsi (Mourasuchus_amazonensis Mourasuchus_atopus ))(Purussaurus_neivensis (Purussaurus_brasiliensis Purussaurus_mirandai )))))))))))))(Brachychampsa_montana Brachychampsa_sealeyi ))(Protoalligator_huiningensis ((Dongnanosuchus_hsui (Krabisuchus_siamogallicus Orientalosuchus_naduongensis ))(Eoalligator_chunyii Jiangxisuchus_nankangensis ))))(((Asiatosuchus_depressifrons Crocodylus_affinis )((((Kambara_implexidens (Australosuchus_clarkae (Quinkana_spp Trilophosuchus_rackhami )))(Crocodylus_megarhinus ((Mecistops_cataphractus ((Rimasuchus_lloydi (Brochuchus_pigotti Euthecodon_arambourgii ))(Voay_robustus (Osteolaemus_osborni Osteolaemus_tetraspis ))))(Crocodylus_porosus (Crocodylus_niloticus Crocodylus_rhombifer )))))(Kentisuchus_spenceri (Dollosuchoides_densmorei (Thecachampsa_antiqua (Tomistoma_cairense ((Maomingosuchus_petrolica (Paratomistoma_courti (((Eogavialis_africanum ((Gavialis_gangeticus Gavialis_lewisi )(Gryposuchus_colombianus Piscogavialis_jugaliperforatus )))(Thoracosaurus_macrorhynchus (Eothoracosaurus_mississippiensi Thoracosaurus_neocesariensis )))(Eosuchus_lerichei Eosuchus_minor ))))((Gavialosuchus_eggenburgensis Toyotamaphimeia_machikanensis )(Tomistoma_lusitanica Tomistoma_schlegelii ))))))))(Brachyuranochampsa_eversolei Crocodylus_acer )))(Asiatosuchus_germanicus Prodiplocynodon_langi )))(Planocrania_hengdongensis (Planocrania_datangensis (Boverisuchus_magnifrons Boverisuchus_vorax ))))(Deinosuchus_riograndensis Deinosuchus_schwimmeri )))((Borealosuchus_sternbergii (Borealosuchus_formidabilis (Borealosuchus_acutidentatus (Borealosuchus_threeensis Borealosuchus_wilsoni ))))(Borealosuchus_griffithi (Diplocynodon_remensis (Diplocynodon_darwini (Diplocynodon_hantoniensis ((Diplocynodon_deponiae Diplocynodon_ratelii )(Diplocynodon_muelleri Diplocynodon_tormis )))))))))))*
(Bernissartia_fagesii (Shamosuchus_djadochtaensis (((Pachycheilosuchus_trinquei (Pietraroiasuchus_ormezzanoi (Acynodon_iberoccitanus (Acynodon_adriaticus (Hylaeochampsa_vectiana Iharkutosuchus_makadii )))))(Arenysuchus_gascabadiolorum (Allodaposuchus_precedens (Agaresuchus_subjuniperus (Lohuecosuchus_mechinorum Lohuecosuchus_megadontos )))))((Leidyosuchus_canadensis (((((((Albertochampsa_langstoni Stangerochampsa_mccabei )((((Alligator_mcgrewi Alligator_prenasalis )(Alligator_olseni (Alligator_sinensis (Alligator_thomsoni (Alligator_mefferdi Alligator_mississippiensis )))))((((Allognathosuchus_polyodon Allognathosuchus_wartheni )(Wannaganosuchus_brachymanus (Arambourgia_gaudryi Hassiacosuchus_haupti )))(Ceratosuchus_burdoshi Navajosuchus_mooki ))(Procaimanoidea_kayi Procaimanoidea_utahensis )))(Chinatichampsus_wilsonorum (Protocaiman_peligrensis (Gnatusuchus_pebasensis (Globidentosuchus_brachyrostris (Kuttanacaiman_iquitosensis ((Tsoabichi_greenriverensis ((Bottosaurus_fustidens Bottosaurus_harlani )(Paleosuchus_palpebrosus Paleosuchus_trigonatus )))((Centenariosuchus_gilmorei (Melanosuchus_niger (Caiman_latirostris ((Caiman_brevirostris (Caiman_wannlangstoni La_venta_Caiman ))((Caiman_crocodilus Caiman_yacare )(Necrosuchus_ionensis (Eocaiman_cavernensis (Eocaiman_itaboraiensis Eocaiman_palaeocenicus ))))))))((Mourasuchus_amazonensis (Mourasuchus_arendsi Mourasuchus_atopus ))(Purussaurus_neivensis (Purussaurus_brasiliensis Purussaurus_mirandai ))))))))))))(Brachychampsa_montana Brachychampsa_sealeyi ))(Protoalligator_huiningensis ((Dongnanosuchus_hsui (Krabisuchus_siamogallicus Orientalosuchus_naduongensis ))(Eoalligator_chunyii Jiangxisuchus_nankangensis ))))(Asiatosuchus_germanicus (Prodiplocynodon_langi ((Asiatosuchus_depressifrons Crocodylus_affinis )((((Kambara_implexidens (Australosuchus_clarkae (Quinkana_spp Trilophosuchus_rackhami )))(Crocodylus_megarhinus ((Mecistops_cataphractus ((Rimasuchus_lloydi (Brochuchus_pigotti Euthecodon_arambourgii ))(Voay_robustus (Osteolaemus_osborni Osteolaemus_tetraspis ))))(Crocodylus_porosus (Crocodylus_niloticus Crocodylus_rhombifer )))))(Kentisuchus_spenceri (Dollosuchoides_densmorei (Thecachampsa_antiqua (Tomistoma_cairense ((Maomingosuchus_petrolica (Paratomistoma_courti (((Eogavialis_africanum (Gryposuchus_colombianus (Piscogavialis_jugaliperforatus (Gavialis_gangeticus Gavialis_lewisi ))))(Thoracosaurus_neocesariensis (Eothoracosaurus_mississippiensi Thoracosaurus_macrorhynchus )))(Eosuchus_lerichei Eosuchus_minor ))))(Tomistoma_lusitanica (Tomistoma_schlegelii (Gavialosuchus_eggenburgensis Toyotamaphimeia_machikanensis )))))))))(Brachyuranochampsa_eversolei Crocodylus_acer ))))))(Planocrania_hengdongensis (Planocrania_datangensis (Boverisuchus_magnifrons Boverisuchus_vorax ))))(Deinosuchus_riograndensis Deinosuchus_schwimmeri )))((Borealosuchus_sternbergii (Borealosuchus_griffithi (Borealosuchus_formidabilis (Borealosuchus_threeensis (Borealosuchus_acutidentatus Borealosuchus_wilsoni )))))(Diplocynodon_remensis (Diplocynodon_darwini (Diplocynodon_hantoniensis ((Diplocynodon_deponiae Diplocynodon_ratelii )(Diplocynodon_muelleri Diplocynodon_tormis ))))))))))*
(Bernissartia_fagesii (((Shamosuchus_djadochtaensis (Acynodon_iberoccitanus (Acynodon_adriaticus (Hylaeochampsa_vectiana Iharkutosuchus_makadii ))))(Pietraroiasuchus_ormezzanoi (Pachycheilosuchus_trinquei (Allodaposuchus_precedens ((Agaresuchus_subjuniperus Arenysuchus_gascabadiolorum )(Lohuecosuchus_mechinorum Lohuecosuchus_megadontos ))))))((Leidyosuchus_canadensis (((((((Stangerochampsa_mccabei (Albertochampsa_langstoni (Brachychampsa_montana Brachychampsa_sealeyi )))((((Alligator_mcgrewi Alligator_prenasalis )(Eocaiman_cavernensis (Eocaiman_itaboraiensis Eocaiman_palaeocenicus )))(Alligator_olseni (Alligator_sinensis (Alligator_mefferdi (Alligator_mississippiensis Alligator_thomsoni )))))((((Allognathosuchus_polyodon Allognathosuchus_wartheni )(Wannaganosuchus_brachymanus (Arambourgia_gaudryi Hassiacosuchus_haupti )))(Ceratosuchus_burdoshi Navajosuchus_mooki ))(Procaimanoidea_kayi Procaimanoidea_utahensis ))))(Protocaiman_peligrensis (Chinatichampsus_wilsonorum (Gnatusuchus_pebasensis (Globidentosuchus_brachyrostris (Kuttanacaiman_iquitosensis ((Tsoabichi_greenriverensis ((Bottosaurus_fustidens Bottosaurus_harlani )(Paleosuchus_palpebrosus Paleosuchus_trigonatus )))((Centenariosuchus_gilmorei (Melanosuchus_niger (Caiman_latirostris ((Necrosuchus_ionensis (Caiman_brevirostris (Caiman_wannlangstoni La_venta_Caiman )))(Caiman_crocodilus Caiman_yacare )))))((Mourasuchus_atopus (Mourasuchus_amazonensis Mourasuchus_arendsi ))(Purussaurus_neivensis (Purussaurus_brasiliensis Purussaurus_mirandai )))))))))))(Protoalligator_huiningensis ((Dongnanosuchus_hsui (Krabisuchus_siamogallicus Orientalosuchus_naduongensis ))(Eoalligator_chunyii Jiangxisuchus_nankangensis ))))(Asiatosuchus_germanicus (Prodiplocynodon_langi ((Asiatosuchus_depressifrons Crocodylus_affinis )(((Crocodylus_megarhinus ((Kambara_implexidens (Australosuchus_clarkae (Quinkana_spp Trilophosuchus_rackhami )))((Mecistops_cataphractus ((Brochuchus_pigotti Euthecodon_arambourgii )(Rimasuchus_lloydi (Voay_robustus (Osteolaemus_osborni Osteolaemus_tetraspis )))))(Crocodylus_porosus (Crocodylus_niloticus Crocodylus_rhombifer )))))(Kentisuchus_spenceri (Dollosuchoides_densmorei (Thecachampsa_antiqua (Tomistoma_cairense ((Maomingosuchus_petrolica (Paratomistoma_courti (((Eogavialis_africanum ((Gavialis_gangeticus Gavialis_lewisi )(Gryposuchus_colombianus Piscogavialis_jugaliperforatus )))(Thoracosaurus_neocesariensis (Eothoracosaurus_mississippiensi Thoracosaurus_macrorhynchus )))(Eosuchus_lerichei Eosuchus_minor ))))(Tomistoma_lusitanica (Tomistoma_schlegelii (Gavialosuchus_eggenburgensis Toyotamaphimeia_machikanensis )))))))))(Brachyuranochampsa_eversolei Crocodylus_acer ))))))(Planocrania_hengdongensis (Planocrania_datangensis (Boverisuchus_magnifrons Boverisuchus_vorax ))))(Deinosuchus_riograndensis Deinosuchus_schwimmeri )))((Borealosuchus_sternbergii (Borealosuchus_griffithi (Borealosuchus_formidabilis (Borealosuchus_wilsoni (Borealosuchus_acutidentatus Borealosuchus_threeensis )))))(Diplocynodon_remensis (Diplocynodon_darwini (Diplocynodon_hantoniensis (Diplocynodon_ratelii (Diplocynodon_tormis (Diplocynodon_deponiae Diplocynodon_muelleri ))))))))))*
(Bernissartia_fagesii (Shamosuchus_djadochtaensis (((Pachycheilosuchus_trinquei (Pietraroiasuchus_ormezzanoi (Acynodon_iberoccitanus (Acynodon_adriaticus (Hylaeochampsa_vectiana Iharkutosuchus_makadii )))))(Allodaposuchus_precedens ((Agaresuchus_subjuniperus Arenysuchus_gascabadiolorum )(Lohuecosuchus_mechinorum Lohuecosuchus_megadontos ))))((Leidyosuchus_canadensis (((((((Albertochampsa_langstoni Stangerochampsa_mccabei )((((Alligator_mcgrewi Alligator_prenasalis )(Alligator_olseni (Alligator_sinensis (Alligator_thomsoni (Alligator_mefferdi Alligator_mississippiensis )))))((((Allognathosuchus_polyodon Allognathosuchus_wartheni )(Wannaganosuchus_brachymanus (Arambourgia_gaudryi Hassiacosuchus_haupti )))(Ceratosuchus_burdoshi Navajosuchus_mooki ))(Procaimanoidea_kayi Procaimanoidea_utahensis )))(Chinatichampsus_wilsonorum (Protocaiman_peligrensis (Gnatusuchus_pebasensis (Globidentosuchus_brachyrostris (Kuttanacaiman_iquitosensis ((Tsoabichi_greenriverensis ((Bottosaurus_fustidens Bottosaurus_harlani )(Paleosuchus_palpebrosus Paleosuchus_trigonatus )))((Centenariosuchus_gilmorei (Melanosuchus_niger (Caiman_latirostris ((Caiman_brevirostris (Caiman_wannlangstoni La_venta_Caiman ))((Caiman_crocodilus Caiman_yacare )(Necrosuchus_ionensis (Eocaiman_cavernensis (Eocaiman_itaboraiensis Eocaiman_palaeocenicus ))))))))((Mourasuchus_arendsi (Mourasuchus_amazonensis Mourasuchus_atopus ))(Purussaurus_neivensis (Purussaurus_brasiliensis Purussaurus_mirandai ))))))))))))(Brachychampsa_montana Brachychampsa_sealeyi ))(Protoalligator_huiningensis ((Dongnanosuchus_hsui (Krabisuchus_siamogallicus Orientalosuchus_naduongensis ))(Eoalligator_chunyii Jiangxisuchus_nankangensis ))))(Asiatosuchus_germanicus (Prodiplocynodon_langi ((Asiatosuchus_depressifrons Crocodylus_affinis )((((Kambara_implexidens (Australosuchus_clarkae (Quinkana_spp Trilophosuchus_rackhami )))(Crocodylus_megarhinus ((Mecistops_cataphractus ((Brochuchus_pigotti Euthecodon_arambourgii )(Rimasuchus_lloydi (Voay_robustus (Osteolaemus_osborni Osteolaemus_tetraspis )))))(Crocodylus_porosus (Crocodylus_niloticus Crocodylus_rhombifer )))))(Kentisuchus_spenceri (Dollosuchoides_densmorei (Thecachampsa_antiqua (Tomistoma_cairense ((Maomingosuchus_petrolica (Paratomistoma_courti (((Eogavialis_africanum (Gryposuchus_colombianus (Piscogavialis_jugaliperforatus (Gavialis_gangeticus Gavialis_lewisi ))))(Eothoracosaurus_mississippiensi (Thoracosaurus_macrorhynchus Thoracosaurus_neocesariensis )))(Eosuchus_lerichei Eosuchus_minor ))))((Gavialosuchus_eggenburgensis Toyotamaphimeia_machikanensis )(Tomistoma_lusitanica Tomistoma_schlegelii ))))))))(Brachyuranochampsa_eversolei Crocodylus_acer ))))))(Planocrania_hengdongensis (Planocrania_datangensis (Boverisuchus_magnifrons Boverisuchus_vorax ))))(Deinosuchus_riograndensis Deinosuchus_schwimmeri )))((Borealosuchus_sternbergii (Borealosuchus_griffithi (Borealosuchus_formidabilis (Borealosuchus_wilsoni (Borealosuchus_acutidentatus Borealosuchus_threeensis )))))(Diplocynodon_remensis (Diplocynodon_darwini (Diplocynodon_hantoniensis (Diplocynodon_deponiae (Diplocynodon_ratelii (Diplocynodon_muelleri Diplocynodon_tormis )))))))))))*
(Bernissartia_fagesii (Shamosuchus_djadochtaensis (((Pachycheilosuchus_trinquei (Pietraroiasuchus_ormezzanoi (Acynodon_iberoccitanus (Acynodon_adriaticus (Hylaeochampsa_vectiana Iharkutosuchus_makadii )))))(Allodaposuchus_precedens ((Agaresuchus_subjuniperus Arenysuchus_gascabadiolorum )(Lohuecosuchus_mechinorum Lohuecosuchus_megadontos ))))((Leidyosuchus_canadensis (((((((Albertochampsa_langstoni Stangerochampsa_mccabei )((((Alligator_mcgrewi Alligator_prenasalis )(Alligator_olseni (Alligator_sinensis (Alligator_thomsoni (Alligator_mefferdi Alligator_mississippiensis )))))((((Allognathosuchus_polyodon Allognathosuchus_wartheni )(Wannaganosuchus_brachymanus (Arambourgia_gaudryi Hassiacosuchus_haupti )))(Ceratosuchus_burdoshi Navajosuchus_mooki ))(Procaimanoidea_kayi Procaimanoidea_utahensis )))(Chinatichampsus_wilsonorum (Protocaiman_peligrensis (Gnatusuchus_pebasensis (Globidentosuchus_brachyrostris (Kuttanacaiman_iquitosensis ((Tsoabichi_greenriverensis ((Bottosaurus_fustidens Bottosaurus_harlani )(Paleosuchus_palpebrosus Paleosuchus_trigonatus )))((Centenariosuchus_gilmorei (Melanosuchus_niger (Caiman_latirostris ((Caiman_brevirostris (Caiman_wannlangstoni La_venta_Caiman ))((Caiman_crocodilus Caiman_yacare )(Necrosuchus_ionensis (Eocaiman_cavernensis (Eocaiman_itaboraiensis Eocaiman_palaeocenicus ))))))))((Mourasuchus_arendsi (Mourasuchus_amazonensis Mourasuchus_atopus ))(Purussaurus_neivensis (Purussaurus_brasiliensis Purussaurus_mirandai ))))))))))))(Brachychampsa_montana Brachychampsa_sealeyi ))(Protoalligator_huiningensis ((Dongnanosuchus_hsui (Krabisuchus_siamogallicus Orientalosuchus_naduongensis ))(Eoalligator_chunyii Jiangxisuchus_nankangensis ))))(Asiatosuchus_germanicus (Prodiplocynodon_langi ((Asiatosuchus_depressifrons Crocodylus_affinis )((((Kambara_implexidens (Australosuchus_clarkae (Quinkana_spp Trilophosuchus_rackhami )))(Crocodylus_megarhinus ((Mecistops_cataphractus ((Rimasuchus_lloydi (Brochuchus_pigotti Euthecodon_arambourgii ))(Voay_robustus (Osteolaemus_osborni Osteolaemus_tetraspis ))))(Crocodylus_porosus (Crocodylus_niloticus Crocodylus_rhombifer )))))(Kentisuchus_spenceri (Dollosuchoides_densmorei (Thecachampsa_antiqua (Tomistoma_cairense ((Maomingosuchus_petrolica (Paratomistoma_courti (((Eogavialis_africanum (Gryposuchus_colombianus (Piscogavialis_jugaliperforatus (Gavialis_gangeticus Gavialis_lewisi ))))(Thoracosaurus_neocesariensis (Eothoracosaurus_mississippiensi Thoracosaurus_macrorhynchus )))(Eosuchus_lerichei Eosuchus_minor ))))((Gavialosuchus_eggenburgensis Toyotamaphimeia_machikanensis )(Tomistoma_lusitanica Tomistoma_schlegelii ))))))))(Brachyuranochampsa_eversolei Crocodylus_acer ))))))(Planocrania_hengdongensis (Planocrania_datangensis (Boverisuchus_magnifrons Boverisuchus_vorax ))))(Deinosuchus_riograndensis Deinosuchus_schwimmeri )))((Borealosuchus_sternbergii (Borealosuchus_griffithi (Borealosuchus_formidabilis (Borealosuchus_acutidentatus (Borealosuchus_threeensis Borealosuchus_wilsoni )))))(Diplocynodon_remensis (Diplocynodon_darwini (Diplocynodon_hantoniensis (Diplocynodon_deponiae (Diplocynodon_ratelii (Diplocynodon_muelleri Diplocynodon_tormis )))))))))))*
(Bernissartia_fagesii (((Shamosuchus_djadochtaensis (Acynodon_iberoccitanus (Acynodon_adriaticus (Hylaeochampsa_vectiana Iharkutosuchus_makadii ))))(Pietraroiasuchus_ormezzanoi (Pachycheilosuchus_trinquei (Allodaposuchus_precedens ((Agaresuchus_subjuniperus Arenysuchus_gascabadiolorum )(Lohuecosuchus_mechinorum Lohuecosuchus_megadontos ))))))((Leidyosuchus_canadensis (((((((Stangerochampsa_mccabei (Albertochampsa_langstoni (Brachychampsa_montana Brachychampsa_sealeyi )))((((Alligator_mcgrewi Alligator_prenasalis )(Eocaiman_itaboraiensis (Eocaiman_cavernensis Eocaiman_palaeocenicus )))(Alligator_olseni (Alligator_sinensis (Alligator_thomsoni (Alligator_mefferdi Alligator_mississippiensis )))))((((Allognathosuchus_polyodon Allognathosuchus_wartheni )(Wannaganosuchus_brachymanus (Arambourgia_gaudryi Hassiacosuchus_haupti )))(Ceratosuchus_burdoshi Navajosuchus_mooki ))(Procaimanoidea_kayi Procaimanoidea_utahensis ))))(Protocaiman_peligrensis (Chinatichampsus_wilsonorum (Gnatusuchus_pebasensis (Globidentosuchus_brachyrostris (Kuttanacaiman_iquitosensis (((Bottosaurus_fustidens Bottosaurus_harlani )(Tsoabichi_greenriverensis (Necrosuchus_ionensis (Paleosuchus_palpebrosus Paleosuchus_trigonatus ))))((Melanosuchus_niger (Caiman_latirostris ((Caiman_brevirostris (Caiman_wannlangstoni La_venta_Caiman ))(Caiman_crocodilus Caiman_yacare ))))(Centenariosuchus_gilmorei ((Mourasuchus_amazonensis (Mourasuchus_arendsi Mourasuchus_atopus ))(Purussaurus_neivensis (Purussaurus_brasiliensis Purussaurus_mirandai ))))))))))))(Protoalligator_huiningensis ((Dongnanosuchus_hsui (Krabisuchus_siamogallicus Orientalosuchus_naduongensis ))(Eoalligator_chunyii Jiangxisuchus_nankangensis ))))(((Asiatosuchus_depressifrons Crocodylus_affinis )(((Crocodylus_megarhinus ((Kambara_implexidens (Australosuchus_clarkae (Quinkana_spp Trilophosuchus_rackhami )))((Mecistops_cataphractus (Rimasuchus_lloydi ((Brochuchus_pigotti Euthecodon_arambourgii )(Voay_robustus (Osteolaemus_osborni Osteolaemus_tetraspis )))))(Crocodylus_porosus (Crocodylus_niloticus Crocodylus_rhombifer )))))(Kentisuchus_spenceri (Dollosuchoides_densmorei (Thecachampsa_antiqua (Tomistoma_cairense ((Maomingosuchus_petrolica (Paratomistoma_courti (((Eogavialis_africanum ((Gavialis_gangeticus Gavialis_lewisi )(Gryposuchus_colombianus Piscogavialis_jugaliperforatus )))(Thoracosaurus_macrorhynchus (Eothoracosaurus_mississippiensi Thoracosaurus_neocesariensis )))(Eosuchus_lerichei Eosuchus_minor ))))(Tomistoma_lusitanica (Tomistoma_schlegelii (Gavialosuchus_eggenburgensis Toyotamaphimeia_machikanensis )))))))))(Brachyuranochampsa_eversolei Crocodylus_acer )))(Asiatosuchus_germanicus Prodiplocynodon_langi )))(Planocrania_hengdongensis (Planocrania_datangensis (Boverisuchus_magnifrons Boverisuchus_vorax ))))(Deinosuchus_riograndensis Deinosuchus_schwimmeri )))((Borealosuchus_sternbergii (Borealosuchus_griffithi (Borealosuchus_formidabilis (Borealosuchus_wilsoni (Borealosuchus_acutidentatus Borealosuchus_threeensis )))))(Diplocynodon_remensis (Diplocynodon_darwini (Diplocynodon_hantoniensis ((Diplocynodon_deponiae Diplocynodon_ratelii )(Diplocynodon_muelleri Diplocynodon_tormis )))))))))*
(Bernissartia_fagesii ((Shamosuchus_djadochtaensis ((Acynodon_iberoccitanus (Acynodon_adriaticus (Hylaeochampsa_vectiana Iharkutosuchus_makadii )))(Pietraroiasuchus_ormezzanoi (Pachycheilosuchus_trinquei (Allodaposuchus_precedens ((Agaresuchus_subjuniperus Arenysuchus_gascabadiolorum )(Lohuecosuchus_mechinorum Lohuecosuchus_megadontos )))))))((Leidyosuchus_canadensis ((((((((Albertochampsa_langstoni Stangerochampsa_mccabei )(Brachychampsa_montana Brachychampsa_sealeyi ))(((Alligator_mcgrewi Alligator_prenasalis )(Alligator_olseni (Alligator_sinensis (Alligator_mefferdi (Alligator_mississippiensis Alligator_thomsoni )))))((((Allognathosuchus_polyodon Allognathosuchus_wartheni )(Wannaganosuchus_brachymanus (Arambourgia_gaudryi Hassiacosuchus_haupti )))(Ceratosuchus_burdoshi Navajosuchus_mooki ))(Procaimanoidea_kayi Procaimanoidea_utahensis ))))(Protocaiman_peligrensis (Chinatichampsus_wilsonorum (Gnatusuchus_pebasensis (Globidentosuchus_brachyrostris (Kuttanacaiman_iquitosensis ((Tsoabichi_greenriverensis ((Bottosaurus_fustidens Bottosaurus_harlani )(Paleosuchus_palpebrosus Paleosuchus_trigonatus )))(((Melanosuchus_niger (Caiman_latirostris ((Caiman_brevirostris (Caiman_wannlangstoni La_venta_Caiman ))(Caiman_crocodilus Caiman_yacare ))))(Necrosuchus_ionensis (Eocaiman_cavernensis (Eocaiman_itaboraiensis Eocaiman_palaeocenicus ))))(Centenariosuchus_gilmorei ((Mourasuchus_arendsi (Mourasuchus_amazonensis Mourasuchus_atopus ))(Purussaurus_neivensis (Purussaurus_brasiliensis Purussaurus_mirandai ))))))))))))(Protoalligator_huiningensis ((Dongnanosuchus_hsui (Krabisuchus_siamogallicus Orientalosuchus_naduongensis ))(Eoalligator_chunyii Jiangxisuchus_nankangensis ))))(((Asiatosuchus_depressifrons Crocodylus_affinis )((((Kambara_implexidens (Australosuchus_clarkae (Quinkana_spp Trilophosuchus_rackhami )))(Crocodylus_megarhinus ((Mecistops_cataphractus ((Brochuchus_pigotti Euthecodon_arambourgii )(Rimasuchus_lloydi (Voay_robustus (Osteolaemus_osborni Osteolaemus_tetraspis )))))(Crocodylus_porosus (Crocodylus_niloticus Crocodylus_rhombifer )))))(Kentisuchus_spenceri (Dollosuchoides_densmorei (Thecachampsa_antiqua (Tomistoma_cairense ((Maomingosuchus_petrolica (Paratomistoma_courti (((Eogavialis_africanum ((Gavialis_gangeticus Gavialis_lewisi )(Gryposuchus_colombianus Piscogavialis_jugaliperforatus )))(Eothoracosaurus_mississippiensi (Thoracosaurus_macrorhynchus Thoracosaurus_neocesariensis )))(Eosuchus_lerichei Eosuchus_minor ))))(Tomistoma_lusitanica (Tomistoma_schlegelii (Gavialosuchus_eggenburgensis Toyotamaphimeia_machikanensis )))))))))(Brachyuranochampsa_eversolei Crocodylus_acer )))(Asiatosuchus_germanicus Prodiplocynodon_langi )))(Planocrania_hengdongensis (Planocrania_datangensis (Boverisuchus_magnifrons Boverisuchus_vorax ))))(Deinosuchus_riograndensis Deinosuchus_schwimmeri )))((Borealosuchus_sternbergii (Borealosuchus_griffithi (Borealosuchus_formidabilis (Borealosuchus_threeensis (Borealosuchus_acutidentatus Borealosuchus_wilsoni )))))(Diplocynodon_remensis (Diplocynodon_darwini (Diplocynodon_hantoniensis (Diplocynodon_deponiae (Diplocynodon_ratelii (Diplocynodon_muelleri Diplocynodon_tormis ))))))))))*
(Bernissartia_fagesii (Shamosuchus_djadochtaensis (((Pachycheilosuchus_trinquei (Pietraroiasuchus_ormezzanoi (Acynodon_iberoccitanus (Acynodon_adriaticus (Hylaeochampsa_vectiana Iharkutosuchus_makadii )))))(Arenysuchus_gascabadiolorum ((Agaresuchus_subjuniperus Allodaposuchus_precedens )(Lohuecosuchus_mechinorum Lohuecosuchus_megadontos ))))((Leidyosuchus_canadensis ((((((((Albertochampsa_langstoni Stangerochampsa_mccabei )(Brachychampsa_montana Brachychampsa_sealeyi ))(((Alligator_mcgrewi Alligator_prenasalis )(Alligator_olseni (Alligator_sinensis (Alligator_mefferdi (Alligator_mississippiensis Alligator_thomsoni )))))((((Allognathosuchus_polyodon Allognathosuchus_wartheni )(Wannaganosuchus_brachymanus (Arambourgia_gaudryi Hassiacosuchus_haupti )))(Ceratosuchus_burdoshi Navajosuchus_mooki ))(Procaimanoidea_kayi Procaimanoidea_utahensis ))))(Protocaiman_peligrensis (Chinatichampsus_wilsonorum (Gnatusuchus_pebasensis (Globidentosuchus_brachyrostris (Kuttanacaiman_iquitosensis ((Tsoabichi_greenriverensis ((Bottosaurus_fustidens Bottosaurus_harlani )(Paleosuchus_palpebrosus Paleosuchus_trigonatus )))(((Melanosuchus_niger (Caiman_latirostris ((Caiman_brevirostris (Caiman_wannlangstoni La_venta_Caiman ))(Caiman_crocodilus Caiman_yacare ))))(Necrosuchus_ionensis (Eocaiman_cavernensis (Eocaiman_itaboraiensis Eocaiman_palaeocenicus ))))(Centenariosuchus_gilmorei ((Mourasuchus_arendsi (Mourasuchus_amazonensis Mourasuchus_atopus ))(Purussaurus_neivensis (Purussaurus_brasiliensis Purussaurus_mirandai ))))))))))))(Protoalligator_huiningensis ((Dongnanosuchus_hsui (Krabisuchus_siamogallicus Orientalosuchus_naduongensis ))(Eoalligator_chunyii Jiangxisuchus_nankangensis ))))(((Asiatosuchus_depressifrons Crocodylus_affinis )((((Kambara_implexidens (Australosuchus_clarkae (Quinkana_spp Trilophosuchus_rackhami )))(Crocodylus_megarhinus ((Mecistops_cataphractus ((Rimasuchus_lloydi (Brochuchus_pigotti Euthecodon_arambourgii ))(Voay_robustus (Osteolaemus_osborni Osteolaemus_tetraspis ))))(Crocodylus_porosus (Crocodylus_niloticus Crocodylus_rhombifer )))))(Kentisuchus_spenceri (Dollosuchoides_densmorei (Thecachampsa_antiqua (Tomistoma_cairense ((Maomingosuchus_petrolica (Paratomistoma_courti (((Eogavialis_africanum (Piscogavialis_jugaliperforatus (Gryposuchus_colombianus (Gavialis_gangeticus Gavialis_lewisi ))))(Thoracosaurus_neocesariensis (Eothoracosaurus_mississippiensi Thoracosaurus_macrorhynchus )))(Eosuchus_lerichei Eosuchus_minor ))))((Gavialosuchus_eggenburgensis Toyotamaphimeia_machikanensis )(Tomistoma_lusitanica Tomistoma_schlegelii ))))))))(Brachyuranochampsa_eversolei Crocodylus_acer )))(Asiatosuchus_germanicus Prodiplocynodon_langi )))(Planocrania_hengdongensis (Planocrania_datangensis (Boverisuchus_magnifrons Boverisuchus_vorax ))))(Deinosuchus_riograndensis Deinosuchus_schwimmeri )))((Borealosuchus_sternbergii (Borealosuchus_griffithi (Borealosuchus_formidabilis (Borealosuchus_threeensis (Borealosuchus_acutidentatus Borealosuchus_wilsoni )))))(Diplocynodon_remensis (Diplocynodon_darwini (Diplocynodon_hantoniensis (Diplocynodon_ratelii (Diplocynodon_tormis (Diplocynodon_deponiae Diplocynodon_muelleri )))))))))))*
(Bernissartia_fagesii ((Shamosuchus_djadochtaensis ((Acynodon_iberoccitanus (Acynodon_adriaticus (Hylaeochampsa_vectiana Iharkutosuchus_makadii )))(Pietraroiasuchus_ormezzanoi (Pachycheilosuchus_trinquei (Allodaposuchus_precedens ((Agaresuchus_subjuniperus Arenysuchus_gascabadiolorum )(Lohuecosuchus_mechinorum Lohuecosuchus_megadontos )))))))((Leidyosuchus_canadensis ((((((((Albertochampsa_langstoni Stangerochampsa_mccabei )(Brachychampsa_montana Brachychampsa_sealeyi ))((((Alligator_mcgrewi Alligator_prenasalis )(Eocaiman_cavernensis (Eocaiman_itaboraiensis Eocaiman_palaeocenicus )))(Alligator_olseni (Alligator_sinensis (Alligator_mefferdi (Alligator_mississippiensis Alligator_thomsoni )))))((((Allognathosuchus_polyodon Allognathosuchus_wartheni )(Wannaganosuchus_brachymanus (Arambourgia_gaudryi Hassiacosuchus_haupti )))(Ceratosuchus_burdoshi Navajosuchus_mooki ))(Procaimanoidea_kayi Procaimanoidea_utahensis ))))(Protocaiman_peligrensis (Chinatichampsus_wilsonorum (Gnatusuchus_pebasensis (Globidentosuchus_brachyrostris (Kuttanacaiman_iquitosensis ((Tsoabichi_greenriverensis ((Bottosaurus_fustidens Bottosaurus_harlani )(Necrosuchus_ionensis (Paleosuchus_palpebrosus Paleosuchus_trigonatus ))))((Melanosuchus_niger (Caiman_latirostris ((Caiman_brevirostris (Caiman_wannlangstoni La_venta_Caiman ))(Caiman_crocodilus Caiman_yacare ))))(Centenariosuchus_gilmorei ((Mourasuchus_arendsi (Mourasuchus_amazonensis Mourasuchus_atopus ))(Purussaurus_neivensis (Purussaurus_brasiliensis Purussaurus_mirandai ))))))))))))(Protoalligator_huiningensis ((Dongnanosuchus_hsui (Krabisuchus_siamogallicus Orientalosuchus_naduongensis ))(Eoalligator_chunyii Jiangxisuchus_nankangensis ))))(((Asiatosuchus_depressifrons Crocodylus_affinis )(((Crocodylus_megarhinus ((Kambara_implexidens (Australosuchus_clarkae (Quinkana_spp Trilophosuchus_rackhami )))((Mecistops_cataphractus ((Rimasuchus_lloydi (Brochuchus_pigotti Euthecodon_arambourgii ))(Voay_robustus (Osteolaemus_osborni Osteolaemus_tetraspis ))))(Crocodylus_porosus (Crocodylus_niloticus Crocodylus_rhombifer )))))(Kentisuchus_spenceri (Dollosuchoides_densmorei (Thecachampsa_antiqua (Tomistoma_cairense ((Maomingosuchus_petrolica (Paratomistoma_courti (((Eogavialis_africanum (Piscogavialis_jugaliperforatus (Gryposuchus_colombianus (Gavialis_gangeticus Gavialis_lewisi ))))(Thoracosaurus_neocesariensis (Eothoracosaurus_mississippiensi Thoracosaurus_macrorhynchus )))(Eosuchus_lerichei Eosuchus_minor ))))((Gavialosuchus_eggenburgensis Toyotamaphimeia_machikanensis )(Tomistoma_lusitanica Tomistoma_schlegelii ))))))))(Brachyuranochampsa_eversolei Crocodylus_acer )))(Asiatosuchus_germanicus Prodiplocynodon_langi )))(Planocrania_hengdongensis (Planocrania_datangensis (Boverisuchus_magnifrons Boverisuchus_vorax ))))(Deinosuchus_riograndensis Deinosuchus_schwimmeri )))((Borealosuchus_sternbergii (Borealosuchus_griffithi (Borealosuchus_formidabilis (Borealosuchus_threeensis (Borealosuchus_acutidentatus Borealosuchus_wilsoni )))))(Diplocynodon_remensis (Diplocynodon_darwini (Diplocynodon_hantoniensis (Diplocynodon_ratelii (Diplocynodon_tormis (Diplocynodon_deponiae Diplocynodon_muelleri ))))))))))*
(Bernissartia_fagesii (Shamosuchus_djadochtaensis (((Acynodon_iberoccitanus (Acynodon_adriaticus (Hylaeochampsa_vectiana Iharkutosuchus_makadii )))(Pietraroiasuchus_ormezzanoi (Pachycheilosuchus_trinquei (Allodaposuchus_precedens ((Agaresuchus_subjuniperus Arenysuchus_gascabadiolorum )(Lohuecosuchus_mechinorum Lohuecosuchus_megadontos ))))))((Leidyosuchus_canadensis ((((((((Albertochampsa_langstoni Stangerochampsa_mccabei )(Brachychampsa_montana Brachychampsa_sealeyi ))(((Alligator_mcgrewi Alligator_prenasalis )(Alligator_olseni (Alligator_sinensis (Alligator_mefferdi (Alligator_mississippiensis Alligator_thomsoni )))))((((Allognathosuchus_polyodon Allognathosuchus_wartheni )(Wannaganosuchus_brachymanus (Arambourgia_gaudryi Hassiacosuchus_haupti )))(Ceratosuchus_burdoshi Navajosuchus_mooki ))(Procaimanoidea_kayi Procaimanoidea_utahensis ))))(Protocaiman_peligrensis (Chinatichampsus_wilsonorum (Gnatusuchus_pebasensis (Globidentosuchus_brachyrostris (Kuttanacaiman_iquitosensis ((Tsoabichi_greenriverensis ((Bottosaurus_fustidens Bottosaurus_harlani )(Paleosuchus_palpebrosus Paleosuchus_trigonatus )))(((Melanosuchus_niger (Caiman_latirostris ((Caiman_brevirostris (Caiman_wannlangstoni La_venta_Caiman ))(Caiman_crocodilus Caiman_yacare ))))(Necrosuchus_ionensis (Eocaiman_cavernensis (Eocaiman_itaboraiensis Eocaiman_palaeocenicus ))))(Centenariosuchus_gilmorei ((Mourasuchus_arendsi (Mourasuchus_amazonensis Mourasuchus_atopus ))(Purussaurus_neivensis (Purussaurus_brasiliensis Purussaurus_mirandai ))))))))))))(Protoalligator_huiningensis ((Dongnanosuchus_hsui (Krabisuchus_siamogallicus Orientalosuchus_naduongensis ))(Eoalligator_chunyii Jiangxisuchus_nankangensis ))))(((Asiatosuchus_depressifrons Crocodylus_affinis )((((Kambara_implexidens (Australosuchus_clarkae (Quinkana_spp Trilophosuchus_rackhami )))(Crocodylus_megarhinus ((Mecistops_cataphractus ((Brochuchus_pigotti Euthecodon_arambourgii )(Rimasuchus_lloydi (Voay_robustus (Osteolaemus_osborni Osteolaemus_tetraspis )))))(Crocodylus_porosus (Crocodylus_niloticus Crocodylus_rhombifer )))))(Kentisuchus_spenceri (Dollosuchoides_densmorei (Thecachampsa_antiqua (Tomistoma_cairense ((Maomingosuchus_petrolica (Paratomistoma_courti (((Eogavialis_africanum ((Gavialis_gangeticus Gavialis_lewisi )(Gryposuchus_colombianus Piscogavialis_jugaliperforatus )))(Eothoracosaurus_mississippiensi (Thoracosaurus_macrorhynchus Thoracosaurus_neocesariensis )))(Eosuchus_lerichei Eosuchus_minor ))))(Tomistoma_lusitanica (Tomistoma_schlegelii (Gavialosuchus_eggenburgensis Toyotamaphimeia_machikanensis )))))))))(Brachyuranochampsa_eversolei Crocodylus_acer )))(Asiatosuchus_germanicus Prodiplocynodon_langi )))(Planocrania_hengdongensis (Planocrania_datangensis (Boverisuchus_magnifrons Boverisuchus_vorax ))))(Deinosuchus_riograndensis Deinosuchus_schwimmeri )))((Borealosuchus_sternbergii (Borealosuchus_griffithi (Borealosuchus_formidabilis (Borealosuchus_threeensis (Borealosuchus_acutidentatus Borealosuchus_wilsoni )))))(Diplocynodon_remensis (Diplocynodon_darwini (Diplocynodon_hantoniensis (Diplocynodon_deponiae (Diplocynodon_ratelii (Diplocynodon_muelleri Diplocynodon_tormis )))))))))))*
(Bernissartia_fagesii ((Shamosuchus_djadochtaensis ((Acynodon_iberoccitanus (Acynodon_adriaticus (Hylaeochampsa_vectiana Iharkutosuchus_makadii )))(Pietraroiasuchus_ormezzanoi (Pachycheilosuchus_trinquei (Allodaposuchus_precedens ((Agaresuchus_subjuniperus Arenysuchus_gascabadiolorum )(Lohuecosuchus_mechinorum Lohuecosuchus_megadontos )))))))((Leidyosuchus_canadensis ((((((((Albertochampsa_langstoni Stangerochampsa_mccabei )(Brachychampsa_montana Brachychampsa_sealeyi ))(((Alligator_mcgrewi Alligator_prenasalis )(Alligator_olseni (Alligator_sinensis (Alligator_mefferdi (Alligator_mississippiensis Alligator_thomsoni )))))((((Allognathosuchus_polyodon Allognathosuchus_wartheni )(Wannaganosuchus_brachymanus (Arambourgia_gaudryi Hassiacosuchus_haupti )))(Ceratosuchus_burdoshi Navajosuchus_mooki ))(Procaimanoidea_kayi Procaimanoidea_utahensis ))))(Protocaiman_peligrensis (Chinatichampsus_wilsonorum (Gnatusuchus_pebasensis (Globidentosuchus_brachyrostris (Kuttanacaiman_iquitosensis ((Tsoabichi_greenriverensis ((Bottosaurus_fustidens Bottosaurus_harlani )(Paleosuchus_palpebrosus Paleosuchus_trigonatus )))(((Melanosuchus_niger (Caiman_latirostris ((Caiman_brevirostris (Caiman_wannlangstoni La_venta_Caiman ))(Caiman_crocodilus Caiman_yacare ))))(Necrosuchus_ionensis (Eocaiman_cavernensis (Eocaiman_itaboraiensis Eocaiman_palaeocenicus ))))(Centenariosuchus_gilmorei ((Mourasuchus_arendsi (Mourasuchus_amazonensis Mourasuchus_atopus ))(Purussaurus_neivensis (Purussaurus_brasiliensis Purussaurus_mirandai ))))))))))))(Protoalligator_huiningensis ((Dongnanosuchus_hsui (Krabisuchus_siamogallicus Orientalosuchus_naduongensis ))(Eoalligator_chunyii Jiangxisuchus_nankangensis ))))(((Asiatosuchus_depressifrons Crocodylus_affinis )(((Crocodylus_megarhinus ((Kambara_implexidens (Australosuchus_clarkae (Quinkana_spp Trilophosuchus_rackhami )))((Mecistops_cataphractus ((Brochuchus_pigotti Euthecodon_arambourgii )(Rimasuchus_lloydi (Voay_robustus (Osteolaemus_osborni Osteolaemus_tetraspis )))))(Crocodylus_porosus (Crocodylus_niloticus Crocodylus_rhombifer )))))(Kentisuchus_spenceri (Dollosuchoides_densmorei (Thecachampsa_antiqua (Tomistoma_cairense ((Maomingosuchus_petrolica (Paratomistoma_courti (((Eogavialis_africanum ((Gavialis_gangeticus Gavialis_lewisi )(Gryposuchus_colombianus Piscogavialis_jugaliperforatus )))(Eothoracosaurus_mississippiensi (Thoracosaurus_macrorhynchus Thoracosaurus_neocesariensis )))(Eosuchus_lerichei Eosuchus_minor ))))(Tomistoma_lusitanica (Tomistoma_schlegelii (Gavialosuchus_eggenburgensis Toyotamaphimeia_machikanensis )))))))))(Brachyuranochampsa_eversolei Crocodylus_acer )))(Asiatosuchus_germanicus Prodiplocynodon_langi )))(Planocrania_hengdongensis (Planocrania_datangensis (Boverisuchus_magnifrons Boverisuchus_vorax ))))(Deinosuchus_riograndensis Deinosuchus_schwimmeri )))((Borealosuchus_sternbergii (Borealosuchus_griffithi (Borealosuchus_formidabilis (Borealosuchus_threeensis (Borealosuchus_acutidentatus Borealosuchus_wilsoni )))))(Diplocynodon_remensis (Diplocynodon_darwini (Diplocynodon_hantoniensis (Diplocynodon_deponiae (Diplocynodon_ratelii (Diplocynodon_muelleri Diplocynodon_tormis ))))))))))*
(Bernissartia_fagesii (Shamosuchus_djadochtaensis (((Pietraroiasuchus_ormezzanoi (Acynodon_iberoccitanus (Acynodon_adriaticus (Hylaeochampsa_vectiana Iharkutosuchus_makadii ))))(Pachycheilosuchus_trinquei (Arenysuchus_gascabadiolorum (Allodaposuchus_precedens (Agaresuchus_subjuniperus (Lohuecosuchus_mechinorum Lohuecosuchus_megadontos ))))))((Leidyosuchus_canadensis (((((((Albertochampsa_langstoni Stangerochampsa_mccabei )(((((Alligator_mcgrewi Alligator_prenasalis )(Eocaiman_cavernensis (Eocaiman_itaboraiensis Eocaiman_palaeocenicus )))(Alligator_olseni (Alligator_sinensis (Alligator_mefferdi (Alligator_mississippiensis Alligator_thomsoni )))))((((Allognathosuchus_polyodon Allognathosuchus_wartheni )(Wannaganosuchus_brachymanus (Arambourgia_gaudryi Hassiacosuchus_haupti )))(Ceratosuchus_burdoshi Navajosuchus_mooki ))(Procaimanoidea_kayi Procaimanoidea_utahensis )))(Protocaiman_peligrensis (Chinatichampsus_wilsonorum (Gnatusuchus_pebasensis (Globidentosuchus_brachyrostris (Kuttanacaiman_iquitosensis ((Necrosuchus_ionensis (Tsoabichi_greenriverensis ((Bottosaurus_fustidens Bottosaurus_harlani )(Paleosuchus_palpebrosus Paleosuchus_trigonatus ))))(Centenariosuchus_gilmorei ((Melanosuchus_niger (Caiman_latirostris ((Caiman_brevirostris (Caiman_wannlangstoni La_venta_Caiman ))(Caiman_crocodilus Caiman_yacare ))))((Mourasuchus_arendsi (Mourasuchus_amazonensis Mourasuchus_atopus ))(Purussaurus_neivensis (Purussaurus_brasiliensis Purussaurus_mirandai )))))))))))))(Brachychampsa_montana Brachychampsa_sealeyi ))(Protoalligator_huiningensis ((Dongnanosuchus_hsui (Krabisuchus_siamogallicus Orientalosuchus_naduongensis ))(Eoalligator_chunyii Jiangxisuchus_nankangensis ))))(((Asiatosuchus_depressifrons Crocodylus_affinis )(((Crocodylus_megarhinus ((Kambara_implexidens (Australosuchus_clarkae (Quinkana_spp Trilophosuchus_rackhami )))((Mecistops_cataphractus ((Brochuchus_pigotti Euthecodon_arambourgii )(Rimasuchus_lloydi (Voay_robustus (Osteolaemus_osborni Osteolaemus_tetraspis )))))(Crocodylus_porosus (Crocodylus_niloticus Crocodylus_rhombifer )))))(Kentisuchus_spenceri (Dollosuchoides_densmorei (Thecachampsa_antiqua (Tomistoma_cairense (((((Eogavialis_africanum (Gryposuchus_colombianus (Piscogavialis_jugaliperforatus (Gavialis_gangeticus Gavialis_lewisi ))))(Thoracosaurus_macrorhynchus (Eothoracosaurus_mississippiensi Thoracosaurus_neocesariensis )))(Eosuchus_lerichei Eosuchus_minor ))(Maomingosuchus_petrolica Paratomistoma_courti ))((Gavialosuchus_eggenburgensis Toyotamaphimeia_machikanensis )(Tomistoma_lusitanica Tomistoma_schlegelii ))))))))(Brachyuranochampsa_eversolei Crocodylus_acer )))(Asiatosuchus_germanicus Prodiplocynodon_langi )))(Planocrania_hengdongensis (Planocrania_datangensis (Boverisuchus_magnifrons Boverisuchus_vorax ))))(Deinosuchus_riograndensis Deinosuchus_schwimmeri )))((Borealosuchus_sternbergii (Borealosuchus_griffithi (Borealosuchus_formidabilis (Borealosuchus_threeensis (Borealosuchus_acutidentatus Borealosuchus_wilsoni )))))(Diplocynodon_remensis (Diplocynodon_darwini (Diplocynodon_hantoniensis (Diplocynodon_ratelii (Diplocynodon_deponiae (Diplocynodon_muelleri Diplocynodon_tormis )))))))))))*
(Bernissartia_fagesii (Shamosuchus_djadochtaensis (((Pachycheilosuchus_trinquei (Pietraroiasuchus_ormezzanoi (Acynodon_iberoccitanus (Acynodon_adriaticus (Hylaeochampsa_vectiana Iharkutosuchus_makadii )))))(Arenysuchus_gascabadiolorum (Agaresuchus_subjuniperus (Allodaposuchus_precedens (Lohuecosuchus_mechinorum Lohuecosuchus_megadontos )))))((Leidyosuchus_canadensis (((((((Albertochampsa_langstoni Stangerochampsa_mccabei )((((Alligator_prenasalis (Alligator_mcgrewi (Eocaiman_cavernensis (Eocaiman_itaboraiensis Eocaiman_palaeocenicus ))))(Alligator_olseni (Alligator_sinensis (Alligator_mississippiensis (Alligator_mefferdi Alligator_thomsoni )))))((((Allognathosuchus_polyodon Allognathosuchus_wartheni )(Wannaganosuchus_brachymanus (Arambourgia_gaudryi Hassiacosuchus_haupti )))(Ceratosuchus_burdoshi Navajosuchus_mooki ))(Procaimanoidea_kayi Procaimanoidea_utahensis )))((Gnatusuchus_pebasensis (Globidentosuchus_brachyrostris (Kuttanacaiman_iquitosensis ((((Bottosaurus_fustidens Bottosaurus_harlani )(Paleosuchus_palpebrosus Paleosuchus_trigonatus ))(Necrosuchus_ionensis Tsoabichi_greenriverensis ))((Melanosuchus_niger (Caiman_latirostris ((Caiman_brevirostris (Caiman_wannlangstoni La_venta_Caiman ))(Caiman_crocodilus Caiman_yacare ))))(Centenariosuchus_gilmorei ((Mourasuchus_atopus (Mourasuchus_amazonensis Mourasuchus_arendsi ))(Purussaurus_neivensis (Purussaurus_brasiliensis Purussaurus_mirandai )))))))))(Chinatichampsus_wilsonorum Protocaiman_peligrensis ))))(Brachychampsa_montana Brachychampsa_sealeyi ))(Protoalligator_huiningensis ((Dongnanosuchus_hsui (Krabisuchus_siamogallicus Orientalosuchus_naduongensis ))(Eoalligator_chunyii Jiangxisuchus_nankangensis ))))(((Asiatosuchus_depressifrons Crocodylus_affinis )((((Kambara_implexidens (Australosuchus_clarkae (Quinkana_spp Trilophosuchus_rackhami )))(Crocodylus_megarhinus ((Mecistops_cataphractus ((Rimasuchus_lloydi (Brochuchus_pigotti Euthecodon_arambourgii ))(Voay_robustus (Osteolaemus_osborni Osteolaemus_tetraspis ))))(Crocodylus_porosus (Crocodylus_niloticus Crocodylus_rhombifer )))))(Kentisuchus_spenceri (Dollosuchoides_densmorei (Thecachampsa_antiqua (Tomistoma_cairense (((((Eogavialis_africanum (Gryposuchus_colombianus (Piscogavialis_jugaliperforatus (Gavialis_gangeticus Gavialis_lewisi ))))(Thoracosaurus_neocesariensis (Eothoracosaurus_mississippiensi Thoracosaurus_macrorhynchus )))(Eosuchus_lerichei Eosuchus_minor ))(Maomingosuchus_petrolica Paratomistoma_courti ))((Gavialosuchus_eggenburgensis Toyotamaphimeia_machikanensis )(Tomistoma_lusitanica Tomistoma_schlegelii ))))))))(Brachyuranochampsa_eversolei Crocodylus_acer )))(Asiatosuchus_germanicus Prodiplocynodon_langi )))(Planocrania_hengdongensis (Planocrania_datangensis (Boverisuchus_magnifrons Boverisuchus_vorax ))))(Deinosuchus_riograndensis Deinosuchus_schwimmeri )))((Borealosuchus_sternbergii (Borealosuchus_griffithi (Borealosuchus_formidabilis (Borealosuchus_wilsoni (Borealosuchus_acutidentatus Borealosuchus_threeensis )))))(Diplocynodon_remensis (Diplocynodon_darwini (Diplocynodon_hantoniensis ((Diplocynodon_deponiae Diplocynodon_ratelii )(Diplocynodon_muelleri Diplocynodon_tormis ))))))))))*
(Bernissartia_fagesii (Shamosuchus_djadochtaensis (((Acynodon_iberoccitanus (Acynodon_adriaticus (Hylaeochampsa_vectiana Iharkutosuchus_makadii )))(Pietraroiasuchus_ormezzanoi (Pachycheilosuchus_trinquei (Allodaposuchus_precedens ((Agaresuchus_subjuniperus Arenysuchus_gascabadiolorum )(Lohuecosuchus_mechinorum Lohuecosuchus_megadontos ))))))((Leidyosuchus_canadensis ((((((Albertochampsa_langstoni (Stangerochampsa_mccabei (((((Alligator_mcgrewi Alligator_prenasalis )(Eocaiman_cavernensis (Eocaiman_itaboraiensis Eocaiman_palaeocenicus )))(Alligator_olseni (Alligator_sinensis (Alligator_mississippiensis (Alligator_mefferdi Alligator_thomsoni )))))((((Allognathosuchus_polyodon Allognathosuchus_wartheni )(Wannaganosuchus_brachymanus (Arambourgia_gaudryi Hassiacosuchus_haupti )))(Ceratosuchus_burdoshi Navajosuchus_mooki ))(Procaimanoidea_kayi Procaimanoidea_utahensis )))(Protocaiman_peligrensis (Chinatichampsus_wilsonorum (Gnatusuchus_pebasensis (Globidentosuchus_brachyrostris (Kuttanacaiman_iquitosensis (((Tsoabichi_greenriverensis (Bottosaurus_fustidens Bottosaurus_harlani ))(Necrosuchus_ionensis (Paleosuchus_palpebrosus Paleosuchus_trigonatus )))(Centenariosuchus_gilmorei ((Melanosuchus_niger (Caiman_latirostris ((Caiman_brevirostris (Caiman_wannlangstoni La_venta_Caiman ))(Caiman_crocodilus Caiman_yacare ))))((Mourasuchus_atopus (Mourasuchus_amazonensis Mourasuchus_arendsi ))(Purussaurus_neivensis (Purussaurus_brasiliensis Purussaurus_mirandai ))))))))))))))(Brachychampsa_montana Brachychampsa_sealeyi ))(Protoalligator_huiningensis ((Dongnanosuchus_hsui (Krabisuchus_siamogallicus Orientalosuchus_naduongensis ))(Eoalligator_chunyii Jiangxisuchus_nankangensis ))))(Asiatosuchus_germanicus (Prodiplocynodon_langi ((Asiatosuchus_depressifrons Crocodylus_affinis )((((Kambara_implexidens (Australosuchus_clarkae (Quinkana_spp Trilophosuchus_rackhami )))(Crocodylus_megarhinus ((Mecistops_cataphractus ((Brochuchus_pigotti Euthecodon_arambourgii )(Rimasuchus_lloydi (Voay_robustus (Osteolaemus_osborni Osteolaemus_tetraspis )))))(Crocodylus_porosus (Crocodylus_niloticus Crocodylus_rhombifer )))))(Kentisuchus_spenceri (Dollosuchoides_densmorei (Thecachampsa_antiqua (Tomistoma_cairense (((((Eogavialis_africanum ((Gavialis_gangeticus Gavialis_lewisi )(Gryposuchus_colombianus Piscogavialis_jugaliperforatus )))(Thoracosaurus_neocesariensis (Eothoracosaurus_mississippiensi Thoracosaurus_macrorhynchus )))(Eosuchus_lerichei Eosuchus_minor ))(Maomingosuchus_petrolica Paratomistoma_courti ))((Gavialosuchus_eggenburgensis Toyotamaphimeia_machikanensis )(Tomistoma_lusitanica Tomistoma_schlegelii ))))))))(Brachyuranochampsa_eversolei Crocodylus_acer ))))))(Planocrania_hengdongensis (Planocrania_datangensis (Boverisuchus_magnifrons Boverisuchus_vorax ))))(Deinosuchus_riograndensis Deinosuchus_schwimmeri )))((Borealosuchus_sternbergii (Borealosuchus_griffithi (Borealosuchus_formidabilis (Borealosuchus_threeensis (Borealosuchus_acutidentatus Borealosuchus_wilsoni )))))(Diplocynodon_remensis (Diplocynodon_darwini (Diplocynodon_hantoniensis (Diplocynodon_deponiae (Diplocynodon_ratelii (Diplocynodon_muelleri Diplocynodon_tormis )))))))))))*
(Bernissartia_fagesii (Shamosuchus_djadochtaensis (((Acynodon_iberoccitanus (Acynodon_adriaticus (Hylaeochampsa_vectiana Iharkutosuchus_makadii )))(Pietraroiasuchus_ormezzanoi (Pachycheilosuchus_trinquei (Allodaposuchus_precedens ((Agaresuchus_subjuniperus Arenysuchus_gascabadiolorum )(Lohuecosuchus_mechinorum Lohuecosuchus_megadontos ))))))((Leidyosuchus_canadensis ((((((Albertochampsa_langstoni (Stangerochampsa_mccabei (((((Alligator_mcgrewi Alligator_prenasalis )(Eocaiman_cavernensis (Eocaiman_itaboraiensis Eocaiman_palaeocenicus )))(Alligator_olseni (Alligator_sinensis (Alligator_mississippiensis (Alligator_mefferdi Alligator_thomsoni )))))((((Allognathosuchus_polyodon Allognathosuchus_wartheni )(Wannaganosuchus_brachymanus (Arambourgia_gaudryi Hassiacosuchus_haupti )))(Ceratosuchus_burdoshi Navajosuchus_mooki ))(Procaimanoidea_kayi Procaimanoidea_utahensis )))(Protocaiman_peligrensis (Chinatichampsus_wilsonorum (Gnatusuchus_pebasensis (Globidentosuchus_brachyrostris (Kuttanacaiman_iquitosensis (((Tsoabichi_greenriverensis (Bottosaurus_fustidens Bottosaurus_harlani ))(Necrosuchus_ionensis (Paleosuchus_palpebrosus Paleosuchus_trigonatus )))(Centenariosuchus_gilmorei ((Melanosuchus_niger (Caiman_latirostris ((Caiman_brevirostris (Caiman_wannlangstoni La_venta_Caiman ))(Caiman_crocodilus Caiman_yacare ))))((Mourasuchus_atopus (Mourasuchus_amazonensis Mourasuchus_arendsi ))(Purussaurus_neivensis (Purussaurus_brasiliensis Purussaurus_mirandai ))))))))))))))(Brachychampsa_montana Brachychampsa_sealeyi ))(Protoalligator_huiningensis ((Dongnanosuchus_hsui (Krabisuchus_siamogallicus Orientalosuchus_naduongensis ))(Eoalligator_chunyii Jiangxisuchus_nankangensis ))))(((Asiatosuchus_depressifrons Crocodylus_affinis )(((Crocodylus_megarhinus ((Kambara_implexidens (Australosuchus_clarkae (Quinkana_spp Trilophosuchus_rackhami )))((Mecistops_cataphractus ((Brochuchus_pigotti Euthecodon_arambourgii )(Rimasuchus_lloydi (Voay_robustus (Osteolaemus_osborni Osteolaemus_tetraspis )))))(Crocodylus_porosus (Crocodylus_niloticus Crocodylus_rhombifer )))))(Kentisuchus_spenceri (Dollosuchoides_densmorei (Thecachampsa_antiqua (Tomistoma_cairense (((((Eogavialis_africanum ((Gavialis_gangeticus Gavialis_lewisi )(Gryposuchus_colombianus Piscogavialis_jugaliperforatus )))(Thoracosaurus_neocesariensis (Eothoracosaurus_mississippiensi Thoracosaurus_macrorhynchus )))(Eosuchus_lerichei Eosuchus_minor ))(Maomingosuchus_petrolica Paratomistoma_courti ))((Gavialosuchus_eggenburgensis Toyotamaphimeia_machikanensis )(Tomistoma_lusitanica Tomistoma_schlegelii ))))))))(Brachyuranochampsa_eversolei Crocodylus_acer )))(Asiatosuchus_germanicus Prodiplocynodon_langi )))(Planocrania_hengdongensis (Planocrania_datangensis (Boverisuchus_magnifrons Boverisuchus_vorax ))))(Deinosuchus_riograndensis Deinosuchus_schwimmeri )))((Borealosuchus_sternbergii (Borealosuchus_griffithi (Borealosuchus_formidabilis (Borealosuchus_threeensis (Borealosuchus_acutidentatus Borealosuchus_wilsoni )))))(Diplocynodon_remensis (Diplocynodon_darwini (Diplocynodon_hantoniensis (Diplocynodon_deponiae (Diplocynodon_ratelii (Diplocynodon_muelleri Diplocynodon_tormis )))))))))))*
(Bernissartia_fagesii (Shamosuchus_djadochtaensis (((Pietraroiasuchus_ormezzanoi (Acynodon_iberoccitanus (Acynodon_adriaticus (Hylaeochampsa_vectiana Iharkutosuchus_makadii ))))(Pachycheilosuchus_trinquei (Arenysuchus_gascabadiolorum (Allodaposuchus_precedens (Agaresuchus_subjuniperus (Lohuecosuchus_mechinorum Lohuecosuchus_megadontos ))))))((Leidyosuchus_canadensis ((((((Albertochampsa_langstoni (Stangerochampsa_mccabei (((((Alligator_mcgrewi Alligator_prenasalis )(Eocaiman_cavernensis (Eocaiman_itaboraiensis Eocaiman_palaeocenicus )))(Alligator_olseni (Alligator_sinensis (Alligator_mefferdi (Alligator_mississippiensis Alligator_thomsoni )))))((((Allognathosuchus_polyodon Allognathosuchus_wartheni )(Wannaganosuchus_brachymanus (Arambourgia_gaudryi Hassiacosuchus_haupti )))(Ceratosuchus_burdoshi Navajosuchus_mooki ))(Procaimanoidea_kayi Procaimanoidea_utahensis )))(Protocaiman_peligrensis (Chinatichampsus_wilsonorum (Gnatusuchus_pebasensis (Globidentosuchus_brachyrostris (Kuttanacaiman_iquitosensis ((Necrosuchus_ionensis (Tsoabichi_greenriverensis ((Bottosaurus_fustidens Bottosaurus_harlani )(Paleosuchus_palpebrosus Paleosuchus_trigonatus ))))(Centenariosuchus_gilmorei ((Melanosuchus_niger (Caiman_latirostris ((Caiman_brevirostris (Caiman_wannlangstoni La_venta_Caiman ))(Caiman_crocodilus Caiman_yacare ))))((Mourasuchus_arendsi (Mourasuchus_amazonensis Mourasuchus_atopus ))(Purussaurus_neivensis (Purussaurus_brasiliensis Purussaurus_mirandai ))))))))))))))(Brachychampsa_montana Brachychampsa_sealeyi ))(Protoalligator_huiningensis ((Dongnanosuchus_hsui (Krabisuchus_siamogallicus Orientalosuchus_naduongensis ))(Eoalligator_chunyii Jiangxisuchus_nankangensis ))))(Asiatosuchus_germanicus (Prodiplocynodon_langi ((Asiatosuchus_depressifrons Crocodylus_affinis )((((Kambara_implexidens (Australosuchus_clarkae (Quinkana_spp Trilophosuchus_rackhami )))(Crocodylus_megarhinus ((Mecistops_cataphractus ((Brochuchus_pigotti Euthecodon_arambourgii )(Rimasuchus_lloydi (Voay_robustus (Osteolaemus_osborni Osteolaemus_tetraspis )))))(Crocodylus_porosus (Crocodylus_niloticus Crocodylus_rhombifer )))))(Kentisuchus_spenceri (Dollosuchoides_densmorei (Thecachampsa_antiqua (Tomistoma_cairense (((((Eogavialis_africanum (Gryposuchus_colombianus (Piscogavialis_jugaliperforatus (Gavialis_gangeticus Gavialis_lewisi ))))(Thoracosaurus_macrorhynchus (Eothoracosaurus_mississippiensi Thoracosaurus_neocesariensis )))(Eosuchus_lerichei Eosuchus_minor ))(Maomingosuchus_petrolica Paratomistoma_courti ))((Gavialosuchus_eggenburgensis Toyotamaphimeia_machikanensis )(Tomistoma_lusitanica Tomistoma_schlegelii ))))))))(Brachyuranochampsa_eversolei Crocodylus_acer ))))))(Planocrania_hengdongensis (Planocrania_datangensis (Boverisuchus_magnifrons Boverisuchus_vorax ))))(Deinosuchus_riograndensis Deinosuchus_schwimmeri )))((Borealosuchus_sternbergii (Borealosuchus_griffithi (Borealosuchus_formidabilis (Borealosuchus_threeensis (Borealosuchus_acutidentatus Borealosuchus_wilsoni )))))(Diplocynodon_remensis (Diplocynodon_darwini (Diplocynodon_hantoniensis (Diplocynodon_ratelii (Diplocynodon_deponiae (Diplocynodon_muelleri Diplocynodon_tormis )))))))))))*
(Bernissartia_fagesii (Shamosuchus_djadochtaensis (((Pietraroiasuchus_ormezzanoi (Acynodon_iberoccitanus (Acynodon_adriaticus (Hylaeochampsa_vectiana Iharkutosuchus_makadii ))))(Pachycheilosuchus_trinquei (Arenysuchus_gascabadiolorum (Allodaposuchus_precedens (Agaresuchus_subjuniperus (Lohuecosuchus_mechinorum Lohuecosuchus_megadontos ))))))((Leidyosuchus_canadensis ((((((Albertochampsa_langstoni (Stangerochampsa_mccabei (((((Alligator_mcgrewi Alligator_prenasalis )(Eocaiman_cavernensis (Eocaiman_itaboraiensis Eocaiman_palaeocenicus )))(Alligator_olseni (Alligator_sinensis (Alligator_mefferdi (Alligator_mississippiensis Alligator_thomsoni )))))((((Allognathosuchus_polyodon Allognathosuchus_wartheni )(Wannaganosuchus_brachymanus (Arambourgia_gaudryi Hassiacosuchus_haupti )))(Ceratosuchus_burdoshi Navajosuchus_mooki ))(Procaimanoidea_kayi Procaimanoidea_utahensis )))(Protocaiman_peligrensis (Chinatichampsus_wilsonorum (Gnatusuchus_pebasensis (Globidentosuchus_brachyrostris (Kuttanacaiman_iquitosensis ((Necrosuchus_ionensis (Tsoabichi_greenriverensis ((Bottosaurus_fustidens Bottosaurus_harlani )(Paleosuchus_palpebrosus Paleosuchus_trigonatus ))))(Centenariosuchus_gilmorei ((Melanosuchus_niger (Caiman_latirostris ((Caiman_brevirostris (Caiman_wannlangstoni La_venta_Caiman ))(Caiman_crocodilus Caiman_yacare ))))((Mourasuchus_arendsi (Mourasuchus_amazonensis Mourasuchus_atopus ))(Purussaurus_neivensis (Purussaurus_brasiliensis Purussaurus_mirandai ))))))))))))))(Brachychampsa_montana Brachychampsa_sealeyi ))(Protoalligator_huiningensis ((Dongnanosuchus_hsui (Krabisuchus_siamogallicus Orientalosuchus_naduongensis ))(Eoalligator_chunyii Jiangxisuchus_nankangensis ))))(((Asiatosuchus_depressifrons Crocodylus_affinis )((((Kambara_implexidens (Australosuchus_clarkae (Quinkana_spp Trilophosuchus_rackhami )))(Crocodylus_megarhinus ((Mecistops_cataphractus ((Brochuchus_pigotti Euthecodon_arambourgii )(Rimasuchus_lloydi (Voay_robustus (Osteolaemus_osborni Osteolaemus_tetraspis )))))(Crocodylus_porosus (Crocodylus_niloticus Crocodylus_rhombifer )))))(Kentisuchus_spenceri (Dollosuchoides_densmorei (Thecachampsa_antiqua (Tomistoma_cairense (((((Eogavialis_africanum (Gryposuchus_colombianus (Piscogavialis_jugaliperforatus (Gavialis_gangeticus Gavialis_lewisi ))))(Thoracosaurus_macrorhynchus (Eothoracosaurus_mississippiensi Thoracosaurus_neocesariensis )))(Eosuchus_lerichei Eosuchus_minor ))(Maomingosuchus_petrolica Paratomistoma_courti ))((Gavialosuchus_eggenburgensis Toyotamaphimeia_machikanensis )(Tomistoma_lusitanica Tomistoma_schlegelii ))))))))(Brachyuranochampsa_eversolei Crocodylus_acer )))(Asiatosuchus_germanicus Prodiplocynodon_langi )))(Planocrania_hengdongensis (Planocrania_datangensis (Boverisuchus_magnifrons Boverisuchus_vorax ))))(Deinosuchus_riograndensis Deinosuchus_schwimmeri )))((Borealosuchus_sternbergii (Borealosuchus_griffithi (Borealosuchus_formidabilis (Borealosuchus_threeensis (Borealosuchus_acutidentatus Borealosuchus_wilsoni )))))(Diplocynodon_remensis (Diplocynodon_darwini (Diplocynodon_hantoniensis (Diplocynodon_ratelii (Diplocynodon_deponiae (Diplocynodon_muelleri Diplocynodon_tormis )))))))))))*
(Bernissartia_fagesii (((Shamosuchus_djadochtaensis (Acynodon_iberoccitanus (Acynodon_adriaticus (Hylaeochampsa_vectiana Iharkutosuchus_makadii ))))(Pietraroiasuchus_ormezzanoi (Pachycheilosuchus_trinquei (Allodaposuchus_precedens ((Agaresuchus_subjuniperus Arenysuchus_gascabadiolorum )(Lohuecosuchus_mechinorum Lohuecosuchus_megadontos ))))))((Leidyosuchus_canadensis (((((((Albertochampsa_langstoni (Stangerochampsa_mccabei (Brachychampsa_montana Brachychampsa_sealeyi )))((((Alligator_mcgrewi Alligator_prenasalis )(Eocaiman_cavernensis (Eocaiman_itaboraiensis Eocaiman_palaeocenicus )))(Alligator_olseni (Alligator_sinensis (Alligator_mefferdi (Alligator_mississippiensis Alligator_thomsoni )))))((((Allognathosuchus_polyodon Allognathosuchus_wartheni )(Wannaganosuchus_brachymanus (Arambourgia_gaudryi Hassiacosuchus_haupti )))(Ceratosuchus_burdoshi Navajosuchus_mooki ))(Procaimanoidea_kayi Procaimanoidea_utahensis ))))(Protocaiman_peligrensis (Chinatichampsus_wilsonorum (Globidentosuchus_brachyrostris (Gnatusuchus_pebasensis (Kuttanacaiman_iquitosensis (((Bottosaurus_fustidens Bottosaurus_harlani )((Necrosuchus_ionensis Tsoabichi_greenriverensis )(Paleosuchus_palpebrosus Paleosuchus_trigonatus )))((Centenariosuchus_gilmorei (Melanosuchus_niger (Caiman_latirostris ((Caiman_brevirostris (Caiman_wannlangstoni La_venta_Caiman ))(Caiman_crocodilus Caiman_yacare )))))((Mourasuchus_arendsi (Mourasuchus_amazonensis Mourasuchus_atopus ))(Purussaurus_neivensis (Purussaurus_brasiliensis Purussaurus_mirandai )))))))))))(Protoalligator_huiningensis ((Dongnanosuchus_hsui (Krabisuchus_siamogallicus Orientalosuchus_naduongensis ))(Eoalligator_chunyii Jiangxisuchus_nankangensis ))))(((Asiatosuchus_depressifrons Crocodylus_affinis )((((Kambara_implexidens (Australosuchus_clarkae (Quinkana_spp Trilophosuchus_rackhami )))(Crocodylus_megarhinus ((Mecistops_cataphractus (Rimasuchus_lloydi ((Brochuchus_pigotti Euthecodon_arambourgii )(Voay_robustus (Osteolaemus_osborni Osteolaemus_tetraspis )))))(Crocodylus_porosus (Crocodylus_niloticus Crocodylus_rhombifer )))))(Kentisuchus_spenceri (Dollosuchoides_densmorei (Thecachampsa_antiqua (Tomistoma_cairense ((Maomingosuchus_petrolica (Paratomistoma_courti (((Eogavialis_africanum (Piscogavialis_jugaliperforatus (Gryposuchus_colombianus (Gavialis_gangeticus Gavialis_lewisi ))))(Thoracosaurus_neocesariensis (Eothoracosaurus_mississippiensi Thoracosaurus_macrorhynchus )))(Eosuchus_lerichei Eosuchus_minor ))))(Tomistoma_lusitanica (Tomistoma_schlegelii (Gavialosuchus_eggenburgensis Toyotamaphimeia_machikanensis )))))))))(Brachyuranochampsa_eversolei Crocodylus_acer )))(Asiatosuchus_germanicus Prodiplocynodon_langi )))(Planocrania_hengdongensis (Planocrania_datangensis (Boverisuchus_magnifrons Boverisuchus_vorax ))))(Deinosuchus_riograndensis Deinosuchus_schwimmeri )))((Borealosuchus_griffithi (Borealosuchus_sternbergii (Borealosuchus_formidabilis (Borealosuchus_wilsoni (Borealosuchus_acutidentatus Borealosuchus_threeensis )))))(Diplocynodon_remensis (Diplocynodon_darwini (Diplocynodon_hantoniensis (Diplocynodon_ratelii (Diplocynodon_tormis (Diplocynodon_deponiae Diplocynodon_muelleri ))))))))))*
(Bernissartia_fagesii (((Shamosuchus_djadochtaensis (Acynodon_iberoccitanus (Acynodon_adriaticus (Hylaeochampsa_vectiana Iharkutosuchus_makadii ))))(Pietraroiasuchus_ormezzanoi (Pachycheilosuchus_trinquei (Allodaposuchus_precedens ((Agaresuchus_subjuniperus Arenysuchus_gascabadiolorum )(Lohuecosuchus_mechinorum Lohuecosuchus_megadontos ))))))((Leidyosuchus_canadensis ((((((((Albertochampsa_langstoni Stangerochampsa_mccabei )(Brachychampsa_montana Brachychampsa_sealeyi ))(((Alligator_mcgrewi Alligator_prenasalis )(Alligator_olseni ((Alligator_thomsoni (Alligator_mefferdi Alligator_mississippiensis ))(Alligator_sinensis (Eocaiman_cavernensis (Eocaiman_itaboraiensis Eocaiman_palaeocenicus ))))))((((Allognathosuchus_polyodon Allognathosuchus_wartheni )(Wannaganosuchus_brachymanus (Arambourgia_gaudryi Hassiacosuchus_haupti )))(Ceratosuchus_burdoshi Navajosuchus_mooki ))(Procaimanoidea_kayi Procaimanoidea_utahensis ))))(Protocaiman_peligrensis (Chinatichampsus_wilsonorum (Globidentosuchus_brachyrostris (Gnatusuchus_pebasensis (Kuttanacaiman_iquitosensis ((((Bottosaurus_fustidens Bottosaurus_harlani )(Paleosuchus_palpebrosus Paleosuchus_trigonatus ))(Necrosuchus_ionensis Tsoabichi_greenriverensis ))((Centenariosuchus_gilmorei (Melanosuchus_niger (Caiman_latirostris ((Caiman_brevirostris (Caiman_wannlangstoni La_venta_Caiman ))(Caiman_crocodilus Caiman_yacare )))))((Mourasuchus_atopus (Mourasuchus_amazonensis Mourasuchus_arendsi ))(Purussaurus_neivensis (Purussaurus_brasiliensis Purussaurus_mirandai )))))))))))(Protoalligator_huiningensis ((Dongnanosuchus_hsui (Krabisuchus_siamogallicus Orientalosuchus_naduongensis ))(Eoalligator_chunyii Jiangxisuchus_nankangensis ))))(((Asiatosuchus_depressifrons Crocodylus_affinis )(((Crocodylus_megarhinus ((Kambara_implexidens (Australosuchus_clarkae (Quinkana_spp Trilophosuchus_rackhami )))((Mecistops_cataphractus ((Rimasuchus_lloydi (Brochuchus_pigotti Euthecodon_arambourgii ))(Voay_robustus (Osteolaemus_osborni Osteolaemus_tetraspis ))))(Crocodylus_porosus (Crocodylus_niloticus Crocodylus_rhombifer )))))(Kentisuchus_spenceri (Dollosuchoides_densmorei (Thecachampsa_antiqua (Tomistoma_cairense ((Maomingosuchus_petrolica (Paratomistoma_courti (((Eogavialis_africanum ((Gavialis_gangeticus Gavialis_lewisi )(Gryposuchus_colombianus Piscogavialis_jugaliperforatus )))(Thoracosaurus_neocesariensis (Eothoracosaurus_mississippiensi Thoracosaurus_macrorhynchus )))(Eosuchus_lerichei Eosuchus_minor ))))((Gavialosuchus_eggenburgensis Toyotamaphimeia_machikanensis )(Tomistoma_lusitanica Tomistoma_schlegelii ))))))))(Brachyuranochampsa_eversolei Crocodylus_acer )))(Asiatosuchus_germanicus Prodiplocynodon_langi )))(Planocrania_hengdongensis (Planocrania_datangensis (Boverisuchus_magnifrons Boverisuchus_vorax ))))(Deinosuchus_riograndensis Deinosuchus_schwimmeri )))((Borealosuchus_sternbergii (Borealosuchus_griffithi (Borealosuchus_formidabilis (Borealosuchus_wilsoni (Borealosuchus_acutidentatus Borealosuchus_threeensis )))))(Diplocynodon_remensis (Diplocynodon_darwini (Diplocynodon_hantoniensis (Diplocynodon_ratelii (Diplocynodon_tormis (Diplocynodon_deponiae Diplocynodon_muelleri ))))))))))*
(Bernissartia_fagesii ((Shamosuchus_djadochtaensis ((Acynodon_iberoccitanus (Acynodon_adriaticus (Hylaeochampsa_vectiana Iharkutosuchus_makadii )))(Pietraroiasuchus_ormezzanoi (Pachycheilosuchus_trinquei (Allodaposuchus_precedens ((Agaresuchus_subjuniperus Arenysuchus_gascabadiolorum )(Lohuecosuchus_mechinorum Lohuecosuchus_megadontos )))))))((Leidyosuchus_canadensis (((((((Albertochampsa_langstoni (Stangerochampsa_mccabei (Brachychampsa_montana Brachychampsa_sealeyi )))(((Alligator_prenasalis (Alligator_mcgrewi (Eocaiman_cavernensis (Eocaiman_itaboraiensis Eocaiman_palaeocenicus ))))(Alligator_olseni (Alligator_sinensis (Alligator_thomsoni (Alligator_mefferdi Alligator_mississippiensis )))))((((Allognathosuchus_polyodon Allognathosuchus_wartheni )(Wannaganosuchus_brachymanus (Arambourgia_gaudryi Hassiacosuchus_haupti )))(Ceratosuchus_burdoshi Navajosuchus_mooki ))(Procaimanoidea_kayi Procaimanoidea_utahensis ))))(Protocaiman_peligrensis (Chinatichampsus_wilsonorum (Gnatusuchus_pebasensis (Globidentosuchus_brachyrostris (Kuttanacaiman_iquitosensis ((Tsoabichi_greenriverensis (Necrosuchus_ionensis ((Bottosaurus_fustidens Bottosaurus_harlani )(Paleosuchus_palpebrosus Paleosuchus_trigonatus ))))(Centenariosuchus_gilmorei ((Melanosuchus_niger (Caiman_latirostris ((Caiman_brevirostris (Caiman_wannlangstoni La_venta_Caiman ))(Caiman_crocodilus Caiman_yacare ))))((Mourasuchus_amazonensis (Mourasuchus_arendsi Mourasuchus_atopus ))(Purussaurus_neivensis (Purussaurus_brasiliensis Purussaurus_mirandai ))))))))))))(Protoalligator_huiningensis ((Dongnanosuchus_hsui (Krabisuchus_siamogallicus Orientalosuchus_naduongensis ))(Eoalligator_chunyii Jiangxisuchus_nankangensis ))))(Asiatosuchus_germanicus (Prodiplocynodon_langi ((Asiatosuchus_depressifrons Crocodylus_affinis )(((Crocodylus_megarhinus ((Kambara_implexidens (Australosuchus_clarkae (Quinkana_spp Trilophosuchus_rackhami )))((Mecistops_cataphractus ((Rimasuchus_lloydi (Brochuchus_pigotti Euthecodon_arambourgii ))(Voay_robustus (Osteolaemus_osborni Osteolaemus_tetraspis ))))(Crocodylus_porosus (Crocodylus_niloticus Crocodylus_rhombifer )))))(Kentisuchus_spenceri (Dollosuchoides_densmorei (Thecachampsa_antiqua (Tomistoma_cairense ((Maomingosuchus_petrolica (Paratomistoma_courti (((Eogavialis_africanum (Gavialis_lewisi (Gavialis_gangeticus (Gryposuchus_colombianus Piscogavialis_jugaliperforatus ))))(Eothoracosaurus_mississippiensi (Thoracosaurus_macrorhynchus Thoracosaurus_neocesariensis )))(Eosuchus_lerichei Eosuchus_minor ))))((Gavialosuchus_eggenburgensis Toyotamaphimeia_machikanensis )(Tomistoma_lusitanica Tomistoma_schlegelii ))))))))(Brachyuranochampsa_eversolei Crocodylus_acer ))))))(Planocrania_hengdongensis (Planocrania_datangensis (Boverisuchus_magnifrons Boverisuchus_vorax ))))(Deinosuchus_riograndensis Deinosuchus_schwimmeri )))((Borealosuchus_sternbergii (Borealosuchus_griffithi (Borealosuchus_formidabilis (Borealosuchus_threeensis (Borealosuchus_acutidentatus Borealosuchus_wilsoni )))))(Diplocynodon_remensis (Diplocynodon_darwini (Diplocynodon_hantoniensis (Diplocynodon_deponiae (Diplocynodon_ratelii (Diplocynodon_muelleri Diplocynodon_tormis ))))))))))*
(Bernissartia_fagesii (((Shamosuchus_djadochtaensis (Acynodon_iberoccitanus (Acynodon_adriaticus (Hylaeochampsa_vectiana Iharkutosuchus_makadii ))))(Pietraroiasuchus_ormezzanoi (Pachycheilosuchus_trinquei (Allodaposuchus_precedens ((Agaresuchus_subjuniperus Arenysuchus_gascabadiolorum )(Lohuecosuchus_mechinorum Lohuecosuchus_megadontos ))))))((Leidyosuchus_canadensis ((((((((Albertochampsa_langstoni Stangerochampsa_mccabei )(Brachychampsa_montana Brachychampsa_sealeyi ))((((Alligator_mcgrewi Alligator_prenasalis )(Eocaiman_palaeocenicus (Eocaiman_cavernensis Eocaiman_itaboraiensis )))(Alligator_olseni (Alligator_sinensis (Alligator_mississippiensis (Alligator_mefferdi Alligator_thomsoni )))))((((Allognathosuchus_polyodon Allognathosuchus_wartheni )(Wannaganosuchus_brachymanus (Arambourgia_gaudryi Hassiacosuchus_haupti )))(Ceratosuchus_burdoshi Navajosuchus_mooki ))(Procaimanoidea_kayi Procaimanoidea_utahensis ))))(Protocaiman_peligrensis (Chinatichampsus_wilsonorum (Gnatusuchus_pebasensis (Globidentosuchus_brachyrostris (Kuttanacaiman_iquitosensis ((((Bottosaurus_fustidens Bottosaurus_harlani )(Paleosuchus_palpebrosus Paleosuchus_trigonatus ))(Necrosuchus_ionensis Tsoabichi_greenriverensis ))((Melanosuchus_niger (Caiman_latirostris ((Caiman_brevirostris (Caiman_wannlangstoni La_venta_Caiman ))(Caiman_crocodilus Caiman_yacare ))))(Centenariosuchus_gilmorei ((Mourasuchus_arendsi (Mourasuchus_amazonensis Mourasuchus_atopus ))(Purussaurus_neivensis (Purussaurus_brasiliensis Purussaurus_mirandai ))))))))))))(Protoalligator_huiningensis ((Dongnanosuchus_hsui (Krabisuchus_siamogallicus Orientalosuchus_naduongensis ))(Eoalligator_chunyii Jiangxisuchus_nankangensis ))))(Asiatosuchus_germanicus (Prodiplocynodon_langi ((Asiatosuchus_depressifrons Crocodylus_affinis )((((Kambara_implexidens (Australosuchus_clarkae (Quinkana_spp Trilophosuchus_rackhami )))(Crocodylus_megarhinus ((Mecistops_cataphractus ((Brochuchus_pigotti Euthecodon_arambourgii )(Rimasuchus_lloydi (Voay_robustus (Osteolaemus_osborni Osteolaemus_tetraspis )))))(Crocodylus_porosus (Crocodylus_niloticus Crocodylus_rhombifer )))))(Kentisuchus_spenceri (Dollosuchoides_densmorei (Thecachampsa_antiqua (Tomistoma_cairense ((Maomingosuchus_petrolica (Paratomistoma_courti (((Eogavialis_africanum ((Gavialis_gangeticus Gavialis_lewisi )(Gryposuchus_colombianus Piscogavialis_jugaliperforatus )))(Eothoracosaurus_mississippiensi (Thoracosaurus_macrorhynchus Thoracosaurus_neocesariensis )))(Eosuchus_lerichei Eosuchus_minor ))))(Tomistoma_lusitanica (Tomistoma_schlegelii (Gavialosuchus_eggenburgensis Toyotamaphimeia_machikanensis )))))))))(Brachyuranochampsa_eversolei Crocodylus_acer ))))))(Planocrania_hengdongensis (Planocrania_datangensis (Boverisuchus_magnifrons Boverisuchus_vorax ))))(Deinosuchus_riograndensis Deinosuchus_schwimmeri )))((Borealosuchus_sternbergii (Borealosuchus_formidabilis (Borealosuchus_wilsoni (Borealosuchus_acutidentatus Borealosuchus_threeensis ))))(Borealosuchus_griffithi (Diplocynodon_remensis (Diplocynodon_darwini (Diplocynodon_hantoniensis (Diplocynodon_ratelii (Diplocynodon_muelleri (Diplocynodon_deponiae Diplocynodon_tormis )))))))))))*
(Bernissartia_fagesii (((Shamosuchus_djadochtaensis (Acynodon_iberoccitanus (Acynodon_adriaticus (Hylaeochampsa_vectiana Iharkutosuchus_makadii ))))(Pietraroiasuchus_ormezzanoi (Pachycheilosuchus_trinquei (Allodaposuchus_precedens ((Agaresuchus_subjuniperus Arenysuchus_gascabadiolorum )(Lohuecosuchus_mechinorum Lohuecosuchus_megadontos ))))))((Leidyosuchus_canadensis ((((((Stangerochampsa_mccabei (Albertochampsa_langstoni ((((Alligator_mcgrewi Alligator_prenasalis )(Alligator_olseni ((Alligator_mefferdi (Alligator_mississippiensis Alligator_thomsoni ))(Alligator_sinensis (Eocaiman_cavernensis (Eocaiman_itaboraiensis Eocaiman_palaeocenicus ))))))((((Allognathosuchus_polyodon Allognathosuchus_wartheni )(Wannaganosuchus_brachymanus (Arambourgia_gaudryi Hassiacosuchus_haupti )))(Ceratosuchus_burdoshi Navajosuchus_mooki ))(Procaimanoidea_kayi Procaimanoidea_utahensis )))((Gnatusuchus_pebasensis (Globidentosuchus_brachyrostris (Kuttanacaiman_iquitosensis ((Tsoabichi_greenriverensis ((Bottosaurus_fustidens Bottosaurus_harlani )(Necrosuchus_ionensis (Paleosuchus_palpebrosus Paleosuchus_trigonatus ))))((Melanosuchus_niger (Caiman_latirostris ((Caiman_brevirostris (Caiman_wannlangstoni La_venta_Caiman ))(Caiman_crocodilus Caiman_yacare ))))(Centenariosuchus_gilmorei ((Mourasuchus_atopus (Mourasuchus_amazonensis Mourasuchus_arendsi ))(Purussaurus_neivensis (Purussaurus_brasiliensis Purussaurus_mirandai )))))))))(Chinatichampsus_wilsonorum Protocaiman_peligrensis )))))(Brachychampsa_montana Brachychampsa_sealeyi ))(Protoalligator_huiningensis ((Dongnanosuchus_hsui (Krabisuchus_siamogallicus Orientalosuchus_naduongensis ))(Eoalligator_chunyii Jiangxisuchus_nankangensis ))))(Prodiplocynodon_langi (Asiatosuchus_germanicus ((Asiatosuchus_depressifrons Crocodylus_affinis )((((Kambara_implexidens (Australosuchus_clarkae (Quinkana_spp Trilophosuchus_rackhami )))(Crocodylus_megarhinus ((Mecistops_cataphractus ((Rimasuchus_lloydi (Brochuchus_pigotti Euthecodon_arambourgii ))(Voay_robustus (Osteolaemus_osborni Osteolaemus_tetraspis ))))(Crocodylus_porosus (Crocodylus_niloticus Crocodylus_rhombifer )))))(Kentisuchus_spenceri (Dollosuchoides_densmorei (Thecachampsa_antiqua (Tomistoma_cairense ((Maomingosuchus_petrolica (Paratomistoma_courti (((Eogavialis_africanum ((Gavialis_gangeticus Gavialis_lewisi )(Gryposuchus_colombianus Piscogavialis_jugaliperforatus )))(Thoracosaurus_macrorhynchus (Eothoracosaurus_mississippiensi Thoracosaurus_neocesariensis )))(Eosuchus_lerichei Eosuchus_minor ))))((Gavialosuchus_eggenburgensis Toyotamaphimeia_machikanensis )(Tomistoma_lusitanica Tomistoma_schlegelii ))))))))(Brachyuranochampsa_eversolei Crocodylus_acer ))))))(Planocrania_hengdongensis (Planocrania_datangensis (Boverisuchus_magnifrons Boverisuchus_vorax ))))(Deinosuchus_riograndensis Deinosuchus_schwimmeri )))((Borealosuchus_sternbergii (Borealosuchus_griffithi (Borealosuchus_formidabilis (Borealosuchus_acutidentatus (Borealosuchus_threeensis Borealosuchus_wilsoni )))))(Diplocynodon_remensis (Diplocynodon_darwini (Diplocynodon_hantoniensis (Diplocynodon_deponiae (Diplocynodon_ratelii (Diplocynodon_muelleri Diplocynodon_tormis ))))))))))*
(Bernissartia_fagesii (((Shamosuchus_djadochtaensis (Acynodon_iberoccitanus (Acynodon_adriaticus (Hylaeochampsa_vectiana Iharkutosuchus_makadii ))))(Pietraroiasuchus_ormezzanoi (Pachycheilosuchus_trinquei (Allodaposuchus_precedens ((Agaresuchus_subjuniperus Arenysuchus_gascabadiolorum )(Lohuecosuchus_mechinorum Lohuecosuchus_megadontos ))))))((Leidyosuchus_canadensis ((((((((Albertochampsa_langstoni Stangerochampsa_mccabei )(Brachychampsa_montana Brachychampsa_sealeyi ))((((Alligator_mcgrewi Alligator_prenasalis )(Eocaiman_cavernensis (Eocaiman_itaboraiensis Eocaiman_palaeocenicus )))(Alligator_olseni (Alligator_sinensis (Alligator_thomsoni (Alligator_mefferdi Alligator_mississippiensis )))))((((Allognathosuchus_polyodon Allognathosuchus_wartheni )(Wannaganosuchus_brachymanus (Arambourgia_gaudryi Hassiacosuchus_haupti )))(Ceratosuchus_burdoshi Navajosuchus_mooki ))(Procaimanoidea_kayi Procaimanoidea_utahensis ))))(Protocaiman_peligrensis (Chinatichampsus_wilsonorum (Globidentosuchus_brachyrostris (Gnatusuchus_pebasensis (Kuttanacaiman_iquitosensis ((((Bottosaurus_fustidens Bottosaurus_harlani )(Paleosuchus_palpebrosus Paleosuchus_trigonatus ))(Necrosuchus_ionensis Tsoabichi_greenriverensis ))((Centenariosuchus_gilmorei (Melanosuchus_niger (Caiman_latirostris ((Caiman_brevirostris (Caiman_wannlangstoni La_venta_Caiman ))(Caiman_crocodilus Caiman_yacare )))))((Mourasuchus_atopus (Mourasuchus_amazonensis Mourasuchus_arendsi ))(Purussaurus_neivensis (Purussaurus_brasiliensis Purussaurus_mirandai )))))))))))(Protoalligator_huiningensis ((Dongnanosuchus_hsui (Krabisuchus_siamogallicus Orientalosuchus_naduongensis ))(Eoalligator_chunyii Jiangxisuchus_nankangensis ))))(((Asiatosuchus_depressifrons Crocodylus_affinis )(((Crocodylus_megarhinus ((Kambara_implexidens (Australosuchus_clarkae (Quinkana_spp Trilophosuchus_rackhami )))((Mecistops_cataphractus ((Rimasuchus_lloydi (Brochuchus_pigotti Euthecodon_arambourgii ))(Voay_robustus (Osteolaemus_osborni Osteolaemus_tetraspis ))))(Crocodylus_porosus (Crocodylus_niloticus Crocodylus_rhombifer )))))(Kentisuchus_spenceri (Dollosuchoides_densmorei (Thecachampsa_antiqua (Tomistoma_cairense ((Maomingosuchus_petrolica (Paratomistoma_courti (((Eogavialis_africanum ((Gavialis_gangeticus Gavialis_lewisi )(Gryposuchus_colombianus Piscogavialis_jugaliperforatus )))(Thoracosaurus_neocesariensis (Eothoracosaurus_mississippiensi Thoracosaurus_macrorhynchus )))(Eosuchus_lerichei Eosuchus_minor ))))((Gavialosuchus_eggenburgensis Toyotamaphimeia_machikanensis )(Tomistoma_lusitanica Tomistoma_schlegelii ))))))))(Brachyuranochampsa_eversolei Crocodylus_acer )))(Asiatosuchus_germanicus Prodiplocynodon_langi )))(Planocrania_hengdongensis (Planocrania_datangensis (Boverisuchus_magnifrons Boverisuchus_vorax ))))(Deinosuchus_riograndensis Deinosuchus_schwimmeri )))((Borealosuchus_griffithi (Borealosuchus_sternbergii (Borealosuchus_formidabilis (Borealosuchus_wilsoni (Borealosuchus_acutidentatus Borealosuchus_threeensis )))))(Diplocynodon_remensis (Diplocynodon_darwini (Diplocynodon_hantoniensis (Diplocynodon_ratelii (Diplocynodon_tormis (Diplocynodon_deponiae Diplocynodon_muelleri ))))))))))*
(Bernissartia_fagesii (((Shamosuchus_djadochtaensis (Acynodon_iberoccitanus (Acynodon_adriaticus (Hylaeochampsa_vectiana Iharkutosuchus_makadii ))))(Pietraroiasuchus_ormezzanoi (Pachycheilosuchus_trinquei (Allodaposuchus_precedens ((Agaresuchus_subjuniperus Arenysuchus_gascabadiolorum )(Lohuecosuchus_mechinorum Lohuecosuchus_megadontos ))))))((Leidyosuchus_canadensis ((((((Stangerochampsa_mccabei (Albertochampsa_langstoni (((((Alligator_mcgrewi Alligator_prenasalis )(Eocaiman_cavernensis (Eocaiman_itaboraiensis Eocaiman_palaeocenicus )))(Alligator_olseni (Alligator_sinensis (Alligator_thomsoni (Alligator_mefferdi Alligator_mississippiensis )))))((((Allognathosuchus_polyodon Allognathosuchus_wartheni )(Wannaganosuchus_brachymanus (Arambourgia_gaudryi Hassiacosuchus_haupti )))(Ceratosuchus_burdoshi Navajosuchus_mooki ))(Procaimanoidea_kayi Procaimanoidea_utahensis )))((Gnatusuchus_pebasensis (Globidentosuchus_brachyrostris (Kuttanacaiman_iquitosensis ((((Bottosaurus_fustidens Bottosaurus_harlani )(Paleosuchus_palpebrosus Paleosuchus_trigonatus ))(Necrosuchus_ionensis Tsoabichi_greenriverensis ))((Centenariosuchus_gilmorei (Melanosuchus_niger (Caiman_latirostris ((Caiman_brevirostris (Caiman_wannlangstoni La_venta_Caiman ))(Caiman_crocodilus Caiman_yacare )))))((Mourasuchus_atopus (Mourasuchus_amazonensis Mourasuchus_arendsi ))(Purussaurus_neivensis (Purussaurus_brasiliensis Purussaurus_mirandai ))))))))(Chinatichampsus_wilsonorum Protocaiman_peligrensis )))))(Brachychampsa_montana Brachychampsa_sealeyi ))(Protoalligator_huiningensis ((Dongnanosuchus_hsui (Krabisuchus_siamogallicus Orientalosuchus_naduongensis ))(Eoalligator_chunyii Jiangxisuchus_nankangensis ))))(Prodiplocynodon_langi (Asiatosuchus_germanicus ((Asiatosuchus_depressifrons Crocodylus_affinis )(((Crocodylus_megarhinus ((Kambara_implexidens (Australosuchus_clarkae (Quinkana_spp Trilophosuchus_rackhami )))((Mecistops_cataphractus ((Rimasuchus_lloydi (Brochuchus_pigotti Euthecodon_arambourgii ))(Voay_robustus (Osteolaemus_osborni Osteolaemus_tetraspis ))))(Crocodylus_porosus (Crocodylus_niloticus Crocodylus_rhombifer )))))(Kentisuchus_spenceri (Dollosuchoides_densmorei (Thecachampsa_antiqua (Tomistoma_cairense ((Maomingosuchus_petrolica (Paratomistoma_courti (((Eogavialis_africanum ((Gavialis_gangeticus Gavialis_lewisi )(Gryposuchus_colombianus Piscogavialis_jugaliperforatus )))(Thoracosaurus_neocesariensis (Eothoracosaurus_mississippiensi Thoracosaurus_macrorhynchus )))(Eosuchus_lerichei Eosuchus_minor ))))((Gavialosuchus_eggenburgensis Toyotamaphimeia_machikanensis )(Tomistoma_lusitanica Tomistoma_schlegelii ))))))))(Brachyuranochampsa_eversolei Crocodylus_acer ))))))(Planocrania_hengdongensis (Planocrania_datangensis (Boverisuchus_magnifrons Boverisuchus_vorax ))))(Deinosuchus_riograndensis Deinosuchus_schwimmeri )))((Borealosuchus_sternbergii (Borealosuchus_griffithi (Borealosuchus_formidabilis (Borealosuchus_wilsoni (Borealosuchus_acutidentatus Borealosuchus_threeensis )))))(Diplocynodon_remensis (Diplocynodon_darwini (Diplocynodon_hantoniensis (Diplocynodon_ratelii (Diplocynodon_tormis (Diplocynodon_deponiae Diplocynodon_muelleri ))))))))))*
(Bernissartia_fagesii (((Shamosuchus_djadochtaensis (Acynodon_iberoccitanus (Acynodon_adriaticus (Hylaeochampsa_vectiana Iharkutosuchus_makadii ))))(Pietraroiasuchus_ormezzanoi (Pachycheilosuchus_trinquei (Allodaposuchus_precedens ((Agaresuchus_subjuniperus Arenysuchus_gascabadiolorum )(Lohuecosuchus_mechinorum Lohuecosuchus_megadontos ))))))((Leidyosuchus_canadensis ((((((((Albertochampsa_langstoni Stangerochampsa_mccabei )(Brachychampsa_montana Brachychampsa_sealeyi ))((((Alligator_mcgrewi Alligator_prenasalis )(Eocaiman_cavernensis (Eocaiman_itaboraiensis Eocaiman_palaeocenicus )))(Alligator_olseni (Alligator_sinensis (Alligator_thomsoni (Alligator_mefferdi Alligator_mississippiensis )))))((((Allognathosuchus_polyodon Allognathosuchus_wartheni )(Wannaganosuchus_brachymanus (Arambourgia_gaudryi Hassiacosuchus_haupti )))(Ceratosuchus_burdoshi Navajosuchus_mooki ))(Procaimanoidea_kayi Procaimanoidea_utahensis ))))(Protocaiman_peligrensis (Chinatichampsus_wilsonorum (Gnatusuchus_pebasensis (Globidentosuchus_brachyrostris (Kuttanacaiman_iquitosensis ((((Bottosaurus_fustidens Bottosaurus_harlani )(Paleosuchus_palpebrosus Paleosuchus_trigonatus ))(Necrosuchus_ionensis Tsoabichi_greenriverensis ))((Centenariosuchus_gilmorei (Melanosuchus_niger (Caiman_latirostris ((Caiman_brevirostris (Caiman_wannlangstoni La_venta_Caiman ))(Caiman_crocodilus Caiman_yacare )))))((Mourasuchus_atopus (Mourasuchus_amazonensis Mourasuchus_arendsi ))(Purussaurus_neivensis (Purussaurus_brasiliensis Purussaurus_mirandai )))))))))))(Protoalligator_huiningensis ((Dongnanosuchus_hsui (Krabisuchus_siamogallicus Orientalosuchus_naduongensis ))(Eoalligator_chunyii Jiangxisuchus_nankangensis ))))(Asiatosuchus_germanicus (Prodiplocynodon_langi ((Asiatosuchus_depressifrons Crocodylus_affinis )(((Crocodylus_megarhinus ((Kambara_implexidens (Australosuchus_clarkae (Quinkana_spp Trilophosuchus_rackhami )))((Mecistops_cataphractus ((Rimasuchus_lloydi (Brochuchus_pigotti Euthecodon_arambourgii ))(Voay_robustus (Osteolaemus_osborni Osteolaemus_tetraspis ))))(Crocodylus_porosus (Crocodylus_niloticus Crocodylus_rhombifer )))))(Kentisuchus_spenceri (Dollosuchoides_densmorei (Thecachampsa_antiqua (Tomistoma_cairense ((Maomingosuchus_petrolica (Paratomistoma_courti (((Eogavialis_africanum ((Gavialis_gangeticus Gavialis_lewisi )(Gryposuchus_colombianus Piscogavialis_jugaliperforatus )))(Thoracosaurus_neocesariensis (Eothoracosaurus_mississippiensi Thoracosaurus_macrorhynchus )))(Eosuchus_lerichei Eosuchus_minor ))))((Gavialosuchus_eggenburgensis Toyotamaphimeia_machikanensis )(Tomistoma_lusitanica Tomistoma_schlegelii ))))))))(Brachyuranochampsa_eversolei Crocodylus_acer ))))))(Planocrania_hengdongensis (Planocrania_datangensis (Boverisuchus_magnifrons Boverisuchus_vorax ))))(Deinosuchus_riograndensis Deinosuchus_schwimmeri )))((Borealosuchus_sternbergii (Borealosuchus_griffithi (Borealosuchus_formidabilis (Borealosuchus_wilsoni (Borealosuchus_acutidentatus Borealosuchus_threeensis )))))(Diplocynodon_remensis (Diplocynodon_darwini (Diplocynodon_hantoniensis (Diplocynodon_ratelii (Diplocynodon_tormis (Diplocynodon_deponiae Diplocynodon_muelleri ))))))))))*
(Bernissartia_fagesii (((Shamosuchus_djadochtaensis (Acynodon_iberoccitanus (Acynodon_adriaticus (Hylaeochampsa_vectiana Iharkutosuchus_makadii ))))(Pietraroiasuchus_ormezzanoi (Pachycheilosuchus_trinquei (Allodaposuchus_precedens ((Agaresuchus_subjuniperus Arenysuchus_gascabadiolorum )(Lohuecosuchus_mechinorum Lohuecosuchus_megadontos ))))))((Leidyosuchus_canadensis (((((((Stangerochampsa_mccabei (Albertochampsa_langstoni (Brachychampsa_montana Brachychampsa_sealeyi )))((((Alligator_mcgrewi Alligator_prenasalis )(Eocaiman_cavernensis (Eocaiman_itaboraiensis Eocaiman_palaeocenicus )))(Alligator_olseni (Alligator_sinensis (Alligator_thomsoni (Alligator_mefferdi Alligator_mississippiensis )))))((((Allognathosuchus_polyodon Allognathosuchus_wartheni )(Wannaganosuchus_brachymanus (Arambourgia_gaudryi Hassiacosuchus_haupti )))(Ceratosuchus_burdoshi Navajosuchus_mooki ))(Procaimanoidea_kayi Procaimanoidea_utahensis ))))(Protocaiman_peligrensis (Chinatichampsus_wilsonorum (Globidentosuchus_brachyrostris (Gnatusuchus_pebasensis (Kuttanacaiman_iquitosensis ((Tsoabichi_greenriverensis (Necrosuchus_ionensis ((Bottosaurus_fustidens Bottosaurus_harlani )(Paleosuchus_palpebrosus Paleosuchus_trigonatus ))))((Centenariosuchus_gilmorei (Melanosuchus_niger (Caiman_latirostris ((Caiman_brevirostris (Caiman_wannlangstoni La_venta_Caiman ))(Caiman_crocodilus Caiman_yacare )))))((Mourasuchus_amazonensis (Mourasuchus_arendsi Mourasuchus_atopus ))(Purussaurus_neivensis (Purussaurus_brasiliensis Purussaurus_mirandai )))))))))))(Protoalligator_huiningensis ((Dongnanosuchus_hsui (Krabisuchus_siamogallicus Orientalosuchus_naduongensis ))(Eoalligator_chunyii Jiangxisuchus_nankangensis ))))(Prodiplocynodon_langi (Asiatosuchus_germanicus ((Asiatosuchus_depressifrons Crocodylus_affinis )(((Crocodylus_megarhinus ((Kambara_implexidens (Australosuchus_clarkae (Quinkana_spp Trilophosuchus_rackhami )))((Mecistops_cataphractus ((Brochuchus_pigotti Euthecodon_arambourgii )(Rimasuchus_lloydi (Voay_robustus (Osteolaemus_osborni Osteolaemus_tetraspis )))))(Crocodylus_porosus (Crocodylus_niloticus Crocodylus_rhombifer )))))(Kentisuchus_spenceri (Dollosuchoides_densmorei (Thecachampsa_antiqua (Tomistoma_cairense ((Maomingosuchus_petrolica (Paratomistoma_courti (((Eogavialis_africanum ((Gavialis_gangeticus Gavialis_lewisi )(Gryposuchus_colombianus Piscogavialis_jugaliperforatus )))(Thoracosaurus_macrorhynchus (Eothoracosaurus_mississippiensi Thoracosaurus_neocesariensis )))(Eosuchus_lerichei Eosuchus_minor ))))(Tomistoma_lusitanica (Tomistoma_schlegelii (Gavialosuchus_eggenburgensis Toyotamaphimeia_machikanensis )))))))))(Brachyuranochampsa_eversolei Crocodylus_acer ))))))(Planocrania_hengdongensis (Planocrania_datangensis (Boverisuchus_magnifrons Boverisuchus_vorax ))))(Deinosuchus_riograndensis Deinosuchus_schwimmeri )))((Borealosuchus_sternbergii (Borealosuchus_griffithi (Borealosuchus_formidabilis (Borealosuchus_acutidentatus (Borealosuchus_threeensis Borealosuchus_wilsoni )))))(Diplocynodon_remensis (Diplocynodon_darwini (Diplocynodon_hantoniensis (Diplocynodon_deponiae (Diplocynodon_ratelii (Diplocynodon_muelleri Diplocynodon_tormis ))))))))))*
(Bernissartia_fagesii ((Shamosuchus_djadochtaensis ((Pietraroiasuchus_ormezzanoi (Acynodon_iberoccitanus (Acynodon_adriaticus (Hylaeochampsa_vectiana Iharkutosuchus_makadii ))))(Pachycheilosuchus_trinquei (Allodaposuchus_precedens ((Agaresuchus_subjuniperus Arenysuchus_gascabadiolorum )(Lohuecosuchus_mechinorum Lohuecosuchus_megadontos ))))))((Leidyosuchus_canadensis (((((((Stangerochampsa_mccabei (Albertochampsa_langstoni (Brachychampsa_montana Brachychampsa_sealeyi )))(((Alligator_mcgrewi Alligator_prenasalis )(Alligator_olseni (Alligator_sinensis (Alligator_mefferdi (Alligator_mississippiensis Alligator_thomsoni )))))((((Allognathosuchus_polyodon Allognathosuchus_wartheni )(Wannaganosuchus_brachymanus (Arambourgia_gaudryi Hassiacosuchus_haupti )))(Ceratosuchus_burdoshi Navajosuchus_mooki ))(Procaimanoidea_kayi Procaimanoidea_utahensis ))))(Protocaiman_peligrensis (Chinatichampsus_wilsonorum (Globidentosuchus_brachyrostris (Gnatusuchus_pebasensis (Kuttanacaiman_iquitosensis ((Tsoabichi_greenriverensis ((Bottosaurus_fustidens Bottosaurus_harlani )(Paleosuchus_palpebrosus Paleosuchus_trigonatus )))((Centenariosuchus_gilmorei ((Melanosuchus_niger (Caiman_latirostris ((Caiman_brevirostris (Caiman_wannlangstoni La_venta_Caiman ))(Caiman_crocodilus Caiman_yacare ))))(Necrosuchus_ionensis (Eocaiman_cavernensis (Eocaiman_itaboraiensis Eocaiman_palaeocenicus )))))((Mourasuchus_atopus (Mourasuchus_amazonensis Mourasuchus_arendsi ))(Purussaurus_neivensis (Purussaurus_brasiliensis Purussaurus_mirandai )))))))))))(Protoalligator_huiningensis ((Dongnanosuchus_hsui (Krabisuchus_siamogallicus Orientalosuchus_naduongensis ))(Eoalligator_chunyii Jiangxisuchus_nankangensis ))))(((Asiatosuchus_depressifrons Crocodylus_affinis )(((Crocodylus_megarhinus ((Kambara_implexidens (Australosuchus_clarkae (Quinkana_spp Trilophosuchus_rackhami )))((Mecistops_cataphractus ((Brochuchus_pigotti Euthecodon_arambourgii )(Rimasuchus_lloydi (Voay_robustus (Osteolaemus_osborni Osteolaemus_tetraspis )))))(Crocodylus_porosus (Crocodylus_niloticus Crocodylus_rhombifer )))))(Kentisuchus_spenceri (Dollosuchoides_densmorei (Thecachampsa_antiqua (Tomistoma_cairense ((Maomingosuchus_petrolica (Paratomistoma_courti (((Eogavialis_africanum ((Gavialis_gangeticus Gavialis_lewisi )(Gryposuchus_colombianus Piscogavialis_jugaliperforatus )))(Thoracosaurus_neocesariensis (Eothoracosaurus_mississippiensi Thoracosaurus_macrorhynchus )))(Eosuchus_lerichei Eosuchus_minor ))))(Tomistoma_lusitanica (Tomistoma_schlegelii (Gavialosuchus_eggenburgensis Toyotamaphimeia_machikanensis )))))))))(Brachyuranochampsa_eversolei Crocodylus_acer )))(Asiatosuchus_germanicus Prodiplocynodon_langi )))(Planocrania_hengdongensis (Planocrania_datangensis (Boverisuchus_magnifrons Boverisuchus_vorax ))))(Deinosuchus_riograndensis Deinosuchus_schwimmeri )))((Borealosuchus_sternbergii (Borealosuchus_griffithi (Borealosuchus_formidabilis (Borealosuchus_threeensis (Borealosuchus_acutidentatus Borealosuchus_wilsoni )))))(Diplocynodon_remensis (Diplocynodon_darwini (Diplocynodon_hantoniensis (Diplocynodon_ratelii (Diplocynodon_tormis (Diplocynodon_deponiae Diplocynodon_muelleri ))))))))))*
(Bernissartia_fagesii ((Shamosuchus_djadochtaensis ((Pietraroiasuchus_ormezzanoi (Acynodon_iberoccitanus (Acynodon_adriaticus (Hylaeochampsa_vectiana Iharkutosuchus_makadii ))))(Pachycheilosuchus_trinquei (Allodaposuchus_precedens ((Agaresuchus_subjuniperus Arenysuchus_gascabadiolorum )(Lohuecosuchus_mechinorum Lohuecosuchus_megadontos ))))))((Leidyosuchus_canadensis (((((((Stangerochampsa_mccabei (Albertochampsa_langstoni (Brachychampsa_montana Brachychampsa_sealeyi )))(((Alligator_prenasalis (Alligator_mcgrewi (Eocaiman_cavernensis (Eocaiman_itaboraiensis Eocaiman_palaeocenicus ))))(Alligator_olseni (Alligator_sinensis (Alligator_thomsoni (Alligator_mefferdi Alligator_mississippiensis )))))((((Allognathosuchus_polyodon Allognathosuchus_wartheni )(Wannaganosuchus_brachymanus (Arambourgia_gaudryi Hassiacosuchus_haupti )))(Ceratosuchus_burdoshi Navajosuchus_mooki ))(Procaimanoidea_kayi Procaimanoidea_utahensis ))))(Protocaiman_peligrensis (Chinatichampsus_wilsonorum (Gnatusuchus_pebasensis (Globidentosuchus_brachyrostris (Kuttanacaiman_iquitosensis ((Tsoabichi_greenriverensis ((Bottosaurus_fustidens Bottosaurus_harlani )(Paleosuchus_palpebrosus Paleosuchus_trigonatus )))(((Caiman_latirostris ((Caiman_brevirostris (Caiman_wannlangstoni La_venta_Caiman ))(Caiman_crocodilus Caiman_yacare )))(Melanosuchus_niger Necrosuchus_ionensis ))(Centenariosuchus_gilmorei ((Mourasuchus_arendsi (Mourasuchus_amazonensis Mourasuchus_atopus ))(Purussaurus_neivensis (Purussaurus_brasiliensis Purussaurus_mirandai ))))))))))))(Protoalligator_huiningensis ((Dongnanosuchus_hsui (Krabisuchus_siamogallicus Orientalosuchus_naduongensis ))(Eoalligator_chunyii Jiangxisuchus_nankangensis ))))(Asiatosuchus_germanicus (Prodiplocynodon_langi ((Asiatosuchus_depressifrons Crocodylus_affinis )(((Crocodylus_megarhinus ((Kambara_implexidens (Australosuchus_clarkae (Quinkana_spp Trilophosuchus_rackhami )))((Mecistops_cataphractus (Rimasuchus_lloydi ((Brochuchus_pigotti Euthecodon_arambourgii )(Voay_robustus (Osteolaemus_osborni Osteolaemus_tetraspis )))))(Crocodylus_porosus (Crocodylus_niloticus Crocodylus_rhombifer )))))(Kentisuchus_spenceri (Dollosuchoides_densmorei (Thecachampsa_antiqua (Tomistoma_cairense ((Maomingosuchus_petrolica (Paratomistoma_courti (((Eogavialis_africanum (Gavialis_lewisi (Gavialis_gangeticus (Gryposuchus_colombianus Piscogavialis_jugaliperforatus ))))(Thoracosaurus_neocesariensis (Eothoracosaurus_mississippiensi Thoracosaurus_macrorhynchus )))(Eosuchus_lerichei Eosuchus_minor ))))(Tomistoma_lusitanica (Tomistoma_schlegelii (Gavialosuchus_eggenburgensis Toyotamaphimeia_machikanensis )))))))))(Brachyuranochampsa_eversolei Crocodylus_acer ))))))(Planocrania_hengdongensis (Planocrania_datangensis (Boverisuchus_magnifrons Boverisuchus_vorax ))))(Deinosuchus_riograndensis Deinosuchus_schwimmeri )))((Borealosuchus_sternbergii (Borealosuchus_griffithi (Borealosuchus_formidabilis (Borealosuchus_acutidentatus (Borealosuchus_threeensis Borealosuchus_wilsoni )))))(Diplocynodon_remensis (Diplocynodon_darwini (Diplocynodon_hantoniensis (Diplocynodon_ratelii (Diplocynodon_muelleri (Diplocynodon_deponiae Diplocynodon_tormis ))))))))))*
(Bernissartia_fagesii (Shamosuchus_djadochtaensis ((Pachycheilosuchus_trinquei ((Pietraroiasuchus_ormezzanoi (Acynodon_iberoccitanus (Acynodon_adriaticus (Hylaeochampsa_vectiana Iharkutosuchus_makadii ))))(Allodaposuchus_precedens ((Agaresuchus_subjuniperus Arenysuchus_gascabadiolorum )(Lohuecosuchus_mechinorum Lohuecosuchus_megadontos )))))((Leidyosuchus_canadensis (((((((Albertochampsa_langstoni Stangerochampsa_mccabei )(((((Alligator_mcgrewi Alligator_prenasalis )(Eocaiman_cavernensis (Eocaiman_itaboraiensis Eocaiman_palaeocenicus )))(Alligator_olseni (Alligator_sinensis (Alligator_thomsoni (Alligator_mefferdi Alligator_mississippiensis )))))((((Allognathosuchus_polyodon Allognathosuchus_wartheni )(Wannaganosuchus_brachymanus (Arambourgia_gaudryi Hassiacosuchus_haupti )))(Ceratosuchus_burdoshi Navajosuchus_mooki ))(Procaimanoidea_kayi Procaimanoidea_utahensis )))(Protocaiman_peligrensis (Chinatichampsus_wilsonorum (Gnatusuchus_pebasensis (Globidentosuchus_brachyrostris (Kuttanacaiman_iquitosensis ((Tsoabichi_greenriverensis (Necrosuchus_ionensis ((Bottosaurus_fustidens Bottosaurus_harlani )(Paleosuchus_palpebrosus Paleosuchus_trigonatus ))))((Centenariosuchus_gilmorei (Melanosuchus_niger (Caiman_latirostris ((Caiman_brevirostris (Caiman_wannlangstoni La_venta_Caiman ))(Caiman_crocodilus Caiman_yacare )))))((Mourasuchus_arendsi (Mourasuchus_amazonensis Mourasuchus_atopus ))(Purussaurus_neivensis (Purussaurus_brasiliensis Purussaurus_mirandai ))))))))))))(Brachychampsa_montana Brachychampsa_sealeyi ))(Protoalligator_huiningensis ((Dongnanosuchus_hsui (Krabisuchus_siamogallicus Orientalosuchus_naduongensis ))(Eoalligator_chunyii Jiangxisuchus_nankangensis ))))(((Asiatosuchus_depressifrons Crocodylus_affinis )((((Kambara_implexidens (Australosuchus_clarkae (Quinkana_spp Trilophosuchus_rackhami )))(Crocodylus_megarhinus ((Mecistops_cataphractus ((Rimasuchus_lloydi (Brochuchus_pigotti Euthecodon_arambourgii ))(Voay_robustus (Osteolaemus_osborni Osteolaemus_tetraspis ))))(Crocodylus_porosus (Crocodylus_niloticus Crocodylus_rhombifer )))))(Kentisuchus_spenceri (Dollosuchoides_densmorei (Thecachampsa_antiqua (Tomistoma_cairense ((Maomingosuchus_petrolica (Paratomistoma_courti (((Eogavialis_africanum (Gryposuchus_colombianus (Piscogavialis_jugaliperforatus (Gavialis_gangeticus Gavialis_lewisi ))))(Thoracosaurus_neocesariensis (Eothoracosaurus_mississippiensi Thoracosaurus_macrorhynchus )))(Eosuchus_lerichei Eosuchus_minor ))))(Tomistoma_lusitanica (Tomistoma_schlegelii (Gavialosuchus_eggenburgensis Toyotamaphimeia_machikanensis )))))))))(Brachyuranochampsa_eversolei Crocodylus_acer )))(Asiatosuchus_germanicus Prodiplocynodon_langi )))(Planocrania_hengdongensis (Planocrania_datangensis (Boverisuchus_magnifrons Boverisuchus_vorax ))))(Deinosuchus_riograndensis Deinosuchus_schwimmeri )))((Borealosuchus_sternbergii (Borealosuchus_griffithi (Borealosuchus_formidabilis (Borealosuchus_threeensis (Borealosuchus_acutidentatus Borealosuchus_wilsoni )))))(Diplocynodon_remensis (Diplocynodon_darwini (Diplocynodon_hantoniensis ((Diplocynodon_deponiae Diplocynodon_ratelii )(Diplocynodon_muelleri Diplocynodon_tormis ))))))))))*
(Bernissartia_fagesii ((Shamosuchus_djadochtaensis (Pachycheilosuchus_trinquei ((Pietraroiasuchus_ormezzanoi (Acynodon_iberoccitanus (Acynodon_adriaticus (Hylaeochampsa_vectiana Iharkutosuchus_makadii ))))(Allodaposuchus_precedens ((Agaresuchus_subjuniperus Arenysuchus_gascabadiolorum )(Lohuecosuchus_mechinorum Lohuecosuchus_megadontos ))))))((Leidyosuchus_canadensis (((((((Stangerochampsa_mccabei (Albertochampsa_langstoni (Brachychampsa_montana Brachychampsa_sealeyi )))((((Alligator_mcgrewi Alligator_prenasalis )(Eocaiman_cavernensis (Eocaiman_itaboraiensis Eocaiman_palaeocenicus )))(Alligator_olseni (Alligator_sinensis (Alligator_thomsoni (Alligator_mefferdi Alligator_mississippiensis )))))((((Allognathosuchus_polyodon Allognathosuchus_wartheni )(Wannaganosuchus_brachymanus (Arambourgia_gaudryi Hassiacosuchus_haupti )))(Ceratosuchus_burdoshi Navajosuchus_mooki ))(Procaimanoidea_kayi Procaimanoidea_utahensis ))))(Protocaiman_peligrensis (Chinatichampsus_wilsonorum (Globidentosuchus_brachyrostris (Gnatusuchus_pebasensis (Kuttanacaiman_iquitosensis ((Tsoabichi_greenriverensis (Necrosuchus_ionensis ((Bottosaurus_fustidens Bottosaurus_harlani )(Paleosuchus_palpebrosus Paleosuchus_trigonatus ))))((Centenariosuchus_gilmorei (Melanosuchus_niger (Caiman_latirostris ((Caiman_brevirostris (Caiman_wannlangstoni La_venta_Caiman ))(Caiman_crocodilus Caiman_yacare )))))((Mourasuchus_arendsi (Mourasuchus_amazonensis Mourasuchus_atopus ))(Purussaurus_neivensis (Purussaurus_brasiliensis Purussaurus_mirandai )))))))))))(Protoalligator_huiningensis ((Dongnanosuchus_hsui (Krabisuchus_siamogallicus Orientalosuchus_naduongensis ))(Eoalligator_chunyii Jiangxisuchus_nankangensis ))))(Prodiplocynodon_langi (Asiatosuchus_germanicus ((Asiatosuchus_depressifrons Crocodylus_affinis )(((Crocodylus_megarhinus ((Kambara_implexidens (Australosuchus_clarkae (Quinkana_spp Trilophosuchus_rackhami )))((Mecistops_cataphractus ((Rimasuchus_lloydi (Brochuchus_pigotti Euthecodon_arambourgii ))(Voay_robustus (Osteolaemus_osborni Osteolaemus_tetraspis ))))(Crocodylus_porosus (Crocodylus_niloticus Crocodylus_rhombifer )))))(Kentisuchus_spenceri (Dollosuchoides_densmorei (Thecachampsa_antiqua (Tomistoma_cairense ((Maomingosuchus_petrolica (Paratomistoma_courti (((Eogavialis_africanum (Gryposuchus_colombianus (Piscogavialis_jugaliperforatus (Gavialis_gangeticus Gavialis_lewisi ))))(Thoracosaurus_neocesariensis (Eothoracosaurus_mississippiensi Thoracosaurus_macrorhynchus )))(Eosuchus_lerichei Eosuchus_minor ))))(Tomistoma_lusitanica (Tomistoma_schlegelii (Gavialosuchus_eggenburgensis Toyotamaphimeia_machikanensis )))))))))(Brachyuranochampsa_eversolei Crocodylus_acer ))))))(Planocrania_hengdongensis (Planocrania_datangensis (Boverisuchus_magnifrons Boverisuchus_vorax ))))(Deinosuchus_riograndensis Deinosuchus_schwimmeri )))((Borealosuchus_sternbergii (Borealosuchus_griffithi (Borealosuchus_formidabilis (Borealosuchus_threeensis (Borealosuchus_acutidentatus Borealosuchus_wilsoni )))))(Diplocynodon_remensis (Diplocynodon_darwini (Diplocynodon_hantoniensis ((Diplocynodon_deponiae Diplocynodon_ratelii )(Diplocynodon_muelleri Diplocynodon_tormis )))))))))*
(Bernissartia_fagesii (((Shamosuchus_djadochtaensis (Acynodon_iberoccitanus (Acynodon_adriaticus (Hylaeochampsa_vectiana Iharkutosuchus_makadii ))))(Pietraroiasuchus_ormezzanoi (Pachycheilosuchus_trinquei (Allodaposuchus_precedens ((Agaresuchus_subjuniperus Arenysuchus_gascabadiolorum )(Lohuecosuchus_mechinorum Lohuecosuchus_megadontos ))))))((Leidyosuchus_canadensis (((((((Stangerochampsa_mccabei (Albertochampsa_langstoni (Brachychampsa_montana Brachychampsa_sealeyi )))((((Alligator_mcgrewi Alligator_prenasalis )(Eocaiman_palaeocenicus (Eocaiman_cavernensis Eocaiman_itaboraiensis )))(Alligator_olseni (Alligator_sinensis (Alligator_mefferdi (Alligator_mississippiensis Alligator_thomsoni )))))((((Allognathosuchus_polyodon Allognathosuchus_wartheni )(Wannaganosuchus_brachymanus (Arambourgia_gaudryi Hassiacosuchus_haupti )))(Ceratosuchus_burdoshi Navajosuchus_mooki ))(Procaimanoidea_kayi Procaimanoidea_utahensis ))))(Protocaiman_peligrensis (Chinatichampsus_wilsonorum (Gnatusuchus_pebasensis (Globidentosuchus_brachyrostris (Kuttanacaiman_iquitosensis (((Bottosaurus_fustidens Bottosaurus_harlani )(Tsoabichi_greenriverensis (Necrosuchus_ionensis (Paleosuchus_palpebrosus Paleosuchus_trigonatus ))))((Centenariosuchus_gilmorei (Melanosuchus_niger (Caiman_latirostris ((Caiman_brevirostris (Caiman_wannlangstoni La_venta_Caiman ))(Caiman_crocodilus Caiman_yacare )))))((Mourasuchus_amazonensis (Mourasuchus_arendsi Mourasuchus_atopus ))(Purussaurus_neivensis (Purussaurus_brasiliensis Purussaurus_mirandai )))))))))))(Protoalligator_huiningensis ((Dongnanosuchus_hsui (Krabisuchus_siamogallicus Orientalosuchus_naduongensis ))(Eoalligator_chunyii Jiangxisuchus_nankangensis ))))(((Asiatosuchus_depressifrons Crocodylus_affinis )(((Crocodylus_megarhinus ((Kambara_implexidens (Australosuchus_clarkae (Quinkana_spp Trilophosuchus_rackhami )))((Mecistops_cataphractus ((Brochuchus_pigotti Euthecodon_arambourgii )(Rimasuchus_lloydi (Voay_robustus (Osteolaemus_osborni Osteolaemus_tetraspis )))))(Crocodylus_porosus (Crocodylus_niloticus Crocodylus_rhombifer )))))(Kentisuchus_spenceri (Dollosuchoides_densmorei (Thecachampsa_antiqua (Tomistoma_cairense ((Maomingosuchus_petrolica (Paratomistoma_courti (((Eogavialis_africanum (Gryposuchus_colombianus (Piscogavialis_jugaliperforatus (Gavialis_gangeticus Gavialis_lewisi ))))(Thoracosaurus_neocesariensis (Eothoracosaurus_mississippiensi Thoracosaurus_macrorhynchus )))(Eosuchus_lerichei Eosuchus_minor ))))((Gavialosuchus_eggenburgensis Toyotamaphimeia_machikanensis )(Tomistoma_lusitanica Tomistoma_schlegelii ))))))))(Brachyuranochampsa_eversolei Crocodylus_acer )))(Asiatosuchus_germanicus Prodiplocynodon_langi )))(Planocrania_hengdongensis (Planocrania_datangensis (Boverisuchus_magnifrons Boverisuchus_vorax ))))(Deinosuchus_riograndensis Deinosuchus_schwimmeri )))((Borealosuchus_sternbergii (Borealosuchus_griffithi (Borealosuchus_formidabilis (Borealosuchus_threeensis (Borealosuchus_acutidentatus Borealosuchus_wilsoni )))))(Diplocynodon_remensis (Diplocynodon_darwini (Diplocynodon_hantoniensis (Diplocynodon_ratelii (Diplocynodon_deponiae (Diplocynodon_muelleri Diplocynodon_tormis ))))))))))*
(Bernissartia_fagesii ((Shamosuchus_djadochtaensis ((Pietraroiasuchus_ormezzanoi (Acynodon_iberoccitanus (Acynodon_adriaticus (Hylaeochampsa_vectiana Iharkutosuchus_makadii ))))(Pachycheilosuchus_trinquei (Allodaposuchus_precedens ((Agaresuchus_subjuniperus Arenysuchus_gascabadiolorum )(Lohuecosuchus_mechinorum Lohuecosuchus_megadontos ))))))((Leidyosuchus_canadensis ((((((Stangerochampsa_mccabei (Albertochampsa_langstoni ((((Alligator_mcgrewi Alligator_prenasalis )(Alligator_olseni (Alligator_sinensis (Alligator_thomsoni (Alligator_mefferdi Alligator_mississippiensis )))))((((Allognathosuchus_polyodon Allognathosuchus_wartheni )(Wannaganosuchus_brachymanus (Arambourgia_gaudryi Hassiacosuchus_haupti )))(Ceratosuchus_burdoshi Navajosuchus_mooki ))(Procaimanoidea_kayi Procaimanoidea_utahensis )))((Gnatusuchus_pebasensis (Globidentosuchus_brachyrostris (Kuttanacaiman_iquitosensis (((Tsoabichi_greenriverensis ((Bottosaurus_fustidens Bottosaurus_harlani )(Paleosuchus_palpebrosus Paleosuchus_trigonatus )))(Centenariosuchus_gilmorei ((Melanosuchus_niger (Caiman_latirostris ((Caiman_brevirostris (Caiman_wannlangstoni La_venta_Caiman ))(Caiman_crocodilus Caiman_yacare ))))((Mourasuchus_arendsi (Mourasuchus_amazonensis Mourasuchus_atopus ))(Purussaurus_neivensis (Purussaurus_brasiliensis Purussaurus_mirandai ))))))(Necrosuchus_ionensis (Eocaiman_cavernensis (Eocaiman_itaboraiensis Eocaiman_palaeocenicus )))))))(Chinatichampsus_wilsonorum Protocaiman_peligrensis )))))(Brachychampsa_montana Brachychampsa_sealeyi ))(Protoalligator_huiningensis ((Dongnanosuchus_hsui (Krabisuchus_siamogallicus Orientalosuchus_naduongensis ))(Eoalligator_chunyii Jiangxisuchus_nankangensis ))))(Prodiplocynodon_langi (Asiatosuchus_germanicus ((Asiatosuchus_depressifrons Crocodylus_affinis )(((Crocodylus_megarhinus ((Kambara_implexidens (Australosuchus_clarkae (Quinkana_spp Trilophosuchus_rackhami )))((Mecistops_cataphractus ((Brochuchus_pigotti Euthecodon_arambourgii )(Rimasuchus_lloydi (Voay_robustus (Osteolaemus_osborni Osteolaemus_tetraspis )))))(Crocodylus_porosus (Crocodylus_niloticus Crocodylus_rhombifer )))))(Kentisuchus_spenceri (Dollosuchoides_densmorei (Thecachampsa_antiqua (Tomistoma_cairense ((Maomingosuchus_petrolica (Paratomistoma_courti (((Eogavialis_africanum ((Gavialis_gangeticus Gavialis_lewisi )(Gryposuchus_colombianus Piscogavialis_jugaliperforatus )))(Eothoracosaurus_mississippiensi (Thoracosaurus_macrorhynchus Thoracosaurus_neocesariensis )))(Eosuchus_lerichei Eosuchus_minor ))))(Tomistoma_lusitanica (Tomistoma_schlegelii (Gavialosuchus_eggenburgensis Toyotamaphimeia_machikanensis )))))))))(Brachyuranochampsa_eversolei Crocodylus_acer ))))))(Planocrania_hengdongensis (Planocrania_datangensis (Boverisuchus_magnifrons Boverisuchus_vorax ))))(Deinosuchus_riograndensis Deinosuchus_schwimmeri )))((Borealosuchus_sternbergii (Borealosuchus_griffithi (Borealosuchus_formidabilis (Borealosuchus_threeensis (Borealosuchus_acutidentatus Borealosuchus_wilsoni )))))(Diplocynodon_remensis (Diplocynodon_darwini (Diplocynodon_hantoniensis ((Diplocynodon_deponiae Diplocynodon_ratelii )(Diplocynodon_muelleri Diplocynodon_tormis )))))))))*
(Bernissartia_fagesii ((Pachycheilosuchus_trinquei (Shamosuchus_djadochtaensis ((Acynodon_iberoccitanus (Acynodon_adriaticus (Hylaeochampsa_vectiana Iharkutosuchus_makadii )))(Pietraroiasuchus_ormezzanoi (Allodaposuchus_precedens ((Agaresuchus_subjuniperus Arenysuchus_gascabadiolorum )(Lohuecosuchus_mechinorum Lohuecosuchus_megadontos )))))))((Leidyosuchus_canadensis (((((((Stangerochampsa_mccabei (Albertochampsa_langstoni (Brachychampsa_montana Brachychampsa_sealeyi )))((((Alligator_mcgrewi Alligator_prenasalis )(Eocaiman_cavernensis (Eocaiman_itaboraiensis Eocaiman_palaeocenicus )))(Alligator_olseni (Alligator_sinensis (Alligator_mefferdi (Alligator_mississippiensis Alligator_thomsoni )))))((((Allognathosuchus_polyodon Allognathosuchus_wartheni )(Wannaganosuchus_brachymanus (Arambourgia_gaudryi Hassiacosuchus_haupti )))(Ceratosuchus_burdoshi Navajosuchus_mooki ))(Procaimanoidea_kayi Procaimanoidea_utahensis ))))(Protocaiman_peligrensis (Chinatichampsus_wilsonorum (Globidentosuchus_brachyrostris (Gnatusuchus_pebasensis (Kuttanacaiman_iquitosensis ((Tsoabichi_greenriverensis ((Bottosaurus_fustidens Bottosaurus_harlani )(Paleosuchus_palpebrosus Paleosuchus_trigonatus )))((Centenariosuchus_gilmorei (Necrosuchus_ionensis (Melanosuchus_niger (Caiman_latirostris ((Caiman_brevirostris (Caiman_wannlangstoni La_venta_Caiman ))(Caiman_crocodilus Caiman_yacare ))))))((Mourasuchus_atopus (Mourasuchus_amazonensis Mourasuchus_arendsi ))(Purussaurus_neivensis (Purussaurus_brasiliensis Purussaurus_mirandai )))))))))))(Protoalligator_huiningensis ((Dongnanosuchus_hsui (Krabisuchus_siamogallicus Orientalosuchus_naduongensis ))(Eoalligator_chunyii Jiangxisuchus_nankangensis ))))(((Asiatosuchus_depressifrons Crocodylus_affinis )(((Crocodylus_megarhinus ((Kambara_implexidens (Australosuchus_clarkae (Quinkana_spp Trilophosuchus_rackhami )))((Mecistops_cataphractus ((Rimasuchus_lloydi (Brochuchus_pigotti Euthecodon_arambourgii ))(Voay_robustus (Osteolaemus_osborni Osteolaemus_tetraspis ))))(Crocodylus_porosus (Crocodylus_niloticus Crocodylus_rhombifer )))))(Kentisuchus_spenceri (Dollosuchoides_densmorei (Thecachampsa_antiqua (Tomistoma_cairense ((Maomingosuchus_petrolica (Paratomistoma_courti (((Eogavialis_africanum ((Gavialis_gangeticus Gavialis_lewisi )(Gryposuchus_colombianus Piscogavialis_jugaliperforatus )))(Thoracosaurus_neocesariensis (Eothoracosaurus_mississippiensi Thoracosaurus_macrorhynchus )))(Eosuchus_lerichei Eosuchus_minor ))))(Tomistoma_lusitanica (Tomistoma_schlegelii (Gavialosuchus_eggenburgensis Toyotamaphimeia_machikanensis )))))))))(Brachyuranochampsa_eversolei Crocodylus_acer )))(Asiatosuchus_germanicus Prodiplocynodon_langi )))(Planocrania_hengdongensis (Planocrania_datangensis (Boverisuchus_magnifrons Boverisuchus_vorax ))))(Deinosuchus_riograndensis Deinosuchus_schwimmeri )))((Borealosuchus_griffithi (Borealosuchus_sternbergii (Borealosuchus_formidabilis (Borealosuchus_acutidentatus (Borealosuchus_threeensis Borealosuchus_wilsoni )))))(Diplocynodon_remensis (Diplocynodon_darwini (Diplocynodon_hantoniensis (Diplocynodon_ratelii (Diplocynodon_tormis (Diplocynodon_deponiae Diplocynodon_muelleri ))))))))))*
(Bernissartia_fagesii (((Shamosuchus_djadochtaensis (Acynodon_iberoccitanus (Acynodon_adriaticus (Hylaeochampsa_vectiana Iharkutosuchus_makadii ))))(Pietraroiasuchus_ormezzanoi (Pachycheilosuchus_trinquei (Allodaposuchus_precedens ((Agaresuchus_subjuniperus Arenysuchus_gascabadiolorum )(Lohuecosuchus_mechinorum Lohuecosuchus_megadontos ))))))((Leidyosuchus_canadensis (((((((Albertochampsa_langstoni Stangerochampsa_mccabei )((((Alligator_mcgrewi Alligator_prenasalis )(Alligator_olseni ((Alligator_thomsoni (Alligator_mefferdi Alligator_mississippiensis ))(Alligator_sinensis (Eocaiman_cavernensis (Eocaiman_itaboraiensis Eocaiman_palaeocenicus ))))))((((Allognathosuchus_polyodon Allognathosuchus_wartheni )(Wannaganosuchus_brachymanus (Arambourgia_gaudryi Hassiacosuchus_haupti )))(Ceratosuchus_burdoshi Navajosuchus_mooki ))(Procaimanoidea_kayi Procaimanoidea_utahensis )))(Protocaiman_peligrensis (Chinatichampsus_wilsonorum (Gnatusuchus_pebasensis (Globidentosuchus_brachyrostris (Kuttanacaiman_iquitosensis (((Bottosaurus_fustidens Bottosaurus_harlani )((Necrosuchus_ionensis Tsoabichi_greenriverensis )(Paleosuchus_palpebrosus Paleosuchus_trigonatus )))(Centenariosuchus_gilmorei ((Melanosuchus_niger (Caiman_latirostris ((Caiman_brevirostris (Caiman_wannlangstoni La_venta_Caiman ))(Caiman_crocodilus Caiman_yacare ))))((Mourasuchus_arendsi (Mourasuchus_amazonensis Mourasuchus_atopus ))(Purussaurus_neivensis (Purussaurus_brasiliensis Purussaurus_mirandai )))))))))))))(Brachychampsa_montana Brachychampsa_sealeyi ))(Protoalligator_huiningensis ((Dongnanosuchus_hsui (Krabisuchus_siamogallicus Orientalosuchus_naduongensis ))(Eoalligator_chunyii Jiangxisuchus_nankangensis ))))(Asiatosuchus_germanicus (Prodiplocynodon_langi ((Asiatosuchus_depressifrons Crocodylus_affinis )(((Crocodylus_megarhinus ((Kambara_implexidens (Australosuchus_clarkae (Quinkana_spp Trilophosuchus_rackhami )))((Mecistops_cataphractus (Rimasuchus_lloydi ((Brochuchus_pigotti Euthecodon_arambourgii )(Voay_robustus (Osteolaemus_osborni Osteolaemus_tetraspis )))))(Crocodylus_porosus (Crocodylus_niloticus Crocodylus_rhombifer )))))(Kentisuchus_spenceri (Dollosuchoides_densmorei (Thecachampsa_antiqua (Tomistoma_cairense ((Maomingosuchus_petrolica (Paratomistoma_courti (((Eogavialis_africanum (Gryposuchus_colombianus (Piscogavialis_jugaliperforatus (Gavialis_gangeticus Gavialis_lewisi ))))(Eothoracosaurus_mississippiensi (Thoracosaurus_macrorhynchus Thoracosaurus_neocesariensis )))(Eosuchus_lerichei Eosuchus_minor ))))((Gavialosuchus_eggenburgensis Toyotamaphimeia_machikanensis )(Tomistoma_lusitanica Tomistoma_schlegelii ))))))))(Brachyuranochampsa_eversolei Crocodylus_acer ))))))(Planocrania_hengdongensis (Planocrania_datangensis (Boverisuchus_magnifrons Boverisuchus_vorax ))))(Deinosuchus_riograndensis Deinosuchus_schwimmeri )))((Borealosuchus_sternbergii (Borealosuchus_griffithi (Borealosuchus_formidabilis (Borealosuchus_wilsoni (Borealosuchus_acutidentatus Borealosuchus_threeensis )))))(Diplocynodon_remensis (Diplocynodon_darwini (Diplocynodon_hantoniensis ((Diplocynodon_deponiae Diplocynodon_ratelii )(Diplocynodon_muelleri Diplocynodon_tormis )))))))))*
(Bernissartia_fagesii (Shamosuchus_djadochtaensis (((Pietraroiasuchus_ormezzanoi (Acynodon_iberoccitanus (Acynodon_adriaticus (Hylaeochampsa_vectiana Iharkutosuchus_makadii ))))(Pachycheilosuchus_trinquei (Arenysuchus_gascabadiolorum ((Agaresuchus_subjuniperus Allodaposuchus_precedens )(Lohuecosuchus_mechinorum Lohuecosuchus_megadontos )))))((Leidyosuchus_canadensis (((((((Albertochampsa_langstoni Stangerochampsa_mccabei )(((((Alligator_mcgrewi Alligator_prenasalis )(Eocaiman_cavernensis (Eocaiman_itaboraiensis Eocaiman_palaeocenicus )))(Alligator_olseni (Alligator_sinensis (Alligator_mefferdi (Alligator_mississippiensis Alligator_thomsoni )))))((((Allognathosuchus_polyodon Allognathosuchus_wartheni )(Wannaganosuchus_brachymanus (Arambourgia_gaudryi Hassiacosuchus_haupti )))(Ceratosuchus_burdoshi Navajosuchus_mooki ))(Procaimanoidea_kayi Procaimanoidea_utahensis )))(Chinatichampsus_wilsonorum (Protocaiman_peligrensis (Gnatusuchus_pebasensis (Globidentosuchus_brachyrostris (Kuttanacaiman_iquitosensis (((Tsoabichi_greenriverensis (Bottosaurus_fustidens Bottosaurus_harlani ))(Necrosuchus_ionensis (Paleosuchus_palpebrosus Paleosuchus_trigonatus )))(Centenariosuchus_gilmorei ((Melanosuchus_niger (Caiman_latirostris ((Caiman_brevirostris (Caiman_wannlangstoni La_venta_Caiman ))(Caiman_crocodilus Caiman_yacare ))))((Mourasuchus_arendsi (Mourasuchus_amazonensis Mourasuchus_atopus ))(Purussaurus_neivensis (Purussaurus_brasiliensis Purussaurus_mirandai )))))))))))))(Brachychampsa_montana Brachychampsa_sealeyi ))(Protoalligator_huiningensis ((Dongnanosuchus_hsui (Krabisuchus_siamogallicus Orientalosuchus_naduongensis ))(Eoalligator_chunyii Jiangxisuchus_nankangensis ))))(((Asiatosuchus_depressifrons Crocodylus_affinis )(((Crocodylus_megarhinus ((Kambara_implexidens (Australosuchus_clarkae (Quinkana_spp Trilophosuchus_rackhami )))((Mecistops_cataphractus ((Brochuchus_pigotti Euthecodon_arambourgii )(Rimasuchus_lloydi (Voay_robustus (Osteolaemus_osborni Osteolaemus_tetraspis )))))(Crocodylus_porosus (Crocodylus_niloticus Crocodylus_rhombifer )))))(Kentisuchus_spenceri (Dollosuchoides_densmorei (Thecachampsa_antiqua (Tomistoma_cairense ((Maomingosuchus_petrolica (Paratomistoma_courti (((Eogavialis_africanum ((Gavialis_gangeticus Gavialis_lewisi )(Gryposuchus_colombianus Piscogavialis_jugaliperforatus )))(Eothoracosaurus_mississippiensi (Thoracosaurus_macrorhynchus Thoracosaurus_neocesariensis )))(Eosuchus_lerichei Eosuchus_minor ))))((Gavialosuchus_eggenburgensis Toyotamaphimeia_machikanensis )(Tomistoma_lusitanica Tomistoma_schlegelii ))))))))(Brachyuranochampsa_eversolei Crocodylus_acer )))(Asiatosuchus_germanicus Prodiplocynodon_langi )))(Planocrania_hengdongensis (Planocrania_datangensis (Boverisuchus_magnifrons Boverisuchus_vorax ))))(Deinosuchus_riograndensis Deinosuchus_schwimmeri )))((Borealosuchus_sternbergii (Borealosuchus_griffithi (Borealosuchus_formidabilis (Borealosuchus_wilsoni (Borealosuchus_acutidentatus Borealosuchus_threeensis )))))(Diplocynodon_remensis (Diplocynodon_darwini (Diplocynodon_hantoniensis (Diplocynodon_deponiae (Diplocynodon_ratelii (Diplocynodon_muelleri Diplocynodon_tormis )))))))))))*
(Bernissartia_fagesii ((Pachycheilosuchus_trinquei (Shamosuchus_djadochtaensis ((Acynodon_iberoccitanus (Acynodon_adriaticus (Hylaeochampsa_vectiana Iharkutosuchus_makadii )))(Pietraroiasuchus_ormezzanoi (Allodaposuchus_precedens ((Agaresuchus_subjuniperus Arenysuchus_gascabadiolorum )(Lohuecosuchus_mechinorum Lohuecosuchus_megadontos )))))))((Leidyosuchus_canadensis ((((((Stangerochampsa_mccabei (Albertochampsa_langstoni (((((Alligator_mcgrewi Alligator_prenasalis )(Eocaiman_cavernensis (Eocaiman_itaboraiensis Eocaiman_palaeocenicus )))(Alligator_olseni (Alligator_sinensis (Alligator_mefferdi (Alligator_mississippiensis Alligator_thomsoni )))))((((Allognathosuchus_polyodon Allognathosuchus_wartheni )(Wannaganosuchus_brachymanus (Arambourgia_gaudryi Hassiacosuchus_haupti )))(Ceratosuchus_burdoshi Navajosuchus_mooki ))(Procaimanoidea_kayi Procaimanoidea_utahensis )))(Protocaiman_peligrensis (Chinatichampsus_wilsonorum (Gnatusuchus_pebasensis (Globidentosuchus_brachyrostris (Kuttanacaiman_iquitosensis (((Tsoabichi_greenriverensis (Bottosaurus_fustidens Bottosaurus_harlani ))(Necrosuchus_ionensis (Paleosuchus_palpebrosus Paleosuchus_trigonatus )))(Centenariosuchus_gilmorei ((Melanosuchus_niger (Caiman_latirostris ((Caiman_brevirostris (Caiman_wannlangstoni La_venta_Caiman ))(Caiman_crocodilus Caiman_yacare ))))((Mourasuchus_arendsi (Mourasuchus_amazonensis Mourasuchus_atopus ))(Purussaurus_neivensis (Purussaurus_brasiliensis Purussaurus_mirandai ))))))))))))))(Brachychampsa_montana Brachychampsa_sealeyi ))(Protoalligator_huiningensis ((Dongnanosuchus_hsui (Krabisuchus_siamogallicus Orientalosuchus_naduongensis ))(Eoalligator_chunyii Jiangxisuchus_nankangensis ))))(Prodiplocynodon_langi (Asiatosuchus_germanicus ((Asiatosuchus_depressifrons Crocodylus_affinis )(((Crocodylus_megarhinus ((Kambara_implexidens (Australosuchus_clarkae (Quinkana_spp Trilophosuchus_rackhami )))((Mecistops_cataphractus ((Brochuchus_pigotti Euthecodon_arambourgii )(Rimasuchus_lloydi (Voay_robustus (Osteolaemus_osborni Osteolaemus_tetraspis )))))(Crocodylus_porosus (Crocodylus_niloticus Crocodylus_rhombifer )))))(Kentisuchus_spenceri (Dollosuchoides_densmorei (Thecachampsa_antiqua (Tomistoma_cairense ((Maomingosuchus_petrolica (Paratomistoma_courti (((Eogavialis_africanum ((Gavialis_gangeticus Gavialis_lewisi )(Gryposuchus_colombianus Piscogavialis_jugaliperforatus )))(Eothoracosaurus_mississippiensi (Thoracosaurus_macrorhynchus Thoracosaurus_neocesariensis )))(Eosuchus_lerichei Eosuchus_minor ))))((Gavialosuchus_eggenburgensis Toyotamaphimeia_machikanensis )(Tomistoma_lusitanica Tomistoma_schlegelii ))))))))(Brachyuranochampsa_eversolei Crocodylus_acer ))))))(Planocrania_hengdongensis (Planocrania_datangensis (Boverisuchus_magnifrons Boverisuchus_vorax ))))(Deinosuchus_riograndensis Deinosuchus_schwimmeri )))((Borealosuchus_sternbergii (Borealosuchus_griffithi (Borealosuchus_formidabilis (Borealosuchus_wilsoni (Borealosuchus_acutidentatus Borealosuchus_threeensis )))))(Diplocynodon_remensis (Diplocynodon_darwini (Diplocynodon_hantoniensis (Diplocynodon_deponiae (Diplocynodon_ratelii (Diplocynodon_muelleri Diplocynodon_tormis ))))))))))*
(Bernissartia_fagesii ((Shamosuchus_djadochtaensis ((Pietraroiasuchus_ormezzanoi (Acynodon_iberoccitanus (Acynodon_adriaticus (Hylaeochampsa_vectiana Iharkutosuchus_makadii ))))(Pachycheilosuchus_trinquei (Allodaposuchus_precedens ((Agaresuchus_subjuniperus Arenysuchus_gascabadiolorum )(Lohuecosuchus_mechinorum Lohuecosuchus_megadontos ))))))((Leidyosuchus_canadensis (((((((Stangerochampsa_mccabei (Albertochampsa_langstoni (Brachychampsa_montana Brachychampsa_sealeyi )))((((Alligator_mcgrewi Alligator_prenasalis )(Eocaiman_cavernensis (Eocaiman_itaboraiensis Eocaiman_palaeocenicus )))(Alligator_olseni (Alligator_sinensis (Alligator_thomsoni (Alligator_mefferdi Alligator_mississippiensis )))))((((Allognathosuchus_polyodon Allognathosuchus_wartheni )(Wannaganosuchus_brachymanus (Arambourgia_gaudryi Hassiacosuchus_haupti )))(Ceratosuchus_burdoshi Navajosuchus_mooki ))(Procaimanoidea_kayi Procaimanoidea_utahensis ))))(Protocaiman_peligrensis (Chinatichampsus_wilsonorum (Gnatusuchus_pebasensis (Globidentosuchus_brachyrostris (Kuttanacaiman_iquitosensis ((Necrosuchus_ionensis (Tsoabichi_greenriverensis ((Bottosaurus_fustidens Bottosaurus_harlani )(Paleosuchus_palpebrosus Paleosuchus_trigonatus ))))(Centenariosuchus_gilmorei ((Melanosuchus_niger (Caiman_latirostris ((Caiman_brevirostris (Caiman_wannlangstoni La_venta_Caiman ))(Caiman_crocodilus Caiman_yacare ))))((Mourasuchus_arendsi (Mourasuchus_amazonensis Mourasuchus_atopus ))(Purussaurus_neivensis (Purussaurus_brasiliensis Purussaurus_mirandai ))))))))))))(Protoalligator_huiningensis ((Dongnanosuchus_hsui (Krabisuchus_siamogallicus Orientalosuchus_naduongensis ))(Eoalligator_chunyii Jiangxisuchus_nankangensis ))))(((Asiatosuchus_depressifrons Crocodylus_affinis )(((Crocodylus_megarhinus ((Kambara_implexidens (Australosuchus_clarkae (Quinkana_spp Trilophosuchus_rackhami )))((Mecistops_cataphractus (Rimasuchus_lloydi ((Brochuchus_pigotti Euthecodon_arambourgii )(Voay_robustus (Osteolaemus_osborni Osteolaemus_tetraspis )))))(Crocodylus_porosus (Crocodylus_niloticus Crocodylus_rhombifer )))))(Kentisuchus_spenceri (Dollosuchoides_densmorei (Thecachampsa_antiqua (Tomistoma_cairense ((Maomingosuchus_petrolica (Paratomistoma_courti (((Eogavialis_africanum (Gryposuchus_colombianus (Piscogavialis_jugaliperforatus (Gavialis_gangeticus Gavialis_lewisi ))))(Eothoracosaurus_mississippiensi (Thoracosaurus_macrorhynchus Thoracosaurus_neocesariensis )))(Eosuchus_lerichei Eosuchus_minor ))))(Tomistoma_lusitanica (Tomistoma_schlegelii (Gavialosuchus_eggenburgensis Toyotamaphimeia_machikanensis )))))))))(Brachyuranochampsa_eversolei Crocodylus_acer )))(Asiatosuchus_germanicus Prodiplocynodon_langi )))(Planocrania_hengdongensis (Planocrania_datangensis (Boverisuchus_magnifrons Boverisuchus_vorax ))))(Deinosuchus_riograndensis Deinosuchus_schwimmeri )))((Borealosuchus_sternbergii (Borealosuchus_griffithi (Borealosuchus_formidabilis (Borealosuchus_wilsoni (Borealosuchus_acutidentatus Borealosuchus_threeensis )))))(Diplocynodon_remensis (Diplocynodon_darwini (Diplocynodon_hantoniensis (Diplocynodon_ratelii (Diplocynodon_deponiae (Diplocynodon_muelleri Diplocynodon_tormis ))))))))))*
(Bernissartia_fagesii (Shamosuchus_djadochtaensis (((Pietraroiasuchus_ormezzanoi (Acynodon_iberoccitanus (Acynodon_adriaticus (Hylaeochampsa_vectiana Iharkutosuchus_makadii ))))(Pachycheilosuchus_trinquei (Arenysuchus_gascabadiolorum ((Agaresuchus_subjuniperus Allodaposuchus_precedens )(Lohuecosuchus_mechinorum Lohuecosuchus_megadontos )))))((Leidyosuchus_canadensis ((((((Albertochampsa_langstoni (Stangerochampsa_mccabei ((((Alligator_mcgrewi Alligator_prenasalis )(Alligator_olseni (Alligator_sinensis (Alligator_thomsoni (Alligator_mefferdi Alligator_mississippiensis )))))((((Allognathosuchus_polyodon Allognathosuchus_wartheni )(Wannaganosuchus_brachymanus (Arambourgia_gaudryi Hassiacosuchus_haupti )))(Ceratosuchus_burdoshi Navajosuchus_mooki ))(Procaimanoidea_kayi Procaimanoidea_utahensis )))(Chinatichampsus_wilsonorum (Protocaiman_peligrensis (Gnatusuchus_pebasensis (Globidentosuchus_brachyrostris (Kuttanacaiman_iquitosensis (((Tsoabichi_greenriverensis ((Bottosaurus_fustidens Bottosaurus_harlani )(Paleosuchus_palpebrosus Paleosuchus_trigonatus )))((Melanosuchus_niger (Caiman_latirostris ((Caiman_brevirostris (Caiman_wannlangstoni La_venta_Caiman ))(Caiman_crocodilus Caiman_yacare ))))(Centenariosuchus_gilmorei ((Mourasuchus_atopus (Mourasuchus_amazonensis Mourasuchus_arendsi ))(Purussaurus_neivensis (Purussaurus_brasiliensis Purussaurus_mirandai ))))))(Necrosuchus_ionensis (Eocaiman_cavernensis (Eocaiman_itaboraiensis Eocaiman_palaeocenicus ))))))))))))(Brachychampsa_montana Brachychampsa_sealeyi ))(Protoalligator_huiningensis ((Dongnanosuchus_hsui (Krabisuchus_siamogallicus Orientalosuchus_naduongensis ))(Eoalligator_chunyii Jiangxisuchus_nankangensis ))))(((Asiatosuchus_depressifrons Crocodylus_affinis )((((Kambara_implexidens (Australosuchus_clarkae (Quinkana_spp Trilophosuchus_rackhami )))(Crocodylus_megarhinus ((Mecistops_cataphractus (Rimasuchus_lloydi ((Brochuchus_pigotti Euthecodon_arambourgii )(Voay_robustus (Osteolaemus_osborni Osteolaemus_tetraspis )))))(Crocodylus_porosus (Crocodylus_niloticus Crocodylus_rhombifer )))))(Kentisuchus_spenceri (Dollosuchoides_densmorei (Thecachampsa_antiqua (Tomistoma_cairense (((((Eogavialis_africanum (Piscogavialis_jugaliperforatus (Gryposuchus_colombianus (Gavialis_gangeticus Gavialis_lewisi ))))(Thoracosaurus_neocesariensis (Eothoracosaurus_mississippiensi Thoracosaurus_macrorhynchus )))(Eosuchus_lerichei Eosuchus_minor ))(Maomingosuchus_petrolica Paratomistoma_courti ))((Gavialosuchus_eggenburgensis Toyotamaphimeia_machikanensis )(Tomistoma_lusitanica Tomistoma_schlegelii ))))))))(Brachyuranochampsa_eversolei Crocodylus_acer )))(Asiatosuchus_germanicus Prodiplocynodon_langi )))(Planocrania_hengdongensis (Planocrania_datangensis (Boverisuchus_magnifrons Boverisuchus_vorax ))))(Deinosuchus_riograndensis Deinosuchus_schwimmeri )))((Borealosuchus_sternbergii (Borealosuchus_griffithi (Borealosuchus_formidabilis (Borealosuchus_acutidentatus (Borealosuchus_threeensis Borealosuchus_wilsoni )))))(Diplocynodon_remensis (Diplocynodon_darwini (Diplocynodon_hantoniensis (Diplocynodon_ratelii (Diplocynodon_muelleri (Diplocynodon_deponiae Diplocynodon_tormis )))))))))))*
(Bernissartia_fagesii (Shamosuchus_djadochtaensis (((Pietraroiasuchus_ormezzanoi (Acynodon_iberoccitanus (Acynodon_adriaticus (Hylaeochampsa_vectiana Iharkutosuchus_makadii ))))(Pachycheilosuchus_trinquei (Arenysuchus_gascabadiolorum (Allodaposuchus_precedens (Agaresuchus_subjuniperus (Lohuecosuchus_mechinorum Lohuecosuchus_megadontos ))))))((Leidyosuchus_canadensis ((((((Albertochampsa_langstoni (Stangerochampsa_mccabei ((((Alligator_mcgrewi Alligator_prenasalis )(Alligator_olseni (Alligator_sinensis (Alligator_thomsoni (Alligator_mefferdi Alligator_mississippiensis )))))((((Allognathosuchus_polyodon Allognathosuchus_wartheni )(Wannaganosuchus_brachymanus (Arambourgia_gaudryi Hassiacosuchus_haupti )))(Ceratosuchus_burdoshi Navajosuchus_mooki ))(Procaimanoidea_kayi Procaimanoidea_utahensis )))((Gnatusuchus_pebasensis (Globidentosuchus_brachyrostris (Kuttanacaiman_iquitosensis ((Tsoabichi_greenriverensis ((Bottosaurus_fustidens Bottosaurus_harlani )(Paleosuchus_palpebrosus Paleosuchus_trigonatus )))(((Melanosuchus_niger (Caiman_latirostris ((Caiman_brevirostris (Caiman_wannlangstoni La_venta_Caiman ))(Caiman_crocodilus Caiman_yacare ))))(Necrosuchus_ionensis (Eocaiman_cavernensis (Eocaiman_itaboraiensis Eocaiman_palaeocenicus ))))(Centenariosuchus_gilmorei ((Mourasuchus_atopus (Mourasuchus_amazonensis Mourasuchus_arendsi ))(Purussaurus_neivensis (Purussaurus_brasiliensis Purussaurus_mirandai )))))))))(Chinatichampsus_wilsonorum Protocaiman_peligrensis )))))(Brachychampsa_montana Brachychampsa_sealeyi ))(Protoalligator_huiningensis ((Dongnanosuchus_hsui (Krabisuchus_siamogallicus Orientalosuchus_naduongensis ))(Eoalligator_chunyii Jiangxisuchus_nankangensis ))))(Asiatosuchus_germanicus (Prodiplocynodon_langi ((Asiatosuchus_depressifrons Crocodylus_affinis )(((Crocodylus_megarhinus ((Kambara_implexidens (Australosuchus_clarkae (Quinkana_spp Trilophosuchus_rackhami )))((Mecistops_cataphractus (Rimasuchus_lloydi ((Brochuchus_pigotti Euthecodon_arambourgii )(Voay_robustus (Osteolaemus_osborni Osteolaemus_tetraspis )))))(Crocodylus_porosus (Crocodylus_niloticus Crocodylus_rhombifer )))))(Kentisuchus_spenceri (Dollosuchoides_densmorei (Thecachampsa_antiqua (Tomistoma_cairense ((Maomingosuchus_petrolica (Paratomistoma_courti (((Eogavialis_africanum (Gryposuchus_colombianus (Piscogavialis_jugaliperforatus (Gavialis_gangeticus Gavialis_lewisi ))))(Thoracosaurus_macrorhynchus (Eothoracosaurus_mississippiensi Thoracosaurus_neocesariensis )))(Eosuchus_lerichei Eosuchus_minor ))))((Gavialosuchus_eggenburgensis Toyotamaphimeia_machikanensis )(Tomistoma_lusitanica Tomistoma_schlegelii ))))))))(Brachyuranochampsa_eversolei Crocodylus_acer ))))))(Planocrania_hengdongensis (Planocrania_datangensis (Boverisuchus_magnifrons Boverisuchus_vorax ))))(Deinosuchus_riograndensis Deinosuchus_schwimmeri )))((Borealosuchus_sternbergii (Borealosuchus_griffithi (Borealosuchus_formidabilis (Borealosuchus_wilsoni (Borealosuchus_acutidentatus Borealosuchus_threeensis )))))(Diplocynodon_remensis (Diplocynodon_darwini (Diplocynodon_hantoniensis (Diplocynodon_ratelii (Diplocynodon_deponiae (Diplocynodon_muelleri Diplocynodon_tormis )))))))))))*
(Bernissartia_fagesii (Shamosuchus_djadochtaensis (((Pietraroiasuchus_ormezzanoi (Acynodon_iberoccitanus (Acynodon_adriaticus (Hylaeochampsa_vectiana Iharkutosuchus_makadii ))))(Pachycheilosuchus_trinquei (Arenysuchus_gascabadiolorum (Agaresuchus_subjuniperus (Allodaposuchus_precedens (Lohuecosuchus_mechinorum Lohuecosuchus_megadontos ))))))((Leidyosuchus_canadensis (((((((Albertochampsa_langstoni Stangerochampsa_mccabei )((((Alligator_prenasalis (Alligator_mcgrewi (Eocaiman_itaboraiensis (Eocaiman_cavernensis Eocaiman_palaeocenicus ))))(Alligator_olseni (Alligator_sinensis (Alligator_mississippiensis (Alligator_mefferdi Alligator_thomsoni )))))((((Allognathosuchus_polyodon Allognathosuchus_wartheni )(Wannaganosuchus_brachymanus (Arambourgia_gaudryi Hassiacosuchus_haupti )))(Ceratosuchus_burdoshi Navajosuchus_mooki ))(Procaimanoidea_kayi Procaimanoidea_utahensis )))((Gnatusuchus_pebasensis (Globidentosuchus_brachyrostris (Kuttanacaiman_iquitosensis ((((Bottosaurus_fustidens Bottosaurus_harlani )(Paleosuchus_palpebrosus Paleosuchus_trigonatus ))(Necrosuchus_ionensis Tsoabichi_greenriverensis ))((Melanosuchus_niger (Caiman_latirostris ((Caiman_brevirostris (Caiman_wannlangstoni La_venta_Caiman ))(Caiman_crocodilus Caiman_yacare ))))(Centenariosuchus_gilmorei ((Mourasuchus_amazonensis (Mourasuchus_arendsi Mourasuchus_atopus ))(Purussaurus_neivensis (Purussaurus_brasiliensis Purussaurus_mirandai )))))))))(Chinatichampsus_wilsonorum Protocaiman_peligrensis ))))(Brachychampsa_montana Brachychampsa_sealeyi ))(Protoalligator_huiningensis ((Dongnanosuchus_hsui (Krabisuchus_siamogallicus Orientalosuchus_naduongensis ))(Eoalligator_chunyii Jiangxisuchus_nankangensis ))))(((Asiatosuchus_depressifrons Crocodylus_affinis )(((Crocodylus_megarhinus ((Kambara_implexidens (Australosuchus_clarkae (Quinkana_spp Trilophosuchus_rackhami )))((Mecistops_cataphractus (Rimasuchus_lloydi ((Brochuchus_pigotti Euthecodon_arambourgii )(Voay_robustus (Osteolaemus_osborni Osteolaemus_tetraspis )))))(Crocodylus_porosus (Crocodylus_niloticus Crocodylus_rhombifer )))))(Kentisuchus_spenceri (Dollosuchoides_densmorei (Thecachampsa_antiqua (Tomistoma_cairense (((((Eogavialis_africanum (Piscogavialis_jugaliperforatus (Gryposuchus_colombianus (Gavialis_gangeticus Gavialis_lewisi ))))(Thoracosaurus_neocesariensis (Eothoracosaurus_mississippiensi Thoracosaurus_macrorhynchus )))(Eosuchus_lerichei Eosuchus_minor ))(Maomingosuchus_petrolica Paratomistoma_courti ))((Gavialosuchus_eggenburgensis Toyotamaphimeia_machikanensis )(Tomistoma_lusitanica Tomistoma_schlegelii ))))))))(Brachyuranochampsa_eversolei Crocodylus_acer )))(Asiatosuchus_germanicus Prodiplocynodon_langi )))(Planocrania_hengdongensis (Planocrania_datangensis (Boverisuchus_magnifrons Boverisuchus_vorax ))))(Deinosuchus_riograndensis Deinosuchus_schwimmeri )))((Borealosuchus_sternbergii (Borealosuchus_griffithi (Borealosuchus_formidabilis (Borealosuchus_threeensis (Borealosuchus_acutidentatus Borealosuchus_wilsoni )))))(Diplocynodon_remensis (Diplocynodon_darwini (Diplocynodon_hantoniensis ((Diplocynodon_deponiae Diplocynodon_ratelii )(Diplocynodon_muelleri Diplocynodon_tormis ))))))))))*
(Bernissartia_fagesii ((((Acynodon_iberoccitanus (Acynodon_adriaticus (Hylaeochampsa_vectiana Iharkutosuchus_makadii )))(Pietraroiasuchus_ormezzanoi (Allodaposuchus_precedens ((Agaresuchus_subjuniperus Arenysuchus_gascabadiolorum )(Lohuecosuchus_mechinorum Lohuecosuchus_megadontos )))))(Pachycheilosuchus_trinquei Shamosuchus_djadochtaensis ))((Leidyosuchus_canadensis (((((((Stangerochampsa_mccabei (Albertochampsa_langstoni (Brachychampsa_montana Brachychampsa_sealeyi )))((((Alligator_mcgrewi Alligator_prenasalis )(Eocaiman_cavernensis (Eocaiman_itaboraiensis Eocaiman_palaeocenicus )))(Alligator_olseni (Alligator_sinensis (Alligator_mefferdi (Alligator_mississippiensis Alligator_thomsoni )))))((((Allognathosuchus_polyodon Allognathosuchus_wartheni )(Wannaganosuchus_brachymanus (Arambourgia_gaudryi Hassiacosuchus_haupti )))(Ceratosuchus_burdoshi Navajosuchus_mooki ))(Procaimanoidea_kayi Procaimanoidea_utahensis ))))(Protocaiman_peligrensis (Chinatichampsus_wilsonorum (Globidentosuchus_brachyrostris (Gnatusuchus_pebasensis (Kuttanacaiman_iquitosensis (((Bottosaurus_fustidens Bottosaurus_harlani )(Tsoabichi_greenriverensis (Necrosuchus_ionensis (Paleosuchus_palpebrosus Paleosuchus_trigonatus ))))((Melanosuchus_niger (Caiman_latirostris ((Caiman_brevirostris (Caiman_wannlangstoni La_venta_Caiman ))(Caiman_crocodilus Caiman_yacare ))))(Centenariosuchus_gilmorei ((Mourasuchus_atopus (Mourasuchus_amazonensis Mourasuchus_arendsi ))(Purussaurus_neivensis (Purussaurus_brasiliensis Purussaurus_mirandai ))))))))))))(Protoalligator_huiningensis ((Dongnanosuchus_hsui (Krabisuchus_siamogallicus Orientalosuchus_naduongensis ))(Eoalligator_chunyii Jiangxisuchus_nankangensis ))))(((Asiatosuchus_depressifrons Crocodylus_affinis )((((Kambara_implexidens (Australosuchus_clarkae (Quinkana_spp Trilophosuchus_rackhami )))(Crocodylus_megarhinus ((Mecistops_cataphractus ((Rimasuchus_lloydi (Brochuchus_pigotti Euthecodon_arambourgii ))(Voay_robustus (Osteolaemus_osborni Osteolaemus_tetraspis ))))(Crocodylus_porosus (Crocodylus_niloticus Crocodylus_rhombifer )))))(Kentisuchus_spenceri (Dollosuchoides_densmorei (Thecachampsa_antiqua (Tomistoma_cairense ((Maomingosuchus_petrolica (Paratomistoma_courti (((Eogavialis_africanum (Gryposuchus_colombianus (Piscogavialis_jugaliperforatus (Gavialis_gangeticus Gavialis_lewisi ))))(Eothoracosaurus_mississippiensi (Thoracosaurus_macrorhynchus Thoracosaurus_neocesariensis )))(Eosuchus_lerichei Eosuchus_minor ))))(Tomistoma_lusitanica (Tomistoma_schlegelii (Gavialosuchus_eggenburgensis Toyotamaphimeia_machikanensis )))))))))(Brachyuranochampsa_eversolei Crocodylus_acer )))(Asiatosuchus_germanicus Prodiplocynodon_langi )))(Planocrania_hengdongensis (Planocrania_datangensis (Boverisuchus_magnifrons Boverisuchus_vorax ))))(Deinosuchus_riograndensis Deinosuchus_schwimmeri )))((Borealosuchus_griffithi (Borealosuchus_sternbergii (Borealosuchus_formidabilis (Borealosuchus_threeensis (Borealosuchus_acutidentatus Borealosuchus_wilsoni )))))(Diplocynodon_remensis (Diplocynodon_darwini (Diplocynodon_hantoniensis (Diplocynodon_deponiae (Diplocynodon_ratelii (Diplocynodon_muelleri Diplocynodon_tormis ))))))))))*
(Bernissartia_fagesii (Shamosuchus_djadochtaensis (((Pietraroiasuchus_ormezzanoi (Acynodon_iberoccitanus (Acynodon_adriaticus (Hylaeochampsa_vectiana Iharkutosuchus_makadii ))))(Pachycheilosuchus_trinquei (Arenysuchus_gascabadiolorum (Allodaposuchus_precedens (Agaresuchus_subjuniperus (Lohuecosuchus_mechinorum Lohuecosuchus_megadontos ))))))((Leidyosuchus_canadensis ((((((Albertochampsa_langstoni (Stangerochampsa_mccabei ((((Alligator_mcgrewi Alligator_prenasalis )(Alligator_olseni (Alligator_sinensis (Alligator_thomsoni (Alligator_mefferdi Alligator_mississippiensis )))))((((Allognathosuchus_polyodon Allognathosuchus_wartheni )(Wannaganosuchus_brachymanus (Arambourgia_gaudryi Hassiacosuchus_haupti )))(Ceratosuchus_burdoshi Navajosuchus_mooki ))(Procaimanoidea_kayi Procaimanoidea_utahensis )))(Chinatichampsus_wilsonorum (Protocaiman_peligrensis (Gnatusuchus_pebasensis (Globidentosuchus_brachyrostris (Kuttanacaiman_iquitosensis ((Tsoabichi_greenriverensis ((Bottosaurus_fustidens Bottosaurus_harlani )(Paleosuchus_palpebrosus Paleosuchus_trigonatus )))(((Melanosuchus_niger (Caiman_latirostris ((Caiman_brevirostris (Caiman_wannlangstoni La_venta_Caiman ))(Caiman_crocodilus Caiman_yacare ))))(Necrosuchus_ionensis (Eocaiman_cavernensis (Eocaiman_itaboraiensis Eocaiman_palaeocenicus ))))(Centenariosuchus_gilmorei ((Mourasuchus_atopus (Mourasuchus_amazonensis Mourasuchus_arendsi ))(Purussaurus_neivensis (Purussaurus_brasiliensis Purussaurus_mirandai ))))))))))))))(Brachychampsa_montana Brachychampsa_sealeyi ))(Protoalligator_huiningensis ((Dongnanosuchus_hsui (Krabisuchus_siamogallicus Orientalosuchus_naduongensis ))(Eoalligator_chunyii Jiangxisuchus_nankangensis ))))(((Asiatosuchus_depressifrons Crocodylus_affinis )((((Kambara_implexidens (Australosuchus_clarkae (Quinkana_spp Trilophosuchus_rackhami )))(Crocodylus_megarhinus ((Mecistops_cataphractus (Rimasuchus_lloydi ((Brochuchus_pigotti Euthecodon_arambourgii )(Voay_robustus (Osteolaemus_osborni Osteolaemus_tetraspis )))))(Crocodylus_porosus (Crocodylus_niloticus Crocodylus_rhombifer )))))(Kentisuchus_spenceri (Dollosuchoides_densmorei (Thecachampsa_antiqua (Tomistoma_cairense (((((Eogavialis_africanum (Gryposuchus_colombianus (Piscogavialis_jugaliperforatus (Gavialis_gangeticus Gavialis_lewisi ))))(Thoracosaurus_macrorhynchus (Eothoracosaurus_mississippiensi Thoracosaurus_neocesariensis )))(Eosuchus_lerichei Eosuchus_minor ))(Maomingosuchus_petrolica Paratomistoma_courti ))((Gavialosuchus_eggenburgensis Toyotamaphimeia_machikanensis )(Tomistoma_lusitanica Tomistoma_schlegelii ))))))))(Brachyuranochampsa_eversolei Crocodylus_acer )))(Asiatosuchus_germanicus Prodiplocynodon_langi )))(Planocrania_hengdongensis (Planocrania_datangensis (Boverisuchus_magnifrons Boverisuchus_vorax ))))(Deinosuchus_riograndensis Deinosuchus_schwimmeri )))((Borealosuchus_sternbergii (Borealosuchus_griffithi (Borealosuchus_formidabilis (Borealosuchus_wilsoni (Borealosuchus_acutidentatus Borealosuchus_threeensis )))))(Diplocynodon_remensis (Diplocynodon_darwini (Diplocynodon_hantoniensis (Diplocynodon_ratelii (Diplocynodon_deponiae (Diplocynodon_muelleri Diplocynodon_tormis )))))))))))*
(Bernissartia_fagesii ((((Acynodon_iberoccitanus (Acynodon_adriaticus (Hylaeochampsa_vectiana Iharkutosuchus_makadii )))(Pietraroiasuchus_ormezzanoi (Allodaposuchus_precedens ((Agaresuchus_subjuniperus Arenysuchus_gascabadiolorum )(Lohuecosuchus_mechinorum Lohuecosuchus_megadontos )))))(Pachycheilosuchus_trinquei Shamosuchus_djadochtaensis ))((Leidyosuchus_canadensis ((((((Albertochampsa_langstoni (Stangerochampsa_mccabei ((((Alligator_mcgrewi Alligator_prenasalis )(Alligator_olseni (Alligator_sinensis (Alligator_thomsoni (Alligator_mefferdi Alligator_mississippiensis )))))((((Allognathosuchus_polyodon Allognathosuchus_wartheni )(Wannaganosuchus_brachymanus (Arambourgia_gaudryi Hassiacosuchus_haupti )))(Ceratosuchus_burdoshi Navajosuchus_mooki ))(Procaimanoidea_kayi Procaimanoidea_utahensis )))((Gnatusuchus_pebasensis (Globidentosuchus_brachyrostris (Kuttanacaiman_iquitosensis ((Tsoabichi_greenriverensis ((Bottosaurus_fustidens Bottosaurus_harlani )(Paleosuchus_palpebrosus Paleosuchus_trigonatus )))(((Melanosuchus_niger (Caiman_latirostris ((Caiman_brevirostris (Caiman_wannlangstoni La_venta_Caiman ))(Caiman_crocodilus Caiman_yacare ))))(Necrosuchus_ionensis (Eocaiman_cavernensis (Eocaiman_itaboraiensis Eocaiman_palaeocenicus ))))(Centenariosuchus_gilmorei ((Mourasuchus_atopus (Mourasuchus_amazonensis Mourasuchus_arendsi ))(Purussaurus_neivensis (Purussaurus_brasiliensis Purussaurus_mirandai )))))))))(Chinatichampsus_wilsonorum Protocaiman_peligrensis )))))(Brachychampsa_montana Brachychampsa_sealeyi ))(Protoalligator_huiningensis ((Dongnanosuchus_hsui (Krabisuchus_siamogallicus Orientalosuchus_naduongensis ))(Eoalligator_chunyii Jiangxisuchus_nankangensis ))))(((Asiatosuchus_depressifrons Crocodylus_affinis )((((Kambara_implexidens (Australosuchus_clarkae (Quinkana_spp Trilophosuchus_rackhami )))(Crocodylus_megarhinus ((Mecistops_cataphractus (Rimasuchus_lloydi ((Brochuchus_pigotti Euthecodon_arambourgii )(Voay_robustus (Osteolaemus_osborni Osteolaemus_tetraspis )))))(Crocodylus_porosus (Crocodylus_niloticus Crocodylus_rhombifer )))))(Kentisuchus_spenceri (Dollosuchoides_densmorei (Thecachampsa_antiqua (Tomistoma_cairense ((Maomingosuchus_petrolica (Paratomistoma_courti (((Eogavialis_africanum (Gryposuchus_colombianus (Piscogavialis_jugaliperforatus (Gavialis_gangeticus Gavialis_lewisi ))))(Thoracosaurus_macrorhynchus (Eothoracosaurus_mississippiensi Thoracosaurus_neocesariensis )))(Eosuchus_lerichei Eosuchus_minor ))))((Gavialosuchus_eggenburgensis Toyotamaphimeia_machikanensis )(Tomistoma_lusitanica Tomistoma_schlegelii ))))))))(Brachyuranochampsa_eversolei Crocodylus_acer )))(Asiatosuchus_germanicus Prodiplocynodon_langi )))(Planocrania_hengdongensis (Planocrania_datangensis (Boverisuchus_magnifrons Boverisuchus_vorax ))))(Deinosuchus_riograndensis Deinosuchus_schwimmeri )))((Borealosuchus_sternbergii (Borealosuchus_griffithi (Borealosuchus_formidabilis (Borealosuchus_wilsoni (Borealosuchus_acutidentatus Borealosuchus_threeensis )))))(Diplocynodon_remensis (Diplocynodon_darwini (Diplocynodon_hantoniensis (Diplocynodon_ratelii (Diplocynodon_deponiae (Diplocynodon_muelleri Diplocynodon_tormis ))))))))))*
(Bernissartia_fagesii (((Shamosuchus_djadochtaensis (Acynodon_iberoccitanus (Acynodon_adriaticus (Hylaeochampsa_vectiana Iharkutosuchus_makadii ))))(Pietraroiasuchus_ormezzanoi (Pachycheilosuchus_trinquei (Allodaposuchus_precedens ((Agaresuchus_subjuniperus Arenysuchus_gascabadiolorum )(Lohuecosuchus_mechinorum Lohuecosuchus_megadontos ))))))((Leidyosuchus_canadensis ((((((Albertochampsa_langstoni (Stangerochampsa_mccabei ((((Alligator_mcgrewi Alligator_prenasalis )(Alligator_olseni (Alligator_sinensis (Alligator_thomsoni (Alligator_mefferdi Alligator_mississippiensis )))))((((Allognathosuchus_polyodon Allognathosuchus_wartheni )(Wannaganosuchus_brachymanus (Arambourgia_gaudryi Hassiacosuchus_haupti )))(Ceratosuchus_burdoshi Navajosuchus_mooki ))(Procaimanoidea_kayi Procaimanoidea_utahensis )))((Gnatusuchus_pebasensis (Globidentosuchus_brachyrostris (Kuttanacaiman_iquitosensis ((Tsoabichi_greenriverensis ((Bottosaurus_fustidens Bottosaurus_harlani )(Paleosuchus_palpebrosus Paleosuchus_trigonatus )))(((Melanosuchus_niger (Caiman_latirostris ((Caiman_brevirostris (Caiman_wannlangstoni La_venta_Caiman ))(Caiman_crocodilus Caiman_yacare ))))(Necrosuchus_ionensis (Eocaiman_cavernensis (Eocaiman_itaboraiensis Eocaiman_palaeocenicus ))))(Centenariosuchus_gilmorei ((Mourasuchus_atopus (Mourasuchus_amazonensis Mourasuchus_arendsi ))(Purussaurus_neivensis (Purussaurus_brasiliensis Purussaurus_mirandai )))))))))(Chinatichampsus_wilsonorum Protocaiman_peligrensis )))))(Brachychampsa_montana Brachychampsa_sealeyi ))(Protoalligator_huiningensis ((Dongnanosuchus_hsui (Krabisuchus_siamogallicus Orientalosuchus_naduongensis ))(Eoalligator_chunyii Jiangxisuchus_nankangensis ))))(Prodiplocynodon_langi (Asiatosuchus_germanicus ((Asiatosuchus_depressifrons Crocodylus_affinis )((((Kambara_implexidens (Australosuchus_clarkae (Quinkana_spp Trilophosuchus_rackhami )))(Crocodylus_megarhinus ((Mecistops_cataphractus (Rimasuchus_lloydi ((Brochuchus_pigotti Euthecodon_arambourgii )(Voay_robustus (Osteolaemus_osborni Osteolaemus_tetraspis )))))(Crocodylus_porosus (Crocodylus_niloticus Crocodylus_rhombifer )))))(Kentisuchus_spenceri (Dollosuchoides_densmorei (Thecachampsa_antiqua (Tomistoma_cairense (((((Eogavialis_africanum (Gryposuchus_colombianus (Piscogavialis_jugaliperforatus (Gavialis_gangeticus Gavialis_lewisi ))))(Thoracosaurus_macrorhynchus (Eothoracosaurus_mississippiensi Thoracosaurus_neocesariensis )))(Eosuchus_lerichei Eosuchus_minor ))(Maomingosuchus_petrolica Paratomistoma_courti ))((Gavialosuchus_eggenburgensis Toyotamaphimeia_machikanensis )(Tomistoma_lusitanica Tomistoma_schlegelii ))))))))(Brachyuranochampsa_eversolei Crocodylus_acer ))))))(Planocrania_hengdongensis (Planocrania_datangensis (Boverisuchus_magnifrons Boverisuchus_vorax ))))(Deinosuchus_riograndensis Deinosuchus_schwimmeri )))((Borealosuchus_sternbergii (Borealosuchus_griffithi (Borealosuchus_formidabilis (Borealosuchus_wilsoni (Borealosuchus_acutidentatus Borealosuchus_threeensis )))))(Diplocynodon_remensis (Diplocynodon_darwini (Diplocynodon_hantoniensis (Diplocynodon_ratelii (Diplocynodon_deponiae (Diplocynodon_muelleri Diplocynodon_tormis ))))))))))*
(Bernissartia_fagesii ((((Acynodon_iberoccitanus (Acynodon_adriaticus (Hylaeochampsa_vectiana Iharkutosuchus_makadii )))(Pietraroiasuchus_ormezzanoi (Allodaposuchus_precedens ((Agaresuchus_subjuniperus Arenysuchus_gascabadiolorum )(Lohuecosuchus_mechinorum Lohuecosuchus_megadontos )))))(Pachycheilosuchus_trinquei Shamosuchus_djadochtaensis ))((Leidyosuchus_canadensis ((((((((Albertochampsa_langstoni Stangerochampsa_mccabei )(Brachychampsa_montana Brachychampsa_sealeyi ))(((Alligator_mcgrewi Alligator_prenasalis )(Alligator_olseni ((Alligator_mefferdi (Alligator_mississippiensis Alligator_thomsoni ))(Alligator_sinensis (Eocaiman_cavernensis (Eocaiman_itaboraiensis Eocaiman_palaeocenicus ))))))((((Allognathosuchus_polyodon Allognathosuchus_wartheni )(Wannaganosuchus_brachymanus (Arambourgia_gaudryi Hassiacosuchus_haupti )))(Ceratosuchus_burdoshi Navajosuchus_mooki ))(Procaimanoidea_kayi Procaimanoidea_utahensis ))))(Protocaiman_peligrensis (Chinatichampsus_wilsonorum (Gnatusuchus_pebasensis (Globidentosuchus_brachyrostris (Kuttanacaiman_iquitosensis ((Tsoabichi_greenriverensis ((Bottosaurus_fustidens Bottosaurus_harlani )(Paleosuchus_palpebrosus Paleosuchus_trigonatus )))((Necrosuchus_ionensis (Centenariosuchus_gilmorei (Melanosuchus_niger (Caiman_latirostris ((Caiman_brevirostris (Caiman_wannlangstoni La_venta_Caiman ))(Caiman_crocodilus Caiman_yacare ))))))((Mourasuchus_arendsi (Mourasuchus_amazonensis Mourasuchus_atopus ))(Purussaurus_neivensis (Purussaurus_brasiliensis Purussaurus_mirandai )))))))))))(Protoalligator_huiningensis ((Dongnanosuchus_hsui (Krabisuchus_siamogallicus Orientalosuchus_naduongensis ))(Eoalligator_chunyii Jiangxisuchus_nankangensis ))))(Prodiplocynodon_langi (Asiatosuchus_germanicus ((Asiatosuchus_depressifrons Crocodylus_affinis )((((Kambara_implexidens (Australosuchus_clarkae (Quinkana_spp Trilophosuchus_rackhami )))(Crocodylus_megarhinus ((Mecistops_cataphractus ((Rimasuchus_lloydi (Brochuchus_pigotti Euthecodon_arambourgii ))(Voay_robustus (Osteolaemus_osborni Osteolaemus_tetraspis ))))(Crocodylus_porosus (Crocodylus_niloticus Crocodylus_rhombifer )))))(Kentisuchus_spenceri (Dollosuchoides_densmorei (Thecachampsa_antiqua (Tomistoma_cairense ((Maomingosuchus_petrolica (Paratomistoma_courti (((Eogavialis_africanum (Piscogavialis_jugaliperforatus (Gryposuchus_colombianus (Gavialis_gangeticus Gavialis_lewisi ))))(Eothoracosaurus_mississippiensi (Thoracosaurus_macrorhynchus Thoracosaurus_neocesariensis )))(Eosuchus_lerichei Eosuchus_minor ))))(Tomistoma_lusitanica (Tomistoma_schlegelii (Gavialosuchus_eggenburgensis Toyotamaphimeia_machikanensis )))))))))(Brachyuranochampsa_eversolei Crocodylus_acer ))))))(Planocrania_hengdongensis (Planocrania_datangensis (Boverisuchus_magnifrons Boverisuchus_vorax ))))(Deinosuchus_riograndensis Deinosuchus_schwimmeri )))((Borealosuchus_griffithi (Borealosuchus_sternbergii (Borealosuchus_formidabilis (Borealosuchus_threeensis (Borealosuchus_acutidentatus Borealosuchus_wilsoni )))))(Diplocynodon_remensis (Diplocynodon_darwini (Diplocynodon_hantoniensis (Diplocynodon_ratelii (Diplocynodon_tormis (Diplocynodon_deponiae Diplocynodon_muelleri ))))))))))*
(Bernissartia_fagesii (((Shamosuchus_djadochtaensis (Acynodon_iberoccitanus (Acynodon_adriaticus (Hylaeochampsa_vectiana Iharkutosuchus_makadii ))))(Pietraroiasuchus_ormezzanoi (Pachycheilosuchus_trinquei (Allodaposuchus_precedens ((Agaresuchus_subjuniperus Arenysuchus_gascabadiolorum )(Lohuecosuchus_mechinorum Lohuecosuchus_megadontos ))))))((Leidyosuchus_canadensis ((((((Albertochampsa_langstoni (Stangerochampsa_mccabei ((((Alligator_mcgrewi Alligator_prenasalis )(Alligator_olseni (Alligator_sinensis (Alligator_thomsoni (Alligator_mefferdi Alligator_mississippiensis )))))((((Allognathosuchus_polyodon Allognathosuchus_wartheni )(Wannaganosuchus_brachymanus (Arambourgia_gaudryi Hassiacosuchus_haupti )))(Ceratosuchus_burdoshi Navajosuchus_mooki ))(Procaimanoidea_kayi Procaimanoidea_utahensis )))(Protocaiman_peligrensis (Chinatichampsus_wilsonorum (Gnatusuchus_pebasensis (Globidentosuchus_brachyrostris (Kuttanacaiman_iquitosensis ((Tsoabichi_greenriverensis ((Bottosaurus_fustidens Bottosaurus_harlani )(Paleosuchus_palpebrosus Paleosuchus_trigonatus )))(((Melanosuchus_niger (Caiman_latirostris ((Caiman_brevirostris (Caiman_wannlangstoni La_venta_Caiman ))(Caiman_crocodilus Caiman_yacare ))))(Necrosuchus_ionensis (Eocaiman_cavernensis (Eocaiman_itaboraiensis Eocaiman_palaeocenicus ))))(Centenariosuchus_gilmorei ((Mourasuchus_arendsi (Mourasuchus_amazonensis Mourasuchus_atopus ))(Purussaurus_neivensis (Purussaurus_brasiliensis Purussaurus_mirandai ))))))))))))))(Brachychampsa_montana Brachychampsa_sealeyi ))(Protoalligator_huiningensis ((Dongnanosuchus_hsui (Krabisuchus_siamogallicus Orientalosuchus_naduongensis ))(Eoalligator_chunyii Jiangxisuchus_nankangensis ))))(((Asiatosuchus_depressifrons Crocodylus_affinis )((((Kambara_implexidens (Australosuchus_clarkae (Quinkana_spp Trilophosuchus_rackhami )))(Crocodylus_megarhinus ((Mecistops_cataphractus ((Brochuchus_pigotti Euthecodon_arambourgii )(Rimasuchus_lloydi (Voay_robustus (Osteolaemus_osborni Osteolaemus_tetraspis )))))(Crocodylus_porosus (Crocodylus_niloticus Crocodylus_rhombifer )))))(Kentisuchus_spenceri (Dollosuchoides_densmorei (Thecachampsa_antiqua (Tomistoma_cairense ((Maomingosuchus_petrolica (Paratomistoma_courti (((Eogavialis_africanum ((Gavialis_gangeticus Gavialis_lewisi )(Gryposuchus_colombianus Piscogavialis_jugaliperforatus )))(Eothoracosaurus_mississippiensi (Thoracosaurus_macrorhynchus Thoracosaurus_neocesariensis )))(Eosuchus_lerichei Eosuchus_minor ))))(Tomistoma_lusitanica (Tomistoma_schlegelii (Gavialosuchus_eggenburgensis Toyotamaphimeia_machikanensis )))))))))(Brachyuranochampsa_eversolei Crocodylus_acer )))(Asiatosuchus_germanicus Prodiplocynodon_langi )))(Planocrania_hengdongensis (Planocrania_datangensis (Boverisuchus_magnifrons Boverisuchus_vorax ))))(Deinosuchus_riograndensis Deinosuchus_schwimmeri )))((Borealosuchus_sternbergii (Borealosuchus_griffithi (Borealosuchus_formidabilis (Borealosuchus_acutidentatus (Borealosuchus_threeensis Borealosuchus_wilsoni )))))(Diplocynodon_remensis (Diplocynodon_darwini (Diplocynodon_hantoniensis (Diplocynodon_ratelii (Diplocynodon_tormis (Diplocynodon_deponiae Diplocynodon_muelleri ))))))))))*
(Bernissartia_fagesii ((((Acynodon_iberoccitanus (Acynodon_adriaticus (Hylaeochampsa_vectiana Iharkutosuchus_makadii )))(Pietraroiasuchus_ormezzanoi (Allodaposuchus_precedens ((Agaresuchus_subjuniperus Arenysuchus_gascabadiolorum )(Lohuecosuchus_mechinorum Lohuecosuchus_megadontos )))))(Pachycheilosuchus_trinquei Shamosuchus_djadochtaensis ))((Leidyosuchus_canadensis ((((((((Albertochampsa_langstoni Stangerochampsa_mccabei )(Brachychampsa_montana Brachychampsa_sealeyi ))(((Alligator_mcgrewi Alligator_prenasalis )(Alligator_olseni ((Alligator_mefferdi (Alligator_mississippiensis Alligator_thomsoni ))(Alligator_sinensis (Eocaiman_cavernensis (Eocaiman_itaboraiensis Eocaiman_palaeocenicus ))))))((((Allognathosuchus_polyodon Allognathosuchus_wartheni )(Wannaganosuchus_brachymanus (Arambourgia_gaudryi Hassiacosuchus_haupti )))(Ceratosuchus_burdoshi Navajosuchus_mooki ))(Procaimanoidea_kayi Procaimanoidea_utahensis ))))(Protocaiman_peligrensis (Chinatichampsus_wilsonorum (Gnatusuchus_pebasensis (Globidentosuchus_brachyrostris (Kuttanacaiman_iquitosensis ((Tsoabichi_greenriverensis ((Bottosaurus_fustidens Bottosaurus_harlani )(Paleosuchus_palpebrosus Paleosuchus_trigonatus )))((Necrosuchus_ionensis (Centenariosuchus_gilmorei (Melanosuchus_niger (Caiman_latirostris ((Caiman_brevirostris (Caiman_wannlangstoni La_venta_Caiman ))(Caiman_crocodilus Caiman_yacare ))))))((Mourasuchus_arendsi (Mourasuchus_amazonensis Mourasuchus_atopus ))(Purussaurus_neivensis (Purussaurus_brasiliensis Purussaurus_mirandai )))))))))))(Protoalligator_huiningensis ((Dongnanosuchus_hsui (Krabisuchus_siamogallicus Orientalosuchus_naduongensis ))(Eoalligator_chunyii Jiangxisuchus_nankangensis ))))(((Asiatosuchus_depressifrons Crocodylus_affinis )(((Crocodylus_megarhinus ((Kambara_implexidens (Australosuchus_clarkae (Quinkana_spp Trilophosuchus_rackhami )))((Mecistops_cataphractus ((Brochuchus_pigotti Euthecodon_arambourgii )(Rimasuchus_lloydi (Voay_robustus (Osteolaemus_osborni Osteolaemus_tetraspis )))))(Crocodylus_porosus (Crocodylus_niloticus Crocodylus_rhombifer )))))(Kentisuchus_spenceri (Dollosuchoides_densmorei (Thecachampsa_antiqua (Tomistoma_cairense ((Maomingosuchus_petrolica (Paratomistoma_courti (((Eogavialis_africanum (Gavialis_lewisi (Gavialis_gangeticus (Gryposuchus_colombianus Piscogavialis_jugaliperforatus ))))(Thoracosaurus_neocesariensis (Eothoracosaurus_mississippiensi Thoracosaurus_macrorhynchus )))(Eosuchus_lerichei Eosuchus_minor ))))((Gavialosuchus_eggenburgensis Toyotamaphimeia_machikanensis )(Tomistoma_lusitanica Tomistoma_schlegelii ))))))))(Brachyuranochampsa_eversolei Crocodylus_acer )))(Asiatosuchus_germanicus Prodiplocynodon_langi )))(Planocrania_hengdongensis (Planocrania_datangensis (Boverisuchus_magnifrons Boverisuchus_vorax ))))(Deinosuchus_riograndensis Deinosuchus_schwimmeri )))((Borealosuchus_sternbergii (Borealosuchus_formidabilis (Borealosuchus_wilsoni (Borealosuchus_acutidentatus Borealosuchus_threeensis ))))(Borealosuchus_griffithi (Diplocynodon_remensis (Diplocynodon_darwini (Diplocynodon_hantoniensis (Diplocynodon_ratelii (Diplocynodon_deponiae (Diplocynodon_muelleri Diplocynodon_tormis )))))))))))*
(Bernissartia_fagesii ((((Acynodon_iberoccitanus (Acynodon_adriaticus (Hylaeochampsa_vectiana Iharkutosuchus_makadii )))(Pietraroiasuchus_ormezzanoi (Allodaposuchus_precedens ((Agaresuchus_subjuniperus Arenysuchus_gascabadiolorum )(Lohuecosuchus_mechinorum Lohuecosuchus_megadontos )))))(Pachycheilosuchus_trinquei Shamosuchus_djadochtaensis ))((Leidyosuchus_canadensis ((((((Albertochampsa_langstoni (Stangerochampsa_mccabei ((((Alligator_mcgrewi Alligator_prenasalis )(Alligator_olseni (Alligator_sinensis (Alligator_mefferdi (Alligator_mississippiensis Alligator_thomsoni )))))((((Allognathosuchus_polyodon Allognathosuchus_wartheni )(Wannaganosuchus_brachymanus (Arambourgia_gaudryi Hassiacosuchus_haupti )))(Ceratosuchus_burdoshi Navajosuchus_mooki ))(Procaimanoidea_kayi Procaimanoidea_utahensis )))(Protocaiman_peligrensis (Chinatichampsus_wilsonorum (Gnatusuchus_pebasensis (Globidentosuchus_brachyrostris (Kuttanacaiman_iquitosensis ((Tsoabichi_greenriverensis ((Bottosaurus_fustidens Bottosaurus_harlani )(Paleosuchus_palpebrosus Paleosuchus_trigonatus )))(((Melanosuchus_niger (Caiman_latirostris ((Caiman_brevirostris (Caiman_wannlangstoni La_venta_Caiman ))(Caiman_crocodilus Caiman_yacare ))))(Necrosuchus_ionensis (Eocaiman_cavernensis (Eocaiman_itaboraiensis Eocaiman_palaeocenicus ))))(Centenariosuchus_gilmorei ((Mourasuchus_arendsi (Mourasuchus_amazonensis Mourasuchus_atopus ))(Purussaurus_neivensis (Purussaurus_brasiliensis Purussaurus_mirandai ))))))))))))))(Brachychampsa_montana Brachychampsa_sealeyi ))(Protoalligator_huiningensis ((Dongnanosuchus_hsui (Krabisuchus_siamogallicus Orientalosuchus_naduongensis ))(Eoalligator_chunyii Jiangxisuchus_nankangensis ))))(Prodiplocynodon_langi (Asiatosuchus_germanicus ((Asiatosuchus_depressifrons Crocodylus_affinis )((((Kambara_implexidens (Australosuchus_clarkae (Quinkana_spp Trilophosuchus_rackhami )))(Crocodylus_megarhinus ((Mecistops_cataphractus ((Brochuchus_pigotti Euthecodon_arambourgii )(Rimasuchus_lloydi (Voay_robustus (Osteolaemus_osborni Osteolaemus_tetraspis )))))(Crocodylus_porosus (Crocodylus_niloticus Crocodylus_rhombifer )))))(Kentisuchus_spenceri (Dollosuchoides_densmorei (Thecachampsa_antiqua (Tomistoma_cairense ((Maomingosuchus_petrolica (Paratomistoma_courti (((Eogavialis_africanum (Gavialis_lewisi (Gavialis_gangeticus (Gryposuchus_colombianus Piscogavialis_jugaliperforatus ))))(Thoracosaurus_neocesariensis (Eothoracosaurus_mississippiensi Thoracosaurus_macrorhynchus )))(Eosuchus_lerichei Eosuchus_minor ))))((Gavialosuchus_eggenburgensis Toyotamaphimeia_machikanensis )(Tomistoma_lusitanica Tomistoma_schlegelii ))))))))(Brachyuranochampsa_eversolei Crocodylus_acer ))))))(Planocrania_hengdongensis (Planocrania_datangensis (Boverisuchus_magnifrons Boverisuchus_vorax ))))(Deinosuchus_riograndensis Deinosuchus_schwimmeri )))((Borealosuchus_griffithi (Borealosuchus_sternbergii (Borealosuchus_formidabilis (Borealosuchus_wilsoni (Borealosuchus_acutidentatus Borealosuchus_threeensis )))))(Diplocynodon_remensis (Diplocynodon_darwini (Diplocynodon_hantoniensis (Diplocynodon_ratelii (Diplocynodon_deponiae (Diplocynodon_muelleri Diplocynodon_tormis ))))))))))*
(Bernissartia_fagesii ((((Acynodon_iberoccitanus (Acynodon_adriaticus (Hylaeochampsa_vectiana Iharkutosuchus_makadii )))(Pietraroiasuchus_ormezzanoi (Allodaposuchus_precedens ((Agaresuchus_subjuniperus Arenysuchus_gascabadiolorum )(Lohuecosuchus_mechinorum Lohuecosuchus_megadontos )))))(Pachycheilosuchus_trinquei Shamosuchus_djadochtaensis ))((Leidyosuchus_canadensis ((((((((Albertochampsa_langstoni Stangerochampsa_mccabei )(Brachychampsa_montana Brachychampsa_sealeyi ))(((Alligator_mcgrewi Alligator_prenasalis )(Alligator_olseni ((Alligator_mefferdi (Alligator_mississippiensis Alligator_thomsoni ))(Alligator_sinensis (Eocaiman_cavernensis (Eocaiman_itaboraiensis Eocaiman_palaeocenicus ))))))((((Allognathosuchus_polyodon Allognathosuchus_wartheni )(Wannaganosuchus_brachymanus (Arambourgia_gaudryi Hassiacosuchus_haupti )))(Ceratosuchus_burdoshi Navajosuchus_mooki ))(Procaimanoidea_kayi Procaimanoidea_utahensis ))))(Protocaiman_peligrensis (Chinatichampsus_wilsonorum (Gnatusuchus_pebasensis (Globidentosuchus_brachyrostris (Kuttanacaiman_iquitosensis ((Tsoabichi_greenriverensis ((Bottosaurus_fustidens Bottosaurus_harlani )(Paleosuchus_palpebrosus Paleosuchus_trigonatus )))((Necrosuchus_ionensis (Centenariosuchus_gilmorei (Melanosuchus_niger (Caiman_latirostris ((Caiman_brevirostris (Caiman_wannlangstoni La_venta_Caiman ))(Caiman_crocodilus Caiman_yacare ))))))((Mourasuchus_arendsi (Mourasuchus_amazonensis Mourasuchus_atopus ))(Purussaurus_neivensis (Purussaurus_brasiliensis Purussaurus_mirandai )))))))))))(Protoalligator_huiningensis ((Dongnanosuchus_hsui (Krabisuchus_siamogallicus Orientalosuchus_naduongensis ))(Eoalligator_chunyii Jiangxisuchus_nankangensis ))))(((Asiatosuchus_depressifrons Crocodylus_affinis )((((Kambara_implexidens (Australosuchus_clarkae (Quinkana_spp Trilophosuchus_rackhami )))(Crocodylus_megarhinus ((Mecistops_cataphractus ((Brochuchus_pigotti Euthecodon_arambourgii )(Rimasuchus_lloydi (Voay_robustus (Osteolaemus_osborni Osteolaemus_tetraspis )))))(Crocodylus_porosus (Crocodylus_niloticus Crocodylus_rhombifer )))))(Kentisuchus_spenceri (Dollosuchoides_densmorei (Thecachampsa_antiqua (Tomistoma_cairense ((Maomingosuchus_petrolica (Paratomistoma_courti (((Eogavialis_africanum (Gavialis_lewisi (Gavialis_gangeticus (Gryposuchus_colombianus Piscogavialis_jugaliperforatus ))))(Thoracosaurus_neocesariensis (Eothoracosaurus_mississippiensi Thoracosaurus_macrorhynchus )))(Eosuchus_lerichei Eosuchus_minor ))))((Gavialosuchus_eggenburgensis Toyotamaphimeia_machikanensis )(Tomistoma_lusitanica Tomistoma_schlegelii ))))))))(Brachyuranochampsa_eversolei Crocodylus_acer )))(Asiatosuchus_germanicus Prodiplocynodon_langi )))(Planocrania_hengdongensis (Planocrania_datangensis (Boverisuchus_magnifrons Boverisuchus_vorax ))))(Deinosuchus_riograndensis Deinosuchus_schwimmeri )))((Borealosuchus_sternbergii (Borealosuchus_formidabilis (Borealosuchus_wilsoni (Borealosuchus_acutidentatus Borealosuchus_threeensis ))))(Borealosuchus_griffithi (Diplocynodon_remensis (Diplocynodon_darwini (Diplocynodon_hantoniensis (Diplocynodon_ratelii (Diplocynodon_deponiae (Diplocynodon_muelleri Diplocynodon_tormis )))))))))))*
(Bernissartia_fagesii ((((Acynodon_iberoccitanus (Acynodon_adriaticus (Hylaeochampsa_vectiana Iharkutosuchus_makadii )))(Pietraroiasuchus_ormezzanoi (Allodaposuchus_precedens ((Agaresuchus_subjuniperus Arenysuchus_gascabadiolorum )(Lohuecosuchus_mechinorum Lohuecosuchus_megadontos )))))(Pachycheilosuchus_trinquei Shamosuchus_djadochtaensis ))((Leidyosuchus_canadensis ((((((((Albertochampsa_langstoni Stangerochampsa_mccabei )(Brachychampsa_montana Brachychampsa_sealeyi ))(((Alligator_mcgrewi Alligator_prenasalis )(Alligator_olseni ((Alligator_mefferdi (Alligator_mississippiensis Alligator_thomsoni ))(Alligator_sinensis (Eocaiman_cavernensis (Eocaiman_itaboraiensis Eocaiman_palaeocenicus ))))))((((Allognathosuchus_polyodon Allognathosuchus_wartheni )(Wannaganosuchus_brachymanus (Arambourgia_gaudryi Hassiacosuchus_haupti )))(Ceratosuchus_burdoshi Navajosuchus_mooki ))(Procaimanoidea_kayi Procaimanoidea_utahensis ))))(Protocaiman_peligrensis (Chinatichampsus_wilsonorum (Gnatusuchus_pebasensis (Globidentosuchus_brachyrostris (Kuttanacaiman_iquitosensis ((Tsoabichi_greenriverensis ((Bottosaurus_fustidens Bottosaurus_harlani )(Paleosuchus_palpebrosus Paleosuchus_trigonatus )))((Necrosuchus_ionensis (Centenariosuchus_gilmorei (Melanosuchus_niger (Caiman_latirostris ((Caiman_brevirostris (Caiman_wannlangstoni La_venta_Caiman ))(Caiman_crocodilus Caiman_yacare ))))))((Mourasuchus_atopus (Mourasuchus_amazonensis Mourasuchus_arendsi ))(Purussaurus_neivensis (Purussaurus_brasiliensis Purussaurus_mirandai )))))))))))(Protoalligator_huiningensis ((Dongnanosuchus_hsui (Krabisuchus_siamogallicus Orientalosuchus_naduongensis ))(Eoalligator_chunyii Jiangxisuchus_nankangensis ))))(((Asiatosuchus_depressifrons Crocodylus_affinis )((((Kambara_implexidens (Australosuchus_clarkae (Quinkana_spp Trilophosuchus_rackhami )))(Crocodylus_megarhinus ((Mecistops_cataphractus (Rimasuchus_lloydi ((Brochuchus_pigotti Euthecodon_arambourgii )(Voay_robustus (Osteolaemus_osborni Osteolaemus_tetraspis )))))(Crocodylus_porosus (Crocodylus_niloticus Crocodylus_rhombifer )))))(Kentisuchus_spenceri (Dollosuchoides_densmorei (Thecachampsa_antiqua (Tomistoma_cairense ((Maomingosuchus_petrolica (Paratomistoma_courti (((Eogavialis_africanum ((Gavialis_gangeticus Gavialis_lewisi )(Gryposuchus_colombianus Piscogavialis_jugaliperforatus )))(Eothoracosaurus_mississippiensi (Thoracosaurus_macrorhynchus Thoracosaurus_neocesariensis )))(Eosuchus_lerichei Eosuchus_minor ))))(Tomistoma_lusitanica (Tomistoma_schlegelii (Gavialosuchus_eggenburgensis Toyotamaphimeia_machikanensis )))))))))(Brachyuranochampsa_eversolei Crocodylus_acer )))(Asiatosuchus_germanicus Prodiplocynodon_langi )))(Planocrania_hengdongensis (Planocrania_datangensis (Boverisuchus_magnifrons Boverisuchus_vorax ))))(Deinosuchus_riograndensis Deinosuchus_schwimmeri )))((Borealosuchus_sternbergii (Borealosuchus_formidabilis (Borealosuchus_threeensis (Borealosuchus_acutidentatus Borealosuchus_wilsoni ))))(Borealosuchus_griffithi (Diplocynodon_remensis (Diplocynodon_darwini (Diplocynodon_hantoniensis (Diplocynodon_deponiae (Diplocynodon_ratelii (Diplocynodon_muelleri Diplocynodon_tormis )))))))))))*
(Bernissartia_fagesii ((Shamosuchus_djadochtaensis ((Acynodon_iberoccitanus (Acynodon_adriaticus (Hylaeochampsa_vectiana Iharkutosuchus_makadii )))(Pietraroiasuchus_ormezzanoi (Pachycheilosuchus_trinquei (Allodaposuchus_precedens ((Agaresuchus_subjuniperus Arenysuchus_gascabadiolorum )(Lohuecosuchus_mechinorum Lohuecosuchus_megadontos )))))))((Leidyosuchus_canadensis (((((((Albertochampsa_langstoni (Stangerochampsa_mccabei (Brachychampsa_montana Brachychampsa_sealeyi )))((((Alligator_mcgrewi Alligator_prenasalis )(Eocaiman_cavernensis (Eocaiman_itaboraiensis Eocaiman_palaeocenicus )))(Alligator_olseni (Alligator_sinensis (Alligator_thomsoni (Alligator_mefferdi Alligator_mississippiensis )))))((((Allognathosuchus_polyodon Allognathosuchus_wartheni )(Wannaganosuchus_brachymanus (Arambourgia_gaudryi Hassiacosuchus_haupti )))(Ceratosuchus_burdoshi Navajosuchus_mooki ))(Procaimanoidea_kayi Procaimanoidea_utahensis ))))(Protocaiman_peligrensis (Chinatichampsus_wilsonorum (Gnatusuchus_pebasensis (Globidentosuchus_brachyrostris (Kuttanacaiman_iquitosensis ((Tsoabichi_greenriverensis ((Bottosaurus_fustidens Bottosaurus_harlani )(Paleosuchus_palpebrosus Paleosuchus_trigonatus )))(((Melanosuchus_niger (Caiman_latirostris ((Caiman_brevirostris (Caiman_wannlangstoni La_venta_Caiman ))(Caiman_crocodilus Caiman_yacare ))))(Centenariosuchus_gilmorei Necrosuchus_ionensis ))((Mourasuchus_atopus (Mourasuchus_amazonensis Mourasuchus_arendsi ))(Purussaurus_neivensis (Purussaurus_brasiliensis Purussaurus_mirandai )))))))))))(Protoalligator_huiningensis ((Dongnanosuchus_hsui (Krabisuchus_siamogallicus Orientalosuchus_naduongensis ))(Eoalligator_chunyii Jiangxisuchus_nankangensis ))))(Asiatosuchus_germanicus (Prodiplocynodon_langi ((Asiatosuchus_depressifrons Crocodylus_affinis )((((Kambara_implexidens (Australosuchus_clarkae (Quinkana_spp Trilophosuchus_rackhami )))(Crocodylus_megarhinus ((Mecistops_cataphractus ((Brochuchus_pigotti Euthecodon_arambourgii )(Rimasuchus_lloydi (Voay_robustus (Osteolaemus_osborni Osteolaemus_tetraspis )))))(Crocodylus_porosus (Crocodylus_niloticus Crocodylus_rhombifer )))))(Kentisuchus_spenceri (Dollosuchoides_densmorei (Thecachampsa_antiqua (Tomistoma_cairense ((Maomingosuchus_petrolica (Paratomistoma_courti (((Eogavialis_africanum (Piscogavialis_jugaliperforatus (Gryposuchus_colombianus (Gavialis_gangeticus Gavialis_lewisi ))))(Eothoracosaurus_mississippiensi (Thoracosaurus_macrorhynchus Thoracosaurus_neocesariensis )))(Eosuchus_lerichei Eosuchus_minor ))))(Tomistoma_lusitanica (Tomistoma_schlegelii (Gavialosuchus_eggenburgensis Toyotamaphimeia_machikanensis )))))))))(Brachyuranochampsa_eversolei Crocodylus_acer ))))))(Planocrania_hengdongensis (Planocrania_datangensis (Boverisuchus_magnifrons Boverisuchus_vorax ))))(Deinosuchus_riograndensis Deinosuchus_schwimmeri )))((Borealosuchus_sternbergii (Borealosuchus_griffithi (Borealosuchus_formidabilis (Borealosuchus_threeensis (Borealosuchus_acutidentatus Borealosuchus_wilsoni )))))(Diplocynodon_remensis (Diplocynodon_darwini (Diplocynodon_hantoniensis (Diplocynodon_deponiae (Diplocynodon_ratelii (Diplocynodon_muelleri Diplocynodon_tormis ))))))))))*
(Bernissartia_fagesii (Shamosuchus_djadochtaensis (((Pietraroiasuchus_ormezzanoi (Acynodon_iberoccitanus (Acynodon_adriaticus (Hylaeochampsa_vectiana Iharkutosuchus_makadii ))))(Pachycheilosuchus_trinquei (Arenysuchus_gascabadiolorum (Agaresuchus_subjuniperus (Allodaposuchus_precedens (Lohuecosuchus_mechinorum Lohuecosuchus_megadontos ))))))((Leidyosuchus_canadensis (((((((Albertochampsa_langstoni (Stangerochampsa_mccabei (Brachychampsa_montana Brachychampsa_sealeyi )))((((Alligator_mcgrewi Alligator_prenasalis )(Eocaiman_cavernensis (Eocaiman_itaboraiensis Eocaiman_palaeocenicus )))(Alligator_olseni (Alligator_sinensis (Alligator_thomsoni (Alligator_mefferdi Alligator_mississippiensis )))))((((Allognathosuchus_polyodon Allognathosuchus_wartheni )(Wannaganosuchus_brachymanus (Arambourgia_gaudryi Hassiacosuchus_haupti )))(Ceratosuchus_burdoshi Navajosuchus_mooki ))(Procaimanoidea_kayi Procaimanoidea_utahensis ))))(Protocaiman_peligrensis (Chinatichampsus_wilsonorum (Gnatusuchus_pebasensis (Globidentosuchus_brachyrostris (Kuttanacaiman_iquitosensis ((Tsoabichi_greenriverensis ((Bottosaurus_fustidens Bottosaurus_harlani )(Paleosuchus_palpebrosus Paleosuchus_trigonatus )))(((Melanosuchus_niger (Caiman_latirostris ((Caiman_brevirostris (Caiman_wannlangstoni La_venta_Caiman ))(Caiman_crocodilus Caiman_yacare ))))(Centenariosuchus_gilmorei Necrosuchus_ionensis ))((Mourasuchus_atopus (Mourasuchus_amazonensis Mourasuchus_arendsi ))(Purussaurus_neivensis (Purussaurus_brasiliensis Purussaurus_mirandai )))))))))))(Protoalligator_huiningensis ((Dongnanosuchus_hsui (Krabisuchus_siamogallicus Orientalosuchus_naduongensis ))(Eoalligator_chunyii Jiangxisuchus_nankangensis ))))(Prodiplocynodon_langi (Asiatosuchus_germanicus ((Asiatosuchus_depressifrons Crocodylus_affinis )(((Crocodylus_megarhinus ((Kambara_implexidens (Australosuchus_clarkae (Quinkana_spp Trilophosuchus_rackhami )))((Mecistops_cataphractus (Rimasuchus_lloydi ((Brochuchus_pigotti Euthecodon_arambourgii )(Voay_robustus (Osteolaemus_osborni Osteolaemus_tetraspis )))))(Crocodylus_porosus (Crocodylus_niloticus Crocodylus_rhombifer )))))(Kentisuchus_spenceri (Dollosuchoides_densmorei (Thecachampsa_antiqua (Tomistoma_cairense ((Maomingosuchus_petrolica (Paratomistoma_courti (((Eogavialis_africanum ((Gavialis_gangeticus Gavialis_lewisi )(Gryposuchus_colombianus Piscogavialis_jugaliperforatus )))(Thoracosaurus_neocesariensis (Eothoracosaurus_mississippiensi Thoracosaurus_macrorhynchus )))(Eosuchus_lerichei Eosuchus_minor ))))(Tomistoma_lusitanica (Tomistoma_schlegelii (Gavialosuchus_eggenburgensis Toyotamaphimeia_machikanensis )))))))))(Brachyuranochampsa_eversolei Crocodylus_acer ))))))(Planocrania_hengdongensis (Planocrania_datangensis (Boverisuchus_magnifrons Boverisuchus_vorax ))))(Deinosuchus_riograndensis Deinosuchus_schwimmeri )))((Borealosuchus_sternbergii (Borealosuchus_griffithi (Borealosuchus_formidabilis (Borealosuchus_threeensis (Borealosuchus_acutidentatus Borealosuchus_wilsoni )))))(Diplocynodon_remensis (Diplocynodon_darwini (Diplocynodon_hantoniensis (Diplocynodon_ratelii (Diplocynodon_muelleri (Diplocynodon_deponiae Diplocynodon_tormis )))))))))))*
(Bernissartia_fagesii ((Shamosuchus_djadochtaensis ((Acynodon_iberoccitanus (Acynodon_adriaticus (Hylaeochampsa_vectiana Iharkutosuchus_makadii )))(Pietraroiasuchus_ormezzanoi (Pachycheilosuchus_trinquei (Allodaposuchus_precedens ((Agaresuchus_subjuniperus Arenysuchus_gascabadiolorum )(Lohuecosuchus_mechinorum Lohuecosuchus_megadontos )))))))((Leidyosuchus_canadensis (((((((Albertochampsa_langstoni (Stangerochampsa_mccabei (Brachychampsa_montana Brachychampsa_sealeyi )))((((Alligator_mcgrewi Alligator_prenasalis )(Eocaiman_cavernensis (Eocaiman_itaboraiensis Eocaiman_palaeocenicus )))(Alligator_olseni (Alligator_sinensis (Alligator_thomsoni (Alligator_mefferdi Alligator_mississippiensis )))))((((Allognathosuchus_polyodon Allognathosuchus_wartheni )(Wannaganosuchus_brachymanus (Arambourgia_gaudryi Hassiacosuchus_haupti )))(Ceratosuchus_burdoshi Navajosuchus_mooki ))(Procaimanoidea_kayi Procaimanoidea_utahensis ))))(Protocaiman_peligrensis (Chinatichampsus_wilsonorum (Gnatusuchus_pebasensis (Globidentosuchus_brachyrostris (Kuttanacaiman_iquitosensis ((Tsoabichi_greenriverensis (Necrosuchus_ionensis ((Bottosaurus_fustidens Bottosaurus_harlani )(Paleosuchus_palpebrosus Paleosuchus_trigonatus ))))(Centenariosuchus_gilmorei ((Melanosuchus_niger (Caiman_latirostris ((Caiman_brevirostris (Caiman_wannlangstoni La_venta_Caiman ))(Caiman_crocodilus Caiman_yacare ))))((Mourasuchus_atopus (Mourasuchus_amazonensis Mourasuchus_arendsi ))(Purussaurus_neivensis (Purussaurus_brasiliensis Purussaurus_mirandai ))))))))))))(Protoalligator_huiningensis ((Dongnanosuchus_hsui (Krabisuchus_siamogallicus Orientalosuchus_naduongensis ))(Eoalligator_chunyii Jiangxisuchus_nankangensis ))))(Asiatosuchus_germanicus (Prodiplocynodon_langi ((Asiatosuchus_depressifrons Crocodylus_affinis )(((Crocodylus_megarhinus ((Kambara_implexidens (Australosuchus_clarkae (Quinkana_spp Trilophosuchus_rackhami )))((Mecistops_cataphractus (Rimasuchus_lloydi ((Brochuchus_pigotti Euthecodon_arambourgii )(Voay_robustus (Osteolaemus_osborni Osteolaemus_tetraspis )))))(Crocodylus_porosus (Crocodylus_niloticus Crocodylus_rhombifer )))))(Kentisuchus_spenceri (Dollosuchoides_densmorei (Thecachampsa_antiqua (Tomistoma_cairense ((Maomingosuchus_petrolica (Paratomistoma_courti (((Eogavialis_africanum ((Gavialis_gangeticus Gavialis_lewisi )(Gryposuchus_colombianus Piscogavialis_jugaliperforatus )))(Thoracosaurus_neocesariensis (Eothoracosaurus_mississippiensi Thoracosaurus_macrorhynchus )))(Eosuchus_lerichei Eosuchus_minor ))))(Tomistoma_lusitanica (Tomistoma_schlegelii (Gavialosuchus_eggenburgensis Toyotamaphimeia_machikanensis )))))))))(Brachyuranochampsa_eversolei Crocodylus_acer ))))))(Planocrania_hengdongensis (Planocrania_datangensis (Boverisuchus_magnifrons Boverisuchus_vorax ))))(Deinosuchus_riograndensis Deinosuchus_schwimmeri )))((Borealosuchus_sternbergii (Borealosuchus_griffithi (Borealosuchus_formidabilis (Borealosuchus_threeensis (Borealosuchus_acutidentatus Borealosuchus_wilsoni )))))(Diplocynodon_remensis (Diplocynodon_darwini (Diplocynodon_hantoniensis (Diplocynodon_ratelii (Diplocynodon_muelleri (Diplocynodon_deponiae Diplocynodon_tormis ))))))))))*
(Bernissartia_fagesii ((Shamosuchus_djadochtaensis ((Acynodon_iberoccitanus (Acynodon_adriaticus (Hylaeochampsa_vectiana Iharkutosuchus_makadii )))(Pietraroiasuchus_ormezzanoi (Pachycheilosuchus_trinquei (Allodaposuchus_precedens ((Agaresuchus_subjuniperus Arenysuchus_gascabadiolorum )(Lohuecosuchus_mechinorum Lohuecosuchus_megadontos )))))))((Leidyosuchus_canadensis (((((((Stangerochampsa_mccabei (Albertochampsa_langstoni (Brachychampsa_montana Brachychampsa_sealeyi )))((((Alligator_mcgrewi Alligator_prenasalis )(Eocaiman_cavernensis (Eocaiman_itaboraiensis Eocaiman_palaeocenicus )))(Alligator_olseni (Alligator_sinensis (Alligator_mefferdi (Alligator_mississippiensis Alligator_thomsoni )))))((((Allognathosuchus_polyodon Allognathosuchus_wartheni )(Wannaganosuchus_brachymanus (Arambourgia_gaudryi Hassiacosuchus_haupti )))(Ceratosuchus_burdoshi Navajosuchus_mooki ))(Procaimanoidea_kayi Procaimanoidea_utahensis ))))(Protocaiman_peligrensis (Chinatichampsus_wilsonorum (Gnatusuchus_pebasensis (Globidentosuchus_brachyrostris (Kuttanacaiman_iquitosensis ((Tsoabichi_greenriverensis ((Bottosaurus_fustidens Bottosaurus_harlani )(Paleosuchus_palpebrosus Paleosuchus_trigonatus )))(((Melanosuchus_niger (Caiman_latirostris ((Caiman_brevirostris (Caiman_wannlangstoni La_venta_Caiman ))(Caiman_crocodilus Caiman_yacare ))))(Centenariosuchus_gilmorei Necrosuchus_ionensis ))((Mourasuchus_arendsi (Mourasuchus_amazonensis Mourasuchus_atopus ))(Purussaurus_neivensis (Purussaurus_brasiliensis Purussaurus_mirandai )))))))))))(Protoalligator_huiningensis ((Dongnanosuchus_hsui (Krabisuchus_siamogallicus Orientalosuchus_naduongensis ))(Eoalligator_chunyii Jiangxisuchus_nankangensis ))))(Prodiplocynodon_langi (Asiatosuchus_germanicus ((Asiatosuchus_depressifrons Crocodylus_affinis )((((Kambara_implexidens (Australosuchus_clarkae (Quinkana_spp Trilophosuchus_rackhami )))(Crocodylus_megarhinus ((Mecistops_cataphractus (Rimasuchus_lloydi ((Brochuchus_pigotti Euthecodon_arambourgii )(Voay_robustus (Osteolaemus_osborni Osteolaemus_tetraspis )))))(Crocodylus_porosus (Crocodylus_niloticus Crocodylus_rhombifer )))))(Kentisuchus_spenceri (Dollosuchoides_densmorei (Thecachampsa_antiqua (Tomistoma_cairense ((Maomingosuchus_petrolica (Paratomistoma_courti (((Eogavialis_africanum ((Gavialis_gangeticus Gavialis_lewisi )(Gryposuchus_colombianus Piscogavialis_jugaliperforatus )))(Thoracosaurus_neocesariensis (Eothoracosaurus_mississippiensi Thoracosaurus_macrorhynchus )))(Eosuchus_lerichei Eosuchus_minor ))))(Tomistoma_lusitanica (Tomistoma_schlegelii (Gavialosuchus_eggenburgensis Toyotamaphimeia_machikanensis )))))))))(Brachyuranochampsa_eversolei Crocodylus_acer ))))))(Planocrania_hengdongensis (Planocrania_datangensis (Boverisuchus_magnifrons Boverisuchus_vorax ))))(Deinosuchus_riograndensis Deinosuchus_schwimmeri )))((Borealosuchus_sternbergii (Borealosuchus_griffithi (Borealosuchus_formidabilis (Borealosuchus_threeensis (Borealosuchus_acutidentatus Borealosuchus_wilsoni )))))(Diplocynodon_remensis (Diplocynodon_darwini (Diplocynodon_hantoniensis (Diplocynodon_ratelii (Diplocynodon_muelleri (Diplocynodon_deponiae Diplocynodon_tormis ))))))))))*
(Bernissartia_fagesii (((Shamosuchus_djadochtaensis (Acynodon_iberoccitanus (Acynodon_adriaticus (Hylaeochampsa_vectiana Iharkutosuchus_makadii ))))(Pietraroiasuchus_ormezzanoi (Pachycheilosuchus_trinquei (Allodaposuchus_precedens ((Agaresuchus_subjuniperus Arenysuchus_gascabadiolorum )(Lohuecosuchus_mechinorum Lohuecosuchus_megadontos ))))))((Leidyosuchus_canadensis (((((((Albertochampsa_langstoni Stangerochampsa_mccabei )((((Alligator_prenasalis (Alligator_mcgrewi (Eocaiman_cavernensis (Eocaiman_itaboraiensis Eocaiman_palaeocenicus ))))(Alligator_olseni (Alligator_sinensis (Alligator_mefferdi (Alligator_mississippiensis Alligator_thomsoni )))))((((Allognathosuchus_polyodon Allognathosuchus_wartheni )(Wannaganosuchus_brachymanus (Arambourgia_gaudryi Hassiacosuchus_haupti )))(Ceratosuchus_burdoshi Navajosuchus_mooki ))(Procaimanoidea_kayi Procaimanoidea_utahensis )))(Chinatichampsus_wilsonorum (Protocaiman_peligrensis (Gnatusuchus_pebasensis (Globidentosuchus_brachyrostris (Kuttanacaiman_iquitosensis ((Tsoabichi_greenriverensis (Necrosuchus_ionensis ((Bottosaurus_fustidens Bottosaurus_harlani )(Paleosuchus_palpebrosus Paleosuchus_trigonatus ))))((Melanosuchus_niger (Caiman_latirostris ((Caiman_brevirostris (Caiman_wannlangstoni La_venta_Caiman ))(Caiman_crocodilus Caiman_yacare ))))(Centenariosuchus_gilmorei ((Mourasuchus_amazonensis (Mourasuchus_arendsi Mourasuchus_atopus ))(Purussaurus_neivensis (Purussaurus_brasiliensis Purussaurus_mirandai )))))))))))))(Brachychampsa_montana Brachychampsa_sealeyi ))(Protoalligator_huiningensis ((Dongnanosuchus_hsui (Krabisuchus_siamogallicus Orientalosuchus_naduongensis ))(Eoalligator_chunyii Jiangxisuchus_nankangensis ))))(Prodiplocynodon_langi (Asiatosuchus_germanicus ((Asiatosuchus_depressifrons Crocodylus_affinis )((((Kambara_implexidens (Australosuchus_clarkae (Quinkana_spp Trilophosuchus_rackhami )))(Crocodylus_megarhinus ((Mecistops_cataphractus (Rimasuchus_lloydi ((Brochuchus_pigotti Euthecodon_arambourgii )(Voay_robustus (Osteolaemus_osborni Osteolaemus_tetraspis )))))(Crocodylus_porosus (Crocodylus_niloticus Crocodylus_rhombifer )))))(Kentisuchus_spenceri (Dollosuchoides_densmorei (Thecachampsa_antiqua (Tomistoma_cairense ((Maomingosuchus_petrolica (Paratomistoma_courti (((Eogavialis_africanum (Gavialis_lewisi (Gavialis_gangeticus (Gryposuchus_colombianus Piscogavialis_jugaliperforatus ))))(Eothoracosaurus_mississippiensi (Thoracosaurus_macrorhynchus Thoracosaurus_neocesariensis )))(Eosuchus_lerichei Eosuchus_minor ))))(Tomistoma_lusitanica (Tomistoma_schlegelii (Gavialosuchus_eggenburgensis Toyotamaphimeia_machikanensis )))))))))(Brachyuranochampsa_eversolei Crocodylus_acer ))))))(Planocrania_hengdongensis (Planocrania_datangensis (Boverisuchus_magnifrons Boverisuchus_vorax ))))(Deinosuchus_riograndensis Deinosuchus_schwimmeri )))((Borealosuchus_sternbergii (Borealosuchus_griffithi (Borealosuchus_formidabilis (Borealosuchus_wilsoni (Borealosuchus_acutidentatus Borealosuchus_threeensis )))))(Diplocynodon_remensis (Diplocynodon_darwini (Diplocynodon_hantoniensis (Diplocynodon_deponiae (Diplocynodon_ratelii (Diplocynodon_muelleri Diplocynodon_tormis ))))))))))*
(Bernissartia_fagesii ((Shamosuchus_djadochtaensis (Pachycheilosuchus_trinquei ((Pietraroiasuchus_ormezzanoi (Acynodon_iberoccitanus (Acynodon_adriaticus (Hylaeochampsa_vectiana Iharkutosuchus_makadii ))))(Allodaposuchus_precedens ((Agaresuchus_subjuniperus Arenysuchus_gascabadiolorum )(Lohuecosuchus_mechinorum Lohuecosuchus_megadontos ))))))((Leidyosuchus_canadensis ((((((((Albertochampsa_langstoni Stangerochampsa_mccabei )(Brachychampsa_montana Brachychampsa_sealeyi ))((((Alligator_mcgrewi Alligator_prenasalis )(Eocaiman_cavernensis (Eocaiman_itaboraiensis Eocaiman_palaeocenicus )))(Alligator_olseni (Alligator_sinensis (Alligator_thomsoni (Alligator_mefferdi Alligator_mississippiensis )))))((((Allognathosuchus_polyodon Allognathosuchus_wartheni )(Wannaganosuchus_brachymanus (Arambourgia_gaudryi Hassiacosuchus_haupti )))(Ceratosuchus_burdoshi Navajosuchus_mooki ))(Procaimanoidea_kayi Procaimanoidea_utahensis ))))(Protocaiman_peligrensis (Chinatichampsus_wilsonorum (Gnatusuchus_pebasensis (Globidentosuchus_brachyrostris (Kuttanacaiman_iquitosensis ((Tsoabichi_greenriverensis ((Bottosaurus_fustidens Bottosaurus_harlani )(Paleosuchus_palpebrosus Paleosuchus_trigonatus )))(Centenariosuchus_gilmorei ((Melanosuchus_niger (Caiman_latirostris ((Necrosuchus_ionensis (Caiman_brevirostris (Caiman_wannlangstoni La_venta_Caiman )))(Caiman_crocodilus Caiman_yacare ))))((Mourasuchus_atopus (Mourasuchus_amazonensis Mourasuchus_arendsi ))(Purussaurus_neivensis (Purussaurus_brasiliensis Purussaurus_mirandai ))))))))))))(Protoalligator_huiningensis ((Dongnanosuchus_hsui (Krabisuchus_siamogallicus Orientalosuchus_naduongensis ))(Eoalligator_chunyii Jiangxisuchus_nankangensis ))))(Prodiplocynodon_langi (Asiatosuchus_germanicus ((Asiatosuchus_depressifrons Crocodylus_affinis )((((Kambara_implexidens (Australosuchus_clarkae (Quinkana_spp Trilophosuchus_rackhami )))(Crocodylus_megarhinus ((Mecistops_cataphractus (Rimasuchus_lloydi ((Brochuchus_pigotti Euthecodon_arambourgii )(Voay_robustus (Osteolaemus_osborni Osteolaemus_tetraspis )))))(Crocodylus_porosus (Crocodylus_niloticus Crocodylus_rhombifer )))))(Kentisuchus_spenceri (Dollosuchoides_densmorei (Thecachampsa_antiqua (Tomistoma_cairense ((Maomingosuchus_petrolica (Paratomistoma_courti (((Eogavialis_africanum (Gavialis_lewisi (Gavialis_gangeticus (Gryposuchus_colombianus Piscogavialis_jugaliperforatus ))))(Eothoracosaurus_mississippiensi (Thoracosaurus_macrorhynchus Thoracosaurus_neocesariensis )))(Eosuchus_lerichei Eosuchus_minor ))))(Tomistoma_lusitanica (Tomistoma_schlegelii (Gavialosuchus_eggenburgensis Toyotamaphimeia_machikanensis )))))))))(Brachyuranochampsa_eversolei Crocodylus_acer ))))))(Planocrania_hengdongensis (Planocrania_datangensis (Boverisuchus_magnifrons Boverisuchus_vorax ))))(Deinosuchus_riograndensis Deinosuchus_schwimmeri )))((Borealosuchus_sternbergii (Borealosuchus_griffithi (Borealosuchus_formidabilis (Borealosuchus_acutidentatus (Borealosuchus_threeensis Borealosuchus_wilsoni )))))(Diplocynodon_remensis (Diplocynodon_darwini (Diplocynodon_hantoniensis (Diplocynodon_deponiae (Diplocynodon_ratelii (Diplocynodon_muelleri Diplocynodon_tormis ))))))))))*
(Bernissartia_fagesii (((Shamosuchus_djadochtaensis (Acynodon_iberoccitanus (Acynodon_adriaticus (Hylaeochampsa_vectiana Iharkutosuchus_makadii ))))(Pietraroiasuchus_ormezzanoi (Pachycheilosuchus_trinquei (Allodaposuchus_precedens ((Agaresuchus_subjuniperus Arenysuchus_gascabadiolorum )(Lohuecosuchus_mechinorum Lohuecosuchus_megadontos ))))))((Leidyosuchus_canadensis (((((((Albertochampsa_langstoni Stangerochampsa_mccabei )((((Alligator_prenasalis (Alligator_mcgrewi (Eocaiman_cavernensis (Eocaiman_itaboraiensis Eocaiman_palaeocenicus ))))(Alligator_olseni (Alligator_sinensis (Alligator_mefferdi (Alligator_mississippiensis Alligator_thomsoni )))))((((Allognathosuchus_polyodon Allognathosuchus_wartheni )(Wannaganosuchus_brachymanus (Arambourgia_gaudryi Hassiacosuchus_haupti )))(Ceratosuchus_burdoshi Navajosuchus_mooki ))(Procaimanoidea_kayi Procaimanoidea_utahensis )))(Chinatichampsus_wilsonorum (Protocaiman_peligrensis (Gnatusuchus_pebasensis (Globidentosuchus_brachyrostris (Kuttanacaiman_iquitosensis ((Tsoabichi_greenriverensis (Necrosuchus_ionensis ((Bottosaurus_fustidens Bottosaurus_harlani )(Paleosuchus_palpebrosus Paleosuchus_trigonatus ))))((Melanosuchus_niger (Caiman_latirostris ((Caiman_brevirostris (Caiman_wannlangstoni La_venta_Caiman ))(Caiman_crocodilus Caiman_yacare ))))(Centenariosuchus_gilmorei ((Mourasuchus_amazonensis (Mourasuchus_arendsi Mourasuchus_atopus ))(Purussaurus_neivensis (Purussaurus_brasiliensis Purussaurus_mirandai )))))))))))))(Brachychampsa_montana Brachychampsa_sealeyi ))(Protoalligator_huiningensis ((Dongnanosuchus_hsui (Krabisuchus_siamogallicus Orientalosuchus_naduongensis ))(Eoalligator_chunyii Jiangxisuchus_nankangensis ))))(Prodiplocynodon_langi (Asiatosuchus_germanicus ((Asiatosuchus_depressifrons Crocodylus_affinis )((((Kambara_implexidens (Australosuchus_clarkae (Quinkana_spp Trilophosuchus_rackhami )))(Crocodylus_megarhinus ((Mecistops_cataphractus (Rimasuchus_lloydi ((Brochuchus_pigotti Euthecodon_arambourgii )(Voay_robustus (Osteolaemus_osborni Osteolaemus_tetraspis )))))(Crocodylus_porosus (Crocodylus_niloticus Crocodylus_rhombifer )))))(Kentisuchus_spenceri (Dollosuchoides_densmorei (Thecachampsa_antiqua (Tomistoma_cairense ((Maomingosuchus_petrolica (Paratomistoma_courti (((Eogavialis_africanum (Gavialis_lewisi (Gavialis_gangeticus (Gryposuchus_colombianus Piscogavialis_jugaliperforatus ))))(Eothoracosaurus_mississippiensi (Thoracosaurus_macrorhynchus Thoracosaurus_neocesariensis )))(Eosuchus_lerichei Eosuchus_minor ))))(Tomistoma_lusitanica (Tomistoma_schlegelii (Gavialosuchus_eggenburgensis Toyotamaphimeia_machikanensis )))))))))(Brachyuranochampsa_eversolei Crocodylus_acer ))))))(Planocrania_hengdongensis (Planocrania_datangensis (Boverisuchus_magnifrons Boverisuchus_vorax ))))(Deinosuchus_riograndensis Deinosuchus_schwimmeri )))((Borealosuchus_sternbergii (Borealosuchus_griffithi (Borealosuchus_formidabilis (Borealosuchus_threeensis (Borealosuchus_acutidentatus Borealosuchus_wilsoni )))))(Diplocynodon_remensis (Diplocynodon_darwini (Diplocynodon_hantoniensis (Diplocynodon_deponiae (Diplocynodon_ratelii (Diplocynodon_muelleri Diplocynodon_tormis ))))))))))*
(Bernissartia_fagesii (((Shamosuchus_djadochtaensis (Acynodon_iberoccitanus (Acynodon_adriaticus (Hylaeochampsa_vectiana Iharkutosuchus_makadii ))))(Pietraroiasuchus_ormezzanoi (Pachycheilosuchus_trinquei (Allodaposuchus_precedens ((Agaresuchus_subjuniperus Arenysuchus_gascabadiolorum )(Lohuecosuchus_mechinorum Lohuecosuchus_megadontos ))))))((Leidyosuchus_canadensis (((((((Albertochampsa_langstoni Stangerochampsa_mccabei )((((Alligator_mcgrewi Alligator_prenasalis )(Alligator_olseni ((Alligator_mefferdi (Alligator_mississippiensis Alligator_thomsoni ))(Alligator_sinensis (Eocaiman_cavernensis (Eocaiman_itaboraiensis Eocaiman_palaeocenicus ))))))((((Allognathosuchus_polyodon Allognathosuchus_wartheni )(Wannaganosuchus_brachymanus (Arambourgia_gaudryi Hassiacosuchus_haupti )))(Ceratosuchus_burdoshi Navajosuchus_mooki ))(Procaimanoidea_kayi Procaimanoidea_utahensis )))(Chinatichampsus_wilsonorum (Protocaiman_peligrensis (Gnatusuchus_pebasensis (Globidentosuchus_brachyrostris (Kuttanacaiman_iquitosensis ((Tsoabichi_greenriverensis ((Bottosaurus_fustidens Bottosaurus_harlani )(Paleosuchus_palpebrosus Paleosuchus_trigonatus )))(((Melanosuchus_niger (Caiman_latirostris ((Caiman_brevirostris (Caiman_wannlangstoni La_venta_Caiman ))(Caiman_crocodilus Caiman_yacare ))))(Centenariosuchus_gilmorei Necrosuchus_ionensis ))((Mourasuchus_amazonensis (Mourasuchus_arendsi Mourasuchus_atopus ))(Purussaurus_neivensis (Purussaurus_brasiliensis Purussaurus_mirandai ))))))))))))(Brachychampsa_montana Brachychampsa_sealeyi ))(Protoalligator_huiningensis ((Dongnanosuchus_hsui (Krabisuchus_siamogallicus Orientalosuchus_naduongensis ))(Eoalligator_chunyii Jiangxisuchus_nankangensis ))))(Prodiplocynodon_langi (Asiatosuchus_germanicus ((Asiatosuchus_depressifrons Crocodylus_affinis )((((Kambara_implexidens (Australosuchus_clarkae (Quinkana_spp Trilophosuchus_rackhami )))(Crocodylus_megarhinus ((Mecistops_cataphractus (Rimasuchus_lloydi ((Brochuchus_pigotti Euthecodon_arambourgii )(Voay_robustus (Osteolaemus_osborni Osteolaemus_tetraspis )))))(Crocodylus_porosus (Crocodylus_niloticus Crocodylus_rhombifer )))))(Kentisuchus_spenceri (Dollosuchoides_densmorei (Thecachampsa_antiqua (Tomistoma_cairense ((Maomingosuchus_petrolica (Paratomistoma_courti (((Eogavialis_africanum (Gavialis_lewisi (Gavialis_gangeticus (Gryposuchus_colombianus Piscogavialis_jugaliperforatus ))))(Eothoracosaurus_mississippiensi (Thoracosaurus_macrorhynchus Thoracosaurus_neocesariensis )))(Eosuchus_lerichei Eosuchus_minor ))))(Tomistoma_lusitanica (Tomistoma_schlegelii (Gavialosuchus_eggenburgensis Toyotamaphimeia_machikanensis )))))))))(Brachyuranochampsa_eversolei Crocodylus_acer ))))))(Planocrania_hengdongensis (Planocrania_datangensis (Boverisuchus_magnifrons Boverisuchus_vorax ))))(Deinosuchus_riograndensis Deinosuchus_schwimmeri )))((Borealosuchus_sternbergii (Borealosuchus_griffithi (Borealosuchus_formidabilis (Borealosuchus_threeensis (Borealosuchus_acutidentatus Borealosuchus_wilsoni )))))(Diplocynodon_remensis (Diplocynodon_darwini (Diplocynodon_hantoniensis (Diplocynodon_deponiae (Diplocynodon_ratelii (Diplocynodon_muelleri Diplocynodon_tormis ))))))))))*
(Bernissartia_fagesii (((Shamosuchus_djadochtaensis (Acynodon_iberoccitanus (Acynodon_adriaticus (Hylaeochampsa_vectiana Iharkutosuchus_makadii ))))(Pietraroiasuchus_ormezzanoi (Pachycheilosuchus_trinquei (Allodaposuchus_precedens ((Agaresuchus_subjuniperus Arenysuchus_gascabadiolorum )(Lohuecosuchus_mechinorum Lohuecosuchus_megadontos ))))))((Leidyosuchus_canadensis (((((((Stangerochampsa_mccabei (Albertochampsa_langstoni (Brachychampsa_montana Brachychampsa_sealeyi )))(((Alligator_prenasalis (Alligator_mcgrewi (Eocaiman_itaboraiensis (Eocaiman_cavernensis Eocaiman_palaeocenicus ))))(Alligator_olseni (Alligator_sinensis (Alligator_thomsoni (Alligator_mefferdi Alligator_mississippiensis )))))((((Allognathosuchus_polyodon Allognathosuchus_wartheni )(Wannaganosuchus_brachymanus (Arambourgia_gaudryi Hassiacosuchus_haupti )))(Ceratosuchus_burdoshi Navajosuchus_mooki ))(Procaimanoidea_kayi Procaimanoidea_utahensis ))))(Protocaiman_peligrensis (Chinatichampsus_wilsonorum (Gnatusuchus_pebasensis (Globidentosuchus_brachyrostris (Kuttanacaiman_iquitosensis ((((Bottosaurus_fustidens Bottosaurus_harlani )(Paleosuchus_palpebrosus Paleosuchus_trigonatus ))(Necrosuchus_ionensis Tsoabichi_greenriverensis ))((Centenariosuchus_gilmorei (Melanosuchus_niger (Caiman_latirostris ((Caiman_brevirostris (Caiman_wannlangstoni La_venta_Caiman ))(Caiman_crocodilus Caiman_yacare )))))((Mourasuchus_arendsi (Mourasuchus_amazonensis Mourasuchus_atopus ))(Purussaurus_neivensis (Purussaurus_brasiliensis Purussaurus_mirandai )))))))))))(Protoalligator_huiningensis ((Dongnanosuchus_hsui (Krabisuchus_siamogallicus Orientalosuchus_naduongensis ))(Eoalligator_chunyii Jiangxisuchus_nankangensis ))))(Prodiplocynodon_langi (Asiatosuchus_germanicus ((Asiatosuchus_depressifrons Crocodylus_affinis )((((Kambara_implexidens (Australosuchus_clarkae (Quinkana_spp Trilophosuchus_rackhami )))(Crocodylus_megarhinus ((Mecistops_cataphractus ((Brochuchus_pigotti Euthecodon_arambourgii )(Rimasuchus_lloydi (Voay_robustus (Osteolaemus_osborni Osteolaemus_tetraspis )))))(Crocodylus_porosus (Crocodylus_niloticus Crocodylus_rhombifer )))))(Kentisuchus_spenceri (Dollosuchoides_densmorei (Thecachampsa_antiqua (Tomistoma_cairense ((Maomingosuchus_petrolica (Paratomistoma_courti (((Eogavialis_africanum (Gryposuchus_colombianus (Piscogavialis_jugaliperforatus (Gavialis_gangeticus Gavialis_lewisi ))))(Thoracosaurus_neocesariensis (Eothoracosaurus_mississippiensi Thoracosaurus_macrorhynchus )))(Eosuchus_lerichei Eosuchus_minor ))))((Gavialosuchus_eggenburgensis Toyotamaphimeia_machikanensis )(Tomistoma_lusitanica Tomistoma_schlegelii ))))))))(Brachyuranochampsa_eversolei Crocodylus_acer ))))))(Planocrania_hengdongensis (Planocrania_datangensis (Boverisuchus_magnifrons Boverisuchus_vorax ))))(Deinosuchus_riograndensis Deinosuchus_schwimmeri )))((Borealosuchus_sternbergii (Borealosuchus_griffithi (Borealosuchus_formidabilis (Borealosuchus_acutidentatus (Borealosuchus_threeensis Borealosuchus_wilsoni )))))(Diplocynodon_remensis (Diplocynodon_darwini (Diplocynodon_hantoniensis (Diplocynodon_deponiae (Diplocynodon_ratelii (Diplocynodon_muelleri Diplocynodon_tormis ))))))))))*
(Bernissartia_fagesii (((Shamosuchus_djadochtaensis (Acynodon_iberoccitanus (Acynodon_adriaticus (Hylaeochampsa_vectiana Iharkutosuchus_makadii ))))(Pietraroiasuchus_ormezzanoi (Pachycheilosuchus_trinquei (Allodaposuchus_precedens ((Agaresuchus_subjuniperus Arenysuchus_gascabadiolorum )(Lohuecosuchus_mechinorum Lohuecosuchus_megadontos ))))))((Leidyosuchus_canadensis (((((((Albertochampsa_langstoni Stangerochampsa_mccabei )((((Alligator_prenasalis (Alligator_mcgrewi (Eocaiman_itaboraiensis (Eocaiman_cavernensis Eocaiman_palaeocenicus ))))(Alligator_olseni (Alligator_sinensis (Alligator_thomsoni (Alligator_mefferdi Alligator_mississippiensis )))))((((Allognathosuchus_polyodon Allognathosuchus_wartheni )(Wannaganosuchus_brachymanus (Arambourgia_gaudryi Hassiacosuchus_haupti )))(Ceratosuchus_burdoshi Navajosuchus_mooki ))(Procaimanoidea_kayi Procaimanoidea_utahensis )))(Chinatichampsus_wilsonorum (Protocaiman_peligrensis (Gnatusuchus_pebasensis (Globidentosuchus_brachyrostris (Kuttanacaiman_iquitosensis ((Tsoabichi_greenriverensis ((Bottosaurus_fustidens Bottosaurus_harlani )(Paleosuchus_palpebrosus Paleosuchus_trigonatus )))(((Melanosuchus_niger (Caiman_latirostris ((Caiman_brevirostris (Caiman_wannlangstoni La_venta_Caiman ))(Caiman_crocodilus Caiman_yacare ))))(Centenariosuchus_gilmorei Necrosuchus_ionensis ))((Mourasuchus_arendsi (Mourasuchus_amazonensis Mourasuchus_atopus ))(Purussaurus_neivensis (Purussaurus_brasiliensis Purussaurus_mirandai ))))))))))))(Brachychampsa_montana Brachychampsa_sealeyi ))(Protoalligator_huiningensis ((Dongnanosuchus_hsui (Krabisuchus_siamogallicus Orientalosuchus_naduongensis ))(Eoalligator_chunyii Jiangxisuchus_nankangensis ))))(Prodiplocynodon_langi (Asiatosuchus_germanicus ((Asiatosuchus_depressifrons Crocodylus_affinis )((((Kambara_implexidens (Australosuchus_clarkae (Quinkana_spp Trilophosuchus_rackhami )))(Crocodylus_megarhinus ((Mecistops_cataphractus ((Brochuchus_pigotti Euthecodon_arambourgii )(Rimasuchus_lloydi (Voay_robustus (Osteolaemus_osborni Osteolaemus_tetraspis )))))(Crocodylus_porosus (Crocodylus_niloticus Crocodylus_rhombifer )))))(Kentisuchus_spenceri (Dollosuchoides_densmorei (Thecachampsa_antiqua (Tomistoma_cairense ((Maomingosuchus_petrolica (Paratomistoma_courti (((Eogavialis_africanum (Gryposuchus_colombianus (Piscogavialis_jugaliperforatus (Gavialis_gangeticus Gavialis_lewisi ))))(Thoracosaurus_neocesariensis (Eothoracosaurus_mississippiensi Thoracosaurus_macrorhynchus )))(Eosuchus_lerichei Eosuchus_minor ))))((Gavialosuchus_eggenburgensis Toyotamaphimeia_machikanensis )(Tomistoma_lusitanica Tomistoma_schlegelii ))))))))(Brachyuranochampsa_eversolei Crocodylus_acer ))))))(Planocrania_hengdongensis (Planocrania_datangensis (Boverisuchus_magnifrons Boverisuchus_vorax ))))(Deinosuchus_riograndensis Deinosuchus_schwimmeri )))((Borealosuchus_sternbergii (Borealosuchus_griffithi (Borealosuchus_formidabilis (Borealosuchus_acutidentatus (Borealosuchus_threeensis Borealosuchus_wilsoni )))))(Diplocynodon_remensis (Diplocynodon_darwini (Diplocynodon_hantoniensis (Diplocynodon_deponiae (Diplocynodon_ratelii (Diplocynodon_muelleri Diplocynodon_tormis ))))))))))*
(Bernissartia_fagesii ((Shamosuchus_djadochtaensis ((Acynodon_iberoccitanus (Acynodon_adriaticus (Hylaeochampsa_vectiana Iharkutosuchus_makadii )))(Pietraroiasuchus_ormezzanoi (Pachycheilosuchus_trinquei (Allodaposuchus_precedens ((Agaresuchus_subjuniperus Arenysuchus_gascabadiolorum )(Lohuecosuchus_mechinorum Lohuecosuchus_megadontos )))))))((Leidyosuchus_canadensis (((((((Albertochampsa_langstoni (Stangerochampsa_mccabei (Brachychampsa_montana Brachychampsa_sealeyi )))((((Alligator_mcgrewi Alligator_prenasalis )(Eocaiman_palaeocenicus (Eocaiman_cavernensis Eocaiman_itaboraiensis )))(Alligator_olseni (Alligator_sinensis (Alligator_thomsoni (Alligator_mefferdi Alligator_mississippiensis )))))((((Allognathosuchus_polyodon Allognathosuchus_wartheni )(Wannaganosuchus_brachymanus (Arambourgia_gaudryi Hassiacosuchus_haupti )))(Ceratosuchus_burdoshi Navajosuchus_mooki ))(Procaimanoidea_kayi Procaimanoidea_utahensis ))))(Protocaiman_peligrensis (Chinatichampsus_wilsonorum (Globidentosuchus_brachyrostris (Gnatusuchus_pebasensis (Kuttanacaiman_iquitosensis ((Tsoabichi_greenriverensis ((Bottosaurus_fustidens Bottosaurus_harlani )(Paleosuchus_palpebrosus Paleosuchus_trigonatus )))((Centenariosuchus_gilmorei (Melanosuchus_niger (Caiman_latirostris ((Caiman_brevirostris (Caiman_wannlangstoni La_venta_Caiman ))(Necrosuchus_ionensis (Caiman_crocodilus Caiman_yacare ))))))((Mourasuchus_arendsi (Mourasuchus_amazonensis Mourasuchus_atopus ))(Purussaurus_neivensis (Purussaurus_brasiliensis Purussaurus_mirandai )))))))))))(Protoalligator_huiningensis ((Dongnanosuchus_hsui (Krabisuchus_siamogallicus Orientalosuchus_naduongensis ))(Eoalligator_chunyii Jiangxisuchus_nankangensis ))))(Asiatosuchus_germanicus (Prodiplocynodon_langi ((Asiatosuchus_depressifrons Crocodylus_affinis )(((Crocodylus_megarhinus ((Kambara_implexidens (Australosuchus_clarkae (Quinkana_spp Trilophosuchus_rackhami )))((Mecistops_cataphractus ((Rimasuchus_lloydi (Brochuchus_pigotti Euthecodon_arambourgii ))(Voay_robustus (Osteolaemus_osborni Osteolaemus_tetraspis ))))(Crocodylus_porosus (Crocodylus_niloticus Crocodylus_rhombifer )))))(Kentisuchus_spenceri (Dollosuchoides_densmorei (Thecachampsa_antiqua (Tomistoma_cairense ((Maomingosuchus_petrolica (Paratomistoma_courti (((Eogavialis_africanum (Piscogavialis_jugaliperforatus (Gryposuchus_colombianus (Gavialis_gangeticus Gavialis_lewisi ))))(Thoracosaurus_neocesariensis (Eothoracosaurus_mississippiensi Thoracosaurus_macrorhynchus )))(Eosuchus_lerichei Eosuchus_minor ))))((Gavialosuchus_eggenburgensis Toyotamaphimeia_machikanensis )(Tomistoma_lusitanica Tomistoma_schlegelii ))))))))(Brachyuranochampsa_eversolei Crocodylus_acer ))))))(Planocrania_hengdongensis (Planocrania_datangensis (Boverisuchus_magnifrons Boverisuchus_vorax ))))(Deinosuchus_riograndensis Deinosuchus_schwimmeri )))((Borealosuchus_griffithi (Borealosuchus_sternbergii (Borealosuchus_formidabilis (Borealosuchus_threeensis (Borealosuchus_acutidentatus Borealosuchus_wilsoni )))))(Diplocynodon_remensis (Diplocynodon_darwini (Diplocynodon_hantoniensis (Diplocynodon_ratelii (Diplocynodon_muelleri (Diplocynodon_deponiae Diplocynodon_tormis ))))))))))*
(Bernissartia_fagesii (Shamosuchus_djadochtaensis (((Acynodon_iberoccitanus (Acynodon_adriaticus (Hylaeochampsa_vectiana Iharkutosuchus_makadii )))(Pietraroiasuchus_ormezzanoi (Pachycheilosuchus_trinquei (Allodaposuchus_precedens ((Agaresuchus_subjuniperus Arenysuchus_gascabadiolorum )(Lohuecosuchus_mechinorum Lohuecosuchus_megadontos ))))))((Leidyosuchus_canadensis ((((((((Albertochampsa_langstoni Stangerochampsa_mccabei )(Brachychampsa_montana Brachychampsa_sealeyi ))(((Alligator_mcgrewi (Alligator_prenasalis (Eocaiman_cavernensis (Eocaiman_itaboraiensis Eocaiman_palaeocenicus ))))(Alligator_olseni (Alligator_sinensis (Alligator_mississippiensis (Alligator_mefferdi Alligator_thomsoni )))))((((Allognathosuchus_polyodon Allognathosuchus_wartheni )(Wannaganosuchus_brachymanus (Arambourgia_gaudryi Hassiacosuchus_haupti )))(Ceratosuchus_burdoshi Navajosuchus_mooki ))(Procaimanoidea_kayi Procaimanoidea_utahensis ))))(Protocaiman_peligrensis (Chinatichampsus_wilsonorum (Gnatusuchus_pebasensis (Globidentosuchus_brachyrostris (Kuttanacaiman_iquitosensis (((Bottosaurus_fustidens Bottosaurus_harlani )((Necrosuchus_ionensis Tsoabichi_greenriverensis )(Paleosuchus_palpebrosus Paleosuchus_trigonatus )))((Centenariosuchus_gilmorei (Melanosuchus_niger (Caiman_latirostris ((Caiman_brevirostris (Caiman_wannlangstoni La_venta_Caiman ))(Caiman_crocodilus Caiman_yacare )))))((Mourasuchus_atopus (Mourasuchus_amazonensis Mourasuchus_arendsi ))(Purussaurus_neivensis (Purussaurus_brasiliensis Purussaurus_mirandai )))))))))))(Protoalligator_huiningensis ((Dongnanosuchus_hsui (Krabisuchus_siamogallicus Orientalosuchus_naduongensis ))(Eoalligator_chunyii Jiangxisuchus_nankangensis ))))(((Asiatosuchus_depressifrons Crocodylus_affinis )(((Crocodylus_megarhinus ((Kambara_implexidens (Australosuchus_clarkae (Quinkana_spp Trilophosuchus_rackhami )))((Mecistops_cataphractus ((Brochuchus_pigotti Euthecodon_arambourgii )(Rimasuchus_lloydi (Voay_robustus (Osteolaemus_osborni Osteolaemus_tetraspis )))))(Crocodylus_porosus (Crocodylus_niloticus Crocodylus_rhombifer )))))(Kentisuchus_spenceri (Dollosuchoides_densmorei (Thecachampsa_antiqua (Tomistoma_cairense ((Maomingosuchus_petrolica (Paratomistoma_courti (((Eogavialis_africanum ((Gavialis_gangeticus Gavialis_lewisi )(Gryposuchus_colombianus Piscogavialis_jugaliperforatus )))(Thoracosaurus_macrorhynchus (Eothoracosaurus_mississippiensi Thoracosaurus_neocesariensis )))(Eosuchus_lerichei Eosuchus_minor ))))(Tomistoma_lusitanica (Tomistoma_schlegelii (Gavialosuchus_eggenburgensis Toyotamaphimeia_machikanensis )))))))))(Brachyuranochampsa_eversolei Crocodylus_acer )))(Asiatosuchus_germanicus Prodiplocynodon_langi )))(Planocrania_hengdongensis (Planocrania_datangensis (Boverisuchus_magnifrons Boverisuchus_vorax ))))(Deinosuchus_riograndensis Deinosuchus_schwimmeri )))((Borealosuchus_sternbergii (Borealosuchus_griffithi (Borealosuchus_formidabilis (Borealosuchus_threeensis (Borealosuchus_acutidentatus Borealosuchus_wilsoni )))))(Diplocynodon_remensis (Diplocynodon_darwini (Diplocynodon_hantoniensis (Diplocynodon_ratelii (Diplocynodon_tormis (Diplocynodon_deponiae Diplocynodon_muelleri )))))))))))*
(Bernissartia_fagesii ((Shamosuchus_djadochtaensis ((Acynodon_iberoccitanus (Acynodon_adriaticus (Hylaeochampsa_vectiana Iharkutosuchus_makadii )))(Pietraroiasuchus_ormezzanoi (Pachycheilosuchus_trinquei (Allodaposuchus_precedens ((Agaresuchus_subjuniperus Arenysuchus_gascabadiolorum )(Lohuecosuchus_mechinorum Lohuecosuchus_megadontos )))))))((Leidyosuchus_canadensis ((((((((Albertochampsa_langstoni Stangerochampsa_mccabei )(Brachychampsa_montana Brachychampsa_sealeyi ))(((Alligator_mcgrewi (Alligator_prenasalis (Eocaiman_cavernensis (Eocaiman_itaboraiensis Eocaiman_palaeocenicus ))))(Alligator_olseni (Alligator_sinensis (Alligator_mississippiensis (Alligator_mefferdi Alligator_thomsoni )))))((((Allognathosuchus_polyodon Allognathosuchus_wartheni )(Wannaganosuchus_brachymanus (Arambourgia_gaudryi Hassiacosuchus_haupti )))(Ceratosuchus_burdoshi Navajosuchus_mooki ))(Procaimanoidea_kayi Procaimanoidea_utahensis ))))(Protocaiman_peligrensis (Chinatichampsus_wilsonorum (Globidentosuchus_brachyrostris (Gnatusuchus_pebasensis (Kuttanacaiman_iquitosensis ((Tsoabichi_greenriverensis ((Bottosaurus_fustidens Bottosaurus_harlani )(Paleosuchus_palpebrosus Paleosuchus_trigonatus )))((Melanosuchus_niger (Caiman_latirostris ((Caiman_brevirostris (Caiman_wannlangstoni La_venta_Caiman ))(Caiman_yacare (Caiman_crocodilus Necrosuchus_ionensis )))))(Centenariosuchus_gilmorei ((Mourasuchus_atopus (Mourasuchus_amazonensis Mourasuchus_arendsi ))(Purussaurus_neivensis (Purussaurus_brasiliensis Purussaurus_mirandai ))))))))))))(Protoalligator_huiningensis ((Dongnanosuchus_hsui (Krabisuchus_siamogallicus Orientalosuchus_naduongensis ))(Eoalligator_chunyii Jiangxisuchus_nankangensis ))))(Asiatosuchus_germanicus (Prodiplocynodon_langi ((Asiatosuchus_depressifrons Crocodylus_affinis )(((Crocodylus_megarhinus ((Kambara_implexidens (Australosuchus_clarkae (Quinkana_spp Trilophosuchus_rackhami )))((Mecistops_cataphractus ((Brochuchus_pigotti Euthecodon_arambourgii )(Rimasuchus_lloydi (Voay_robustus (Osteolaemus_osborni Osteolaemus_tetraspis )))))(Crocodylus_porosus (Crocodylus_niloticus Crocodylus_rhombifer )))))(Kentisuchus_spenceri (Dollosuchoides_densmorei (Thecachampsa_antiqua (Tomistoma_cairense ((Maomingosuchus_petrolica (Paratomistoma_courti (((Eogavialis_africanum ((Gavialis_gangeticus Gavialis_lewisi )(Gryposuchus_colombianus Piscogavialis_jugaliperforatus )))(Thoracosaurus_macrorhynchus (Eothoracosaurus_mississippiensi Thoracosaurus_neocesariensis )))(Eosuchus_lerichei Eosuchus_minor ))))(Tomistoma_lusitanica (Tomistoma_schlegelii (Gavialosuchus_eggenburgensis Toyotamaphimeia_machikanensis )))))))))(Brachyuranochampsa_eversolei Crocodylus_acer ))))))(Planocrania_hengdongensis (Planocrania_datangensis (Boverisuchus_magnifrons Boverisuchus_vorax ))))(Deinosuchus_riograndensis Deinosuchus_schwimmeri )))((Borealosuchus_sternbergii (Borealosuchus_griffithi (Borealosuchus_formidabilis (Borealosuchus_threeensis (Borealosuchus_acutidentatus Borealosuchus_wilsoni )))))(Diplocynodon_remensis (Diplocynodon_darwini (Diplocynodon_hantoniensis (Diplocynodon_ratelii (Diplocynodon_tormis (Diplocynodon_deponiae Diplocynodon_muelleri ))))))))))*
(Bernissartia_fagesii (Shamosuchus_djadochtaensis (((Pietraroiasuchus_ormezzanoi (Acynodon_iberoccitanus (Acynodon_adriaticus (Hylaeochampsa_vectiana Iharkutosuchus_makadii ))))(Pachycheilosuchus_trinquei (Allodaposuchus_precedens ((Agaresuchus_subjuniperus Arenysuchus_gascabadiolorum )(Lohuecosuchus_mechinorum Lohuecosuchus_megadontos )))))((Leidyosuchus_canadensis ((((((Albertochampsa_langstoni (Stangerochampsa_mccabei (((((Alligator_mcgrewi Alligator_prenasalis )(Eocaiman_cavernensis (Eocaiman_itaboraiensis Eocaiman_palaeocenicus )))(Alligator_olseni (Alligator_sinensis (Alligator_mefferdi (Alligator_mississippiensis Alligator_thomsoni )))))((((Allognathosuchus_polyodon Allognathosuchus_wartheni )(Wannaganosuchus_brachymanus (Arambourgia_gaudryi Hassiacosuchus_haupti )))(Ceratosuchus_burdoshi Navajosuchus_mooki ))(Procaimanoidea_kayi Procaimanoidea_utahensis )))((Gnatusuchus_pebasensis (Globidentosuchus_brachyrostris (Kuttanacaiman_iquitosensis ((Tsoabichi_greenriverensis ((Bottosaurus_fustidens Bottosaurus_harlani )(Paleosuchus_palpebrosus Paleosuchus_trigonatus )))((Centenariosuchus_gilmorei (Necrosuchus_ionensis (Melanosuchus_niger (Caiman_latirostris ((Caiman_brevirostris (Caiman_wannlangstoni La_venta_Caiman ))(Caiman_crocodilus Caiman_yacare ))))))((Mourasuchus_atopus (Mourasuchus_amazonensis Mourasuchus_arendsi ))(Purussaurus_neivensis (Purussaurus_brasiliensis Purussaurus_mirandai ))))))))(Chinatichampsus_wilsonorum Protocaiman_peligrensis )))))(Brachychampsa_montana Brachychampsa_sealeyi ))(Protoalligator_huiningensis ((Dongnanosuchus_hsui (Krabisuchus_siamogallicus Orientalosuchus_naduongensis ))(Eoalligator_chunyii Jiangxisuchus_nankangensis ))))(Asiatosuchus_germanicus (Prodiplocynodon_langi ((Asiatosuchus_depressifrons Crocodylus_affinis )(((Crocodylus_megarhinus ((Kambara_implexidens (Australosuchus_clarkae (Quinkana_spp Trilophosuchus_rackhami )))((Mecistops_cataphractus ((Brochuchus_pigotti Euthecodon_arambourgii )(Rimasuchus_lloydi (Voay_robustus (Osteolaemus_osborni Osteolaemus_tetraspis )))))(Crocodylus_porosus (Crocodylus_niloticus Crocodylus_rhombifer )))))(Kentisuchus_spenceri (Dollosuchoides_densmorei (Thecachampsa_antiqua (Tomistoma_cairense (((((Eogavialis_africanum (Gryposuchus_colombianus (Piscogavialis_jugaliperforatus (Gavialis_gangeticus Gavialis_lewisi ))))(Thoracosaurus_macrorhynchus (Eothoracosaurus_mississippiensi Thoracosaurus_neocesariensis )))(Eosuchus_lerichei Eosuchus_minor ))(Maomingosuchus_petrolica Paratomistoma_courti ))((Gavialosuchus_eggenburgensis Toyotamaphimeia_machikanensis )(Tomistoma_lusitanica Tomistoma_schlegelii ))))))))(Brachyuranochampsa_eversolei Crocodylus_acer ))))))(Planocrania_hengdongensis (Planocrania_datangensis (Boverisuchus_magnifrons Boverisuchus_vorax ))))(Deinosuchus_riograndensis Deinosuchus_schwimmeri )))((Borealosuchus_sternbergii (Borealosuchus_griffithi (Borealosuchus_formidabilis (Borealosuchus_acutidentatus (Borealosuchus_threeensis Borealosuchus_wilsoni )))))(Diplocynodon_remensis (Diplocynodon_darwini (Diplocynodon_hantoniensis (Diplocynodon_ratelii (Diplocynodon_muelleri (Diplocynodon_deponiae Diplocynodon_tormis )))))))))))*
(Bernissartia_fagesii (((Shamosuchus_djadochtaensis (Acynodon_iberoccitanus (Acynodon_adriaticus (Hylaeochampsa_vectiana Iharkutosuchus_makadii ))))(Pietraroiasuchus_ormezzanoi (Pachycheilosuchus_trinquei (Allodaposuchus_precedens ((Agaresuchus_subjuniperus Arenysuchus_gascabadiolorum )(Lohuecosuchus_mechinorum Lohuecosuchus_megadontos ))))))((Leidyosuchus_canadensis (((((((Stangerochampsa_mccabei (Albertochampsa_langstoni (Brachychampsa_montana Brachychampsa_sealeyi )))(((Alligator_prenasalis (Alligator_mcgrewi (Eocaiman_palaeocenicus (Eocaiman_cavernensis Eocaiman_itaboraiensis ))))(Alligator_olseni (Alligator_sinensis (Alligator_mefferdi (Alligator_mississippiensis Alligator_thomsoni )))))((((Allognathosuchus_polyodon Allognathosuchus_wartheni )(Wannaganosuchus_brachymanus (Arambourgia_gaudryi Hassiacosuchus_haupti )))(Ceratosuchus_burdoshi Navajosuchus_mooki ))(Procaimanoidea_kayi Procaimanoidea_utahensis ))))(Protocaiman_peligrensis (Chinatichampsus_wilsonorum (Globidentosuchus_brachyrostris (Gnatusuchus_pebasensis (Kuttanacaiman_iquitosensis ((Tsoabichi_greenriverensis (Necrosuchus_ionensis ((Bottosaurus_fustidens Bottosaurus_harlani )(Paleosuchus_palpebrosus Paleosuchus_trigonatus ))))((Centenariosuchus_gilmorei (Melanosuchus_niger (Caiman_latirostris ((Caiman_brevirostris (Caiman_wannlangstoni La_venta_Caiman ))(Caiman_crocodilus Caiman_yacare )))))((Mourasuchus_arendsi (Mourasuchus_amazonensis Mourasuchus_atopus ))(Purussaurus_neivensis (Purussaurus_brasiliensis Purussaurus_mirandai )))))))))))(Protoalligator_huiningensis ((Dongnanosuchus_hsui (Krabisuchus_siamogallicus Orientalosuchus_naduongensis ))(Eoalligator_chunyii Jiangxisuchus_nankangensis ))))(((Asiatosuchus_depressifrons Crocodylus_affinis )(((Crocodylus_megarhinus ((Kambara_implexidens (Australosuchus_clarkae (Quinkana_spp Trilophosuchus_rackhami )))((Mecistops_cataphractus (Rimasuchus_lloydi ((Brochuchus_pigotti Euthecodon_arambourgii )(Voay_robustus (Osteolaemus_osborni Osteolaemus_tetraspis )))))(Crocodylus_porosus (Crocodylus_niloticus Crocodylus_rhombifer )))))(Kentisuchus_spenceri (Dollosuchoides_densmorei (Thecachampsa_antiqua (Tomistoma_cairense ((Maomingosuchus_petrolica (Paratomistoma_courti (((Eogavialis_africanum (Gavialis_lewisi (Gavialis_gangeticus (Gryposuchus_colombianus Piscogavialis_jugaliperforatus ))))(Eothoracosaurus_mississippiensi (Thoracosaurus_macrorhynchus Thoracosaurus_neocesariensis )))(Eosuchus_lerichei Eosuchus_minor ))))(Tomistoma_lusitanica (Tomistoma_schlegelii (Gavialosuchus_eggenburgensis Toyotamaphimeia_machikanensis )))))))))(Brachyuranochampsa_eversolei Crocodylus_acer )))(Asiatosuchus_germanicus Prodiplocynodon_langi )))(Planocrania_hengdongensis (Planocrania_datangensis (Boverisuchus_magnifrons Boverisuchus_vorax ))))(Deinosuchus_riograndensis Deinosuchus_schwimmeri )))((Borealosuchus_sternbergii (Borealosuchus_formidabilis (Borealosuchus_threeensis (Borealosuchus_acutidentatus Borealosuchus_wilsoni ))))(Borealosuchus_griffithi (Diplocynodon_remensis (Diplocynodon_darwini (Diplocynodon_hantoniensis (Diplocynodon_ratelii (Diplocynodon_muelleri (Diplocynodon_deponiae Diplocynodon_tormis )))))))))))*
(Bernissartia_fagesii ((Shamosuchus_djadochtaensis ((Pietraroiasuchus_ormezzanoi (Acynodon_iberoccitanus (Acynodon_adriaticus (Hylaeochampsa_vectiana Iharkutosuchus_makadii ))))(Pachycheilosuchus_trinquei (Allodaposuchus_precedens ((Agaresuchus_subjuniperus Arenysuchus_gascabadiolorum )(Lohuecosuchus_mechinorum Lohuecosuchus_megadontos ))))))((Leidyosuchus_canadensis (((((((Stangerochampsa_mccabei (Albertochampsa_langstoni (Brachychampsa_montana Brachychampsa_sealeyi )))(((Alligator_prenasalis (Alligator_mcgrewi (Eocaiman_itaboraiensis (Eocaiman_cavernensis Eocaiman_palaeocenicus ))))(Alligator_olseni (Alligator_sinensis (Alligator_thomsoni (Alligator_mefferdi Alligator_mississippiensis )))))((((Allognathosuchus_polyodon Allognathosuchus_wartheni )(Wannaganosuchus_brachymanus (Arambourgia_gaudryi Hassiacosuchus_haupti )))(Ceratosuchus_burdoshi Navajosuchus_mooki ))(Procaimanoidea_kayi Procaimanoidea_utahensis ))))(Protocaiman_peligrensis (Chinatichampsus_wilsonorum (Globidentosuchus_brachyrostris (Gnatusuchus_pebasensis (Kuttanacaiman_iquitosensis ((Tsoabichi_greenriverensis ((Bottosaurus_fustidens Bottosaurus_harlani )(Paleosuchus_palpebrosus Paleosuchus_trigonatus )))((Centenariosuchus_gilmorei (Melanosuchus_niger (Caiman_latirostris ((Caiman_brevirostris (Caiman_wannlangstoni La_venta_Caiman ))(Caiman_crocodilus (Caiman_yacare Necrosuchus_ionensis ))))))((Mourasuchus_arendsi (Mourasuchus_amazonensis Mourasuchus_atopus ))(Purussaurus_neivensis (Purussaurus_brasiliensis Purussaurus_mirandai )))))))))))(Protoalligator_huiningensis ((Dongnanosuchus_hsui (Krabisuchus_siamogallicus Orientalosuchus_naduongensis ))(Eoalligator_chunyii Jiangxisuchus_nankangensis ))))(((Asiatosuchus_depressifrons Crocodylus_affinis )(((Crocodylus_megarhinus ((Kambara_implexidens (Australosuchus_clarkae (Quinkana_spp Trilophosuchus_rackhami )))((Mecistops_cataphractus ((Rimasuchus_lloydi (Brochuchus_pigotti Euthecodon_arambourgii ))(Voay_robustus (Osteolaemus_osborni Osteolaemus_tetraspis ))))(Crocodylus_porosus (Crocodylus_niloticus Crocodylus_rhombifer )))))(Kentisuchus_spenceri (Dollosuchoides_densmorei (Thecachampsa_antiqua (Tomistoma_cairense ((Maomingosuchus_petrolica (Paratomistoma_courti (((Eogavialis_africanum ((Gavialis_gangeticus Gavialis_lewisi )(Gryposuchus_colombianus Piscogavialis_jugaliperforatus )))(Thoracosaurus_neocesariensis (Eothoracosaurus_mississippiensi Thoracosaurus_macrorhynchus )))(Eosuchus_lerichei Eosuchus_minor ))))((Gavialosuchus_eggenburgensis Toyotamaphimeia_machikanensis )(Tomistoma_lusitanica Tomistoma_schlegelii ))))))))(Brachyuranochampsa_eversolei Crocodylus_acer )))(Asiatosuchus_germanicus Prodiplocynodon_langi )))(Planocrania_hengdongensis (Planocrania_datangensis (Boverisuchus_magnifrons Boverisuchus_vorax ))))(Deinosuchus_riograndensis Deinosuchus_schwimmeri )))((Borealosuchus_sternbergii (Borealosuchus_griffithi (Borealosuchus_formidabilis (Borealosuchus_wilsoni (Borealosuchus_acutidentatus Borealosuchus_threeensis )))))(Diplocynodon_remensis (Diplocynodon_darwini (Diplocynodon_hantoniensis (Diplocynodon_ratelii (Diplocynodon_tormis (Diplocynodon_deponiae Diplocynodon_muelleri ))))))))))*
(Bernissartia_fagesii (((Shamosuchus_djadochtaensis (Acynodon_iberoccitanus (Acynodon_adriaticus (Hylaeochampsa_vectiana Iharkutosuchus_makadii ))))(Pietraroiasuchus_ormezzanoi (Pachycheilosuchus_trinquei (Allodaposuchus_precedens ((Agaresuchus_subjuniperus Arenysuchus_gascabadiolorum )(Lohuecosuchus_mechinorum Lohuecosuchus_megadontos ))))))((Leidyosuchus_canadensis (((((((Stangerochampsa_mccabei (Albertochampsa_langstoni (Brachychampsa_montana Brachychampsa_sealeyi )))(((Alligator_mcgrewi Alligator_prenasalis )(Alligator_olseni (Alligator_sinensis (Alligator_mississippiensis (Alligator_mefferdi Alligator_thomsoni )))))((((Allognathosuchus_polyodon Allognathosuchus_wartheni )(Wannaganosuchus_brachymanus (Arambourgia_gaudryi Hassiacosuchus_haupti )))(Ceratosuchus_burdoshi Navajosuchus_mooki ))(Procaimanoidea_kayi Procaimanoidea_utahensis ))))(Protocaiman_peligrensis (Chinatichampsus_wilsonorum (Gnatusuchus_pebasensis (Globidentosuchus_brachyrostris ((Tsoabichi_greenriverensis ((Bottosaurus_fustidens Bottosaurus_harlani )(Paleosuchus_palpebrosus Paleosuchus_trigonatus )))(Kuttanacaiman_iquitosensis (((Melanosuchus_niger (Caiman_latirostris ((Caiman_brevirostris (Caiman_wannlangstoni La_venta_Caiman ))(Caiman_crocodilus Caiman_yacare ))))(Necrosuchus_ionensis (Eocaiman_cavernensis (Eocaiman_itaboraiensis Eocaiman_palaeocenicus ))))(Centenariosuchus_gilmorei ((Mourasuchus_amazonensis (Mourasuchus_arendsi Mourasuchus_atopus ))(Purussaurus_neivensis (Purussaurus_brasiliensis Purussaurus_mirandai ))))))))))))(Protoalligator_huiningensis ((Dongnanosuchus_hsui (Krabisuchus_siamogallicus Orientalosuchus_naduongensis ))(Eoalligator_chunyii Jiangxisuchus_nankangensis ))))(Prodiplocynodon_langi (Asiatosuchus_germanicus ((Asiatosuchus_depressifrons Crocodylus_affinis )(((Crocodylus_megarhinus ((Kambara_implexidens (Australosuchus_clarkae (Quinkana_spp Trilophosuchus_rackhami )))((Mecistops_cataphractus ((Rimasuchus_lloydi (Brochuchus_pigotti Euthecodon_arambourgii ))(Voay_robustus (Osteolaemus_osborni Osteolaemus_tetraspis ))))(Crocodylus_porosus (Crocodylus_niloticus Crocodylus_rhombifer )))))(Kentisuchus_spenceri (Dollosuchoides_densmorei (Thecachampsa_antiqua (Tomistoma_cairense (((((Eogavialis_africanum (Gryposuchus_colombianus (Piscogavialis_jugaliperforatus (Gavialis_gangeticus Gavialis_lewisi ))))(Thoracosaurus_macrorhynchus (Eothoracosaurus_mississippiensi Thoracosaurus_neocesariensis )))(Eosuchus_lerichei Eosuchus_minor ))(Maomingosuchus_petrolica Paratomistoma_courti ))((Gavialosuchus_eggenburgensis Toyotamaphimeia_machikanensis )(Tomistoma_lusitanica Tomistoma_schlegelii ))))))))(Brachyuranochampsa_eversolei Crocodylus_acer ))))))(Planocrania_hengdongensis (Planocrania_datangensis (Boverisuchus_magnifrons Boverisuchus_vorax ))))(Deinosuchus_riograndensis Deinosuchus_schwimmeri )))((Borealosuchus_sternbergii (Borealosuchus_griffithi (Borealosuchus_formidabilis (Borealosuchus_acutidentatus (Borealosuchus_threeensis Borealosuchus_wilsoni )))))(Diplocynodon_remensis (Diplocynodon_darwini (Diplocynodon_hantoniensis ((Diplocynodon_deponiae Diplocynodon_ratelii )(Diplocynodon_muelleri Diplocynodon_tormis )))))))))*
(Bernissartia_fagesii (Shamosuchus_djadochtaensis (((Pietraroiasuchus_ormezzanoi (Acynodon_iberoccitanus (Acynodon_adriaticus (Hylaeochampsa_vectiana Iharkutosuchus_makadii ))))(Pachycheilosuchus_trinquei (Allodaposuchus_precedens ((Agaresuchus_subjuniperus Arenysuchus_gascabadiolorum )(Lohuecosuchus_mechinorum Lohuecosuchus_megadontos )))))((Leidyosuchus_canadensis ((((((Albertochampsa_langstoni (Stangerochampsa_mccabei (((((Alligator_mcgrewi Alligator_prenasalis )(Eocaiman_palaeocenicus (Eocaiman_cavernensis Eocaiman_itaboraiensis )))(Alligator_olseni (Alligator_sinensis (Alligator_mefferdi (Alligator_mississippiensis Alligator_thomsoni )))))((((Allognathosuchus_polyodon Allognathosuchus_wartheni )(Wannaganosuchus_brachymanus (Arambourgia_gaudryi Hassiacosuchus_haupti )))(Ceratosuchus_burdoshi Navajosuchus_mooki ))(Procaimanoidea_kayi Procaimanoidea_utahensis )))((Gnatusuchus_pebasensis (Globidentosuchus_brachyrostris (Kuttanacaiman_iquitosensis ((Tsoabichi_greenriverensis ((Bottosaurus_fustidens Bottosaurus_harlani )(Paleosuchus_palpebrosus Paleosuchus_trigonatus )))((Centenariosuchus_gilmorei (Melanosuchus_niger (Caiman_latirostris ((Caiman_brevirostris (Caiman_wannlangstoni La_venta_Caiman ))(Caiman_crocodilus (Caiman_yacare Necrosuchus_ionensis ))))))((Mourasuchus_arendsi (Mourasuchus_amazonensis Mourasuchus_atopus ))(Purussaurus_neivensis (Purussaurus_brasiliensis Purussaurus_mirandai ))))))))(Chinatichampsus_wilsonorum Protocaiman_peligrensis )))))(Brachychampsa_montana Brachychampsa_sealeyi ))(Protoalligator_huiningensis ((Dongnanosuchus_hsui (Krabisuchus_siamogallicus Orientalosuchus_naduongensis ))(Eoalligator_chunyii Jiangxisuchus_nankangensis ))))(Asiatosuchus_germanicus (Prodiplocynodon_langi ((Asiatosuchus_depressifrons Crocodylus_affinis )(((Crocodylus_megarhinus ((Kambara_implexidens (Australosuchus_clarkae (Quinkana_spp Trilophosuchus_rackhami )))((Mecistops_cataphractus (Rimasuchus_lloydi ((Brochuchus_pigotti Euthecodon_arambourgii )(Voay_robustus (Osteolaemus_osborni Osteolaemus_tetraspis )))))(Crocodylus_porosus (Crocodylus_niloticus Crocodylus_rhombifer )))))(Kentisuchus_spenceri (Dollosuchoides_densmorei (Thecachampsa_antiqua (Tomistoma_cairense (((((Eogavialis_africanum (Gavialis_lewisi (Gavialis_gangeticus (Gryposuchus_colombianus Piscogavialis_jugaliperforatus ))))(Eothoracosaurus_mississippiensi (Thoracosaurus_macrorhynchus Thoracosaurus_neocesariensis )))(Eosuchus_lerichei Eosuchus_minor ))(Maomingosuchus_petrolica Paratomistoma_courti ))((Gavialosuchus_eggenburgensis Toyotamaphimeia_machikanensis )(Tomistoma_lusitanica Tomistoma_schlegelii ))))))))(Brachyuranochampsa_eversolei Crocodylus_acer ))))))(Planocrania_hengdongensis (Planocrania_datangensis (Boverisuchus_magnifrons Boverisuchus_vorax ))))(Deinosuchus_riograndensis Deinosuchus_schwimmeri )))((Borealosuchus_sternbergii (Borealosuchus_griffithi (Borealosuchus_formidabilis (Borealosuchus_threeensis (Borealosuchus_acutidentatus Borealosuchus_wilsoni )))))(Diplocynodon_remensis (Diplocynodon_darwini (Diplocynodon_hantoniensis (Diplocynodon_ratelii (Diplocynodon_muelleri (Diplocynodon_deponiae Diplocynodon_tormis )))))))))))*
(Bernissartia_fagesii ((Shamosuchus_djadochtaensis ((Pietraroiasuchus_ormezzanoi (Acynodon_iberoccitanus (Acynodon_adriaticus (Hylaeochampsa_vectiana Iharkutosuchus_makadii ))))(Pachycheilosuchus_trinquei (Allodaposuchus_precedens ((Agaresuchus_subjuniperus Arenysuchus_gascabadiolorum )(Lohuecosuchus_mechinorum Lohuecosuchus_megadontos ))))))((Leidyosuchus_canadensis (((((((Stangerochampsa_mccabei (Albertochampsa_langstoni (Brachychampsa_montana Brachychampsa_sealeyi )))(((Alligator_mcgrewi Alligator_prenasalis )(Alligator_olseni (Alligator_sinensis (Alligator_mefferdi (Alligator_mississippiensis Alligator_thomsoni )))))((((Allognathosuchus_polyodon Allognathosuchus_wartheni )(Wannaganosuchus_brachymanus (Arambourgia_gaudryi Hassiacosuchus_haupti )))(Ceratosuchus_burdoshi Navajosuchus_mooki ))(Procaimanoidea_kayi Procaimanoidea_utahensis ))))(Protocaiman_peligrensis (Chinatichampsus_wilsonorum (Gnatusuchus_pebasensis (Globidentosuchus_brachyrostris ((Tsoabichi_greenriverensis ((Bottosaurus_fustidens Bottosaurus_harlani )(Paleosuchus_palpebrosus Paleosuchus_trigonatus )))(Kuttanacaiman_iquitosensis (((Melanosuchus_niger (Caiman_latirostris ((Caiman_brevirostris (Caiman_wannlangstoni La_venta_Caiman ))(Caiman_crocodilus Caiman_yacare ))))(Necrosuchus_ionensis (Eocaiman_cavernensis (Eocaiman_itaboraiensis Eocaiman_palaeocenicus ))))(Centenariosuchus_gilmorei ((Mourasuchus_arendsi (Mourasuchus_amazonensis Mourasuchus_atopus ))(Purussaurus_neivensis (Purussaurus_brasiliensis Purussaurus_mirandai ))))))))))))(Protoalligator_huiningensis ((Dongnanosuchus_hsui (Krabisuchus_siamogallicus Orientalosuchus_naduongensis ))(Eoalligator_chunyii Jiangxisuchus_nankangensis ))))(Prodiplocynodon_langi (Asiatosuchus_germanicus ((Asiatosuchus_depressifrons Crocodylus_affinis )((((Kambara_implexidens (Australosuchus_clarkae (Quinkana_spp Trilophosuchus_rackhami )))(Crocodylus_megarhinus ((Mecistops_cataphractus (Rimasuchus_lloydi ((Brochuchus_pigotti Euthecodon_arambourgii )(Voay_robustus (Osteolaemus_osborni Osteolaemus_tetraspis )))))(Crocodylus_porosus (Crocodylus_niloticus Crocodylus_rhombifer )))))(Kentisuchus_spenceri (Dollosuchoides_densmorei (Thecachampsa_antiqua (Tomistoma_cairense (((((Eogavialis_africanum (Gavialis_lewisi (Gavialis_gangeticus (Gryposuchus_colombianus Piscogavialis_jugaliperforatus ))))(Eothoracosaurus_mississippiensi (Thoracosaurus_macrorhynchus Thoracosaurus_neocesariensis )))(Eosuchus_lerichei Eosuchus_minor ))(Maomingosuchus_petrolica Paratomistoma_courti ))((Gavialosuchus_eggenburgensis Toyotamaphimeia_machikanensis )(Tomistoma_lusitanica Tomistoma_schlegelii ))))))))(Brachyuranochampsa_eversolei Crocodylus_acer ))))))(Planocrania_hengdongensis (Planocrania_datangensis (Boverisuchus_magnifrons Boverisuchus_vorax ))))(Deinosuchus_riograndensis Deinosuchus_schwimmeri )))((Borealosuchus_sternbergii (Borealosuchus_griffithi (Borealosuchus_formidabilis (Borealosuchus_threeensis (Borealosuchus_acutidentatus Borealosuchus_wilsoni )))))(Diplocynodon_remensis (Diplocynodon_darwini (Diplocynodon_hantoniensis (Diplocynodon_ratelii (Diplocynodon_muelleri (Diplocynodon_deponiae Diplocynodon_tormis ))))))))))*
(Bernissartia_fagesii (Shamosuchus_djadochtaensis (((Pietraroiasuchus_ormezzanoi (Acynodon_iberoccitanus (Acynodon_adriaticus (Hylaeochampsa_vectiana Iharkutosuchus_makadii ))))(Pachycheilosuchus_trinquei (Allodaposuchus_precedens ((Agaresuchus_subjuniperus Arenysuchus_gascabadiolorum )(Lohuecosuchus_mechinorum Lohuecosuchus_megadontos )))))((Leidyosuchus_canadensis (((((((Albertochampsa_langstoni (Stangerochampsa_mccabei (Brachychampsa_montana Brachychampsa_sealeyi )))(((Alligator_mcgrewi Alligator_prenasalis )(Alligator_olseni (Alligator_sinensis (Alligator_mefferdi (Alligator_mississippiensis Alligator_thomsoni )))))((((Allognathosuchus_polyodon Allognathosuchus_wartheni )(Wannaganosuchus_brachymanus (Arambourgia_gaudryi Hassiacosuchus_haupti )))(Ceratosuchus_burdoshi Navajosuchus_mooki ))(Procaimanoidea_kayi Procaimanoidea_utahensis ))))(Protocaiman_peligrensis (Chinatichampsus_wilsonorum (Gnatusuchus_pebasensis (Globidentosuchus_brachyrostris ((Tsoabichi_greenriverensis ((Bottosaurus_fustidens Bottosaurus_harlani )(Paleosuchus_palpebrosus Paleosuchus_trigonatus )))(Kuttanacaiman_iquitosensis (((Melanosuchus_niger (Caiman_latirostris ((Caiman_brevirostris (Caiman_wannlangstoni La_venta_Caiman ))(Caiman_crocodilus Caiman_yacare ))))(Necrosuchus_ionensis (Eocaiman_cavernensis (Eocaiman_itaboraiensis Eocaiman_palaeocenicus ))))(Centenariosuchus_gilmorei ((Mourasuchus_arendsi (Mourasuchus_amazonensis Mourasuchus_atopus ))(Purussaurus_neivensis (Purussaurus_brasiliensis Purussaurus_mirandai ))))))))))))(Protoalligator_huiningensis ((Dongnanosuchus_hsui (Krabisuchus_siamogallicus Orientalosuchus_naduongensis ))(Eoalligator_chunyii Jiangxisuchus_nankangensis ))))(((Asiatosuchus_depressifrons Crocodylus_affinis )((((Kambara_implexidens (Australosuchus_clarkae (Quinkana_spp Trilophosuchus_rackhami )))(Crocodylus_megarhinus ((Mecistops_cataphractus (Rimasuchus_lloydi ((Brochuchus_pigotti Euthecodon_arambourgii )(Voay_robustus (Osteolaemus_osborni Osteolaemus_tetraspis )))))(Crocodylus_porosus (Crocodylus_niloticus Crocodylus_rhombifer )))))(Kentisuchus_spenceri (Dollosuchoides_densmorei (Thecachampsa_antiqua (Tomistoma_cairense (((((Eogavialis_africanum (Gavialis_lewisi (Gavialis_gangeticus (Gryposuchus_colombianus Piscogavialis_jugaliperforatus ))))(Eothoracosaurus_mississippiensi (Thoracosaurus_macrorhynchus Thoracosaurus_neocesariensis )))(Eosuchus_lerichei Eosuchus_minor ))(Maomingosuchus_petrolica Paratomistoma_courti ))((Gavialosuchus_eggenburgensis Toyotamaphimeia_machikanensis )(Tomistoma_lusitanica Tomistoma_schlegelii ))))))))(Brachyuranochampsa_eversolei Crocodylus_acer )))(Asiatosuchus_germanicus Prodiplocynodon_langi )))(Planocrania_hengdongensis (Planocrania_datangensis (Boverisuchus_magnifrons Boverisuchus_vorax ))))(Deinosuchus_riograndensis Deinosuchus_schwimmeri )))((Borealosuchus_sternbergii (Borealosuchus_griffithi (Borealosuchus_formidabilis (Borealosuchus_threeensis (Borealosuchus_acutidentatus Borealosuchus_wilsoni )))))(Diplocynodon_remensis (Diplocynodon_darwini (Diplocynodon_hantoniensis (Diplocynodon_ratelii (Diplocynodon_muelleri (Diplocynodon_deponiae Diplocynodon_tormis )))))))))))*
(Bernissartia_fagesii ((Pachycheilosuchus_trinquei (Shamosuchus_djadochtaensis ((Acynodon_iberoccitanus (Acynodon_adriaticus (Hylaeochampsa_vectiana Iharkutosuchus_makadii )))(Pietraroiasuchus_ormezzanoi (Allodaposuchus_precedens ((Agaresuchus_subjuniperus Arenysuchus_gascabadiolorum )(Lohuecosuchus_mechinorum Lohuecosuchus_megadontos )))))))((Leidyosuchus_canadensis ((((((((Albertochampsa_langstoni Stangerochampsa_mccabei )(Brachychampsa_montana Brachychampsa_sealeyi ))((((Alligator_mcgrewi Alligator_prenasalis )(Eocaiman_cavernensis (Eocaiman_itaboraiensis Eocaiman_palaeocenicus )))(Alligator_olseni (Alligator_sinensis (Alligator_mississippiensis (Alligator_mefferdi Alligator_thomsoni )))))((((Allognathosuchus_polyodon Allognathosuchus_wartheni )(Wannaganosuchus_brachymanus (Arambourgia_gaudryi Hassiacosuchus_haupti )))(Ceratosuchus_burdoshi Navajosuchus_mooki ))(Procaimanoidea_kayi Procaimanoidea_utahensis ))))(Protocaiman_peligrensis (Chinatichampsus_wilsonorum (Gnatusuchus_pebasensis (Globidentosuchus_brachyrostris (Kuttanacaiman_iquitosensis ((Tsoabichi_greenriverensis ((Bottosaurus_fustidens Bottosaurus_harlani )(Necrosuchus_ionensis (Paleosuchus_palpebrosus Paleosuchus_trigonatus ))))((Melanosuchus_niger (Caiman_latirostris ((Caiman_brevirostris (Caiman_wannlangstoni La_venta_Caiman ))(Caiman_crocodilus Caiman_yacare ))))(Centenariosuchus_gilmorei ((Mourasuchus_amazonensis (Mourasuchus_arendsi Mourasuchus_atopus ))(Purussaurus_neivensis (Purussaurus_brasiliensis Purussaurus_mirandai ))))))))))))(Protoalligator_huiningensis ((Dongnanosuchus_hsui (Krabisuchus_siamogallicus Orientalosuchus_naduongensis ))(Eoalligator_chunyii Jiangxisuchus_nankangensis ))))(Asiatosuchus_germanicus (Prodiplocynodon_langi ((Asiatosuchus_depressifrons Crocodylus_affinis )((((Kambara_implexidens (Australosuchus_clarkae (Quinkana_spp Trilophosuchus_rackhami )))(Crocodylus_megarhinus ((Mecistops_cataphractus ((Rimasuchus_lloydi (Brochuchus_pigotti Euthecodon_arambourgii ))(Voay_robustus (Osteolaemus_osborni Osteolaemus_tetraspis ))))(Crocodylus_porosus (Crocodylus_niloticus Crocodylus_rhombifer )))))(Kentisuchus_spenceri (Dollosuchoides_densmorei (Thecachampsa_antiqua (Tomistoma_cairense ((Maomingosuchus_petrolica (Paratomistoma_courti (((Eogavialis_africanum (Piscogavialis_jugaliperforatus (Gryposuchus_colombianus (Gavialis_gangeticus Gavialis_lewisi ))))(Eothoracosaurus_mississippiensi (Thoracosaurus_macrorhynchus Thoracosaurus_neocesariensis )))(Eosuchus_lerichei Eosuchus_minor ))))((Gavialosuchus_eggenburgensis Toyotamaphimeia_machikanensis )(Tomistoma_lusitanica Tomistoma_schlegelii ))))))))(Brachyuranochampsa_eversolei Crocodylus_acer ))))))(Planocrania_hengdongensis (Planocrania_datangensis (Boverisuchus_magnifrons Boverisuchus_vorax ))))(Deinosuchus_riograndensis Deinosuchus_schwimmeri )))((Borealosuchus_sternbergii (Borealosuchus_formidabilis (Borealosuchus_wilsoni (Borealosuchus_acutidentatus Borealosuchus_threeensis ))))(Borealosuchus_griffithi (Diplocynodon_remensis (Diplocynodon_darwini (Diplocynodon_hantoniensis (Diplocynodon_ratelii (Diplocynodon_muelleri (Diplocynodon_deponiae Diplocynodon_tormis )))))))))))*
(Bernissartia_fagesii (Shamosuchus_djadochtaensis (((Pachycheilosuchus_trinquei (Pietraroiasuchus_ormezzanoi (Acynodon_iberoccitanus (Acynodon_adriaticus (Hylaeochampsa_vectiana Iharkutosuchus_makadii )))))(Arenysuchus_gascabadiolorum ((Agaresuchus_subjuniperus Allodaposuchus_precedens )(Lohuecosuchus_mechinorum Lohuecosuchus_megadontos ))))((Leidyosuchus_canadensis ((((((((Albertochampsa_langstoni Stangerochampsa_mccabei )(Brachychampsa_montana Brachychampsa_sealeyi ))((((Alligator_mcgrewi Alligator_prenasalis )(Eocaiman_cavernensis (Eocaiman_itaboraiensis Eocaiman_palaeocenicus )))(Alligator_olseni (Alligator_sinensis (Alligator_thomsoni (Alligator_mefferdi Alligator_mississippiensis )))))((((Allognathosuchus_polyodon Allognathosuchus_wartheni )(Wannaganosuchus_brachymanus (Arambourgia_gaudryi Hassiacosuchus_haupti )))(Ceratosuchus_burdoshi Navajosuchus_mooki ))(Procaimanoidea_kayi Procaimanoidea_utahensis ))))(Protocaiman_peligrensis (Chinatichampsus_wilsonorum (Gnatusuchus_pebasensis (Globidentosuchus_brachyrostris (Kuttanacaiman_iquitosensis ((Tsoabichi_greenriverensis ((Bottosaurus_fustidens Bottosaurus_harlani )(Necrosuchus_ionensis (Paleosuchus_palpebrosus Paleosuchus_trigonatus ))))((Melanosuchus_niger (Caiman_latirostris ((Caiman_brevirostris (Caiman_wannlangstoni La_venta_Caiman ))(Caiman_crocodilus Caiman_yacare ))))(Centenariosuchus_gilmorei ((Mourasuchus_amazonensis (Mourasuchus_arendsi Mourasuchus_atopus ))(Purussaurus_neivensis (Purussaurus_brasiliensis Purussaurus_mirandai ))))))))))))(Protoalligator_huiningensis ((Dongnanosuchus_hsui (Krabisuchus_siamogallicus Orientalosuchus_naduongensis ))(Eoalligator_chunyii Jiangxisuchus_nankangensis ))))(Asiatosuchus_germanicus (Prodiplocynodon_langi ((Asiatosuchus_depressifrons Crocodylus_affinis )((((Kambara_implexidens (Australosuchus_clarkae (Quinkana_spp Trilophosuchus_rackhami )))(Crocodylus_megarhinus ((Mecistops_cataphractus (Rimasuchus_lloydi ((Brochuchus_pigotti Euthecodon_arambourgii )(Voay_robustus (Osteolaemus_osborni Osteolaemus_tetraspis )))))(Crocodylus_porosus (Crocodylus_niloticus Crocodylus_rhombifer )))))(Kentisuchus_spenceri (Dollosuchoides_densmorei (Thecachampsa_antiqua (Tomistoma_cairense ((Maomingosuchus_petrolica (Paratomistoma_courti (((Eogavialis_africanum (Gryposuchus_colombianus (Piscogavialis_jugaliperforatus (Gavialis_gangeticus Gavialis_lewisi ))))(Thoracosaurus_neocesariensis (Eothoracosaurus_mississippiensi Thoracosaurus_macrorhynchus )))(Eosuchus_lerichei Eosuchus_minor ))))(Tomistoma_lusitanica (Tomistoma_schlegelii (Gavialosuchus_eggenburgensis Toyotamaphimeia_machikanensis )))))))))(Brachyuranochampsa_eversolei Crocodylus_acer ))))))(Planocrania_hengdongensis (Planocrania_datangensis (Boverisuchus_magnifrons Boverisuchus_vorax ))))(Deinosuchus_riograndensis Deinosuchus_schwimmeri )))((Borealosuchus_sternbergii (Borealosuchus_griffithi (Borealosuchus_formidabilis (Borealosuchus_wilsoni (Borealosuchus_acutidentatus Borealosuchus_threeensis )))))(Diplocynodon_remensis (Diplocynodon_darwini (Diplocynodon_hantoniensis ((Diplocynodon_deponiae Diplocynodon_ratelii )(Diplocynodon_muelleri Diplocynodon_tormis ))))))))))*
[truncated: 1,308,058 more chars]
