# Supplementary material for: Expanded phylogeny elucidates Deinosuchus relationships, crocodylian osmoregulation and body-size evolution
Source: Commun Biol. 2025 Apr 23;8:611. doi: 10.1038/s42003-025-07653-4 (PMC12018936; doi:10.1038/s42003-025-07653-4)
Supplement: Supplementary file 3 — Supplementary Data 1 [file 42003_2025_7653_MOESM3_ESM.zip › Supplementary Data 1/Walter_RM_cont+discrete_[TNT].tnt]

nstates cont; 
nstates 32 ; 
xread 'Data saved from TNT' 
330 146 
&[cont] 
Bernissartia_fagesii   0.494  1.272   ?      ?      ?     0.173   ?     0.870  7.000  0.375  0.717   ?      ?      ?      ?      ?    16.000   ?      ?      ?    60.000   ?      ?      ?      ?      ?    
Isisfordia_duncani   0.646  1.482  0.657  0.180  0.093  0.232  0.362  0.823  0.000  0.525  0.663  0.346  0.421  1.016  3.650  1.918   ?      ?      ?      ?    30.000   ?      ?     0.754  1.112   ?    
Acynodon_iberoccitanus    ?      ?      ?      ?      ?      ?      ?      ?      ?      ?      ?      ?      ?      ?      ?      ?    13.000   ?      ?      ?      ?      ?      ?      ?      ?      ?    
Agaresuchus_fontisensis   0.534  1.366  1.375  0.420  0.287  0.308  0.576  0.595   ?     0.591  0.921  0.191  0.430  1.379  3.259   ?    15.000   ?      ?      ?      ?      ?      ?      ?      ?      ?    
Allodaposuchus_precedens   0.563  1.778  1.700  0.254  0.388  0.388   ?     0.794 11.000  0.529  0.913  0.129  0.366   ?     2.900   ?    14.000   ?      ?      ?      ?      ?      ?      ?      ?      ?    
Glen_Rose_form      ?      ?      ?      ?      ?     0.147   ?     0.699  9.000  0.525  0.598   ?     0.533  0.308  2.858  2.421 11.000-12.000   ?      ?      ?      ?      ?      ?      ?      ?      ?    
Hylaeochampsa_vectiana    ?     1.517   ?      ?      ?     0.328   ?     1.052  0.000  0.410  0.560   ?     0.250  0.846   ?     2.333   ?      ?      ?      ?      ?      ?      ?      ?      ?      ?    
Iharkutosuchus_makadii   0.428  1.292  1.500  0.344   ?     0.257   ?     0.667 18.000   ?      ?      ?     0.295  1.219   ?     1.664 13.000   ?      ?      ?      ?      ?      ?      ?      ?      ?    
Lohuecosuchus_megadontos   0.482  1.579  1.667  0.296   ?     0.428   ?     0.693  5.000  0.420  0.824  0.171  0.516  0.684  3.364   ?    10.000-11.000   ?      ?     1.122   ?      ?      ?      ?      ?      ?    
Portugalosuchus_azenhae    ?     1.074   ?      ?      ?     0.224   ?     0.595  0.000  0.705  0.903   ?     0.354  1.222   ?      ?      ?     2.333 36.000   ?      ?      ?      ?      ?      ?      ?    
Shamosuchus_djadochtaensis    ?     0.824   ?      ?     0.425  0.241  0.503  0.597  0.000  0.535  0.800   ?      ?      ?     3.878  2.607   ?      ?      ?      ?      ?      ?      ?      ?      ?      ?    
Wannchampsus_kirpachi    ?      ?      ?      ?      ?      ?      ?     0.733  0.000  0.651  0.537   ?      ?      ?     2.769  1.375 11.000   ?      ?      ?      ?      ?      ?      ?      ?      ?    
Acresuchus_pachytemporalis   0.535  2.529  1.134  0.264  0.189  0.337  0.687  0.798 15.000  0.518  0.488  0.147   ?      ?      ?     1.389 11.000  1.373 38.000  1.088   ?      ?      ?      ?      ?      ?    
Aktiogavialis_caribesi    ?     0.787   ?      ?      ?     0.283   ?     0.657 12.000  0.640  0.794   ?     0.386  1.130   ?     1.767 19.000   ?      ?      ?      ?      ?      ?      ?      ?      ?    
Alligator_mcgrewi   0.444-0.478   1.495-1.518   1.291-1.429   0.242   ?     0.220-0.230   0.399-0.489   0.679-0.788   8.000  0.425-0.496   0.738-0.829   0.203-0.217   0.530  1.667  2.147   ?    13.000  1.912-3.169  20.000  1.163 54.000   ?      ?      ?      ?      ?    
Alligator_mefferdi   0.524  1.803  1.324  0.328   ?     0.355  0.491  0.750  4.000  0.368  1.074   ?      ?     1.438  2.622  1.750 14.000  1.914 38.000  1.158   ?      ?      ?      ?      ?      ?    
Alligator_mississippiensis   0.579-0.586   2.000-2.021   1.421-1.475   0.466  0.288  0.322-0.341   0.479-0.578   0.711-0.835  11.000  0.408-0.453   0.793-0.862   0.154-0.157   0.380  0.947-1.000   3.330  1.607-2.048  15.000  2.200-2.618  11.000  1.174-1.391  24.000  0.832  0.592  0.687-0.783   1.070-1.159   0.492 
Alligator_olseni   0.481  1.865  1.257   ?      ?     0.320   ?     0.763  8.000  0.586  0.931   ?      ?      ?     3.330  1.342 15.000  2.925 19.000  1.193 37.000   ?      ?      ?      ?      ?    
Alligator_prenasalis   0.554-0.555   1.656-1.781   1.230-1.515    ?      ?     0.278-0.308   0.532-0.617   0.669-0.755   7.000  0.516-0.604   0.711-0.737   0.213   ?      ?      ?      ?    14.000  2.017-2.533  22.000  1.229-1.252  24.000  0.914  0.507  0.739  1.220   ?    
Alligator_sinensis   0.575  1.960  1.563  0.383  0.275  0.320  0.429  0.747 10.000  0.464  0.808  0.163  0.471  1.267  2.326  1.950 13.000  2.059 21.000  1.154 17.000  0.869  0.581  0.689-0.744   1.107-1.206   0.517 
Hassiacosuchus_haupti   0.417-0.538   1.778  1.333   ?      ?     0.311  0.706  0.756   ?     0.500  0.643-0.706    ?      ?      ?      ?      ?    14.000  1.412-1.500  46.000  1.250 65.000   ?      ?     0.941  1.490   ?    
Navajosuchus_mooki   0.480-0.506    ?     0.867   ?      ?      ?      ?      ?      ?      ?     0.625   ?      ?      ?      ?      ?    14.000  1.550 21.000   ?      ?     0.730  0.671  0.764   ?      ?    
Allognathosuchus_polyodon    ?      ?     1.273   ?      ?      ?      ?      ?      ?      ?      ?      ?      ?      ?      ?      ?      ?      ?      ?     1.605   ?      ?      ?      ?      ?      ?    
Allognathosuchus_wartheni   0.472   ?     1.129   ?      ?      ?     0.718   ?      ?     0.540   ?     0.161   ?      ?      ?     1.625 12.000  1.088 38.000   ?      ?      ?      ?      ?      ?      ?    
Arambourgia_gaudryi   0.376  1.270  1.400   ?      ?     0.216  0.370  0.730  0.000  0.481  0.846   ?      ?     1.333   ?     1.833   ?      ?    31.000   ?      ?      ?      ?      ?      ?      ?    
Argochampsa_krebsi    ?     1.143   ?     1.237  0.409  0.304   ?     0.804  6.000  0.533  0.875   ?      ?     0.933   ?     1.813 26.000   ?      ?      ?      ?      ?      ?      ?      ?      ?    
Asiatosuchus_germanicus   0.547  1.727  1.444   ?      ?     0.410  0.436  0.791 16.000  0.327  0.806   ?      ?      ?      ?      ?    14.000  2.167 23.000   ?    23.000  0.775  0.606  0.761  1.391   ?    
Asiatosuchus_nanlingensis    ?      ?      ?      ?      ?      ?      ?      ?      ?      ?      ?      ?      ?      ?      ?      ?      ?      ?      ?     0.911   ?      ?      ?      ?      ?      ?    
Australosuchus_clarkae   0.526-0.552   1.906-2.033   0.988   ?     0.167  0.200-0.258   0.650  0.851-0.875   7.000  0.340-0.482   0.593-0.971   0.196  0.263   ?      ?      ?    14.000-15.000   ?      ?      ?      ?      ?      ?      ?      ?      ?    
Baru_darrowi        ?      ?     1.154   ?     0.517   ?      ?      ?      ?      ?      ?     0.210  0.382   ?      ?      ?    13.000   ?      ?      ?      ?      ?      ?      ?      ?      ?    
Baru_huberi         ?      ?     1.010   ?     0.242   ?      ?      ?      ?      ?      ?     0.202   ?      ?      ?      ?      ?      ?      ?      ?      ?      ?      ?      ?      ?      ?    
Baru_wickeni        ?      ?     0.839   ?     0.409   ?      ?      ?    15.000   ?      ?     0.167  0.437   ?      ?      ?    12.000  1.736-1.790    ?     1.553-1.690    ?      ?      ?      ?      ?      ?    
Borealosuchus_acutidentatus   0.603  1.237  1.200   ?      ?     0.203   ?     0.619  0.000  0.545  0.949   ?      ?      ?      ?      ?    20.000   ?      ?      ?      ?      ?      ?      ?      ?      ?    
Borealosuchus_griffithi    ?      ?      ?      ?      ?      ?      ?      ?      ?      ?      ?      ?      ?      ?      ?      ?      ?      ?      ?      ?      ?      ?      ?      ?      ?      ?    
Borealosuchus_formidabilis   0.646  1.171  1.224   ?      ?     0.200   ?     0.514  0.000  0.550  1.020  0.241  0.335  0.702  2.667  1.308 20.000  1.728 36.000   ?    55.000  1.033  0.527   ?     1.080  0.556 
Borealosuchus_sternbergii   0.574-0.600   1.257-1.552   1.152-1.471   0.110  0.276-0.296   0.261-0.308   0.341-0.529   0.637-0.759   0.000-5.000   0.443-0.651   0.700-0.968   0.209-0.432   0.302-0.376   0.750-0.833   2.595  1.641-1.650  19.000  2.789-3.611  21.000-24.000  1.059   ?      ?      ?     0.705   ?      ?    
Borealosuchus_threensis    ?      ?      ?      ?      ?      ?      ?      ?      ?      ?      ?      ?      ?      ?      ?      ?      ?      ?      ?      ?      ?      ?      ?      ?      ?      ?    
Borealosuchus_wilsoni   0.604   ?     0.867  0.321   ?     0.455  0.904  0.548   ?     0.592  1.302   ?      ?      ?      ?      ?    18.000   ?      ?     1.846 60.000   ?      ?     0.710  1.231  0.377 
Bottosaurus_harlani    ?      ?      ?      ?      ?     0.290  1.008  0.533  8.000  0.482  0.896   ?      ?      ?      ?      ?      ?     1.284 27.000   ?      ?      ?      ?      ?      ?      ?    
Boverisuchus_magnifrons    ?      ?      ?      ?      ?      ?      ?      ?      ?      ?      ?      ?      ?      ?      ?      ?    17.000   ?      ?      ?      ?      ?      ?      ?      ?      ?    
Boverisuchus_vorax   0.584  1.453  0.891  0.157   ?     0.471  0.633  0.754  9.000  0.520  0.565  0.259  0.418  1.106   ?      ?    17.000   ?      ?      ?    13.000   ?     0.679  0.870  1.408  0.458 
Brachychampsa_montana   0.583  2.522  0.885-1.000   0.088  0.163  0.402  0.721  0.935 14.000  0.512  0.773  0.331  0.476  1.257  2.956  2.240 14.000  2.024 12.000  1.177 30.000   ?      ?      ?     1.160   ?    
Brochuchus_pigotti   0.658  1.765  0.931  0.397  0.282  0.382  0.492  0.897  6.000  0.377  0.783  0.184  0.351  1.250  2.133  1.348 14.000   ?    21.000   ?      ?      ?      ?      ?      ?      ?    
Caiman_brevirostris    ?      ?      ?      ?     0.308   ?      ?      ?      ?      ?      ?      ?      ?      ?      ?     1.867   ?      ?      ?      ?      ?      ?      ?      ?      ?      ?    
Caiman_crocodilus   0.512-0.623   1.257-1.528   1.000-1.698   0.309-0.457    ?     0.214-0.303   0.554-0.671   0.584-0.760   5.000-15.000  0.273-0.432   0.775-0.862   0.159-0.219   0.339-0.481   1.339-1.693   2.126  1.409-1.433  14.000-17.000  1.773-1.905  21.000-33.000  1.162-1.661  18.000   ?     0.530  0.771-0.803   1.100-1.282   0.636 
Caiman_gasparinae    ?      ?     1.220  0.763  0.470  0.447   ?     0.772 14.000  0.261  0.739   ?      ?      ?      ?      ?      ?      ?      ?      ?      ?      ?      ?      ?      ?      ?    
Caiman_latirostris   0.539  2.195  1.343  0.355-0.653   0.304  0.341  0.685  0.659  8.000-9.000   0.259  0.786  0.178  0.508  2.000  2.581  1.571 13.000  1.513 30.000  1.317   ?     0.814  0.608  0.754-0.757    ?     0.538 
Caiman_lutescens_MACN    ?      ?      ?      ?      ?     0.462   ?     0.598 13.000  0.304  0.417   ?      ?      ?      ?      ?      ?      ?      ?      ?      ?      ?      ?      ?      ?      ?    
UCMP_39978          ?      ?     1.064  0.202  0.280   ?      ?      ?      ?      ?      ?     0.187  0.450  2.077  2.294   ?    13.000   ?      ?      ?      ?      ?      ?      ?      ?      ?    
Caiman_wannlangstoni   0.479  1.333   ?      ?      ?     0.314   ?     0.726  7.000  0.346  0.769   ?      ?      ?      ?      ?    12.000   ?      ?      ?      ?      ?      ?      ?      ?      ?    
Caiman_yacare      0.567-0.579   1.575-1.595   1.115-1.208   0.269-0.318   0.333-0.366   0.325-0.329   0.686  0.646-0.663   2.000-11.000  0.349-0.353   0.667-0.692   0.177  0.385-0.406   1.941-2.063   2.316  1.348 14.000  1.618 23.000-37.000  1.342  0.000   ?      ?     0.733-0.791   1.058-1.311    ?    
Ceratosuchus_burdoschi   0.529  1.733  0.938   ?      ?     0.343   ?     0.717   ?     0.614  1.034  0.339   ?      ?      ?     1.436 14.000   ?      ?      ?      ?      ?      ?      ?      ?      ?    
Crocodylus_acutus   0.639  1.678  0.718  0.704  0.422  0.533  0.347  0.833 15.000  0.440  0.818  0.186  0.394  1.333  2.535  1.464 14.000  1.741 33.000  1.511 17.000   ?      ?     0.712-0.741   1.041-1.121    ?    
Crocodylus_affinis   0.575-0.606   1.612-1.726   0.833-1.098   0.310-0.314   0.390  0.189-0.658   0.512-0.632   0.553-0.777   2.000-8.000   0.452-0.480   0.988-1.055   0.218  0.239-0.443   0.789-1.381   3.464  1.460-1.546  13.000-14.000  1.930-2.150  41.000  1.371-1.491  33.000   ?     0.557   ?      ?      ?    
Crocodylus_anthropophagus    ?      ?     0.843   ?      ?      ?      ?      ?      ?      ?      ?     0.195   ?      ?      ?      ?    14.000  1.166 23.000   ?    23.000   ?      ?      ?      ?      ?    
Asiatosuchus_depressifrons   0.561  1.518  1.227  0.363  0.375  0.301  0.554  0.675  8.000-13.000  0.518  0.862   ?      ?      ?      ?     1.579 14.000  1.700 31.000   ?    17.000   ?      ?     0.779  1.084   ?    
Crocodylus_intermedius   0.644-0.653   1.393-1.432   0.656-0.889   0.747  0.417  0.423-0.493   0.417-0.544   0.757-0.832   3.000  0.357-0.465   0.931-1.067   0.203-0.286   0.282-0.320   1.304-1.550   2.525  1.300-1.389  14.000  1.929-2.011  34.000  1.665   ?      ?      ?      ?      ?      ?    
Crocodylus_johnstoni   0.686  1.138  0.815  0.498  0.421  0.294  0.524  0.688  4.000  0.547  0.841  0.265  0.275  1.085  2.487  1.404 14.000  2.117 25.000  1.877 14.000  1.014  0.468  0.690-0.729   1.116-1.192   0.432 
Crocodylus_megarhinus   0.662  2.193  0.700-0.807   0.419-0.429   0.416  0.307  0.505  0.887  7.000-8.000   0.360  0.850  0.161-0.348    ?      ?     2.393  1.548 13.000  1.947   ?      ?      ?      ?      ?      ?      ?      ?    
Crocodylus_mindorensis   0.548  1.495  0.703  0.511   ?     0.276  0.406  0.838 12.000-16.000  0.474  1.054  0.185  0.377  0.706  2.535  1.562 13.000  2.013 33.000  1.847   ?      ?      ?      ?      ?      ?    
Crocodylus_moreletii   0.603  2.255  0.830  0.629  0.455  0.519  0.463  0.896 11.000  0.432  0.829  0.125  0.415  0.640  2.067  1.719 14.000  1.366 30.000  1.367   ?      ?      ?     0.715-0.719   1.035-1.106    ?    
Crocodylus_niloticus   0.567-0.613   1.737  0.826  0.491  0.424  0.495  0.341  0.859  5.000  0.494  0.619  0.169  0.342  1.143  2.285  1.563 13.000-14.000  1.257 33.000  1.310 20.000  0.822-0.949   0.431-0.489   0.660-0.771   1.116-1.174   0.524-0.633  
Crocodylus_novaeguineae   0.602  1.446  0.833  0.544  0.361  0.357  0.362  0.839 12.000  0.489  0.870  0.171  0.355  1.000  2.105  1.211 13.000-14.000  1.467 33.000  1.111   ?      ?      ?     0.721  1.227   ?    
Crocodylus_palustris   0.533-0.601   2.087  0.850-0.873   0.579-0.863   0.365  0.470  0.410  0.904  3.000  0.471  0.592  0.229  0.457  2.769  2.000   ?    14.000-15.000  1.205 40.000  1.097 19.000  0.942  0.551  0.722-0.730   1.059-1.174   0.460 
Crocodylus_porosus   0.602-0.634   1.967-2.008   0.768-1.051   0.648-0.667   0.403-0.412   0.348-0.519   0.420-0.437   0.820-0.908   9.000-14.000  0.410-0.413   0.653-0.902   0.108-0.114   0.403-0.449   1.783-2.000   2.159  1.217-1.265  14.000  1.469-1.649  36.000  1.095-1.121  17.000  0.921  0.476  0.581-0.692   1.090-1.125   0.547 
Crocodylus_rhombifer   0.558-0.625   1.646  0.769  0.151-0.333    ?     0.441  0.347   ?     7.000-15.000  0.373  0.698-0.875   0.191  0.466  1.382  2.805  1.742 13.000-14.000  1.928 30.000  1.158 19.000  0.825  0.470  0.726-0.784   1.221-1.314   0.573 
Crocodylus_siamensis   0.581-0.614   1.723-1.853   0.837-0.953   0.549  0.287-0.291   0.475-0.547   0.324-0.375   0.733-0.758  12.000  0.432-0.500   0.806-0.906   0.189-0.190   0.409-0.434   1.389-1.571   1.962  1.433-1.500  14.000  1.467 38.000  1.302 12.000  0.885  0.495  0.736  1.120   ?    
Crocodylus_thorbjarnarsoni   0.595  1.913  1.034  0.175  0.427  0.501  0.482  0.834 12.000  0.423  0.933  0.126  0.513  1.900  2.773   ?    13.000  1.433 37.000  1.248   ?      ?      ?      ?      ?      ?    
Crocodylus_palaeindicus   0.531-0.568   1.714-1.785   1.130  0.675  0.367  0.439-0.473   0.333-0.385   0.771-0.793  10.000-14.000  0.346-0.415   0.759-1.037   0.189-0.221   0.422  1.600   ?     1.692 13.000-14.000  1.379   ?     1.486   ?      ?     0.520   ?      ?      ?    
Dadagavialis_gunai    ?     0.938   ?      ?      ?      ?      ?      ?      ?      ?      ?      ?      ?      ?      ?      ?    22.000   ?      ?      ?      ?      ?      ?      ?      ?      ?    
Deinosuchus_riograndensis    ?      ?      ?      ?      ?      ?      ?      ?      ?      ?      ?      ?      ?      ?      ?      ?      ?      ?      ?      ?      ?      ?      ?      ?      ?      ?    
Diplocynodon_darwini   0.479-0.618   1.386-1.424   1.000  0.446-0.623    ?     0.203-0.228   0.481-0.740   0.877-0.915   1.000-6.000   0.407-0.511   0.667-0.833    ?     0.364  1.000  2.378   ?    18.000  2.818 43.000   ?    53.000   ?     0.443  0.716-0.890   1.077-1.198    ?    
Diplocynodon_deponiae   0.455-0.484    ?     0.917   ?      ?      ?      ?      ?     2.000  0.400-0.500   0.333-0.545    ?      ?      ?     3.231   ?    16.000   ?      ?      ?      ?      ?      ?     0.750-0.789   1.200-1.531    ?    
Diplocynodon_hantoniensis   0.566-0.680   1.908-1.970   0.773-1.076   0.141-0.226   0.296-0.333   0.265-0.293   0.635-0.723   0.968-1.010   9.000-10.000  0.550-0.564   0.551-0.591   0.216-0.249   0.392-0.464   0.918-0.962   3.258  1.713-1.905  17.000  1.857-2.138  44.000-45.000  1.466 37.000-47.000   ?      ?      ?      ?      ?    
Diplocynodon_muelleri   0.507  1.721   ?      ?      ?     0.233   ?     0.965  0.000  0.518  0.558   ?      ?      ?      ?      ?    20.000   ?      ?      ?    48.000   ?      ?      ?      ?      ?    
Diplocynodon_ratelii   0.586  1.485  1.037  0.130   ?     0.265  0.625  0.824  8.000-9.000   0.429  0.792   ?     0.349  1.067  3.543  1.533 16.000   ?      ?      ?    47.000   ?     0.430   ?      ?      ?    
Diplocynodon_remensis    ?      ?      ?      ?      ?     0.244   ?      ?      ?      ?     0.667   ?      ?      ?      ?      ?    17.000  2.211 30.000  1.316   ?      ?      ?      ?      ?      ?    
Diplocynodon_tormis   0.594  1.614  0.868  0.289  0.422  0.302  0.472  0.881  7.000  0.539  0.646   ?     0.390   ?      ?      ?    17.000   ?      ?      ?      ?      ?      ?      ?      ?      ?    
Dollosuchoides_densmorei   0.668  1.225  0.813  0.385   ?     0.285  0.650  0.795  0.000  0.646  1.071  0.378  0.350  1.063  3.174   ?    15.000   ?      ?      ?      ?      ?      ?      ?      ?      ?    
Eocaiman_cavernensis    ?      ?      ?      ?      ?      ?      ?      ?      ?      ?      ?      ?     0.633   ?      ?      ?    14.000  1.833 28.000   ?      ?      ?      ?      ?      ?      ?    
Eocaiman_palaeocenicus    ?      ?      ?      ?      ?      ?      ?      ?      ?      ?      ?      ?      ?      ?      ?      ?      ?     1.556 24.000  1.202   ?      ?      ?      ?      ?      ?    
Eogavialis_africanum   0.693-0.725   0.857-1.118   0.909-1.128   0.620-0.823   0.518  0.247-0.308   0.359-0.604   0.604-0.882   7.000-16.000  0.440-0.661   0.974-1.129   0.091  0.357-0.358   1.026-1.417    ?     1.433-1.886  20.000   ?    21.000   ?      ?      ?     0.374   ?      ?     0.485 
Eosuchus_lerichei   0.653   ?     0.815   ?      ?      ?     0.576   ?     0.000  0.576  0.868  0.250  0.410  1.733  3.646  1.524 16.000-17.000   ?      ?      ?      ?      ?      ?      ?      ?      ?    
Eosuchus_minor     0.657   ?      ?      ?      ?      ?      ?      ?     1.000-5.000    ?      ?      ?      ?      ?      ?      ?    17.000   ?    23.000   ?      ?      ?      ?      ?      ?      ?    
Eothoracosaurus_mississippiensi   0.689  0.955  1.030   ?      ?     0.318  0.433  0.577-0.656   5.000  0.547-0.571   0.938-1.079    ?      ?      ?      ?     1.936 22.000   ?      ?      ?      ?      ?     0.288   ?      ?      ?    
Euthecodon_arambourgi   0.748  1.608  0.966  0.590   ?     0.304  0.486  0.886  1.000  0.443  0.806  0.091   ?      ?      ?      ?    15.000   ?      ?      ?      ?      ?      ?      ?      ?      ?    
Gavialis_browni     ?     0.853   ?      ?      ?     0.441  0.550  0.588 10.000  0.568  1.216   ?     0.481   ?     2.222   ?    18.000   ?      ?      ?      ?      ?      ?      ?      ?      ?    
Gavialis_gangeticus   0.716-0.727   0.799-0.892   0.719-1.045   0.429  0.581-0.605   0.387-0.496   0.503-0.550   0.555-0.677   6.000  0.543-0.622   1.113-1.195   0.105-0.118   0.465-0.589   1.500-2.357   3.256  1.490-1.932  23.000-24.000  1.905-2.318  23.000  1.887-2.148  40.000  1.020  0.436-0.485   0.553-0.614   1.132-1.189   0.723-0.838  
Gavialis_lewisi     ?     0.974   ?      ?      ?     0.346  0.200  0.789  8.000  0.497  0.940   ?     0.427  5.496  2.523  2.510   ?      ?    33.000   ?      ?      ?      ?      ?      ?      ?    
Gavialosuchus_eggenburgensis   0.676  1.382  0.904   ?     0.577  0.274  0.579  0.682 11.000  0.579  1.032   ?      ?      ?      ?     1.385 15.000   ?      ?      ?      ?      ?      ?      ?      ?      ?    
Globidentosuchus_brachyrostris    ?      ?      ?      ?      ?      ?      ?     0.759 14.000  0.245  0.815   ?      ?      ?      ?      ?      ?      ?      ?      ?      ?      ?      ?      ?      ?      ?    
Gnatusuchus_pebasensis   0.450  2.115   ?      ?      ?     0.165   ?     0.921  5.000  0.319  0.700   ?      ?      ?     3.520   ?     9.000   ?      ?      ?      ?      ?      ?      ?      ?      ?    
Gryposuchus_colombianus    ?     0.850   ?      ?      ?     0.313-0.375    ?     0.563-0.631   8.000   ?      ?      ?     0.466   ?      ?      ?    21.000  1.389-2.125    ?     1.469   ?      ?      ?      ?      ?      ?    
Gryposuchus_croizati    ?      ?     1.258  0.548   ?      ?      ?      ?    27.000   ?      ?      ?      ?      ?      ?     2.133 19.000   ?      ?      ?      ?      ?      ?      ?      ?      ?    
Gryposuchus_neogaeus   0.787   ?     1.143  0.665  0.527  0.289   ?     0.483  8.000  0.675  1.266  0.080   ?      ?      ?     1.667   ?     2.581 18.000   ?      ?      ?      ?      ?      ?      ?    
Gryposuchus_pachakamue    ?     0.840  0.959  0.413  0.636  0.291-0.344    ?     0.664-0.782  19.000-29.000  0.564-0.693   1.065-1.144    ?     0.434-0.502   1.448   ?      ?    22.000  1.859 29.000   ?      ?      ?      ?      ?      ?      ?    
Ikanogavialis_gameroi    ?     1.140   ?      ?      ?     0.240  0.923  0.520 15.000  0.654  1.294   ?     0.400   ?      ?     1.471 30.000   ?      ?      ?      ?      ?      ?      ?      ?      ?    
Jiangxisuchus_nankangensis   0.551  1.434   ?      ?      ?     0.217  0.531  0.603  7.000  0.617  0.852  0.324   ?      ?     2.733   ?    14.000   ?      ?      ?      ?      ?      ?      ?      ?      ?    
Kambara_implexidens    ?     1.256-1.466   0.820  0.427   ?     0.195-0.239   0.332-0.399   0.839-0.894   2.000  0.399-0.415   0.773-0.791   0.274   ?     0.966   ?     1.484 15.000  2.592 15.000   ?      ?      ?      ?      ?      ?      ?    
Kambara_murgonensis    ?      ?      ?      ?      ?      ?      ?      ?      ?      ?      ?      ?      ?      ?      ?      ?    16.000   ?      ?      ?      ?      ?      ?      ?      ?      ?    
Kambara_taraina     ?      ?      ?      ?      ?      ?      ?     0.878  7.000-11.000  0.419  0.722   ?      ?      ?     2.793   ?    14.000   ?      ?      ?      ?      ?      ?      ?      ?      ?    
Kentisuchus_spenceri    ?     1.022-1.395   0.875   ?      ?     0.271-0.322    ?     0.722-0.752   3.000-16.000  0.509-0.583   0.889-1.080    ?     0.341  0.969   ?     1.421-1.706  13.000  1.462   ?      ?      ?      ?      ?      ?      ?      ?    
Kuttanacaiman_iquitosensis    ?     1.840  0.662  0.344   ?     0.203   ?     0.640  9.000  0.409   ?      ?      ?     1.667  1.634   ?    13.000   ?      ?      ?      ?      ?      ?      ?      ?      ?    
Leidyosuchus_canadensis   0.596-0.615   1.710  1.079  0.121   ?     0.215  0.556  0.581   ?     0.648  0.629  0.323  0.487-0.494   0.941-1.176   3.333  1.696 18.000   ?    30.000   ?      ?      ?      ?      ?      ?      ?    
Mecistops_cataphractus   0.670  1.458  0.938  0.500  0.515  0.361  0.553  0.916  8.000  0.447  0.794  0.282  0.314  1.625  1.785  1.333 13.000  1.964 32.000  1.705 23.000  1.057  0.410  0.717-0.740   1.144-1.203   0.510 
Mekosuchus_inexpectatus    ?      ?     1.000  0.119   ?      ?      ?      ?      ?      ?      ?      ?      ?      ?      ?     1.486   ?     2.250 55.000  1.040   ?      ?      ?      ?      ?      ?    
Mekosuchus_sanderi    ?      ?      ?      ?      ?     0.409   ?     0.536   ?     0.487  0.548   ?      ?      ?      ?     1.900   ?      ?      ?      ?      ?      ?      ?      ?      ?      ?    
Mekosuchus_whitehunterensis    ?      ?      ?      ?      ?      ?      ?      ?      ?      ?      ?      ?      ?      ?      ?      ?      ?     2.000 35.000   ?      ?      ?      ?      ?      ?      ?    
Melanosuchus_niger   0.495  2.090  0.953  0.641  0.281  0.320  0.550  0.820 17.000  0.180  0.722  0.156  0.534  2.762  2.366  1.326 13.000-14.000  1.485 47.000  1.253  7.000  0.767  0.481  0.711-0.761   1.241-1.297   0.603 
Moroccosuchus_zennaroi    ?      ?     1.140  0.531  0.427  0.312   ?     0.594  0.000-11.000  0.614  1.194   ?      ?      ?      ?      ?    14.000  2.043 22.000  1.295   ?      ?      ?      ?      ?      ?    
Mourasuchus_amazonensis   0.745  3.178  2.057  0.340   ?     0.434  1.046  0.704  0.000  0.211  0.579  0.332   ?      ?      ?      ?      ?      ?      ?      ?      ?      ?      ?      ?      ?      ?    
Mourasuchus_arendsi    ?     3.140   ?      ?      ?     0.420-0.482    ?     0.570-0.691    ?     0.215-0.276   0.810-0.857    ?      ?      ?     1.922  1.528-2.000    ?      ?      ?      ?      ?      ?      ?      ?      ?      ?    
Mourasuchus_atopus    ?      ?      ?      ?      ?      ?      ?      ?      ?      ?      ?      ?      ?     5.750  3.152   ?      ?     2.500   ?     1.250 10.000   ?      ?      ?      ?      ?    
Necrosuchus_ionensis    ?      ?      ?      ?      ?      ?      ?      ?      ?      ?      ?      ?      ?      ?      ?      ?      ?      ?      ?      ?      ?      ?     0.502  0.763  1.141  0.363 
Osteolaemus_tetraspis   0.523-0.558   1.531-1.673   1.277-1.364   0.397  0.325  0.250-0.282   0.256-0.317   0.634-0.745   0.000  0.222-0.259   0.717-1.000   0.047-0.149   0.350-0.381   1.617-2.000   1.675  1.714-1.733  12.000  1.487-1.615  39.000  1.350-1.667   2.000  0.761-0.770   0.504-0.569   0.739-0.786   1.133-1.228   0.406-0.444  
Paleosuchus_palpebrosus   0.544  1.210  0.674  0.306   ?     0.275  0.397  0.824  0.000  0.000   ?     0.156  0.419  2.400  2.121  1.261 14.000-15.000  2.272 31.000-39.000  1.250 20.000  0.758-0.791   0.507-0.651   0.750-0.821   1.260-1.300   0.590-0.599  
Paleosuchus_trigonatus   0.549-0.592   1.238-1.328   1.030-1.143   0.274-0.366   0.400  0.236-0.279   0.390-0.500   0.754-0.837   0.000-3.000   0.000   ?     0.203-0.205   0.433-0.460   1.308-2.105   2.121  1.267-1.400  15.000-16.000  2.478 29.000-31.000  1.438 32.000  0.715  0.636  0.770-0.776   1.246-1.273   0.553 
Paratomistoma_courti    ?      ?      ?      ?      ?     0.263   ?     0.688  6.000  0.511  0.982   ?      ?      ?      ?     1.264   ?      ?      ?      ?      ?      ?      ?      ?      ?      ?    
Penghusuchus_pani   0.683  1.392   ?      ?     0.313  0.289   ?     0.597 15.000  0.543  1.083   ?     0.350  1.175  2.925  1.727 16.000   ?      ?      ?      ?     0.788  0.488  0.610  1.206  0.602 
Piscogavialis_jugaliperforatus   0.766  1.086  1.371  0.775   ?     0.223  0.486  0.800 12.000  0.479  1.030  0.038  0.300  1.119  3.476  1.538 28.000   ?    13.000-24.000   ?      ?      ?     0.356   ?      ?      ?    
Planocrania_datangensis   0.596  1.016  1.050   ?      ?     0.444   ?     0.683   ?     0.628  0.741   ?      ?      ?      ?      ?    18.000   ?      ?      ?      ?      ?      ?      ?      ?      ?    
Planocrania_hengdongensis   0.519   ?      ?      ?      ?     0.233  0.400  0.713   ?     0.457  0.653   ?      ?      ?      ?     2.125   ?      ?      ?     1.083   ?      ?      ?      ?      ?      ?    
Procaimanoidea_utahensis   0.485   ?     0.900  0.184   ?     0.218   ?     0.909   ?     0.663  0.482  0.174   ?     0.890   ?      ?    13.000   ?    18.000   ?      ?      ?      ?      ?      ?      ?    
Protocaiman_peligrensis    ?      ?      ?      ?      ?     0.259   ?     0.634 12.000  0.538  0.749   ?      ?      ?      ?      ?      ?      ?      ?      ?      ?      ?      ?      ?      ?      ?    
Purussaurus_brasiliensis   0.630  2.381  0.696  0.262  0.367  0.540  1.121  0.524  1.000  0.576  0.663  0.268  0.631  4.800   ?     1.684 14.000  2.167   ?     1.000 13.000   ?      ?      ?      ?      ?    
Purussaurus_mirandai    ?      ?      ?      ?      ?      ?      ?      ?      ?      ?      ?      ?     0.400   ?      ?      ?    14.000   ?      ?      ?      ?      ?      ?      ?      ?      ?    
Purussaurus_neivensis   0.549  2.136  0.654  0.368  0.279  0.403  0.929  0.757  0.000  0.410  0.563  0.153  0.427-0.500   3.600-5.000   2.239  1.702 14.000   ?    20.000  1.154 13.000   ?      ?      ?      ?      ?    
Quinkana            ?      ?     1.167  0.500  0.486-0.500    ?      ?      ?      ?      ?      ?      ?      ?      ?      ?      ?    12.000-14.000   ?      ?      ?      ?      ?      ?      ?      ?      ?    
Siquisiquesuchus_venezuelensis   0.730  1.045   ?      ?      ?      ?      ?     0.606   ?     0.650  1.038   ?      ?      ?      ?      ?      ?      ?      ?      ?      ?      ?      ?      ?      ?      ?    
Stangerochampsa_mccabei   0.463  1.750  0.883  0.100   ?     0.243  0.687  0.718  5.000  0.682  0.708  0.298  0.477  1.953  3.367   ?    14.000  1.450 30.000   ?    37.000   ?      ?     0.750   ?      ?    
Thecachampsa_antiquus    ?     1.315   ?     0.617-0.676    ?     0.256   ?     0.717 11.000-12.000  0.402  1.242   ?      ?      ?      ?      ?    14.000   ?      ?      ?      ?      ?      ?      ?      ?      ?    
Thecachampsa_sericodon   0.694  1.209  0.940   ?      ?     0.233  0.506  0.761 15.000  0.518  1.000  0.238  0.433  0.960  3.538   ?    14.000   ?      ?      ?      ?      ?      ?      ?      ?      ?    
Thoracosaurus_isorhynchus   0.734  0.970  0.735  0.282   ?     0.364  0.500  0.707  0.000-2.000   0.543  1.053   ?     0.293  1.455   ?     2.182 20.000   ?      ?      ?      ?      ?      ?      ?      ?      ?    
Thoracosaurus_neocesariensis    ?      ?     1.091  0.844   ?     0.301-0.399    ?     0.609-0.634   8.000-15.000  0.593-0.623   1.123-1.300    ?      ?      ?      ?     1.313-1.604    ?      ?      ?      ?      ?      ?      ?      ?      ?      ?    
Tomistoma_cairense    ?     1.205   ?      ?      ?     0.260  0.468  0.849  0.000  0.419  1.038   ?     0.363  0.909  3.692  1.350   ?      ?      ?      ?      ?      ?      ?      ?      ?      ?    
Tomistoma_dowsoni    ?     1.347  0.758   ?     0.583  0.429   ?     0.857  0.000  0.536  0.844   ?      ?      ?      ?     1.483 15.000   ?      ?      ?      ?      ?      ?      ?      ?      ?    
Tomistoma_lusitanica   0.682  1.572  0.717  0.967   ?     0.250  0.511  0.761  0.000  0.511  0.900   ?      ?      ?      ?      ?    14.000   ?      ?      ?      ?      ?      ?      ?      ?      ?    
Maomingosuchus_petrolica   0.697-0.723   0.872-1.111   0.750-0.805   0.196   ?     0.308-0.333   0.667-0.714   0.667-0.808   3.000-9.000   0.476-0.567   0.833-0.882    ?      ?     0.820   ?      ?    15.000   ?    21.000   ?    31.000   ?      ?      ?      ?      ?    
Tomistoma_schlegelii   0.666-0.670   1.217-1.655   0.704-0.907   0.800-0.835   0.636-0.720   0.293-0.345   0.436-0.489   0.848-0.942  12.000-20.000  0.458-0.500   0.846-0.983   0.157-0.212   0.312-0.456   0.632-1.207   2.472  1.464-1.756  17.000  2.308-2.500  20.000  1.568-1.878  44.000  0.931  0.394  0.640-0.710   1.071-1.224   0.659 
Toyotamaphimeia_machikanensis   0.711  1.511  1.115  0.354  0.459  0.223  0.548  0.638  2.000  0.260  0.758   ?     0.302  1.181  3.815  1.452 16.000  2.077 24.000  1.500 40.000  0.852  0.569  0.531   ?      ?    
Trilophosuchus_rackhami    ?      ?      ?      ?      ?      ?     0.282   ?     0.000  0.518  0.349   ?     0.329   ?     1.929  1.643   ?      ?      ?      ?      ?      ?      ?      ?      ?      ?    
Tsoabichi_greenriverensis   0.466-0.546   1.360-1.447   0.940-1.359    ?      ?     0.252-0.257   0.350  0.929-1.040    ?     0.370  0.391   ?      ?      ?      ?      ?      ?      ?      ?      ?      ?      ?      ?     0.745-0.851   1.312-1.542   0.593 
Ultrastenos_willisi    ?      ?      ?      ?      ?     0.215   ?     0.783 13.000-16.000  0.473  0.664   ?      ?      ?     2.615  1.642   ?      ?      ?      ?      ?      ?      ?      ?      ?      ?    
Voay_robustus      0.535  1.473  1.083  0.412  0.372  0.402  0.539  0.679 23.000  0.303  1.000  0.250  0.463  1.000  3.273  1.560 13.000  1.933 25.000  1.128 32.000   ?     0.617   ?      ?     0.582 
Wannaganosuchus_brachymanus   0.236  1.521  0.995   ?      ?     0.271   ?     0.750 11.000  0.556  0.800   ?      ?      ?      ?      ?    13.000   ?      ?      ?    46.000   ?      ?     0.812  1.293  0.538 
Theriosuchus_pusillus    ?     1.008   ?      ?      ?     0.220   ?     0.686   ?     0.600  0.875   ?      ?     0.557  3.091   ?    13.000   ?      ?      ?      ?      ?      ?     0.800   ?      ?    
&[num] 
Bernissartia_fagesii 00000??00010??0?0000?000?100??120000?00????0011101???0000?0???00?101000?01000???0??1??0??0013000100???????????0000??0000300000000100?0??0000001?01000000000?0?0001000000000?000??????????????0002100????0?00?000????01???011000000?0???????????????0??01?1?01001?00???1?100?????0?00000000?0???????????0?1100100 
Isisfordia_duncani 00000??00010??1?00001010?001?0100100000????0000010000000110?01000101100000?000??0011?00??0000000000000000001002?0032000070010100200000001000000??10000000?????010000000000000?00????????????????3???????0????0?1101000???01????00????????????1?0??????1100??1011??1???0?00??????000??10010?0???????????102111100 
Acynodon_iberoccitanus ?00010100010??0000001010?1100?000010100????[01]010101??00000???011001?2??0?0??01??10021????????3?0?0?0??0??0?????0000350001600001000200000010?1110?0001000001?00?0?12?0????0?000000???1???????0?110?1000???0?10?000????0????0?????????????????????????????????????????????????????????????????????????????????????? 
Agaresuchus_fontisensis 000010000000??1000001000?001?0100010100????001110100100000???00?0111000?0??100?10001010??010?01001000000100110000?0100?320001000000001011010000?011010000????0011200001?00000000???1?????????11021020??10?10?000????0101?0??110110????000001??????????????????1????????????????????????????????????????????????? 
Allodaposuchus_precedens 000010000010??0000001000?001?0110000?001???001110100000000??201001100000010000?10001010??0103010110000001001100000010000200011010?0000010000000?0110200000???1011200110?00000001???1???????1???021?2????0????0?0??????????????????????????????????????????????????1???1?????????????????0000???????????????????? 
Glen_Rose_form   000010000000??0000000000?0111?1200000001?0?1010000000000100?0?110100000????????100??0?0?????????0?0100000000100?0000001?00000010000000010000000?010000000010?0010000001?00000?1??0?1??0??????0102120?20?0000?000???????1??????????????00??????????????????????????1?????????????????????????????????1??????????? 
Hylaeochampsa_vectiana 00000??00000?????????????1100?120101000????0011?01001001000?0?00??10?00?0??????10110010????0??0110110000100010??????????60??0???0?0?000100011?0?01?12?0100?0??0?12?0001?0000010????10?0????????????????????????????????????????????????????????????????????????????????????????????????????????????????????????? 
Iharkutosuchus_makadii 00000??00010??1000001011?1100?12010010?????0?010?10100200?????0??????00000?01???00?0010??0103001101?100?000?00???03300016001010?020000011001000?01112001000?0?01120001??00000101???1????????0?104110?1??0?00?000????0011?00?00000000????????0??????????????????????????????????????????????????????????????????? 
Lohuecosuchus_megadontos 000010100010??0000001000?000?111??0?100????0011111??000[01]00??011001000000010100?10011010??010301010000?00?00?10000001001120000000000000020000000?0111200000??10011200?01?00000000???1?????????11021020??10?10?000????0000000?1??11010?00???00????????????????????????????????????????????????00?????????????????? 
Portugalosuchus_azenhae ????0???0010?????????????1????1?0??01001???0001?0100000001??00001101000100????010???????????????0??0?0??1????0???????????0??????000?0???1000000?01000000?00???0?12?0001?00000?1?001?0?0????11????????????0?0?0010??00?000??????????????1???00??????????????????????????????????????????????????????????????????? 
Shamosuchus_djadochtaensis 00000??00000??0??????000?0101?100000000????00110011?0000110?00100100000001001??100?101?000????1000000000000010??????????0000010?0?00?101?0?1????01????????????010000001?00000?1?????0????????????1?0?????01??0?0????1?1??00????000?????????????0??????01?0??1?11??1??????1???????????111??????????????????1?01?? 
Wannchampsus_kirpachi 00000??00000?????????000?0100?1?0000?00????10000010100001???0111011000000??[01]1??10021?0???01?2?1000000000000010???????0??000000100000????00000???01000?000??0??010000001?0000001??????????????01?2?20?20?00???000????0????00??10000????????????????????????????1???1??????0?????????1??11???????????????????????? 
Acresuchus_pachytemporalis 000010100021101?00001010?01???0110010001???001?12002001001???1110002000001101?110011100?101211100100?00110001001000100102000010000000????????1??????0???010000???????????????0?0???1110??1?0?11021021??0001??00120200111?00001110000?11???0????????????????????????????????????????????????????????????????????? 
Aktiogavialis_caribesi 00000??00010??1?000???0??0100???????1?0????001101100010001??0?0011?1?00???????????02???????00010?0??10111?1101??????00??701020000000?1000001?00?010?0??01???????12?0001?000?0011???0????????????3???????0??????????????????????????????????????????????????????????????????????????????????????????????????????? 
Alligator_mcgrewi 00000??00010??0001000010?0101?1000000001?0000101201?[01]000010?21110101010001001?110021000110110100000000011000100000020003200[01]0100000000010100111100110000012000011201110011000000?001110??1?001111220?1??1001000111000010001001010000?011000100011100??11000000101?1???????????200?1101?????????????00?????1????? 
Alligator_mefferdi 000010000010??1?01000010?0101?1200000001?1?00101201?1000010?21110101010001001?110011000110120110000000001000100?000100032000010100000001010001???011000001200001120011??11000000?001110??1?1011001021??10001000120100011?11001011010?00000010???????????????????????????????00?????????????????????????????????? 
Alligator_mississippiensis 000010000010??100100001000101?120000000111000101201?1000010121110101000001001?110011000[01]1011011001000001100010010001000320000101000000010100010?101100000120000112001101100000001001110?11?1011001021??00011000120100011?11001111010?0010001000111001100[01]01000101111010110[01]0000010110111100011101100010102111100 
Alligator_olseni 000010000010??1001000010?0110?120100000??0?00101201?0000010?2111010100000??01?110011000??0110110?1000000100??00?000100032000010000000001110?011?101?000001200?01120011??10000000?????????????1111200?0??0001000120100011?01001111010?00?????????????????????????????????????????0?1101??1010???????????????????? 
Alligator_prenasalis 00000??00010??0001000010?0101?1200000101?0?[01]010120001000[01]10?2111010100000??01?11001100011011011000000000100010[01]00002000320000100010000001100010?0[01]01000001200001120011001?000000???1?????????1111210?0??1001000120100011?01001011010?000??1??10??????????0000?1???1??????0??00??101101110010???????00??012111100 
Alligator_sinensis 000010000010??1001000010?0101?120000000110000101201?1000010121110101000001001?11001100011011011000000000100010010001000320000100000000000000110?100000000120000112001101100000001001110?11?0011001121??00001000120100011?01001011010?000000101011100110100000011121???011011??00101101111210??1?1100011112111100 
Hassiacosuchus_haupti 10000??00010??000??01010?001?01201010001?0?000?010??0000010?21110101000000?01?1100110?0???1???0?000??0???????????????0??2000010?0100?00??10?????0????????????????????????????????????????????11??2?0?????000?0?1?010101??010??0100???????????10???????????????1???1??????0??????00???111?0???????????????3111111 
Navajosuchus_mooki 000010000010??0?00001000?000?0120110000????000?[01][12]0000000010?2?110101000????0??110011?????012111000?0000?1000?01??002000320000100010000010?00010???110000012000??12?0?10?10???0?????1?????????1111210?1??101100011100011000100??1???0??010001???????????????????????????????????????10111??????????????????1????? 
Allognathosuchus_polyodon 00000??00?????0000001000?000?012010000?????0?0?0???????????????????1000????0?????????????????????????????????????00?000?200001??0?00?01?????0????????????????????????????????????????????????11?1210????10010??1????001??0100111?0?0???????????????????????????????????????????????????????????????????????????? 
Allognathosuchus_wartheni 00000??00000??0?0000?01??0101?020100000????000??201?0000010??1?????10???????????????????????????0??000001000??1??002000320000100010000?1000??10???0000000?2?????1????100?0??0????????????????1111210?0??000100011110001000100??1?010??0????????????????????????????????????????????????????????????????????????? 
Arambourgia_gaudryi 10000??00010??0?00001010?0110?1201000001000100?020000000110?211101010000???01???0111000??011111000000000000010???0???0??200?01??1000?00?01?10???????????0???????1200?1???0?0?00??????????????01?021??????????0?11010001??010??11?0?????????????????????????????????????????????????????????????????????????????? 
Argochampsa_krebsi 00000??00000??100001?101??00?01000000001???0011011000100010?210111?1111?0??000???10200000??00010000?1001111?010000120103701120000001010000?0000???000??01020?1?11210001?0000?011???0??????????1??0?0????0??????1????00????101??1?1??????????????0?????0100????1????????????????????0??????????????????????001??? 
Asiatosuchus_germanicus 00000??00010??0000001000?000?0100000000??0?000011101?000010?0111010001000??0????0011000010002010010000??1??0?00000000000100000010000100200?0000?0?1010000???????120??00?000??????????????????1102110?1??0000?0011010000??10010?110???????????10???????????????????1?????100?????00?101111010??????????????111??? 
Asiatosuchus_nanlingensis ????????????????????????????????????????????????????????????????????????????????????????????????????????????????????????????????000???????????????????????????????????????????????????????????10?1120??000?0?00110??0000?1010?0110?????????????0???????????????????????????????????????????????????????????????? 
Australosuchus_clarkae 00000??00010??00000010010000?01000000001?0?000?101010000010?011?011100001??1???0011100?110000?1000000000?00???0??0010013100011010?000001???0000???100000002001???????????????0?????1?????????11021020??100???001??100?00?0?0???????????????????????1???????????????????????????????101????????????????????101??? 
Baru_darrowi     00000??00?????000001?0000000?0120000100????00101??????????????1??100000???????????????????????????????????????0000000010100000000000?1020000010?011110[01]00?????011200????0??10??0?????????????1??2112???10????001????00?????????11??????????????????????????????????????????????????????????????????????????????? 
Baru_huberi      00010??00?????0?000010000?00?01?0000??0???????????????????????????????????????????????????????????????????????0?000000101000100100001???0??001????1?2?1??????????????????????????????????????11021020??10?1????????????????????????????????????????????????????????????????????????????????????????????????????? 
Baru_wickeni     00010??00010??0000001000?001?0110000100????0010?1101000001??0?1??100010????0????001100???????0??0?000000100100001?0000?0100010010000100100?0010?011110100020?001120011??00110000?????????????11021120??1001??0?11010000010001001101100?????????????????????????????????????????????????????????????????????????? 
Borealosuchus_acutidentatus 00000??00010??0?0001?00??000?0110000000????000?01000?00001???????1000000???000?????10???0?????1??0???0??????????001?001?300120000000?00110?0000????00??00???0????????????????00????????????????????????????????????????????????????????????????????????????????????????????????????????????????????????????????? 
Borealosuchus_griffithi 00000??00010??000001?000?00000110100000????00000010???0001??1?1?01?000?0100011?1?0?1?????00??0?000??000010101?00001[01]0013300010010??0?0010??0000???101??0?1??11?1120?1???0?0?000??????????????100210100?00?00?001?010010??00001?11000?????0?????0???1???????0?010021?0?1?10??????1?????????????????????????000??? 
Borealosuchus_formidabilis 00000??00010??0?0001?000?000?01100000001001000?00100000001??0?1?010000000??000??001100001011301000000000100010000011000330012001000001010000000?0110000000??00011200100000000000??????0?????01002120?1??0000?00110100111?00101011000?00000?0?1000001001100001011011??11110?00100100001000001?????????????10002?? 
Borealosuchus_sternbergii 00000??00010??00000120000000?011000000010010000000000000010?01100100000000?0001100110000101100100000000010001000001[01]001[03]3000100100000001[01]000000?[01]1100000012011011200101?00000000?001??0??00111002110?1??0000?00120100101?00100011000?0???0?00??10101??0??0?0101?0?1?????????00??000001000?????????????????0002?0 
Borealosuchus_threensis ????????????????????????????????????????????????????????????????????????????????????????????????????????????????????????????????0?0???????????0?0????????????????????????????????????????????10021020??00????0?10120010??00?00011010?0?????????0??????????????1???1??????0????????????0???????????????????0002?? 
Borealosuchus_wilsoni 00000??00010??000001?001??????110000???????000?01000?0000???0?00?1??????0??0???????10??00??????00?0???????????0??01?001?300020010000?????0?0?00?????????0???????1????000000????0??????????????0????????????????101100101?00??0?110???????0?0??????????????????1???1??????000????00?0??010001??????????????000200 
Bottosaurus_harlani ????10000010????????????????????0000?0?1???001??210100100?????1?0002100????0???????1?0?1101???10?1???0???????????????0??????????100?????????0?0?01?0?000?????1??12?????????0???0???1??????????10210?????0????0011010011??01?0??1?00111????????????????????????1???1?????????????0??101111110??????????????1????? 
Boverisuchus_magnifrons 10?10??00010???000001000?00????00?0???0????0?1?0100??0000????????1?0????0??00??????10???00000?1???????????????000000001030100001201000?1???0000??1111000?0??00??12?0?0??0?1????0?????????????1102100????0????0?1????0?0?????0??????????????????????????????????????????????????????????????????????????????????? 
Boverisuchus_vorax 10010??00010??00000010000000?0100100000??0?1010020000000010?01110100000000?0???10011000100010010010?0000100???000031000030100001201000010000000?0111100000200001120010??000??000???1?????????1102110?0??0000?001??1?11???0?000010010?0?????????0???1??110010??11?11????110??????001101110100??????????????101??? 
Brachychampsa_montana 00000??00010??1000101011?0101?1101000001?0?0000120011000011?11110101000000?0111100110001001111100000000010000020?013000310000100010000110100010?1001000001?000011200010010000000?0?1110?01?10110?1121??1?010?0?12010001??01001110000?0???????001110?101000??0011????????????000000010111???????????????0241111?? 
Brochuchus_pigotti 00010??00010??0?00001000?000?1100000100????00101211?0000010?01110101000110?0????001100101000201000000000100?00001001001210002001000001010000000?1010210000201111120010??30100000???1110????0?110?102????0????0?1102000000????0?1??110?????????????????1???????1???1???11?0??????001???11??????????????????111??? 
Caiman_brevirostris 010011100??0??1000001010??01?0?20001?0?????001????????1????????????10???????????0011????????1?????????00?000??????0?00??200?010?0100?000????????????????0?1000??12??1??????0?0???????????????11001121??0001??001??????11???001????????????????????????????????1???1??????0????????????????????????????????111??? 
Caiman_crocodilus 000011[01]00010??10000[01]10000001?0000000000110000100200[12]001001112111010200001110111100110001101211100000000010001001[01]0010013200[01]1101000000010100[01]10?0[01]10[012]0000110001112011101110000001001110??1?0011021021??00011000120[12]00111?00[01]011110011111010011111100111100100010111101011011010001110111100011101110010023111211 
Caiman_gasparinae 000????0?010??1?0001?000??01?0??????????????0???21020011?1??211?0?????????????11001100??????????0?00?0???????????01?001?200?010????0???????????????????????????????????????????????1??10????????????????????????????????????????????????????????????????????????????????????????????????????0??????????????????? 
Caiman_latirostris 010011100010??10000010100001?002[01]0000001100001012002[01]011011121110102000011101?1100110001101211100000000010001001100[12]001320000101000000110100010?0[01]10000001100011120111011100000010011110?1?0011021121??00011000121200111?0000111000111110[01]00111101001111001000101?1???0110110100?1110111??????1011[01]0010023111211 
Caiman_lutescens_MACN ????110?0020????????????????????1001???????001??2102001101??????????????????????0011???????????????????????????????????????????????????????????????????????????????????????????????????????????????????????????????????????????????????????????????????????????????????????????????????????????????????????????? 
UCMP_39978       0100???0??????1?00011000??111?0???0???0????????0?????????????????102000??????????????????01211?0?0???????????001000100132000010000000001010?010?001000000?1000?1120001??11000??????????????????????????????????????????????????????????????????????????????????????????????????????????????????????????????????? 
Caiman_wannlangstoni 010111100010??0?00001010?001??1110010001???001002002001001????1?010?0??01???????001100?110121?100000?00?1??????????1???3200001000100?????????111001000000???0011120?0?????00?00????????????????????????????????????????????????????????????????????????????????????????????????????????????????????????????????? 
Caiman_yacare    000010100010??10000[01]10000001?00210010001000001002002001001112111010[12]00001110111100110001101211100000000010001001100100132000[01]101000000010100010?001000000110001112011101110000001001110?01?0011021021??00011[01]00120[12]00111?00001111001111100001??11100111100000010111???1110110100011101111100??1011[01]001?0?3111211 
Ceratosuchus_burdoschi 00000??00011100?00001010?001?0001101000????00000????000001???1???101?00?????????00?1?00??????110000?000?1000?????0320003200001010?0000?0?10101??0?0100000??0????12??????????00???????????????1101210?0??0????0?1?????????0???1????????????????????????????????1???????????????????????????????????????????1????? 
Crocodylus_acutus 00100??00010??10000010001001?010000000011011011020000000010001110100000010?[12]0000001100001000201000000000100101001001001310002000000000010010000?11112[01]000020110112000000001000000101111001?0111021020??00010?0011020000001001001101100001011010000010011001001110?1???1110001010001101110200??011000001111111000 
Crocodylus_affinis 00000??00010??1000001000?000?0120000000??0?0001[01]20000000010?011101000000?0?10?010011000000002?100000000010010001001[01]000[01]10001000000010020000000?01101100002000011200100000000000???11110?1?0111021110??00010?00110100000010[01]10011000?00000110??0???1????????????0???????????????001101??0100??????????????111??? 
Crocodylus_anthropophagus 00000??00?111100000010001?0????00000?0?11010?1??200????0??????1??10?0???0??2????00?1000010002??000000?0?1101010?00?10?13100020010000000100???????11?2?0????011??1?????????0??00??????????????11021020??10?10?0?11010000??10110?110110???00?1???0???1??????10??1?????????????????0??101????????????????????11???? 
Asiatosuchus_depressifrons 00000??00010??10000010010000?01200000001???0000010010000010?01110100010100?00111001100001000001000000000100000000011001310001001000010020000000?011010000020010112001?????1000?0?001111001?1111021110??10010?00110100000?00110011000?00????????????1??1110000111?21??11110?0????000101110100??????????????101??? 
Crocodylus_intermedius 00100??00010??10000010001000?0120000[01]0011010011020000000010001110100000010?20000001100000000201000000000100101000001001310002001000000010010000?11112[01]000020110112000000000000000111111001?1111021120??00010?00110100000010010011011000010110??000010011001001110?1???1110?01010??????????????011100001112111?00 
Crocodylus_johnstoni 00000??00010??10000110001000?01000[01]0[01]0011010011020010000010001110100000110?[12]00000011000110000010000000001001010110110012101020000000010[01]0000[01]00?11111[01][01]00020110112000000000000000111112101?1111021120??00010?0011020000001001001101100000011010000010000101001110?1???1110?010000011011112000?011100001112111100 
Crocodylus_megarhinus 00000??00010??10000010000000?0100010100??0?0010120010000010?01110100010010?20000001100001000201000000000100001011001001110002001000000020000000?11111000002011011200000000100000?1?111??1??1111021120??00010?00110100001?0?110011011000???????????????????????1???1????????????????????????????????????????????? 
Crocodylus_mindorensis 00010??00010??10000010001001?010000000011010011020000000010001110100000010?20000001100001000201000010000100101001002001210002001000000010000100?111121000020110112000000000000000111111001?0111021020??00010?00110100000110010011011000000110?????????????????1?0?1????????0??????????????????011000001112111000 
Crocodylus_moreletii 00100??00010??10000010001001?010000000011010010120000000010001110100000010?10000001100001000201000000000100101001003001110002000000000010000000?111121000020110112000000001000000101111001?0111021020??00010?00110100000110010011011000000110??????1??????????1?0?1????????0??????????????????011000001112111000 
Crocodylus_niloticus 00000??00010??10000010001001?01000000001101[01]011120000000010001110100000010?2000000110000100020100000000010010100100[12]0013100020010000000100[01]0000?01112[01]00002011011200000000[01]000000101112101?0111021020??00010?0011020000011001001101100000011010000010011101001110111011110?0101000110111120010011100001113111000 
Crocodylus_novaeguineae 00010??00010??10000010001000?010000000011010010020000000010001110100000010?10000001100001000201000000000100101001002001310002001000001010000100?1111210000201101120000000000000001111110?1?0111021020??00010?00110100000110010011011000000110?????????????????1?0?1????????0??????????????????011100001113111000 
Crocodylus_palustris 00000??00010??10000010101001?010000010011010[01]10120000000010001110100000010?[12]0000001100001000201000000000100101000000001010002001000000010000000?[01]1102[01]000020110112000000001000000101112101?0111021020??00010?0011010000011001001101100000011011000010000101001110?1???1110?01010001101111200??011100001112111000 
Crocodylus_porosus 00010??00010??10000010[01]0100[01]?010000000011010[01]10[01]20000000010001110100010010?[12]000000110000100020100000000010010100100[12]001310002001000000010000000?11112[01]00002011011200000000[01]000001101112101?0111021020??00010?00110200000010010011011000[01]00110100000100[01]00010011102110?1110001010000101111200??011000001112111000 
Crocodylus_rhombifer 00100??00010??10000010001000?010000010011010010120000000010001110100000010?[12]0000001100001000201000000000100101001001001010002001000000010010000?111121000020110112000000000000000101111001?0111021020??00010?0011010000001001001101100000011011000010011101001110111011110001010001101111110??011100001112111000 
Crocodylus_siamensis 00010??000111110000010001000?010000010011011110120000000010001110100010000?20000001100001000201000000000100101001001001310002001000000011000000?111021000020110112000000001000000101112101?0111021020??00010?00110200000010010011011000000010??000010001001000110?1???1110?01010001101111210??011000001112111000 
Crocodylus_thorbjarnarsoni 00000??00010??0000001000?000?01100000001???1010120??110001????1?01?00??000?1????00110000100?20?00?0000??10?10?000002001310002001000000010000000?1111200000????011200001?001?0000???1?????????11021020???0?10?0?11020000??10?10?111110?0100110??????????????????????????????????????????????????????????????????? 
Crocodylus_palaeindicus 00000??00010??1000001010?00?????0????00????0[01]101??000000010???11010000001??2000?0111000??000?01000000000100101000?0100?110002001000000010000000?011021000?2?1?01120000??001?00???????????????110?1020??00010?0?110100000?10?1001100110????????????????????????1???1???1?10????????1101????????????????????111??? 
Dadagavialis_gunai 00000??000?0?????00??0?1?100?01000101?0????0021021???????1???????111?01????????????0??????????????????????????0????????2711120000001010000?0?00???0?0?001????0??????????????0??????0????????????3??????????????????????00??????????????????????????????????????????????????????????????????????????????????????? 
Deinosuchus_riograndensis ????0??01??0??100000?000?00001100100000?1??001010001?001010?210?01?100?100?0??111011100????????00?00?00?1?????00001[0123]0000300000010?00?001???0000?????0???????1??1????????????00???????????????1002102???000???00100210?11?10001?111???0??010?????????????????0?1???1??????0??????????1?????????????????????10???? 
Diplocynodon_darwini 00000??00010??10[01]0012000?000?0020000000????000?100010000010??1110101000000?011?10011000000110010000000??1??0100??010001?300011010000?00110000???11??????0??0??0112011?0?2?000?00?????????????10021020??10010?0011010011??01001011010?00000?010001001??01000000111?1?????1001000000?101110000???????????112100201 
Diplocynodon_deponiae 00000??00010??001001?00??000?0120?00000????000?10100001001??[01]11??10100000??01??00021?0????????00?0???0???????0???0??????300?11010000?00110???????1??????0????011120??01?2??00????????????????1002102????0010?0?1???000???0???1?1?0????????????????????????????1???1??????0??????0??101111000???????????0?2101211 
Diplocynodon_hantoniensis 000110000010??0001012000?000?0100000000????00111010[01]0000010??1110101000000?01101011100001011001000000000100010000010000030001101010000011000010?01100000011001111201100120000000???1110??1?0?10021020??1001[01]000110100100101001110010?10??????00????1??0100000011?21???0??0??????001101111000??????????????1002?? 
Diplocynodon_muelleri 00?010000010????1101?01??000?0100?00100????001?101000000010?2?1????100??0??011?????1?0?01011??10?0000???10?0?0?0?0??00??300??10?0000?00110??00???1100?000????1011200100????00?00?????????????10?2?021???0????0?1????????????0??100????????????????????????????????1?????????????0??101??00????????????????1112?? 
Diplocynodon_ratelii 000110000010??10010010000000?010000010010010011000010000010?11110101000000?0110?002100000011001000000000100000010010001030001101000000011000000?111010000110010112011001200000001001110?11?1110021020??00010?001101000000010010110?0??0????????????1??0100000?11??1??????0??????001101111200??????????????100??? 
Diplocynodon_remensis 000110000010??100001?000?000?01000101001???000?111010000010?2111010000000??0??0100110000?011011000000000100010000010001030001?010000000110?000??01??0??00?000[01]01120110002000000????1??0????011002100?0??0010?00110100101?00001110010??0??????????????????????????????????0????????????????????????????????1002?? 
Diplocynodon_tormis 000010000010??1?1101?000?000?0100000100????000000100000001??111101?10??000??1101001100?01?????????0??000?00?0????0?000?03?0?????000??001?0?0000??1??0???????????120?1????????????0?1110??1?011????02???????????1??1?0???????????????????????????????????????????????????????????????????????01?????????????????? 
Dollosuchoides_densmorei 00000??00010??1?0001?001?001?0100000000????001002000100?0????????1?????????0???????1?0???00???1??0???0??1?????000?1111?2100120000000011100?0000?01102?000?????01120000??00000????????????????1103?20?10?0??0?00110200000100?100110????0???????????????0????????????????????????????????????????????????????????? 
Eocaiman_cavernensis 0000111000?0?????????????00??????????00????????02000000?0?????1??102?00????????????1????????????0?0??0?????????????1????20000?00000000?10??00111001000000?00??0?12??????1?????????????????????1121021???00???00110100?11???????????????????????????????????????????????????????????????????????????????????????? 
Eocaiman_palaeocenicus ????????????????????????????????????????????????????????????????????????????????????????????????????????????????????????????????0?0??????????????????????????????????????????????????????????11101021???0????001101?00???0?001110000???????????????????????????????????????????????????????????????????????????? 
Eogavialis_africanum 00000??00000??100001?001?000?0100000?0010000011020001100010?01001111010100?0??1111110000000020100001101110000100001[23]011271112000000101000000000?01112000000000011210000000000011???00?0????0?1103030?30?0000?001101000001110000110?0?0?????????????????????1??????????????????????0?????1?????????????????000??? 
Eosuchus_lerichei 00000??00000??1?00012001?000?01001000101?0?00010000?0000010?0100?100100010?000?000110000110020100000000?100000000002000370112000000000110000100?01000000001000011200000000000000???0?????????11030?0?21?00?0?00????????????????????????????????????1????11101?1???????????????????????11??????????????????011??? 
Eosuchus_minor   00000??00010??100001?001?000?0100000010??0?00010101?1000010?0?00?100100?0?????0?10110000?1002010000010001000000000010003701120000001001100?0000?01100000000000?112?000??000?001??0?1??0??01111103120?21?00?0?0011010000??00000110010?00????????????1??0001?11?1???1??????0??????0?0100110????????????????1010??? 
Eothoracosaurus_mississippiensi 00000??00000??1?0001?001?000?01?00?01?0????00010010?100001????0??1?1????????????1?0100?00000??10000??0?010000000001200027?1020000001010000?000??0?000000??0????112?0?01?000?000????0?????????1003030?2??0????0?1001?001??10?0??1?010??????????????????????????1???1?????1???????00????????????????????????000??? 
Euthecodon_arambourgi 00010??00010??0?00012101?000?01000000001101001?021010000010??1110100000010?1??0000110010100020100000?0????????00001?0012700020000??000?11??0?0????0?2000?02011???????????????0?0???1?????????11????????????????????????????????????????????????????????????????????????????????????????????????????????????????? 
Gavialis_browni  00000??00000??100??1?2?1?100?1100010?0?????002?021????0001????0010?11??1????????111100?00000?01??0??????????010?????????701120000001010000?1100?01010?001?0???011210?0??0???10?????????????????????????????????????????????????????????????????????????????????????????????????????????????????????????????????? 
Gavialis_gangeticus 00000??00000??11000122010101?110001010000000021011001100010002001013110100?00001111100000000001000011111101001000014111270112000000101100001100?01010000100000011210001?000010110000110?01?201103040?31?0100?01110210000201000011000?0000010010000010000111111110110100010000110000010110010010100000010210?0000 
Gavialis_lewisi  ???00??00000?????????????10???100010?00??0?0021???001000010???0010?3110100?00001111100?000000?1000011011111001??????????7??12???000101?00000?00?011100001?00?0011212001?30101011?????????????1?????0??1?01?0?01110?1000020100001?0???0?????????????????????????????????????????????????????????????????????????? 
Gavialosuchus_eggenburgensis 00000??00010??1?0001?001??00?10000100?0????001?02100000001????1?01110001????1???101100?????0??10000000001000??0??03101?2411120000?00?10100?000?????0?????0200???????????????0?????????????????????????????????????????????????????????????????????????????????????1????????????????????????????????????????????? 
Globidentosuchus_brachyrostris 0000???00010??10000??01??001?0??10010?0????000112102001001???????1?200?00??????????1?0?????????0???????????????000??00002?00010?0100???????001110???0???????????12???????????????????????????11021001??11????0?120100111??0?0??10001?111???????????????????????????????????????????????????????????????????????? 
Gnatusuchus_pebasensis 0?000??100?0??1?0??01010?0????1?0001000????0000120020010011??????1??0??????0???????1?0?010120??00?001000100010???0??000?000001000100?????1???????0??0??00???0001120100001100?10??????????????0100?20?1??0????00120?00111??0001?1100??0?????????????????????????????????????????????????????????????????????????? 
Gryposuchus_colombianus 00000??00000??1100012001?000?0100010000????0021011001100?10?0200100311110??0??011?0200000000001000011101111001000?2211?2701120000??101000000100?011100000?0?0?0?12?????????0?0???0?00?0??01001103030?20?001??0011?1?000000?0000111?0??0000100??????????????????????????????????????????????????????????????????? 
Gryposuchus_croizati 00000??000?0??100001??01??????????????0?????02100?1?1?00?1????00?113??0????????1???1???????0??1??0??11??111???010?1?01??7?1120000??1????????????????????1???00?11???????????1?1??????????????1103030?21?0????00????????????????????????????????????????????????????????????????????????????????????????????????? 
Gryposuchus_neogaeus 00000??00000??1?00012101????????0??0???????002?0??0?1?0001???2???????????0??????1102?00????00?1?00011111111001000?2211?27?1?20000001?????????????????????????????????????????01????????????????0???????????????110100?0??0?0?001?0???0??????????????????????????????????????????????????????0??????????????????? 
Gryposuchus_pachakamue 00000??00000??1?00012001?000?0100010100????001101000110001????0011?1??110??000??1?01000?0000?010?0?01101111???011?2111?2711120000001010000?0100?0???0???100?000112???0??000?101????0?????????1103030?20?0?00?001111000002010100111???0?????????????????????????????????????????????????????????????????????????? 
Ikanogavialis_gameroi 00000??00000??1?0001?101?000?01000?0100????00110110?1?0001??0?0010?31??????0????11?1?0?????0??1??0?1?1?0??1???0????501?2701120000???010000??100?0?0000001?0?000112???01?000?0?11??????????????1?3040?30????????1??????0????????1???????????????????????????????????????????????????????????????????????????????? 
Jiangxisuchus_nankangensis 0000100000?0????00001000?000?0100000000????000?10101000001??0111?1?00??010?000?00011?000?00?2?1000000?00?000??0?00110000100?10010000?002?000000?11?000000???1?01120010010000000??????????????11021020??10?10?001?01???00??????????????????????????????????????????1????????????????????????????????????????11??? 
Kambara_implexidens 00000??00110??1?00001001000???100000000????001?020010000010?01110100000000?000000011000000010?100000000010000?0000010013100020010000?????0?0?00?011010100000010?120000002?11000????1??0??1?01?1021020??000???00110100?00?0?000?1?0110000???1???????????????????????????????????????????????????????????????????? 
Kambara_murgonensis 00000??001?0??1?0000100???00?01000000?0????001??2001000?0?0???1??1?00??0???100??0011?0?????10??0??????????????0?0?????????0?????????????????????????????????????12????????1??????????????????11???12???0???????1??1?0????0?1??????11???????????????????????????????????????????????????????????????????????????? 
Kambara_taraina  00?00??00110??1000001001?000?01000?0000????000?12101000001???????1?000?0???1????0021?00??0010010000??000100?0?00000?00121000200?0000?00100?0000?01110??00?????01120??0??2?1100?0?????????????1102102????00???001?01?00?01001???110?????????????????????????????????????????????????????????????????????????????? 
Kentisuchus_spenceri 00000??00000??1?00001001?001?01[12]0000100????0011020001001010???1001?0000?00??????111100??????????0??000001000??0000?1011210012000000001?100?0000?011020000?2???0?12???0????100?0?????????????????????????????????????00???0011001?100?0?????????????????????????????????????????????????????????????????????????? 
Kuttanacaiman_iquitosensis 00?0110000?0??1?00001010?0??????0001000????0000121????1?011?2????1?????????0???????1????10121??000000000?000?????00?000?200001000100?00??10?????00??0???01??0001120111??1100??0??????????????1??2?121???00?????1??1????????????1?0?????????????????????????????????????????????????????????????????????????????? 
Leidyosuchus_canadensis 000010000010??00000110000000?010000000010000010101001000010?011101000?0000?00101001100001011000001000000100010[01]0001000033000000000000000[01]0[01]0010?01100000000000011200100020000000???11010?001?1002100?0??0000?00110100110101?01?10000?00?000????0???????????????????????????????????001??????0?????????????1111?? 
Mecistops_cataphractus 00000??00010??10000110010000?010000000011010000020010000010001110100000010?10010001100001000201000000000100101001011011310002000000001010000100?1[01]1111101020110112000000000000001101111001?0111021120??10010?001102000000100000110110010001101001001000110100011011101111000101000110?111200??0111000001121110?0 
Mekosuchus_inexpectatus ????0??00010??0?0001?00???0???120101?021???101???10????00?????1??000000????1????0021?????0010??0?0??0?00?000?????00?000?????1???0??0?????????????1????????0100???????????????0???????????????01021120???0010?1010100110??000?10000110001?0110?????????110010??11??1??????0?????????????????????????????????????? 
Mekosuchus_sanderi ?0??0????010????????????????????01??1?2????101??20010000110?0?1??100000????1????012?00?0?0010010?0??????????????????????100?1?010?001???????00????????1???0100???????????????0?????????????????????????????????????????????????????????????????????????????????????????????????????????????????????????????????? 
Mekosuchus_whitehunterensis ?0??0???0???????????????????????010??02????001???0?????????????????????????????????????????????????????????????????0????100?1?010??01???????0????????????????????????????????????????????????01021120???001??10101011101?0?0??????10?000??110??????????????????????????????????????????????????????????????????? 
Melanosuchus_niger 010011100010??10000010100001?00[12]000100011000010120020010011?21110101000011201?11001100011012111000000001100010010001001020000100000000000100010?00000000011000111201110110100000100111[01]?0??0011021021??00011000120100111?0000111000111110110110111001111001?001?111???0110210100011101111000??1011000100231112?1 
Moroccosuchus_zennaroi 00000??00010??1000001001?001?01000000001???001?0211?0001010?011001000??010?00010101100011000??1000000000100??100?00?011?1000200?0000?01100?0000?01???????02?1?011200001?001000?????0?????????1102120?1??000??00110200000?100???10000?0????????????????????????????1?????10????????????????????????????????111??? 
Mourasuchus_amazonensis 000010101011001?0?01?011?0100?121101000????002?12002001111????1?010300?00??01????011001110100110010??01110????0010??00????0001??0?00?0?0110??10?00?00??0?0000?0112????????0?00?0?1??1110?????11?3?02???10????0?1202?0???????0?????011??????????????????????????????????????????????????????????????????????????? 
Mourasuchus_arendsi 000011101011001?0101?011?01?1?121101000????002?12102001[01]11??211?01?30??001101?110011000110100110010000111010??0000?30003??0001??0??0?000?1??010?1?100?000???0?01120??????????00??001113211?01??030??????0????0?1????0????????????0????010?1????11???110???100?1???1?????????????01???????????1?????????????????? 
Mourasuchus_atopus 00?011101?????1?010???1??0????1?1101000????002????????????????1?0103000????????????????????????????????1?010?0?0?03?000??1?001??0??000??11???10??01?00?0??0000011202110?11100?0??????????????1103002???100?10001??10011020100111100111??????????????????????????????????????????001101??1110???????????????????? 
Necrosuchus_ionensis ??????????????????????????????????????????????????????????????????????????????????????????11???????????????0????????????????????0?0??????????????????????????????????????????????????????????11021021??000???00???????????????????????????????????????????????1???1???0?????????01?101111100??????????????111??? 
Osteolaemus_tetraspis 00010??00010??10010000000000?01000001001101001002000001001?001110101000010?200000021001010002000000000001000100011010002100020010000000211[01]00110111020000120110112000000301000000101110?11?0111021020??10010?001101011000000100110110000001101000001000010000011011101111000102000?101111110100111[01]1000102111100 
Paleosuchus_palpebrosus 10000??00010??10000010000000?0100[01]000001100001002101002001?1??110102000011101?1100200001101211100000000010001001111[01]00?320000101100000111100010?011000000110001112001100110000001001110?01?0011021021??10012100120101111?00001110000?111010010011110110000100110121???0110010121011101111110??101111110022111211 
Paleosuchus_trigonatus 00000??00010??10010010000000?10001000001000001002101002001?1??110102000011101?110020000[01]101211100000000010001001111000?320000101100000111100010?011000000110001112011100110000001001110?01?0011021021??10012100120101111?00001111000?111010010011110110000100110121???0110?10121011101111100??101111111022111211 
Paratomistoma_courti 00000??00000??????????????00?010001010?1?0?001??2000100001??011??????????0????1?1?1??0??????????0?0000001000????????????????2???0??????????????????????????????????????????????????01010???11??????0???????????1?01000???00010?1?000?0?????????????????????????????????????????????????????????????????????????? 
Penghusuchus_pani 00000??000?0?????00????1?001?01200000001???000102?????0?01????0101?00001????????1111000?1??0201000000?001?0001??????????501120000000010100?0000?0100000000????001213001?00100000???011???????1100130?20?00?0?0012?000?00????0?????10?0???????1000??11?0?1111011??211??0110??????0??011110010??????????????000??? 
Piscogavialis_jugaliperforatus 00000??00000??1?00012101?00?????0?101001???0001020001100010?01001111101010?00000110200000000301000011111111?010?0?1501?271112000000101000000100?01111000100000011210?11?2?0000?1??000?0????0?1103040?21?00?0?0011010001010???????1???0?????0?????????????????????????????0?0??????1???????????????????????001??? 
Planocrania_datangensis 10000??00010??0?00001001?0??????0000000????001?00000000001??011101?00000????????0???0???0???????0?00?0??1??0?????02?00??3000100?2000?0?100?0000?????????????????12?0????????0????????????????110???0????00?????????????????????????????????????????????????????????????????????????????????????????????????????? 
Planocrania_hengdongensis ???00??00010?????????????0??????0000000????000???000000001??011??1??000?????????0???0???00010?1?00???0?????0???????1????300?000?2000???10000?0?????????????????112??????????00???????????????110?1120??10???????????????????000110?0??????????????????????????????1????????????????????????????????????????????? 
Procaimanoidea_utahensis 10000??00010??0?00001010?0100?120100000????0000120000000010??11101010000???0??1?001100010012111000000000?0001000000100002000010110000????0?1?10?010000000?0?0?011200010?10000000?????????????1110200?0??000??0?11110000???1001010000???10000???????????????????????????????????????????????????????????????????? 
Protocaiman_peligrensis ?????????010???????????????????????????????0?1??00000010011??11?0?????????????1100110001?01111100000?0???????????????????????????????????????????????????????????????????????0?????????????????????????????????????????????????????????????????????????????????????????????????????????????????????????????????? 
Purussaurus_brasiliensis 01000??10020??1000001110?0110?1210010001???0010121020010010?211101020000?11011110011100?001211100000000110001000001200022000010?0?00?0?1???0010?00??0???0??000??1????????????0???????????????11001021??0000100012010011??010?1110000?1????????????????????????1???1?????????????1?1101????????????????????111??? 
Purussaurus_mirandai 01000??10020??1000001110??101?1110010?0????001012001??1001????1??1??0000???0???1???1?0?????????????????????0??00000200?2??0001??0000?????1?0010?00??0???0???0?111202?10?????0????????????????11?2?02????0?0??001202?0????11?01?100?????????????????????????????????????????????????????????????????????????????? 
Purussaurus_neivensis 000010000020??1000001010?0110?1210010001???001012001001001??2111010200001??011110011100100121110000000001000100?00?10000200001000?0000010100010?001000000100001112020101111000001001110??1?0???????????????100?120100111?1?001?10000?11?01?01??10100110000000?101?1?????????????0?11???????????????????????????? 
Quinkana         [01]0010??00?????0000001001000[01]?01?0?00??0?????????????????????0?1??100010?????????00???0????????????????????????0??00[01]0012[13]001[012][01]0[01][012]0[01]000?2???0000???0?00000?2011???????????????????????????????11??102???10??????????????0???????????????????????????????????????????????????????????????????????????????????????? 
Siquisiquesuchus_venezuelensis 00000??00000??1?0001??01?????????????????????110?????100?1???????1?1???????????????2?00?0??03?1??0??11?11???????????????7?11200?0??1?10000?1?????1?10???????????12??????????00???????????????1103040?30?0?????0?????00????????0111?????????0???????????????????????????????????????????????????????????????????? 
Stangerochampsa_mccabei 00000??00010??1?00101011??101?120100000????0000?1001000001??2111?10101?0010011?10011?0??1??111100000??00?000?02000020003200001000100000001?1110?00010000012?00011200110011000000???????????0?1101110?0??1001000110100011??100??10?00?010100???????????010000001???1???0???????001??101111100??????????????0111?? 
Thecachampsa_antiquus 00000??00010??100001?001?001?0000010100????00110201?1000010?010?0111001??0??????10?1?00??????????????0????????0000120002101120000000010000?0?00?0?0?2000002001??12???????????????????????????1102020?20?00????0?????????????????????????????????????????????????????????????????????????10?0??????????????001??? 
Thecachampsa_sericodon 00000??00010??100001?001?001?1000010100????00010101?1000010?01010111001110?010101011000102?02010010000001000010000120102101120010??011000000100?010120000020010112130000000000010?00110????1?110??20?20?0??????1?01?00????0?????????????????????????????????????????????????????????????1?????????????????00???? 
Thoracosaurus_isorhynchus 00000??00000??1?0001??01?000?0100000010????0011001000000010?00000111110100?000??10110000?0003010000000011000000000130102701120100000010000?0100??1?0??????????0?1210001?00000?0??????????????????????????????????????????????????????????????????????????1?1??????1????????????????0?0????????????????????0????? 
Thoracosaurus_neocesariensis 00?00??0?000??1?000???01??00?0?00??????????00??001001000010??0????????????????0?1011???0?000????0?0?010010000?????????????11????????????????????????????????????1????01???0??0?????0?????????????????????????????????????????????????????????????????????1?1??????1????????????????0?0?????????????????????????? 
Tomistoma_cairense 00000??00010??100001??0??00?????0?0??00??0?00110200?0001010??10?0100100????0????00120000?001001000000000100001??????????711120000?0001000000100?11?0??????0???01121000??00000000???0???????????030?0?20?00?0?001????00???0001?011010?0?????????????????????????????????????????????????????????????????????????? 
Tomistoma_dowsoni 00000??00000??1000012001?000?01000101001???001?020000000010?01???????00?0???????1111000????????00?0000011100??0????101?3711120000??101?00??0100???1????00????1????????????????1???000?0??1?????????????????????????????????????????????????????????????????????????????????????????????????????????????????????? 
Tomistoma_lusitanica 00000??00010??100001?001?000?11?00?0100????00110211???0001??010?01?100111??01???101200?01??02010?000?000100?010000120112111?200?0000?1??00?01???01???????0????0112030000000?0????????????????1102020?20?00???0012?10000??00?0??110????????????????????????????????????????????????????????????????????????1????? 
Maomingosuchus_petrolica 00000??00010??1000011001?000?01000000001???001102?000000010?01110100000100?000??0011000??00??010000000001000010010?001?310112000000000110000[01]00?0110000000201001120000??30000000???1??0????0?110?020?2??00?0?0?1202000001?1?100110????000000????????00111000001???1?????????????0??001??1?????????????????1011?? 
Tomistoma_schlegelii 00000??00010??10000120010001?01000000001[01]010011020001001010001110100000100?00011001100001000201000000000100001001012011310012000000001010000000?110000000020110112100000000000000101101001?201103030?20?0010?00110200000200010011000?00000000100000100001010011?011101011000001000110111110001011100000022101000 
Toyotamaphimeia_machikanensis 00000??00010??1000012001?000?0100000000????0010021??1?0001????0101100001?0?0001?1011000?1??0201000000001110001001000010350012000000000?00??0100?01000000002011?1120??01??0???00????????????????0???0?20?0000?001?020000010000?011000?0???????1001001??111111111?0111001110??0010001101110010??????????????000??? 
Trilophosuchus_rackhami ???00??00010?????????????1??????0100?011?0?1011?21011000110?01111100000010?1??000011000110010000000000000000??0??????????0?0????0??01??1000?011001112?000001100112??0?????0?0?00?101110?01?01??????????????????????????????????????????????????????????????????????????????????????????????????????????????????? 
Tsoabichi_greenriverensis 00000??00010??0?1000100??000?0110100000????001?12101001001????11?1?1???????01???00?1?????????????????????????????01?000???0??1??0?0??????????????????????????????????????????????????????????11?21021???0????001????01???????1????????????????????????????????????1?????????01??????????????????????1??0?2100111 
Ultrastenos_willisi ?????????010????????????????????????????????01??20010000010?11?????????????1000?002100000001001000000000100001???????????0??????0?0??????0??????01????????????01110010??1?11?0???101110?0??01???????????0????0?101?110???00?1??100?????????????0?????????????????????????0?????????????????????????????????????? 
Voay_robustus    00010??000211100000010000000?0100000000110111101[12]0010010010?01110101010010?10?00001100101000201000000000100001000001000010002001000000010000000?111020000020110112000?00301000001101111001?0011021020??10010?001101010001100100110110100?0110???????????????0?1???1???01?0??????001101111100??????????????1????? 
Wannaganosuchus_brachymanus 00000??00010??100010100??0101?120101000??0?000?110????0001????1?01?1???0????????0011?0??1????????0???0???????000000200032000010?0100?0000??1010???0100000???????1?????00?0???00??????????????1101210?0??0?0100?12?1?00???????1?????0???????????1??????????????1???1???0?10????000??101110000??????????????11???? 
Theriosuchus_pusillus 00010??00000??0000000000000???000001000????10100010?0000100?111111000000???01?1?0011??0??00030101000000?000010???030000030000000100000000100100?01??1??????0??01001000000000000????1?????????1102210?20?000??000????1101?010???000????????????????????????????1???0???0?????????0??00?11???????????11????010011? 
; 

Ccode  
   +[/182 0        +[/42 1        +[/71 2        +[/87 3        +[/180 4      
   +[/196 5        +[/109 6        +[/176 7        +[/3  8        +[/138 9      
   +[/103 10       +[/254 11       +[/254 12       +[/18 13       +[/45 14     
   +[/72 15       +[/5  16       +[/40 17       +[/2  18       +[/81 19     
   +[/2  20       +[/292 21       +[/255 22       +[/244 23       +[/197 24     
   +[/211 25       -[/100 26       -[/100 27       -[/100 28       -[/100 29     
   -[/100 30       -[/100 31       -[/100 32       -[/100 33       -[/100 34     
   -[/100 35       -[/100 36       -[/100 37       -[/100 38       -[/100 39     
   -[/100 40       -[/100 41       -[/100 42       -[/100 43       -[/100 44     
   -[/100 45       +[/100 46       +[/100 47       -[/100 48       -[/100 49     
   -[/100 50       -[/100 51       -[/100 52       -[/100 53       -[/100 54     
   -[/100 55       -[/100 56       +[/100 57       -[/100 58       -[/100 59     
   -[/100 60       -[/100 61       -[/100 62       -[/100 63       +[/100 64     
   -[/100 65       -[/100 66       -[/100 67       -[/100 68       -[/100 69     
   -[/100 70       +[/100 71       -[/100 72       -[/100 73       +[/100 74     
   -[/100 75       -[/100 76       +[/100 77       -[/100 78       -[/100 79     
   +[/100 80       -[/100 81       -[/100 82       -[/100 83       -[/100 84     
   -[/100 85       +[/100 86       +[/100 87       -[/100 88       -[/100 89     
   -[/100 90       -[/100 91       -[/100 92       -[/100 93       -[/100 94     
   -[/100 95       -[/100 96       -[/100 97       -[/100 98       -[/100 99     
   -[/100 100      +[/100 101      -[/100 102      -[/100 103      -[/100 104    
   -[/100 105      -[/100 106      -[/100 107      +[/100 108      -[/100 109    
   -[/100 110      -[/100 111      -[/100 112      -[/100 113      -[/100 114    
   -[/100 115      -[/100 116      -[/100 117      -[/100 118      -[/100 119    
   -[/100 120      -[/100 121      -[/100 122      -[/100 123      -[/100 124    
   -[/100 125      -[/100 126      -[/100 127      -[/100 128      -[/100 129    
   -[/100 130      -[/100 131      -[/100 132      -[/100 133      -[/100 134    
   -[/100 135      +[/100 136      -[/100 137      -[/100 138      -[/100 139    
   -[/100 140      +[/100 141      -[/100 142      -[/100 143      -[/100 144    
   -[/100 145      -[/100 146      -[/100 147      -[/100 148      -[/100 149    
   +[/100 150      -[/100 151      -[/100 152      -[/100 153      -[/100 154    
   -[/100 155      -[/100 156      -[/100 157      -[/100 158      -[/100 159    
   -[/100 160      +[/100 161      -[/100 162      -[/100 163      -[/100 164    
   -[/100 165      -[/100 166      -[/100 167      -[/100 168      -[/100 169    
   -[/100 170      -[/100 171      -[/100 172      -[/100 173      +[/100 174    
   -[/100 175      -[/100 176      -[/100 177      -[/100 178      -[/100 179    
   +[/100 180      -[/100 181      -[/100 182      -[/100 183      -[/100 184    
   -[/100 185      -[/100 186      +[/100 187      -[/100 188      -[/100 189    
   -[/100 190      -[/100 191      -[/100 192      -[/100 193      -[/100 194    
   -[/100 195      -[/100 196      -[/100 197      -[/100 198      -[/100 199    
   -[/100 200      -[/100 201      -[/100 202      -[/100 203      -[/100 204    
   -[/100 205      -[/100 206      -[/100 207      -[/100 208      +[/100 209    
   -[/100 210      -[/100 211      -[/100 212      +[/100 213      -[/100 214    
   -[/100 215      -[/100 216      -[/100 217      -[/100 218      -[/100 219    
   +[/100 220      +[/100 221      -[/100 222      +[/100 223      -[/100 224    
   -[/100 225      -[/100 226      -[/100 227      -[/100 228      -[/100 229    
   -[/100 230      -[/100 231      -[/100 232      -[/100 233      +[/100 234    
   -[/100 235      -[/100 236      -[/100 237      -[/100 238      -[/100 239    
   -[/100 240      -[/100 241      +[/100 242      -[/100 243      -[/100 244    
   -[/100 245      -[/100 246      -[/100 247      -[/100 248      -[/100 249    
   -[/100 250      -[/100 251      -[/100 252      -[/100 253      -[/100 254    
   -[/100 255      -[/100 256      -[/100 257      -[/100 258      -[/100 259    
   -[/100 260      -[/100 261      -[/100 262      -[/100 263      -[/100 264    
   -[/100 265      -[/100 266      -[/100 267      -[/100 268      -[/100 269    
   -[/100 270      -[/100 271      -[/100 272      -[/100 273      -[/100 274    
   -[/100 275      -[/100 276      -[/100 277      -[/100 278      -[/100 279    
   -[/100 280      -[/100 281      -[/100 282      +[/100 283      -[/100 284    
   -[/100 285      -[/100 286      -[/100 287      -[/100 288      -[/100 289    
   -[/100 290      -[/100 291      +[/100 292      -[/100 293      -[/100 294    
   -[/100 295      +[/100 296      -[/100 297      -[/100 298      -[/100 299    
   -[/100 300      -[/100 301      -[/100 302      -[/100 303      -[/100 304    
   -[/100 305      -[/100 306      +[/100 307      -[/100 308      -[/100 309    
   -[/100 310      -[/100 311      -[/100 312      -[/100 313      -[/100 314    
   -[/100 315      -[/100 316      -[/100 317      -[/100 318      -[/100 319    
   -[/100 320      -[/100 321      +[/100 322      +[/100 323      -[/100 324    
   -[/100 325      -[/100 326      -[/100 327      -[/100 328      -[/100 329    
; 
; 
Ancstates 
 -0      -1      -2      -3      -4      -5      -6      -7      -8      -9      
 -10     -11     -12     -13     -14     -15     -16     -17     -18     -19     
 -20     -21     -22     -23     -24     -25     -26     -27     -28     -29     
 -30     -31     -32     -33     -34     -35     -36     -37     -38     -39     
 -40     -41     -42     -43     -44     -45     -46     -47     -48     -49     
 -50     -51     -52     -53     -54     -55     -56     -57     -58     -59     
 -60     -61     -62     -63     -64     -65     -66     -67     -68     -69     
 -70     -71     -72     -73     -74     -75     -76     -77     -78     -79     
 -80     -81     -82     -83     -84     -85     -86     -87     -88     -89     
 -90     -91     -92     -93     -94     -95     -96     -97     -98     -99     
 -100    -101    -102    -103    -104    -105    -106    -107    -108    -109    
 -110    -111    -112    -113    -114    -115    -116    -117    -118    -119    
 -120    -121    -122    -123    -124    -125    -126    -127    -128    -129    
 -130    -131    -132    -133    -134    -135    -136    -137    -138    -139    
 -140    -141    -142    -143    -144    -145    -146    -147    -148    -149    
 -150    -151    -152    -153    -154    -155    -156    -157    -158    -159    
 -160    -161    -162    -163    -164    -165    -166    -167    -168    -169    
 -170    -171    -172    -173    -174    -175    -176    -177    -178    -179    
 -180    -181    -182    -183    -184    -185    -186    -187    -188    -189    
 -190    -191    -192    -193    -194    -195    -196    -197    -198    -199    
 -200    -201    -202    -203    -204    -205    -206    -207    -208    -209    
 -210    -211    -212    -213    -214    -215    -216    -217    -218    -219    
 -220    -221    -222    -223    -224    -225    -226    -227    -228    -229    
 -230    -231    -232    -233    -234    -235    -236    -237    -238    -239    
 -240    -241    -242    -243    -244    -245    -246    -247    -248    -249    
 -250    -251    -252    -253    -254    -255    -256    -257    -258    -259    
 -260    -261    -262    -263    -264    -265    -266    -267    -268    -269    
 -270    -271    -272    -273    -274    -275    -276    -277    -278    -279    
 -280    -281    -282    -283    -284    -285    -286    -287    -288    -289    
 -290    -291    -292    -293    -294    -295    -296    -297    -298    -299    
 -300    -301    -302    -303    -304    -305    -306    -307    -308    -309    
 -310    -311    -312    -313    -314    -315    -316    -317    -318    -319    
 -320    -321    -322    -323    -324    -325    -326    -327    -328    -329    
; 
 
xgroup 
 
 
 
; 
agroup 
 
 
 
; 
taxcode  
+0      +1      +2      +3      +4      +5      +6      +7       
+8      +9      +10     +11     +12     +13     +14     +15      
+16     +17     +18     +19     +20     +21     +22     +23      
+24     +25     +26     +27     +28     +29     +30     +31      
+32     +33     +34     +35     +36     +37     +38     +39      
+40     +41     +42     +43     +44     +45     +46     +47      
+48     +49     +50     +51     +52     +53     +54     +55      
+56     +57     +58     +59     +60     +61     +62     +63      
+64     +65     +66     +67     +68     +69     +70     +71      
+72     +73     +74     +75     +76     +77     +78     +79      
+80     +81     +82     +83     +84     +85     +86     +87      
+88     +89     +90     +91     +92     +93     +94     +95      
+96     +97     +98     +99     +100    +101    +102    +103     
+104    +105    +106    +107    +108    +109    +110    +111     
+112    +113    +114    +115    +116    +117    +118    +119     
+120    +121    +122    +123    +124    +125    +126    +127     
+128    +129    +130    +131    +132    +133    +134    +135     
+136    +137    +138    +139    +140    +141    +142    +143     
+144    +145     
; 
 
blocks 0 26 ; 
tshrink 
; 
tread
'8 trees'
(Bernissartia_fagesii (((Isisfordia_duncani (((((Maomingosuchus_petrolica ((Tomistoma_schlegelii (Penghusuchus_pani (Toyotamaphimeia_machikanensis (((Thoracosaurus_isorhynchus ((Portugalosuchus_azenhae Eothoracosaurus_mississippiensi )(Thoracosaurus_neocesariensis (Eogavialis_africanum ((Aktiogavialis_caribesi Argochampsa_krebsi )((Gryposuchus_neogaeus (Dadagavialis_gunai (Gryposuchus_colombianus (Gryposuchus_pachakamue (Gryposuchus_croizati (Gavialis_lewisi (Gavialis_browni Gavialis_gangeticus )))))))(Piscogavialis_jugaliperforatus (Ikanogavialis_gameroi Siquisiquesuchus_venezuelensis ))))))))(Eosuchus_lerichei Eosuchus_minor ))(Tomistoma_cairense Tomistoma_dowsoni )))))((Dollosuchoides_densmorei (Kentisuchus_spenceri Moroccosuchus_zennaroi ))(Gavialosuchus_eggenburgensis (Paratomistoma_courti (Tomistoma_lusitanica (Thecachampsa_antiquus Thecachampsa_sericodon )))))))(Asiatosuchus_germanicus ((Jiangxisuchus_nankangensis ((Australosuchus_clarkae ((Kambara_implexidens (Kambara_taraina (Asiatosuchus_nanlingensis Kambara_murgonensis )))(((Brochuchus_pigotti (Euthecodon_arambourgi Quinkana ))(Osteolaemus_tetraspis Voay_robustus ))(Crocodylus_megarhinus (((Crocodylus_rhombifer (Crocodylus_acutus Crocodylus_intermedius ))(((Crocodylus_moreletii (Crocodylus_mindorensis (Crocodylus_novaeguineae (Crocodylus_johnstoni Mecistops_cataphractus ))))(Crocodylus_niloticus (Crocodylus_palustris Crocodylus_palaeindicus )))(Crocodylus_porosus Crocodylus_siamensis )))(Crocodylus_anthropophagus Crocodylus_thorbjarnarsoni ))))))(Baru_huberi (Baru_wickeni (Baru_darrowi (Trilophosuchus_rackhami (Ultrastenos_willisi (Mekosuchus_whitehunterensis (Mekosuchus_inexpectatus Mekosuchus_sanderi )))))))))(Crocodylus_affinis Asiatosuchus_depressifrons ))))(Leidyosuchus_canadensis ((Protocaiman_peligrensis (Deinosuchus_riograndensis (Tsoabichi_greenriverensis ((Bottosaurus_harlani (Necrosuchus_ionensis ((((Acresuchus_pachytemporalis ((Caiman_brevirostris Melanosuchus_niger )((Caiman_latirostris (Caiman_yacare (Caiman_crocodilus (Caiman_gasparinae (Paleosuchus_palpebrosus Paleosuchus_trigonatus )))))(UCMP_39978 Caiman_wannlangstoni ))))(Eocaiman_cavernensis (Caiman_lutescens_MACN (Globidentosuchus_brachyrostris (Gnatusuchus_pebasensis Kuttanacaiman_iquitosensis )))))(Mourasuchus_arendsi (Mourasuchus_amazonensis Mourasuchus_atopus )))(Purussaurus_neivensis (Purussaurus_brasiliensis Purussaurus_mirandai )))))(Eocaiman_palaeocenicus ((((Allognathosuchus_wartheni ((Alligator_mcgrewi (Alligator_prenasalis (Alligator_olseni (Alligator_sinensis (Alligator_mefferdi Alligator_mississippiensis )))))(Navajosuchus_mooki Allognathosuchus_polyodon )))(Brachychampsa_montana Stangerochampsa_mccabei ))(Wannaganosuchus_brachymanus (Hassiacosuchus_haupti Ceratosuchus_burdoschi )))(Arambourgia_gaudryi Procaimanoidea_utahensis )))))))(Diplocynodon_deponiae (Diplocynodon_muelleri (Diplocynodon_tormis (Diplocynodon_remensis (Diplocynodon_hantoniensis (Diplocynodon_darwini Diplocynodon_ratelii )))))))))(Planocrania_datangensis (Boverisuchus_magnifrons Boverisuchus_vorax )))(Planocrania_hengdongensis ((Borealosuchus_acutidentatus Borealosuchus_formidabilis )(Borealosuchus_sternbergii (Borealosuchus_griffithi (Borealosuchus_threensis Borealosuchus_wilsoni )))))))(Theriosuchus_pusillus (Wannchampsus_kirpachi (Glen_Rose_form Shamosuchus_djadochtaensis ))))((Acynodon_iberoccitanus (Hylaeochampsa_vectiana Iharkutosuchus_makadii ))(Lohuecosuchus_megadontos (Agaresuchus_fontisensis Allodaposuchus_precedens )))))*
(Bernissartia_fagesii (((Isisfordia_duncani (((((Maomingosuchus_petrolica ((Tomistoma_schlegelii (Penghusuchus_pani (Toyotamaphimeia_machikanensis (((Thoracosaurus_isorhynchus ((Portugalosuchus_azenhae Eothoracosaurus_mississippiensi )(Thoracosaurus_neocesariensis (Eogavialis_africanum ((Aktiogavialis_caribesi Argochampsa_krebsi )((Gryposuchus_neogaeus (Dadagavialis_gunai (Gryposuchus_colombianus (Gryposuchus_pachakamue (Gryposuchus_croizati (Gavialis_lewisi (Gavialis_browni Gavialis_gangeticus )))))))(Piscogavialis_jugaliperforatus (Ikanogavialis_gameroi Siquisiquesuchus_venezuelensis ))))))))(Eosuchus_lerichei Eosuchus_minor ))(Tomistoma_cairense Tomistoma_dowsoni )))))((Dollosuchoides_densmorei (Kentisuchus_spenceri Moroccosuchus_zennaroi ))(Gavialosuchus_eggenburgensis (Paratomistoma_courti (Tomistoma_lusitanica (Thecachampsa_antiquus Thecachampsa_sericodon )))))))(Asiatosuchus_germanicus ((Jiangxisuchus_nankangensis ((Australosuchus_clarkae ((Kambara_implexidens (Kambara_taraina (Asiatosuchus_nanlingensis Kambara_murgonensis )))(((Brochuchus_pigotti (Euthecodon_arambourgi Quinkana ))(Osteolaemus_tetraspis Voay_robustus ))(Crocodylus_megarhinus (((Crocodylus_rhombifer (Crocodylus_acutus Crocodylus_intermedius ))(((Crocodylus_moreletii (Crocodylus_mindorensis (Crocodylus_novaeguineae (Crocodylus_johnstoni Mecistops_cataphractus ))))(Crocodylus_niloticus (Crocodylus_palustris Crocodylus_palaeindicus )))(Crocodylus_porosus Crocodylus_siamensis )))(Crocodylus_anthropophagus Crocodylus_thorbjarnarsoni ))))))(Baru_huberi (Baru_wickeni (Baru_darrowi (Trilophosuchus_rackhami (Ultrastenos_willisi (Mekosuchus_whitehunterensis (Mekosuchus_inexpectatus Mekosuchus_sanderi )))))))))(Crocodylus_affinis Asiatosuchus_depressifrons ))))(Leidyosuchus_canadensis ((Deinosuchus_riograndensis (Protocaiman_peligrensis (Tsoabichi_greenriverensis ((Bottosaurus_harlani (Necrosuchus_ionensis ((((Acresuchus_pachytemporalis ((Caiman_brevirostris Melanosuchus_niger )((Caiman_latirostris (Caiman_yacare (Caiman_crocodilus (Caiman_gasparinae (Paleosuchus_palpebrosus Paleosuchus_trigonatus )))))(UCMP_39978 Caiman_wannlangstoni ))))(Eocaiman_cavernensis (Caiman_lutescens_MACN (Globidentosuchus_brachyrostris (Gnatusuchus_pebasensis Kuttanacaiman_iquitosensis )))))(Mourasuchus_arendsi (Mourasuchus_amazonensis Mourasuchus_atopus )))(Purussaurus_neivensis (Purussaurus_brasiliensis Purussaurus_mirandai )))))(Eocaiman_palaeocenicus ((((Allognathosuchus_wartheni ((Alligator_mcgrewi (Alligator_prenasalis (Alligator_olseni (Alligator_sinensis (Alligator_mefferdi Alligator_mississippiensis )))))(Navajosuchus_mooki Allognathosuchus_polyodon )))(Brachychampsa_montana Stangerochampsa_mccabei ))(Wannaganosuchus_brachymanus (Hassiacosuchus_haupti Ceratosuchus_burdoschi )))(Arambourgia_gaudryi Procaimanoidea_utahensis )))))))(Diplocynodon_deponiae (Diplocynodon_muelleri (Diplocynodon_tormis (Diplocynodon_remensis (Diplocynodon_hantoniensis (Diplocynodon_darwini Diplocynodon_ratelii )))))))))(Planocrania_datangensis (Boverisuchus_magnifrons Boverisuchus_vorax )))(Planocrania_hengdongensis ((Borealosuchus_acutidentatus Borealosuchus_formidabilis )(Borealosuchus_sternbergii (Borealosuchus_griffithi (Borealosuchus_threensis Borealosuchus_wilsoni )))))))(Theriosuchus_pusillus (Wannchampsus_kirpachi (Glen_Rose_form Shamosuchus_djadochtaensis ))))((Acynodon_iberoccitanus (Hylaeochampsa_vectiana Iharkutosuchus_makadii ))(Lohuecosuchus_megadontos (Agaresuchus_fontisensis Allodaposuchus_precedens )))))*
(Bernissartia_fagesii (((Isisfordia_duncani (((((Maomingosuchus_petrolica ((Tomistoma_schlegelii (Penghusuchus_pani (Toyotamaphimeia_machikanensis (((Thoracosaurus_isorhynchus ((Portugalosuchus_azenhae Eothoracosaurus_mississippiensi )(Thoracosaurus_neocesariensis (Eogavialis_africanum ((Aktiogavialis_caribesi Argochampsa_krebsi )((Gryposuchus_neogaeus (Dadagavialis_gunai (Gryposuchus_colombianus (Gryposuchus_pachakamue (Gryposuchus_croizati (Gavialis_lewisi (Gavialis_browni Gavialis_gangeticus )))))))(Piscogavialis_jugaliperforatus (Ikanogavialis_gameroi Siquisiquesuchus_venezuelensis ))))))))(Eosuchus_lerichei Eosuchus_minor ))(Tomistoma_cairense Tomistoma_dowsoni )))))((Dollosuchoides_densmorei (Kentisuchus_spenceri Moroccosuchus_zennaroi ))(Gavialosuchus_eggenburgensis (Paratomistoma_courti (Tomistoma_lusitanica (Thecachampsa_antiquus Thecachampsa_sericodon )))))))(Asiatosuchus_germanicus ((Jiangxisuchus_nankangensis ((Australosuchus_clarkae ((Kambara_implexidens (Kambara_taraina (Asiatosuchus_nanlingensis Kambara_murgonensis )))(((Brochuchus_pigotti (Euthecodon_arambourgi Quinkana ))(Osteolaemus_tetraspis Voay_robustus ))(Crocodylus_megarhinus (((Crocodylus_rhombifer (Crocodylus_acutus Crocodylus_intermedius ))(((Crocodylus_moreletii (Crocodylus_mindorensis (Crocodylus_novaeguineae (Crocodylus_johnstoni Mecistops_cataphractus ))))(Crocodylus_niloticus (Crocodylus_palustris Crocodylus_palaeindicus )))(Crocodylus_porosus Crocodylus_siamensis )))(Crocodylus_anthropophagus Crocodylus_thorbjarnarsoni ))))))(Baru_huberi (Baru_wickeni (Baru_darrowi (Trilophosuchus_rackhami (Mekosuchus_inexpectatus (Ultrastenos_willisi (Mekosuchus_sanderi Mekosuchus_whitehunterensis )))))))))(Crocodylus_affinis Asiatosuchus_depressifrons ))))(Leidyosuchus_canadensis ((Protocaiman_peligrensis (Deinosuchus_riograndensis (Tsoabichi_greenriverensis ((Bottosaurus_harlani (Necrosuchus_ionensis ((((Acresuchus_pachytemporalis ((Caiman_brevirostris Melanosuchus_niger )((Caiman_latirostris (Caiman_yacare (Caiman_crocodilus (Caiman_gasparinae (Paleosuchus_palpebrosus Paleosuchus_trigonatus )))))(UCMP_39978 Caiman_wannlangstoni ))))(Eocaiman_cavernensis (Caiman_lutescens_MACN (Globidentosuchus_brachyrostris (Gnatusuchus_pebasensis Kuttanacaiman_iquitosensis )))))(Mourasuchus_arendsi (Mourasuchus_amazonensis Mourasuchus_atopus )))(Purussaurus_neivensis (Purussaurus_brasiliensis Purussaurus_mirandai )))))(Eocaiman_palaeocenicus ((((Allognathosuchus_wartheni ((Alligator_mcgrewi (Alligator_prenasalis (Alligator_olseni (Alligator_sinensis (Alligator_mefferdi Alligator_mississippiensis )))))(Navajosuchus_mooki Allognathosuchus_polyodon )))(Brachychampsa_montana Stangerochampsa_mccabei ))(Wannaganosuchus_brachymanus (Hassiacosuchus_haupti Ceratosuchus_burdoschi )))(Arambourgia_gaudryi Procaimanoidea_utahensis )))))))(Diplocynodon_deponiae (Diplocynodon_muelleri (Diplocynodon_tormis (Diplocynodon_remensis (Diplocynodon_hantoniensis (Diplocynodon_darwini Diplocynodon_ratelii )))))))))(Planocrania_datangensis (Boverisuchus_magnifrons Boverisuchus_vorax )))(Planocrania_hengdongensis ((Borealosuchus_acutidentatus Borealosuchus_formidabilis )(Borealosuchus_sternbergii (Borealosuchus_griffithi (Borealosuchus_threensis Borealosuchus_wilsoni )))))))(Theriosuchus_pusillus (Wannchampsus_kirpachi (Glen_Rose_form Shamosuchus_djadochtaensis ))))((Acynodon_iberoccitanus (Hylaeochampsa_vectiana Iharkutosuchus_makadii ))(Lohuecosuchus_megadontos (Agaresuchus_fontisensis Allodaposuchus_precedens )))))*
(Bernissartia_fagesii (((Isisfordia_duncani (((((Maomingosuchus_petrolica ((Tomistoma_schlegelii (Penghusuchus_pani (Toyotamaphimeia_machikanensis (((Thoracosaurus_isorhynchus ((Portugalosuchus_azenhae Eothoracosaurus_mississippiensi )(Thoracosaurus_neocesariensis (Eogavialis_africanum ((Aktiogavialis_caribesi Argochampsa_krebsi )((Gryposuchus_neogaeus (Dadagavialis_gunai (Gryposuchus_colombianus (Gryposuchus_pachakamue (Gryposuchus_croizati (Gavialis_lewisi (Gavialis_browni Gavialis_gangeticus )))))))(Piscogavialis_jugaliperforatus (Ikanogavialis_gameroi Siquisiquesuchus_venezuelensis ))))))))(Eosuchus_lerichei Eosuchus_minor ))(Tomistoma_cairense Tomistoma_dowsoni )))))((Dollosuchoides_densmorei (Kentisuchus_spenceri Moroccosuchus_zennaroi ))(Gavialosuchus_eggenburgensis (Paratomistoma_courti (Tomistoma_lusitanica (Thecachampsa_antiquus Thecachampsa_sericodon )))))))(Asiatosuchus_germanicus ((Jiangxisuchus_nankangensis ((Australosuchus_clarkae ((Kambara_implexidens (Kambara_taraina (Asiatosuchus_nanlingensis Kambara_murgonensis )))(((Brochuchus_pigotti (Euthecodon_arambourgi Quinkana ))(Osteolaemus_tetraspis Voay_robustus ))(Crocodylus_megarhinus (((Crocodylus_rhombifer (Crocodylus_acutus Crocodylus_intermedius ))(((Crocodylus_moreletii (Crocodylus_mindorensis (Crocodylus_novaeguineae (Crocodylus_johnstoni Mecistops_cataphractus ))))(Crocodylus_niloticus (Crocodylus_palustris Crocodylus_palaeindicus )))(Crocodylus_porosus Crocodylus_siamensis )))(Crocodylus_anthropophagus Crocodylus_thorbjarnarsoni ))))))(Baru_huberi (Baru_wickeni (Baru_darrowi (Trilophosuchus_rackhami (Mekosuchus_sanderi (Ultrastenos_willisi (Mekosuchus_inexpectatus Mekosuchus_whitehunterensis )))))))))(Crocodylus_affinis Asiatosuchus_depressifrons ))))(Leidyosuchus_canadensis ((Protocaiman_peligrensis (Deinosuchus_riograndensis (Tsoabichi_greenriverensis ((Bottosaurus_harlani (Necrosuchus_ionensis ((((Acresuchus_pachytemporalis ((Caiman_brevirostris Melanosuchus_niger )((Caiman_latirostris (Caiman_yacare (Caiman_crocodilus (Caiman_gasparinae (Paleosuchus_palpebrosus Paleosuchus_trigonatus )))))(UCMP_39978 Caiman_wannlangstoni ))))(Eocaiman_cavernensis (Caiman_lutescens_MACN (Globidentosuchus_brachyrostris (Gnatusuchus_pebasensis Kuttanacaiman_iquitosensis )))))(Mourasuchus_arendsi (Mourasuchus_amazonensis Mourasuchus_atopus )))(Purussaurus_neivensis (Purussaurus_brasiliensis Purussaurus_mirandai )))))(Eocaiman_palaeocenicus ((((Allognathosuchus_wartheni ((Alligator_mcgrewi (Alligator_prenasalis (Alligator_olseni (Alligator_sinensis (Alligator_mefferdi Alligator_mississippiensis )))))(Navajosuchus_mooki Allognathosuchus_polyodon )))(Brachychampsa_montana Stangerochampsa_mccabei ))(Wannaganosuchus_brachymanus (Hassiacosuchus_haupti Ceratosuchus_burdoschi )))(Arambourgia_gaudryi Procaimanoidea_utahensis )))))))(Diplocynodon_deponiae (Diplocynodon_muelleri (Diplocynodon_tormis (Diplocynodon_remensis (Diplocynodon_hantoniensis (Diplocynodon_darwini Diplocynodon_ratelii )))))))))(Planocrania_datangensis (Boverisuchus_magnifrons Boverisuchus_vorax )))(Planocrania_hengdongensis ((Borealosuchus_acutidentatus Borealosuchus_formidabilis )(Borealosuchus_sternbergii (Borealosuchus_griffithi (Borealosuchus_threensis Borealosuchus_wilsoni )))))))(Theriosuchus_pusillus (Wannchampsus_kirpachi (Glen_Rose_form Shamosuchus_djadochtaensis ))))((Acynodon_iberoccitanus (Hylaeochampsa_vectiana Iharkutosuchus_makadii ))(Lohuecosuchus_megadontos (Agaresuchus_fontisensis Allodaposuchus_precedens )))))*
(Bernissartia_fagesii (((Isisfordia_duncani (((((Maomingosuchus_petrolica ((Tomistoma_schlegelii (Penghusuchus_pani (Toyotamaphimeia_machikanensis (((Thoracosaurus_isorhynchus ((Portugalosuchus_azenhae Eothoracosaurus_mississippiensi )(Thoracosaurus_neocesariensis (Eogavialis_africanum ((Aktiogavialis_caribesi Argochampsa_krebsi )((Gryposuchus_neogaeus (Dadagavialis_gunai (Gryposuchus_colombianus (Gryposuchus_pachakamue (Gryposuchus_croizati (Gavialis_lewisi (Gavialis_browni Gavialis_gangeticus )))))))(Piscogavialis_jugaliperforatus (Ikanogavialis_gameroi Siquisiquesuchus_venezuelensis ))))))))(Eosuchus_lerichei Eosuchus_minor ))(Tomistoma_cairense Tomistoma_dowsoni )))))((Dollosuchoides_densmorei (Kentisuchus_spenceri Moroccosuchus_zennaroi ))(Gavialosuchus_eggenburgensis (Paratomistoma_courti (Tomistoma_lusitanica (Thecachampsa_antiquus Thecachampsa_sericodon )))))))(Asiatosuchus_germanicus ((Jiangxisuchus_nankangensis ((Australosuchus_clarkae ((Kambara_implexidens (Kambara_taraina (Asiatosuchus_nanlingensis Kambara_murgonensis )))(((Brochuchus_pigotti (Euthecodon_arambourgi Quinkana ))(Osteolaemus_tetraspis Voay_robustus ))(Crocodylus_megarhinus (((Crocodylus_rhombifer (Crocodylus_acutus Crocodylus_intermedius ))(((Crocodylus_moreletii (Crocodylus_mindorensis (Crocodylus_novaeguineae (Crocodylus_johnstoni Mecistops_cataphractus ))))(Crocodylus_niloticus (Crocodylus_palustris Crocodylus_palaeindicus )))(Crocodylus_porosus Crocodylus_siamensis )))(Crocodylus_anthropophagus Crocodylus_thorbjarnarsoni ))))))(Baru_huberi (Baru_wickeni (Baru_darrowi (Trilophosuchus_rackhami (Ultrastenos_willisi (Mekosuchus_sanderi (Mekosuchus_inexpectatus Mekosuchus_whitehunterensis )))))))))(Crocodylus_affinis Asiatosuchus_depressifrons ))))(Leidyosuchus_canadensis ((Protocaiman_peligrensis (Deinosuchus_riograndensis (Tsoabichi_greenriverensis ((Bottosaurus_harlani (Necrosuchus_ionensis ((((Acresuchus_pachytemporalis ((Caiman_brevirostris Melanosuchus_niger )((Caiman_latirostris (Caiman_yacare (Caiman_crocodilus (Caiman_gasparinae (Paleosuchus_palpebrosus Paleosuchus_trigonatus )))))(UCMP_39978 Caiman_wannlangstoni ))))(Eocaiman_cavernensis (Caiman_lutescens_MACN (Globidentosuchus_brachyrostris (Gnatusuchus_pebasensis Kuttanacaiman_iquitosensis )))))(Mourasuchus_arendsi (Mourasuchus_amazonensis Mourasuchus_atopus )))(Purussaurus_neivensis (Purussaurus_brasiliensis Purussaurus_mirandai )))))(Eocaiman_palaeocenicus ((((Allognathosuchus_wartheni ((Alligator_mcgrewi (Alligator_prenasalis (Alligator_olseni (Alligator_sinensis (Alligator_mefferdi Alligator_mississippiensis )))))(Navajosuchus_mooki Allognathosuchus_polyodon )))(Brachychampsa_montana Stangerochampsa_mccabei ))(Wannaganosuchus_brachymanus (Hassiacosuchus_haupti Ceratosuchus_burdoschi )))(Arambourgia_gaudryi Procaimanoidea_utahensis )))))))(Diplocynodon_deponiae (Diplocynodon_muelleri (Diplocynodon_tormis (Diplocynodon_remensis (Diplocynodon_hantoniensis (Diplocynodon_darwini Diplocynodon_ratelii )))))))))(Planocrania_datangensis (Boverisuchus_magnifrons Boverisuchus_vorax )))(Planocrania_hengdongensis ((Borealosuchus_acutidentatus Borealosuchus_formidabilis )(Borealosuchus_sternbergii (Borealosuchus_griffithi (Borealosuchus_threensis Borealosuchus_wilsoni )))))))(Theriosuchus_pusillus (Wannchampsus_kirpachi (Glen_Rose_form Shamosuchus_djadochtaensis ))))((Acynodon_iberoccitanus (Hylaeochampsa_vectiana Iharkutosuchus_makadii ))(Lohuecosuchus_megadontos (Agaresuchus_fontisensis Allodaposuchus_precedens )))))*
(Bernissartia_fagesii (((Isisfordia_duncani (((((Maomingosuchus_petrolica ((Tomistoma_schlegelii (Penghusuchus_pani (Toyotamaphimeia_machikanensis (((Thoracosaurus_isorhynchus ((Portugalosuchus_azenhae Eothoracosaurus_mississippiensi )(Thoracosaurus_neocesariensis (Eogavialis_africanum ((Aktiogavialis_caribesi Argochampsa_krebsi )((Gryposuchus_neogaeus (Dadagavialis_gunai (Gryposuchus_colombianus (Gryposuchus_pachakamue (Gryposuchus_croizati (Gavialis_lewisi (Gavialis_browni Gavialis_gangeticus )))))))(Piscogavialis_jugaliperforatus (Ikanogavialis_gameroi Siquisiquesuchus_venezuelensis ))))))))(Eosuchus_lerichei Eosuchus_minor ))(Tomistoma_cairense Tomistoma_dowsoni )))))((Dollosuchoides_densmorei (Kentisuchus_spenceri Moroccosuchus_zennaroi ))(Gavialosuchus_eggenburgensis (Paratomistoma_courti (Tomistoma_lusitanica (Thecachampsa_antiquus Thecachampsa_sericodon )))))))(Asiatosuchus_germanicus ((Jiangxisuchus_nankangensis ((Australosuchus_clarkae ((Kambara_implexidens (Kambara_taraina (Asiatosuchus_nanlingensis Kambara_murgonensis )))(((Brochuchus_pigotti (Euthecodon_arambourgi Quinkana ))(Osteolaemus_tetraspis Voay_robustus ))(Crocodylus_megarhinus (((Crocodylus_rhombifer (Crocodylus_acutus Crocodylus_intermedius ))(((Crocodylus_moreletii (Crocodylus_mindorensis (Crocodylus_novaeguineae (Crocodylus_johnstoni Mecistops_cataphractus ))))(Crocodylus_niloticus (Crocodylus_palustris Crocodylus_palaeindicus )))(Crocodylus_porosus Crocodylus_siamensis )))(Crocodylus_anthropophagus Crocodylus_thorbjarnarsoni ))))))(Baru_huberi (Baru_wickeni (Baru_darrowi (Trilophosuchus_rackhami (Mekosuchus_inexpectatus (Ultrastenos_willisi (Mekosuchus_sanderi Mekosuchus_whitehunterensis )))))))))(Crocodylus_affinis Asiatosuchus_depressifrons ))))(Leidyosuchus_canadensis ((Deinosuchus_riograndensis (Protocaiman_peligrensis (Tsoabichi_greenriverensis ((Bottosaurus_harlani (Necrosuchus_ionensis ((((Acresuchus_pachytemporalis ((Caiman_brevirostris Melanosuchus_niger )((Caiman_latirostris (Caiman_yacare (Caiman_crocodilus (Caiman_gasparinae (Paleosuchus_palpebrosus Paleosuchus_trigonatus )))))(UCMP_39978 Caiman_wannlangstoni ))))(Eocaiman_cavernensis (Caiman_lutescens_MACN (Globidentosuchus_brachyrostris (Gnatusuchus_pebasensis Kuttanacaiman_iquitosensis )))))(Mourasuchus_arendsi (Mourasuchus_amazonensis Mourasuchus_atopus )))(Purussaurus_neivensis (Purussaurus_brasiliensis Purussaurus_mirandai )))))(Eocaiman_palaeocenicus ((((Allognathosuchus_wartheni ((Alligator_mcgrewi (Alligator_prenasalis (Alligator_olseni (Alligator_sinensis (Alligator_mefferdi Alligator_mississippiensis )))))(Navajosuchus_mooki Allognathosuchus_polyodon )))(Brachychampsa_montana Stangerochampsa_mccabei ))(Wannaganosuchus_brachymanus (Hassiacosuchus_haupti Ceratosuchus_burdoschi )))(Arambourgia_gaudryi Procaimanoidea_utahensis )))))))(Diplocynodon_deponiae (Diplocynodon_muelleri (Diplocynodon_tormis (Diplocynodon_remensis (Diplocynodon_hantoniensis (Diplocynodon_darwini Diplocynodon_ratelii )))))))))(Planocrania_datangensis (Boverisuchus_magnifrons Boverisuchus_vorax )))(Planocrania_hengdongensis ((Borealosuchus_acutidentatus Borealosuchus_formidabilis )(Borealosuchus_sternbergii (Borealosuchus_griffithi (Borealosuchus_threensis Borealosuchus_wilsoni )))))))(Theriosuchus_pusillus (Wannchampsus_kirpachi (Glen_Rose_form Shamosuchus_djadochtaensis ))))((Acynodon_iberoccitanus (Hylaeochampsa_vectiana Iharkutosuchus_makadii ))(Lohuecosuchus_megadontos (Agaresuchus_fontisensis Allodaposuchus_precedens )))))*
(Bernissartia_fagesii (((Isisfordia_duncani (((((Maomingosuchus_petrolica ((Tomistoma_schlegelii (Penghusuchus_pani (Toyotamaphimeia_machikanensis (((Thoracosaurus_isorhynchus ((Portugalosuchus_azenhae Eothoracosaurus_mississippiensi )(Thoracosaurus_neocesariensis (Eogavialis_africanum ((Aktiogavialis_caribesi Argochampsa_krebsi )((Gryposuchus_neogaeus (Dadagavialis_gunai (Gryposuchus_colombianus (Gryposuchus_pachakamue (Gryposuchus_croizati (Gavialis_lewisi (Gavialis_browni Gavialis_gangeticus )))))))(Piscogavialis_jugaliperforatus (Ikanogavialis_gameroi Siquisiquesuchus_venezuelensis ))))))))(Eosuchus_lerichei Eosuchus_minor ))(Tomistoma_cairense Tomistoma_dowsoni )))))((Dollosuchoides_densmorei (Kentisuchus_spenceri Moroccosuchus_zennaroi ))(Gavialosuchus_eggenburgensis (Paratomistoma_courti (Tomistoma_lusitanica (Thecachampsa_antiquus Thecachampsa_sericodon )))))))(Asiatosuchus_germanicus ((Jiangxisuchus_nankangensis ((Australosuchus_clarkae ((Kambara_implexidens (Kambara_taraina (Asiatosuchus_nanlingensis Kambara_murgonensis )))(((Brochuchus_pigotti (Euthecodon_arambourgi Quinkana ))(Osteolaemus_tetraspis Voay_robustus ))(Crocodylus_megarhinus (((Crocodylus_rhombifer (Crocodylus_acutus Crocodylus_intermedius ))(((Crocodylus_moreletii (Crocodylus_mindorensis (Crocodylus_novaeguineae (Crocodylus_johnstoni Mecistops_cataphractus ))))(Crocodylus_niloticus (Crocodylus_palustris Crocodylus_palaeindicus )))(Crocodylus_porosus Crocodylus_siamensis )))(Crocodylus_anthropophagus Crocodylus_thorbjarnarsoni ))))))(Baru_huberi (Baru_wickeni (Baru_darrowi (Trilophosuchus_rackhami (Mekosuchus_sanderi (Ultrastenos_willisi (Mekosuchus_inexpectatus Mekosuchus_whitehunterensis )))))))))(Crocodylus_affinis Asiatosuchus_depressifrons ))))(Leidyosuchus_canadensis ((Deinosuchus_riograndensis (Protocaiman_peligrensis (Tsoabichi_greenriverensis ((Bottosaurus_harlani (Necrosuchus_ionensis ((((Acresuchus_pachytemporalis ((Caiman_brevirostris Melanosuchus_niger )((Caiman_latirostris (Caiman_yacare (Caiman_crocodilus (Caiman_gasparinae (Paleosuchus_palpebrosus Paleosuchus_trigonatus )))))(UCMP_39978 Caiman_wannlangstoni ))))(Eocaiman_cavernensis (Caiman_lutescens_MACN (Globidentosuchus_brachyrostris (Gnatusuchus_pebasensis Kuttanacaiman_iquitosensis )))))(Mourasuchus_arendsi (Mourasuchus_amazonensis Mourasuchus_atopus )))(Purussaurus_neivensis (Purussaurus_brasiliensis Purussaurus_mirandai )))))(Eocaiman_palaeocenicus ((((Allognathosuchus_wartheni ((Alligator_mcgrewi (Alligator_prenasalis (Alligator_olseni (Alligator_sinensis (Alligator_mefferdi Alligator_mississippiensis )))))(Navajosuchus_mooki Allognathosuchus_polyodon )))(Brachychampsa_montana Stangerochampsa_mccabei ))(Wannaganosuchus_brachymanus (Hassiacosuchus_haupti Ceratosuchus_burdoschi )))(Arambourgia_gaudryi Procaimanoidea_utahensis )))))))(Diplocynodon_deponiae (Diplocynodon_muelleri (Diplocynodon_tormis (Diplocynodon_remensis (Diplocynodon_hantoniensis (Diplocynodon_darwini Diplocynodon_ratelii )))))))))(Planocrania_datangensis (Boverisuchus_magnifrons Boverisuchus_vorax )))(Planocrania_hengdongensis ((Borealosuchus_acutidentatus Borealosuchus_formidabilis )(Borealosuchus_sternbergii (Borealosuchus_griffithi (Borealosuchus_threensis Borealosuchus_wilsoni )))))))(Theriosuchus_pusillus (Wannchampsus_kirpachi (Glen_Rose_form Shamosuchus_djadochtaensis ))))((Acynodon_iberoccitanus (Hylaeochampsa_vectiana Iharkutosuchus_makadii ))(Lohuecosuchus_megadontos (Agaresuchus_fontisensis Allodaposuchus_precedens )))))*
(Bernissartia_fagesii (((Isisfordia_duncani (((((Maomingosuchus_petrolica ((Tomistoma_schlegelii (Penghusuchus_pani (Toyotamaphimeia_machikanensis (((Thoracosaurus_isorhynchus ((Portugalosuchus_azenhae Eothoracosaurus_mississippiensi )(Thoracosaurus_neocesariensis (Eogavialis_africanum ((Aktiogavialis_caribesi Argochampsa_krebsi )((Gryposuchus_neogaeus (Dadagavialis_gunai (Gryposuchus_colombianus (Gryposuchus_pachakamue (Gryposuchus_croizati (Gavialis_lewisi (Gavialis_browni Gavialis_gangeticus )))))))(Piscogavialis_jugaliperforatus (Ikanogavialis_gameroi Siquisiquesuchus_venezuelensis ))))))))(Eosuchus_lerichei Eosuchus_minor ))(Tomistoma_cairense Tomistoma_dowsoni )))))((Dollosuchoides_densmorei (Kentisuchus_spenceri Moroccosuchus_zennaroi ))(Gavialosuchus_eggenburgensis (Paratomistoma_courti (Tomistoma_lusitanica (Thecachampsa_antiquus Thecachampsa_sericodon )))))))(Asiatosuchus_germanicus ((Jiangxisuchus_nankangensis ((Australosuchus_clarkae ((Kambara_implexidens (Kambara_taraina (Asiatosuchus_nanlingensis Kambara_murgonensis )))(((Brochuchus_pigotti (Euthecodon_arambourgi Quinkana ))(Osteolaemus_tetraspis Voay_robustus ))(Crocodylus_megarhinus (((Crocodylus_rhombifer (Crocodylus_acutus Crocodylus_intermedius ))(((Crocodylus_moreletii (Crocodylus_mindorensis (Crocodylus_novaeguineae (Crocodylus_johnstoni Mecistops_cataphractus ))))(Crocodylus_niloticus (Crocodylus_palustris Crocodylus_palaeindicus )))(Crocodylus_porosus Crocodylus_siamensis )))(Crocodylus_anthropophagus Crocodylus_thorbjarnarsoni ))))))(Baru_huberi (Baru_wickeni (Baru_darrowi (Trilophosuchus_rackhami (Ultrastenos_willisi (Mekosuchus_sanderi (Mekosuchus_inexpectatus Mekosuchus_whitehunterensis )))))))))(Crocodylus_affinis Asiatosuchus_depressifrons ))))(Leidyosuchus_canadensis ((Deinosuchus_riograndensis (Protocaiman_peligrensis (Tsoabichi_greenriverensis ((Bottosaurus_harlani (Necrosuchus_ionensis ((((Acresuchus_pachytemporalis ((Caiman_brevirostris Melanosuchus_niger )((Caiman_latirostris (Caiman_yacare (Caiman_crocodilus (Caiman_gasparinae (Paleosuchus_palpebrosus Paleosuchus_trigonatus )))))(UCMP_39978 Caiman_wannlangstoni ))))(Eocaiman_cavernensis (Caiman_lutescens_MACN (Globidentosuchus_brachyrostris (Gnatusuchus_pebasensis Kuttanacaiman_iquitosensis )))))(Mourasuchus_arendsi (Mourasuchus_amazonensis Mourasuchus_atopus )))(Purussaurus_neivensis (Purussaurus_brasiliensis Purussaurus_mirandai )))))(Eocaiman_palaeocenicus ((((Allognathosuchus_wartheni ((Alligator_mcgrewi (Alligator_prenasalis (Alligator_olseni (Alligator_sinensis (Alligator_mefferdi Alligator_mississippiensis )))))(Navajosuchus_mooki Allognathosuchus_polyodon )))(Brachychampsa_montana Stangerochampsa_mccabei ))(Wannaganosuchus_brachymanus (Hassiacosuchus_haupti Ceratosuchus_burdoschi )))(Arambourgia_gaudryi Procaimanoidea_utahensis )))))))(Diplocynodon_deponiae (Diplocynodon_muelleri (Diplocynodon_tormis (Diplocynodon_remensis (Diplocynodon_hantoniensis (Diplocynodon_darwini Diplocynodon_ratelii )))))))))(Planocrania_datangensis (Boverisuchus_magnifrons Boverisuchus_vorax )))(Planocrania_hengdongensis ((Borealosuchus_acutidentatus Borealosuchus_formidabilis )(Borealosuchus_sternbergii (Borealosuchus_griffithi (Borealosuchus_threensis Borealosuchus_wilsoni )))))))(Theriosuchus_pusillus (Wannchampsus_kirpachi (Glen_Rose_form Shamosuchus_djadochtaensis ))))((Acynodon_iberoccitanus (Hylaeochampsa_vectiana Iharkutosuchus_makadii ))(Lohuecosuchus_megadontos (Agaresuchus_fontisensis Allodaposuchus_precedens )))))
;
tgroup 
 
 
=0 (random_addseqs)         
=1 (random_addseqs)         
=2 (tbr_swapping)         
=3 (Strict_consensus)         
=4 (random_addseqs)         
=5 (tbr_swapping)         
=6 (Strict_consensus)         
=7 (random_addseqs)         
=8 (tbr_swapping)         
=9 (Strict_consensus)         
=10 (random_addseqs)         
=11 (Strict_consensus)         
=12 (new_tech_sch)         
=13 (random_addseqs)         
=14 (Strict_consensus)         
=15 (random_addseqs)         
=16 (tbr_swapping)         
=17 (Strict_consensus)         
=18 (random_addseqs)         
=19 (tbr_swapping)        0 1 2 3 4 5 6 7  
=20 (Strict_consensus)         
 
; 

proc/;
