# Supplementary material for: Expanded phylogeny elucidates Deinosuchus relationships, crocodylian osmoregulation and body-size evolution
Source: Commun Biol. 2025 Apr 23;8:611. doi: 10.1038/s42003-025-07653-4 (PMC12018936; doi:10.1038/s42003-025-07653-4)
Supplement: Supplementary file 3 — Supplementary Data 1 [file 42003_2025_7653_MOESM3_ESM.zip › Supplementary Data 1/Walter_RM_rediscrete+discrete.nex]

#NEXUS
[written Wed Jan 15 14:29:09 CET 2025 by Mesquite  version 3.70 (build 940) at PC_J/192.168.1.6]

BEGIN TAXA;
	TITLE Taxa;
	DIMENSIONS NTAX=147;
	TAXLABELS
		Bernissartia_fagesii Acresuchus_pachytemporalis Acynodon_iberoccitanus Agaresuchus_fontisensis Aktiogavialis_caribesi Alligator_mcgrewi Alligator_mefferdi Alligator_mississippiensis Alligator_olseni Alligator_prenasalis Alligator_sinensis Allodaposuchus_precedens Allognathosuchus_polyodon Allognathosuchus_wartheni Arambourgia_gaudryi Argochampsa_krebsi Asiatosuchus_depressifrons Asiatosuchus_germanicus Asiatosuchus_nanlingensis Australosuchus_clarkae Baru_darrowi Baru_huberi Baru_wickeni Borealosuchus_acutidentatus Borealosuchus_formidabilis Borealosuchus_sternbergii Borealosuchus_wilsoni Borealosuchus_threensis Borealosuchus_griffithi Bottosaurus_harlani Boverisuchus_magnifrons B_magnifrons_new_scorings Boverisuchus_vorax Brachychampsa_montana Brochuchus_pigotti Caiman_brevirostris Caiman_crocodilus Caiman_gasparinae Caiman_latirostris Caiman_lutescens_MACN Caiman_wannlangstoni Caiman_yacare Ceratosuchus_burdoschi Crocodylus_acutus Crocodylus_affinis Crocodylus_anthropophagus Crocodylus_intermedius Crocodylus_johnstoni Crocodylus_megarhinus Crocodylus_mindorensis Crocodylus_moreletii Crocodylus_niloticus Crocodylus_novaeguineae Crocodylus_palaeindicus Crocodylus_palustris Crocodylus_porosus Crocodylus_rhombifer Crocodylus_siamensis Crocodylus_thorbjarnarsoni Dadagavialis_gunai Deinosuchus_riograndensis Diplocynodon_darwini Diplocynodon_deponiae Diplocynodon_hantoniensis Diplocynodon_muelleri Diplocynodon_ratelii Diplocynodon_remensis Diplocynodon_tormis Dollosuchoides_densmorei Eocaiman_cavernensis Eocaiman_palaeocenicus Eogavialis_africanum Eosuchus_lerichei Eosuchus_minor Eothoracosaurus_mississippiensi Euthecodon_arambourgi Gavialis_browni Gavialis_gangeticus Gavialis_lewisi Gavialosuchus_eggenburgensis Glen_Rose_form Globidentosuchus_brachyrostris Gnatusuchus_pebasensis Gryposuchus_colombianus Gryposuchus_croizati Gryposuchus_neogaeus Gryposuchus_pachakamue Hassiacosuchus_haupti Hylaeochampsa_vectiana Iharkutosuchus_makadii Ikanogavialis_gameroi Isisfordia_duncani Jiangxisuchus_nankangensis Kambara_implexidens Kambara_murgonensis Kambara_taraina Kentisuchus_spenceri Kuttanacaiman_iquitosensis Leidyosuchus_canadensis Lohuecosuchus_megadontos Maomingosuchus_petrolica Mecistops_cataphractus Mekosuchus_inexpectatus Mekosuchus_sanderi Mekosuchus_whitehunterensis Melanosuchus_niger Moroccosuchus_zennaroi Mourasuchus_amazonensis Mourasuchus_arendsi Mourasuchus_atopus Navajosuchus_mooki Necrosuchus_ionensis Osteolaemus_tetraspis Paleosuchus_palpebrosus Paleosuchus_trigonatus Paratomistoma_courti Penghusuchus_pani Piscogavialis_jugaliperforatus Planocrania_datangensis Planocrania_hengdongensis Portugalosuchus_azenhae Procaimanoidea_utahensis Protocaiman_peligrensis Purussaurus_brasiliensis Purussaurus_mirandai Purussaurus_neivensis Quinkana Shamosuchus_djadochtaensis Siquisiquesuchus_venezuelensis Stangerochampsa_mccabei Thecachampsa_antiquus Thecachampsa_sericodon Theriosuchus_pusillus Thoracosaurus_isorhynchus Thoracosaurus_neocesariensis Tomistoma_cairense Tomistoma_dowsoni Tomistoma_lusitanica Tomistoma_schlegelii Toyotamaphimeia_machikanensis Trilophosuchus_rackhami Tsoabichi_greenriverensis UCMP_39978 Ultrastenos_willisi Voay_robustus Wannaganosuchus_brachymanus Wannchampsus_kirpachi 
	;

END;


BEGIN CHARACTERS;
	TITLE  Character_Matrix;
	DIMENSIONS  NCHAR=330;
	FORMAT DATATYPE = STANDARD RESPECTCASE GAP = - MISSING = ? SYMBOLS = "  0 1 2 3 4 5 6 7";
	CHARSTATELABELS 
		1 'Snout length in dorsal view, ratio of anteroposterior snout length (measured from level of anterior orbital margin, to anteriormost point of rostrum), to total skull length (measured from posteriormost level of quadrate condyle to anteriormost point of rostrum)' /  ?_0.5_ '> 0.5',
		2 'Skull proportions, ratio of mediolateral rostrum width at the level of the anterior orbital margin, to mediolateral width across anterior margin of the cranial table' /  '< 3' ?_3,
		3 'External naris, mediolateral width to anteroposterior length ratio' /  ?_1 ' > 1 ',
		4 'External nares, anterior margin thickness, ratio of distance between anterior margin of nares and anterior margin of rostrum to maximum anteroposterior length of external nares in dorsal view' /  '< 0.5' ?_0.5_,
		5 'Rostral depth, ratio of maximum dorsoventral height of the maxilla to mediolateral width of the maxilla at the 5th maxillary alveolus' /  '< 0.5' ?_0.5_,
		6 'Interorbital distance, ratio of minimum mediolateral width between orbits to maximum mediolateral width across anterior cranial table' /  '< 0.5' ?_0.5_,
		7 'Infratemporal fenestra size, ratio of maximum anteroposterior infratemporal fenestra length, to maximum anteroposterior length of the cranial table' /  '< 0.8' ?_0.8_,
		8 'Cranial table shape, ratio of maximum anteroposterior cranial table length (measured from the level of the frontal-postorbital suture), to maximum mediolateral width (measured at the level of the anterior table corner)' /  '< 1' ?_1_,
		9 'Cranial table shape, minimum angle subtended by the posterolateral cranial table margin and sagittal axis of skull' /  '< 10 ' '>= 10 ' '= 0 (parallel)',
		10 'Supratemporal fenestra size, ratio of maximum anteroposterior supratemporal fenestra length to anteroposterior cranial table length (measured from the level of the frontal-postorbital suture)' /  '< 0.5' ?_0.5,
		11 'Supratemporal fenestra shape, ratio of maximum mediolateral width to maximum anteroposterior length' /  ?_1 '> 1',
		12 'Incisive foramen size, ratio of maximum mediolateral width to the mediolateral width of the rostrum at the premaxilla-maxilla suture' /  '< 0.3' ?_0.3,
		13 'Suborbital fenestra shape, ratio of maximum mediolateral width to maximum anteroposterior length:' /  ?_0.5_ '> 0.5',
		14 'Choana shape, ratio of maximum mediolateral choanal width to maximum anteroposterior length' /  '< 2' ?_2_,
		15 'Pterygoid, proportions of pterygoid wing: maximum mediolateral width to maximum anteroposterior length ratio' /  ?_3_ '< 3',
		16 'Basioccipital tubera, ratio of maximum mediolateral width of basioccipital tubera to maximum mediolateral width of the occipital condyle' /  '< 2' ?_2,
		17 Number_of_maxillary_alveoli /  '< 18' '18-22' '> 22',
		18 'External mandibular fenestra shape, ratio of anteroposterior length (between anterior and posterior limits) to dorsoventral height (between dorsal and ventral limits)' /  '< 2.5' ?_2.5,
		19 'External mandibular fenestra shape, minimum angle subtended by dorsal margin of fenestra and the horizontal' /  '< 25 ' ?_25,
		20 'Articular, retroarticular process, ratio of anteroposterior length (measured from the transverse ridge to the posteriormost tip of articular) to the mediolateral width across the glenoid fossa' /  '< 1.5' ?_1.5,
		21 'Scapular blade, anteroposterior ?are of dorsal end (at maturity): angle subtended by anterior and posterior margins' /  ?_35 '< 35 ',
		22 'Scapula-coracoid, ratio of maximum proximodistal coracoid length to maximum proximodistal scapula length' /  '< 1.0' ?_1,
		23 'Coracoid shape, ratio of maximum expansion of distal coracoid, to maximum proximo-distal coracoid length' /  '< 0.5' ?_0.5,
		24 'Ulna length, ratio of maximum proximodistal ulna length to maximum proximodistal humeral length' /  '< 0.7' ?_0.7,
		25 'Femur length, ratio of maximum proximodistal femur length to maximum proximodistal humeral length (at maturity)' /  '< 1.2' ?_1.2,
		26 'Ischial blade shape, ratio of maximum expansion of distal ischial blade to maximum proximodistal length of ischium' /  '< 0.5' ?_0.5,
		27 'Rostral ornamentation, canthi rostralii' /  absent present,
		28 'Rostral ornamentation, development of anterolaterally directed ridges on the lateral surface of the rostrum (at maturity)' /  absent present,
		29 'Rostral ornamentation, dorsal boss on sagittal axis' /  absent present,
		30 'Rostral ornamentation, anteroposteriorly orientated preorbital ridges extending from the anterior corner of the orbit (at maturity)' /  absent present,
		31 'Rostral ornamentation, transverse ridge between the orbits (i.e. spectacle)' /  absent present,
		32 'Rostral ornamentation, morphology of the transverse orbital ridge (i.e. spectacle)' /  'low, lacking a posterior fossa' 'tall, with deep posterior fossa',
		33 'Rostral ornamentation: anterior extent of transverse bridge between orbits (i.e. spectacle)' /  posterior_to_anterior_orbital_margin level_with_or_anterior_to_anterior_orbital_margin_,
		34 'Rostral ornamentation, extensive fossa extending anteriorly from the frontal to the posterior margin of the external naris' /  absent present,
		35 'Prefrontal, prominence at anteromedial orbital margin' /  not_thickened 'hypertrophied, forming rounded protuberances',
		36 'Cranial table ornamentation, fossa on the sutural intersection of the postorbital, frontal and parietal' /  absent present,
		37 Skull_table_morphology /  posterolateral_edges_directed_ventrolaterally_from_the_sagittal_axis_ 'planar across entire length, or lateral edges directed dorsolaterally <20  across entire length' lateral_edges_directed_dorsolaterally_?_20 _along_entire_length,
		38 Cranial_table_ornamentation /  'posterolateral and/or posterior margin of squamosal ?at' 'upturned to form a discrete eminence (i.e. a squamosal horn)',
		39 'Cranial table ornamentation, squamosal horn position' /  restricted_to_posterior_end_of_skull_table_ extends_anteriorly_along_the_whole_lateral_margin_of_the_skull_table_,
		40 'Cranial table ornamentation, direction of squamosal horn expansion from cranial table' /  dorsally_only dorsally_and_laterally,
		41 'External nares, orientation' /  projects_anterodorsally dorsally,
		42 'External nares, development of bony excrescence (ghara) in reproductively mature males' /  absent present,
		43 'External nares, thin crest circumscribing narial margin' /  absent present,
		44 'Premaxilla, notch posterolateral to naris' /  absent present,
		45 'Premaxilla, fossa on the lateral margin of the naris' /  absent present,
		46 'Nasals, external contact with naris' /  present absent,
		47 Nasals /  bisect_nares_completely protrude_partially_into_posterior_narial_margin_ excluded_internally_from_posterior_narial_margin,
		48 'Nasals, contact with premaxillae' /  present_with_overlap_ 'present, point contact' absent,
		49 'Premaxilla-maxilla suture, anterior limit relative to posterior margin of external naris' /  posterior_to level_with_or_anterior_to_,
		50 'Premaxilla, posterior extent of dorsal process' /  terminating_level_with_or_anterior_to_the_third_maxillary_alveolus extending_posterior_to_third_maxillary_alveolus,
		51 'Maxilla, linear array of pits (cecal recesses) on lateral margin of narial canal' /  absent present,
		52 'Maxilla, posterior extent relative to anterior margin of postorbital bar' /  terminates_anterior_to_the_level_of_the_postorbital_bar level_with_or_posterior_to_the_postorbital_bar_,
		53 'Lacrimal, sutural contact with nasal' /  present absent,
		54 'Maxilla, posterior process in the lacrimal' /  absent present,
		55 'Maxilla, posterior process extends between lacrimal and prefrontal' /  absent present,
		56 'Maxilla, posterior process extends between nasal and lacrimal' /  absent present,
		57 'Lacrimal, mediolateral width in relation to prefrontal' /  equal_to_or_greater_than_twice_the_maximum_prefrontal_width less_than_twice_the_maximum_prefrontal_width_,
		58 'Lacrimal, anteroposterior length relative to that of prefrontal' /  longer equal_in_length_ shorter,
		59 'Prefrontals, sutural contacts (at maturity)' /  separated_by_frontal_and_nasals_at_maturity prefrontals_meet_medially,
		60 'Frontal, anterior process morphology' /  'forms an acute, ?v? shape that extends anteriorly into posterior margins of nasals' forms_broad_sutural_contact_with_the_nasals_or_prefrontals,
		61 'Frontal, position of tip of anterior process relative to anterior tip of prefrontal' /  posterior_or_at_the_same_level anterior,
		62 'Frontal, position of tip of anterior process relative to anterior orbital margin' /  anterior level_with_or_posterior,
		63 'Jugal, anterior extent relative to anterior tip of frontal' /  anterior_to_or_level_with_frontal posterior_to_frontal,
		64 'Prefrontal, linear sulcus adjacent to medial orbital margin' /  absent present,
		65 'Jugal, suture with lacrimal' /  'long, widely separating maxilla from orbital margin' 'point contact, narrowly separating maxilla from orbital margin' 'jugal-lacrimal contact absent, maxilla contributes to orbital margin',
		66 Prefrontal_pillar_morphology /  'dorsal half of pillar narrow, less than twice minimum anteroposterior length' equal_to_or_greater_than_twice_minimum_anteroposterior_length,
		67 'Prefrontal pillar, morphology of medial processes, long axis orientation' /  dorsoventrally anteroposteriorly,
		68 Prefrontal_pillar_internal_morphology /  solid with_pneumatic_recess,
		69 'Prefrontal pillar, morphology of medial process at base of pillar' /  wide constricted,
		70 'Frontal, ornamentation, midsagittal crest on fused frontals' /  absent present,
		71 'Orbit, ornamentation, protuberance on the frontal-prefrontal suture intersection with the orbit' /  absent present,
		72 'Orbit, dorsomedial margin' /  ?ush_with_skull_surface upturned projecting_into_orbit,
		73 'Orbit, position of posterior margin (measured at the level of the postorbital-frontal suture) relative to posterior margin of suborbital fenestra' /  posterior_to_or_at_the_same_level anterior,
		74 'Orbit, lateral-most margin relative to the lateral margin of the maxilla at the level of alveoli 3?6' /  lateral level_with_or_medial,
		75 'Frontoparietal suture, intersection with supratemporal fenestra (at maturity)' /  'deep intersection, postorbital-parietal suture not exposed on skull table' 'frontoparietal suture incipiently contacts supratemporal fenestra, postorbital-parietal suture slightly visible' 'frontoparietal suture does not intersect supratemporal fenestra, postorbital-parietal contact fully exposed on skull table',
		76 'Frontoparietal suture, shape between supratemporal fenestrae' /  'concavo-convex' straight,
		77 'Supraoccipital, exposure on dorsal skull table' /  present absent,
		78 'Supraoccipital, extent of exposure on skull table' /  'small, mediolateral width across dorsal supraoccipital exposure less than half that along the posterior margin of the parietal' 'moderate, medio-lateral width across dorsal supraoccipital exposure more than half to equal that along the posterior margin of the parietal' 'large, such that the parietal is excluded from the posterior edge of skull table',
		79 'Supraoccipital, posterolateral tuberosities in dorsal view' /  not_visible visible,
		80 'Supraoccipital, acute process projecting posteriorly from the midline of the cranial table' /  absent present,
		81 'Supratemporal fenestra, morphology of fenestral rim (at maturity)' /  'with fossa, dermal bones of skull roof do not overhang rim' dermal_bones_overhang_rim_ supratemporal_fenestra_completely_closed,
		82 'Skull table morphology, acute dorsal indentation on the supraoccipital (and sometimes the parietal)' /  absent present,
		83 'Parietal, sagittal crest between supratemporal fenestrae' /  absent present,
		84 'Supratemporal fenestra, shallow fossa at anteromedial corner' /  present absent,
		85 'Parietal, medial wall of the supratemporal fenestra with one or more foramina' /  absent present,
		86 'Parietal, recess communicating with pneumatic system' /  present absent,
		87 'Supratemporal fenestra, posterior wall' /  'quadrate forms entire ventral margin of orbitotemporal canal (no parietal-squamosal contact)' 'quadrate partially forms ventral margin of orbitotemporal canal (parietal and squamosal narrowly separated)' 'quadrate excluded from ventral margin of orbitotemporal canal (parietal and squamosal in contact)',
		88 'Supratemporal fenestra, posterior wall' /  'squamosal-parietal suture passes medially to the orbitotemporal foramen, little to no development of fossa medial to orbitotemporal foramen' 'squamosal-parietal suture intersects dorsal margin of orbitotemporal foramen, large medial fossa' 'squamosal-parietal suture intersects dorsal margin of orbitotemporal canal, medial fossa extends over entire width of posterior supratemporal fenestra wall',
		89 'Postorbital, morphology of postorbital bar' /  'anteroposteriorly expanded, elliptical in cross section' 'columnar and slender, circular in cross section',
		90 'Postorbital, protuberance on the dorsolateral margin of the postorbital bar (at maturity)' /  present absent,
		91 'Postorbital bar, orientation' /  'laterally inclined, greater than or equal to 20  (bar visible in dorsal view)' 'slightly inclined to vertical, lateral inclination < 20  (not visible in dorsal view)',
		92 Postorbital_bar /  ?ush_with_dorsolateral_margin_of_jugal 'dorsolateral margin of jugal raised to form ridge, with sulcus separating it from postorbital bar',
		93 'Jugal, posterodorsal jugal foramen, at base of postorbital bar' /  'absent or small, diameter less than half the minimum mediolateral width of the jugal arch' 'large, equal to or greater than half the minimum jugal arch width',
		94 'Orbit, dorsal pro?le of jugal forming posteroventral margin' /  'convex or straight, continuous with the dorsal margin of the lower temporal bar' 'posteroventrally sloping, gradually descending into the lower temporal bar' strongly_convex_with_a_step_anterior_to_the_lower_temporal_bar_ 'abruptly angled ventrally, creating a near vertical margin descending toward the postorbital bar (i.e. a notch)',
		95 'Jugal, ventral margin of jugal arch' /  concave straight,
		96 'Jugal, ventrolateral sulcus on jugal and maxilla, at level of the jugal-maxilla suture' /  absent present,
		97 'Jugal, ventrolateral foramina adjacent to the jugal-maxilla suture' /  'small, less than half the diameter of the last maxillary alveolus (and usually numerous)' 'large, equal to or greater than half the diameter of the last maxillary alveolus (usually 2?3 foramina)',
		98 'Infratemporal fenestra, dorsal margin shape' /  triangular 'broadly curved, oval-shaped ',
		99 'Infratemporal fenestra, dorsal extent of quadratojugal' /  reaches_dorsal_angle_of_fenestra does_not_reach_dorsal_angle_of_fenestra,
		100 'Postorbital, posteroventral process in quadratojugal at dorsal corner of the infratemporal fenestra' /  absent present,
		101 'Postorbital, morphology of posteroventral process in quadratojugal' /  narrow_with_acute_?V?_shaped_tip 'broad, blunt tip',
		102 'Infratemporal fenestra, posterior angle' /  quadratojugal_forms_posterior_angle 'quadratojugal-jugal suture lies at posterior angle',
		103 'Quadratojugal, development of spina quadratojugalis (at maturity)' /  prominent greatly_reduced_or_absent,
		104 'Quadratojugal, position of spina quadratojugalis' /  'low, near posterior angle of infratemporal fenestra' 'high, between posterior and dorsal angles of infratemporal fenestra',
		105 'Postorbital, medial contact with quadrate at dorsal corner of the infratemporal fenestra' /  absent present,
		106 'Postorbital, medial contact with quadratojugal at dorsal angle of infratemporal fenestra' /  absent present,
		107 'Squamosal, anterior divergence of dorsal and ventral rims of lateral groove' /  absent present,
		108 'Squamosal, shape of the lateral cranial table edge, dorsal to the otic aperture' /  'vertical, dorsal and ventral edges equally expanded laterally' 'bevelled, ventral edge projects further laterally than dorsal edge',
		109 'Squamosal, angle between dorsal pro?le of the paroccipital process and dorsal margin of the cranial table' /  '< 10  (approximately horizontal)' '10-50 ' '> 50 ',
		110 'Squamosal, posterolateral prongs' /  'absent, or very short, barely exceeding the level of the posterior wall of the cranial table behind supratemporal fenestrae' 'long, exceeding the level of the posterior margin of the cranial table, less than half anteroposterior cranial table length' 'long, greater than or equal to half anteroposterior cranial table length',
		111 'External auditory meatus, position of ventral margin' /  ventral_to_the_level_of_the_dorsal_margin_of_infratemporal_fenestra level_with_or_dorsal_to_the_dorsal_margin_of_the_infratemporal_fenestra,
		112 'Quadrate, sutural contact with squamosal posterior to external auditory meatus' /  present 'absent, exoccipital separates squamosal and quadrate posterior to external auditory meatus',
		113 'Squamosal, descending lamina extending anteriorly over quadrate ramus from paroccipital process' /  absent present,
		114 'Quadrate-squamosal suture, intersection with external auditory meatus (EAM)' /  'extends dorsally along posterior margin of EAM (suture separated from posterior margin)' 'extends only to posteroventral corner of EAM (suture incipiently contacts posterior margin)',
		115 'External auditory meatus, posterior margin shape' /  straight invaginated,
		116 'Quadrate, foramen aereum size' /  'small, diameter less than half dorsoventral height of medial hemicondyle' 'large, equal to or greater than half dorsoventral height of medial hemicondyle ',
		117 'Quadrate, foramen aereum position on posterior quadrate ramus' /  dorsomedial_corner dorsal_surface_,
		118 'Quadrate condyle, notch on the dorsal articular border' /  'absent or small, restricted to dorsomedial edge of quadrate articular border' 'large, as an extensive indentation of the dorsal articular 1408' inset_from_dorsomedial_edge_of_the_condyle,
		119 'Quadrate condyle shape, dorsal and ventral margins' /  'subparallel across length (sub-rectangular condyle)' medially_tapering 'constricted at mid-length' ventrally_re?ected_medial_hemicondyle,
		120 'Quadratojugal, extent over lateral surface of posterior quadrate ramus' /  covers_entire_lateral_surface 'notch in quadratojugal, exposing quadrate ventrolaterally',
		121 'Quadrate, posterior ramus length' /  'distance between posterior margin of quadrate condyle and the level of the anterior margin of the occipital condyle, less than quadrate condyle mediolateral width' equal_to_or_greater_than_quadrate_condyle_mediolateral_width,
		122 'Exoccipital, extent on dorsal surface of quadrate ramus' /  'small, not reaching articular border of quadrate condyle' 'large, extending to border of quadrate condyle',
		123 'Exoccipital, posterior projection of the paroccipital process' /  absent present,
		124 'Quadrate, paroccipital process, distance between distal tip of paroccipital process and distal end of the quadrate condyle' /  less_than_the_maximum_mediolateral_width_of_the_quadrate_condyle equal_to_or_greater_than_the_maximum_mediolateral_width_of_the_quadrate_condyle,
		125 'Exoccipital, paroccipital process dorsal margin' /  'squamosal-exoccipital suture sub-horizontal' dorsolaterally_directed,
		126 'Lateral carotid foramen, proximity to metotic foramen' /  'separated (positioned ventral to metotic foramen)' adjacent_to_the_metotic_foramen_,
		127 'Exoccipitals, contact with basioccipital tubera' /  absent present,
		128 'Exoccipitals, posteroventral inclination' /  'absent, occiput vertical and not visible in dorsal view' 'present, occiput inclined posteriorly, visible in dorsal view',
		129 'Basioccipital, orientation of lateral margins of ventral basioccipital plate' /  parallel_or_ventrally_convergent ventrally_divergent_,
		130 'Basioccipital, dorsoventral height of ventral plate exposed below occipital condyle relative to occipital condyle height' /  greater_or_equal_in_height shorter,
		131 'Basioccipital and ventral portion of exoccipital (otoccipital), orientation (at maturity)' /  inclined_anteriorly vertical,
		132 'Basioccipital, sagittal crest on ventral plate' /  present absent,
		133 'Basioccipital, concavity on ventral margin, posterior to median eustachian foramen' /  absent present,
		134 'Lateral eustachian foramina, position relative to medial eustachian foramen' /  dorsal 'lateral (at same level)',
		135 'Basisphenoid, dorsoventral exposure ventral to basioccipital, in posterior view (at maturity)' /  little_to_no_exposure large_exposure,
		136 'Pterygoid, shape of posterior process ventrolateral to basioccipital' /  'tall, long axis orientated dorsoventrally' 'dorsoventrally short, no discernible long axis',
		137 'Incisive foramen, intersection of premaxilla-maxilla suture' /  'separated by inter-premaxillary suture' intersecting_at_posterior_margin_ intersecting_at_lateral_margin_,
		138 intersecting_at_lateral_margin_ /  'absent (anterior margin around 2nd or 3rd alveolus)' 'present (projects between or abuts ?rst premaxillary teeth)',
		139 'Incisive foramen, posterior margin' /  rounded 'invaginated by anterior process of premaxilla (spade-shaped foramen)',
		140 'Premaxilla, number of teeth early in post-hatching ontogeny' /  five four,
		141 ' Premaxilla, size of the three most posterior alveoli' /  penultimate_alveolus_is_the_largest penultimate_and_antepenultimate_alveoli_are_largest_and_similar_in_size antepenultimate_alveolus_is_largest alveoli_are_same_size,
		142 'Premaxilla, posterior extent on palate, relative to number of maxillary alveoli, in ventral view' /  '''0''' '''1''' '''2''' '''3''' '''4''' 5_or_more,
		143 'Premaxilla, position of the penultimate premaxillary alveolus relative to the antepenultimate alveolus' /  posterolateral_or_in_the_same_line posteromedial,
		144 'Premaxilla, position of the last premaxillary alveolus relative to the penultimate alveolus' /  posterior_or_posterolateral posteromedial,
		145 'Premaxilla, alveolar spacing (at maturity)' /  all_alveoli_equally_separated second_alveolus_separated_from_the_?rst_and_close_to_the_third,
		146 'Premaxilla-maxilla suture, shape on palate in ventral view' /  horizontal 'posteriorly bowed, with one rounded apex' 'posteriorly bowed, with one acute apex ' posteriorly_bowed_with_two_or_more_apices,
		147 'Maxilla, number of the largest alveolus' /  '''3''' '''5''' '''4''' 4_and_5 '''6''' '''7''' maxillary_alveoli_gradually_increase_in_diameter_posteriorly_toward_penultimate_alveolus homodont,
		148 'Maxilla, interalveolar distances between alveoli 1?10' /  less_than_or_equal_to_diameter_of_?rst_maxillary_alveolus greater_than_the_diameter_of_the_?rst_maxillary_alveolus,
		149 'Maxilla, shape of the lateral pro?le between alveoli 1 to 5' /  ?aring_posteriorly straight,
		150 'Maxilla, shape of the toothrow posterior to the ?rst six alveoli' /  laterally_convex_or_linear laterally_concave_,
		151 Occlusion_pattern /  all_dentary_teeth_occlude_lingual_to_maxillary_teeth_ 'partial interlocking occlusion, with at least one pit between maxillary teeth 5?8, all other dentary teeth occlude lingually' all_dentary_teeth_occlude_in_line_with_maxillary_teeth_,
		152 Occlusion_pattern /  4th_dentary_tooth_occludes_in_notch_between_premaxilla_and_maxilla_early_in_ontogeny 'occludes in a pit between premaxilla and maxilla; no notch early in ontogeny',
		153 'Maxilla, diastema between alveoli 5 and 6' /  absent present,
		154 'Maxilla, diastema between alveoli 6?8' /  absent present,
		155 'Maxillary and dentary alveoli, shape' /  'all circular in cross-section' posterior_alveoli_mediolaterally_compressed all_alveoli_mediolaterally_compressed,
		156 'Dentary and maxillary teeth, shape behind alveoli 12?13' /  pointed_to_slightly_blunt globular 'molariform, multicusped',
		157 Maxillary_and_dentary_tooth_carinae /  smooth serrated,
		158 'Maxilla, position of alveoli relative to maxillary palate separating toothrows' /  ventral_or_at_the_same_level dorsal,
		159 'Maxilla, size of foramen for palatine ramus of cranial nerve V' /  'small or absent, less than half diameter of 6th maxillary alveolus' 'large, equal to or greater than half diameter of 6th maxillary alveolus',
		160 'Palatine, anterior process shape' /  rounded_or_quadrangular 'wedge shaped (i.e. forms a ?V? shape anteriorly)',
		161 'Palatine, invagination of anterior process' /  absent present,
		162 'Palatine, anterior process position relative to anterior margin of suborbital fenestra' /  'anterior to, and at the level of more than two full alveoli' anterior_to_and_at_the_level_of_two_or_fewer_full_alveoli at_the_same_level_or_posterior_to_anterior_margin_of_suborbital_fenestra,
		163 'Palatine, palatal bar, lamina projecting into suborbital fenestrae from anterolateral margin' /  absent present,
		164 'Palatine, palatal bar, orientation of posterolateral margin realtive to sagittal axis' /  'sub-parallel (<40 )' 'flared (? 40 )',
		165 'Palatine, ventrolateral ?ear-shaped? process projecting from base of prefrontal pillar' /  absent present,
		166 'Suborbital fenestra, position of anterior margin relative to anterior orbital margin' /  anterior_to 'level with, or posterior to',
		167 'Suborbital fenestra, anteromedial margin, intersection of maxilla-palatine suture' /  at_anteromedial_margin at_anterior_corner,
		168 'Suborbital fenestra, anterolateral margin width, distance from medial edge of the toothrow to fenestral margin' /  'narrow, less than or equal to one alveolus width' 'broader than one alveolar width (usually at least twice alveolar width)',
		169 'Suborbital fenestra, lateral margin shape' /  straight projecting_medially_into_fenestra_,
		170 'Suborbital fenestra, contribution of maxilla to medial projection' /  'absent, projection entirely formed by ectopterygoid' present,
		171 'Suborbital fenestra, posterolateral margin shape at ectopterygoid-pterygoid suture intersection' /  straight bowed_anteromedially,
		172 'Suborbital fenestra, posterior margin, intersection of palatine-pterygoid suture' /  at_posterior_corner on_the_posteromedial_margin_,
		173 'Ectopterygoid, anterior extent relative to maxillary alveoli' /  reaches_the_level_of_two_or_fewer_alveoli more_than_two_alveoli,
		174 'Ectopterygoid, anterior extent relative to anteroposterior length of suborbital fenestra' /  less_than_two_thirds_of_fenestra_length equal_to_or_greater_than_two_thirds_of_fenestra_length,
		175 'Ectopterygoid, contact with maxillary toothrow, forming the medial wall of at least one maxillary alveolus' /  'absent, ectopterygoid-maxilla suture anteromedially orientated and separated from toothrow margin' 'absent, ectopterygoid-maxilla suture parallel and adjacent to medial toothrow margin' present,
		176 'Ectopterygoid, morphology of anterior maxillary ramus on lateral suborbital fenestra wall' /  'acute, tapering to a single point' forked,
		177 'Ectopterygoid, anterior maxillary ramus' /  contacts_suborbital_fenestra separated_from_the_suborbital_fenestra_by_the_maxilla,
		178 'Ectopterygoid, position relative to maxillary alveoli' /  restricted_to_medial_side_ forming_posterior_and_lateral_margins,
		179 'Maxilla, non-dentigerous posterior process between jugal and ectopterygoid' /  'short, less than anteroposterior length across last three maxillary alveoli' 'long, equal to or greater than anteroposterior length across last three maxillary alveoli',
		180 'Ectopterygoid, dorsal extent along medial surface of postorbital bar' /  'large, extends dorsal to level of ventral orbital margin' 'small, level with or ventral to level of ventral orbital margin',
		181 'Ectopterygoid, morphology of posterior process on the medial jugal surface' /  'acute, extends beyond level of posterior margin of postorbital bar' 'acute, terminating before posterior margin of postorbital bar' rounded,
		182 'Jugal, extent of ectopterygoid and maxilla on medial surface, anterior to the postorbital bar' /  'minimal, visible jugal' 'extensive, covering medial surface of jugal',
		183 'Quadratojugal, anterior process on medial surface of lower temporal bar' /  present 'absent (or very modest)',
		184 'Jugal, morphology of medial foramen anterior to postorbital bar' /  small_foramen large_recess,
		185 'Ectopterygoid-pterygoid suture, shape (at maturity)' /  straight 'kinked (i.e. with ''flexure'')',
		186 'Ectopterygoid, posterior extent on pterygoid ?ange' /  reaches_posterior_tip_ _does_not_reach_posterior_tip,
		187 'Choanae, palatine participation' /  'present, forms anterior margin of choanae' 'absent, choanae entirely surrounded by the pterygoids',
		188 'Choanae, position of anterior margin' /  anterior_to_posterior_margin_of_suborbital_fenestra level_with_posterior_margin_of_suborbital_fenestra posterior_to_posterior_margin_of_suborbital_fenestra,
		189 'Choanae, position of posterior margin relative to posterior edge of pterygoid ?ange' /  anterior_to_or_at_the_same_level_as_the_posterior_edge_of_pterygoid_?ange posterior_to_posterior_edge_of_pterygoid_flange,
		190 'Choanae, shape' /  circular_or_elliptical 'sub-triangular, tapering posteriorly' 'sub-rectangular (long-axis orientated mediolaterally)' 'sub-triangular, tapering anteriorly',
		191 'Choanae, anterior margin shape' /  linear_o_curved invaginated,
		192 'Choanae, direction of choanal projection (at maturity)' /  posteroventrally ventrally_to_anteroventrally,
		193 'Choanae, septum' /  present absent,
		194 'Choanae, external projection of septum' /  'absent, septum remains recessed within choanae' 'present, septum approaches external margin of choanae',
		195 'Choanae, ornamentation of margins' /  'unornamented, margins (usually) ?ush with pterygoid surface' 'elevated, forming a wall restricted to the posterior and posterolateral margins' 'elevated forming a wall which extends to the anterolateral (but not anterior) margins of the choanae' 'elevated, forming a wall which completely circumscribes the choanae',
		196 'Choanae, morphology of posterior wall' /  'not notched, or with broadly rounded notch ' acutely_notched,
		197 ' Pterygoid, surface lateral and anterior to choanae' /  flush depressed_to_form_?neck?,
		198 'Pterygoid, ornamentation lateral to choanae, anteriorly directed ridges on the pterygoid extending from the lateral margins of the choanae' /  absent present,
		199 'Pterygoid, bulbous differentiated bullae (at maturity)' /  absent present,
		200 'Quadrate, ventral surface, attachment scar for posterior mandibular adductor muscle, morphology' /  linear_crest ventrally_directed_knob,
		201 'Basisphenoid, exposure between basioccipital and pterygoids in ventral view' /  'not or poorly exposed, basisphenoid anteroposteriorly short' 'largely exposed, basisphenoid anteroposteriorly long',
		202 'Jugal, posterior extent relative to basioccipital tubera' /  extends_beyond_level_of_posterior_margin_of_basioccipital_tubera_ level_with_or_anterior_to_posterior_margin_of_basioccipital_tubera,
		203 'Basisphenoid rostrum, posteroventrally directed ridge on lateral margins' /  absent present,
		204 'Basisphenoid, exposure on the lateral braincase wall, anteroventral to the trigeminal foramen' /  absent present,
		205 'Basisphenoid, sulcus on anterior braincase wall, lateral to basisphenoid rostrum' /  present absent,
		206 'Laterosphenoid, orientation of capitate process anterior margin' /  perpendicular_to_the_sagittal_plane directed_anterolaterally_from_the_sagittal_plane,
		207 'Laterosphenoid, lateral laterosphenoid bridge over cavum epiptericum' /  absent present,
		208 'Laterosphenoid, lateral laterosphenoid bridge morphology' /  'short process, which does not suture to the pterygoid ventrally' 'robust process, which sutures to the pterygoid ventrally',
		209 'Laterosphenoid, caudal laterosphenoid bridge over cavum epiptericum' /  absent present,
		210 'Laterosphenoid, caudal laterosphenoid bridge morphology' /  short_ventrally_directed_strut long_ventral_process_joining_with_extra_process_of_the_quadrate 'hypertrophied wall, which bisects the foramen ovale',
		211 'Laterosphenoid, ascending process of the pterygoid forming ventral portion of lateral laterosphenoid bridge' /  absent present,
		212 Epipterygoid /  present absent,
		213 'Epipterygoid, retraction from the cavum epitericum' /  epipterygoid_overhangs_cavum_epitericum epipterygoid_isolated_from_cavum_epitericum,
		214 'Prootic, exposure on external braincase wall' /  'small, little to no exposure dorsal and ventral to the trigeminal foramen' large_exposure_ventral_to_trigeminal_foramen_only extensive_exposure_dorsal_and_ventral_to_trigeminal_foramen,
		215 'Quadrate-pterygoid suture, path on lateral braincase wall between basisphenoid exposure and foramen ovale' /  ventrally_de?ected straight,
		216 'Dentary, anteriormost teeth' /  'strongly procumbent, appraoching sub-horizontal' project_dorsally_or_steeply_anterodorsally,
		217 'Dentary, alveoli 3 and 4' /  confluent separate,
		218 'Dentary, dorsoventral height at the level of alveoli 1?4 relative to alveoli 11?12' /  at_same_level_or_higher lower,
		219 'Dentary, numerical position of largest alveolus posterior to 4 th dentary alveolus' /  '13 and/or 14' '13 and/or 14 and a posterior series' '10, 11 and/or 12' no_differentiation_posterior_to_4th_alveolus posterior_to_14,
		220 'Dentary, shape of dorsal pro?le between 4 th and 10 th alveoli in lateral view' /  linear curved deeply_curved,
		221 'Mandibular symphysis, posterior extent, adjacent to number of full dentary alveoli' /  '< 6' '6-8' '9-12' '13-20' '> 20',
		222 'Splenial, participation in symphysis' /  'full participation, dorsal and ventral to Meckelian fossa' partial_participation_by_splenial_rostral_tip_ no_participation,
		223 'Splenial, position of anteriormost tip relative to Meckelian fossa' /  ventral dorsal,
		224 'Splenial, anterior extent in dentary symphysis' /  adjacent_to_1_full_alveolus 2_to_3_alveoli 4_to_7_alveoli '> 7 alveoli',
		225 'Splenial, shape of splenial-dentary suture adjacent to dentary toothrow (in dorsal view)' /  'constricted, laterally concave (narrow ?V?-shape) ' 'straight (wide ?V?-shape)',
		226 'Dentary symphysis, shape of posterior margin of symphyseal surface in medial view' /  dorsal_lobe_extends_further_posterior_than_ventral_lobe 'dorsal and ventral lobes subequal in extent, or ventral lobe projects further posterior than dorsal lobe',
		227 'Dentary, orientation of posteriormost alveoli' /  in_a_straight_line in_a_laterally_curved_line,
		228 'Dentary, posterior process between angular and splenial on ventral side of the mandible' /  absent present,
		229 'Splenial, anterior perforation for mandibular ramus of cranial nerve V (i.e. foramen intermandibularis oralis)' /  present absent,
		230 'Splenial, posterior perforation(s) for mandibular ramus of cranial nerve V' /  absent present,
		231 'Splenial, number of posterior perforations for mandibular ramus of cranial nerve V' /  one two,
		232 'Splenial, shape of dorsal pro?le' /  'straight (anterodorsally inclined)' 'concave (abruptly dorsally inclined at posterior end)',
		233 'Splenial, anterior process within the dentary, medial to the posterior toothrow' /  absent present,
		234 External_mandibular_fenestra /  absent present,
		235 'External mandibular fenestra, size' /  'narrow slit, no discrete fenestral concavity on angular dorsal margin, foramen intermandibularis caudalis not visible' 'moderate discrete concavity on angular dorsal margin, foramen intermandibularis caudalis not visible' 'large, most of foramen intermandibularis caudalis visible',
		236 'Surangular-dentary suture, intersection with external mandibular fenestra' /  anterior_to_posterodorsal_corner at_posterodorsal_corner,
		237 'Surangular-angular suture, intersection with external mandibular fenestra (at maturity)' /  at_posterodorsal_angle at_posterior_margin passes_broadly_along_ventral_margin,
		238 'Dentary, acute posterior process in the angular ventral to the external mandibular fenestra' /  present absent,
		239 Angular_and_surangular /  margins_?ush_with_lateral_surface_of_mandible margins_everted_forming_flange,
		240 'Angular, fossa for M. pterygoideus ventralis' /  visible_on_posterolateral_surface_of_the_mandible not_visible_on_posterolateral_surface,
		241 'Surangular, relative length of the anterior processes' /  'unequal, ventral process <75% anteroposterior length of dorsal process (measured from surangular foramen)' 'sub-equal, ventral process ?75% length of dorsal process',
		242 'Surangular, anterodorsal process (spur) lingual to posterior most dentary alveoli, between splenial and dentary' /  present absent,
		243 'Surangular, anterodorsal process (spur), anterior extent' /  not_reaching_1_full_alveolus reaching_1?2_alveoli reaching_3_or_more_alveoli,
		244 'Surangular, ascending process on lateral wall of glenoid fossa' /  present absent,
		245 'Surangular, posterior extent on lateral margin of retroarticular process' /  reaches_posterior_tip pinches_out_anterior_to_posterior_tip,
		246 'Surangular, sulcus on dorsal margin lateral to glenoid fossa' /  absent present,
		247 'Surangular-articular suture, shape in glenoid fossa' /  'straight, oriented anteroposteriorly' bowed_laterally,
		248 'Articular, position of foramen aerum' /  at_medial_margin_of_retroarticular_process inset_from_medial_margin_of_retroarticular_process,
		249 'Articular, lamina extending from posterior edge of foramen aerum' /  absent present,
		250 'Articular, orientation of retroarticular process' /  projects_posteriorly projects_posterodorsally,
		251 'Articular, dorsal extent of retroarticular process' /  at_the_same_level_or_ventral_to_posterior_edge_of_articular_ dorsal_to_posterior_edge_of_articular_fossa,
		252 'Articular, sharp longitudinal crest on dorsal surface of retroarticular process' /  absent present,
		253 'Articular, lingual foramen for articular and alveolar nerve' /  perforates_surangular_only 'perforates surangular-articular suture',
		254 'Articular, anterior process on posterior wall of adductor chamber' /  absent present,
		255 'Articular, position of anterior process on posterior wall of adductor chamber' /  dorsal_to_lingual_foramen ventral_to_lingual_foramen,
		256 'Surangular-angular suture, lingual intersection with articular in the ?oor of the adductor chamber' /  at_ventral_tip dorsal_to_ventral_tip,
		257 'Angular, anterior extent relative to foramen intermandibularis caudalis (FIC) (in medial view)' /  extends_anteriorly_beyond_half_the_anteroposterior_length_of_the_FIC 'terminates at, or posterior to the anteroposterior mid-length of the FIC',
		258 'Splenial, acute posterior process separating angular and coronoid' /  present absent,
		259 'Foramen intermandibularis medius (FIM), anteroposterior length relative to foramen intermandibularis caudalis (FIC)' /  'short, less than 25% FIC length' 'long, equal to or greater than 25% FIC length',
		260 'Coronoid, position of foramen intermandibularis medius (FIM) (at maturity)' /  'on coronoid-splenial suture' entirely_within_coronoid,
		261 'Coronoid, anterior extent relative to level of anterior margin of foramen intermandibularis caudalis (FIC)' /  anterior at_the_same_level_or_posterior,
		262 'Coronoid, orientation of dorsal pro?le' /  inclined_anteriorly_across_entire_length horizontal_towards_posterior_end,
		263 'Coronoid, prominent medioventral lamina extending over inner (medial) surface of Meckelian fossa' /  present absent,
		264 'Proatlas, acute anterior process' /  'present, anterolateral margin of proatlas prominently concave' 'absent, anterior margin of proatlas straight or convex',
		265 'Proatlas, dorsal keel' /  present absent,
		266 'Atlas intercentrum, shape in lateral view' /  'wedge-shaped' 'plate-shaped',
		267 'Atlantal rib, dorsal margin shape' /  'straight, or with modest process' with_prominent_process,
		268 'Atlantal rib, thin medial lamina at proximal end' /  absent present,
		269 'Atlantal rib, proximal articular facet for opposing atlantal rib' /  absent present,
		270 'Odontoid process: mediolateral width across axial rib facets, relative to mediolateral width across axial tubercula facets' /  narrower subequal,
		271 'Axial rib, tuberculum shape' /  'short and broad, equal in size to capitulum ' 'long and acute, narrower than capitulum',
		272 'Axial rib, tuberculum, contact with axial diapophysis' /  'absent, or occurs late in ontogeny' present_early_in_ontogeny,
		273 'Axis, neural spine, anterior half of dorsal margin in lateral view (at maturity)' /  horizontal slopes_such_that_it_faces_anterodorsally,
		274 'Axis, neural spine, posterior half' /  dorsally_in?ected_to_form_crest 'continuous with anterior half, not crested',
		275 'Axis, neural spine, shape of distal end' /  dorsoventrally_thick 'dorsoventrally thin, rod-like',
		276 'Axis, lateral process (diapophysis) on neural arch lateral margin' /  absent present,
		277 'Axis, hypapophysis position' /  located_towards_centre_of_centrum_ toward_anterior_end_of_centrum,
		278 'Axis, hypapophysis shape' /  'un-forked' forked,
		279 Prominent_cervical_hypapophyses /  present absent,
		280 'First postaxial vertebra (Cv3), anteroposterior length at the distal end of the neural spine' /  'long, greater than or equal to half the length of the non-condylar centrum' 'short, dorsal tip acute and less than half the length of the non-condylar centrum',
		281 Cervical_centra /  'amphicoelous (both articular surfaces concave)' 'procoelous (anterior articular surface concave, posterior articular surface convex)',
		282 'Posterior cervical vertebrae (C7?C9), anterior extent of hypapophyses (C7?C9)' /  'level with, or anterior to the level of anterior margin of the prezygapophyses' posterior_to_the_level_of_anterior_margin_of_prezygapophyses,
		283 'Cervical rib 8, length in proportion to cervical rib 9' /  'long, greater than half the length of cervical rib 9' 'short, equal to or less than half the length of cervical rib 9',
		284 'Hypapophyseal keels, posterior retention' /  'until 10th postatlantal vertebra (Dv2)' '11th postatlantal vertebra (Dv3)' '12th postatlantal vertebra (Dv4)',
		285 Dorsal_centra /  amphicoelous procoelous,
		286 'Dorsal vertebrae, maximum mediolateral width across both transverse processes at vertebrae 7-10' /  equal_to_or_greater_than_twice_the_equivalent_width_on_DV1 less_than_twice_the_equivalent_width_on_DV1,
		287 'Dorsal vertebrae, fusion of the diapophysis and parapophysis, occurrence' /  anterior_to_or_on_the_12th_dorsal_vertebra_ on_the_13th_dorsal_vertebra,
		288 'Presacral vertebrae, maximum mediolateral width across prezygapophyses' /  'sub-equal throughout' increases_posteriorly_throughout_presacral_vertebrae,
		289 'Sacral vertebra 1, anterior extent of sacral rib capitulum' /  'anterior to tuberculum (visible in dorsal view)' 'at the same level as tuberculum (obscured in dorsal view)',
		290 'Sacral vertebra 2, posterior extent of ribs' /  extend_beyond_level_of_posterior_extent_of_postzygapophyses terminate_level_with_or_anterior_to_level_of_postzygapophyses,
		291 'Caudal vertebra 1, centrum' /  opisthocoelous_or_procoelous biconvex,
		292 'Caudal centra, posterior to ?rst caudal vertebra' /  procoelous amphicoelous_or_opisthocoelous,
		293 'Caudal vertebrae, number with transverse processes' /  ?rst_15_or_fewer 16_to_20_ 21_or_more,
		294 'Caudal vertebrae, articular surfaces of chevrons posterior to the ?rst' /  'open, or partially fused' completely_fused,
		295 'Hyoid, shape of dorsal projection (cornu)' /  'plate-shaped' 'rod-shaped',
		296 'Hyoid, ?are of dorsal projection (cornu)' /  absent present,
		297 Interclavicle_?exure /  'minimal dorsoventral ?exure, minimum angle between anterior and posterior ends <15 ' 'moderate dorsoventral ?exure, minimum angle 15?25 ' 'severe dorsoventral ?exure, minimum angle > 25 ',
		298 'Interclavicle, shape of anterior end (at maturity)' /  'plate-shaped' 'rod-shaped',
		299 'Scapula, deltoid crest shape' /  'thin, with sharp margin' 'wide, with broad margin',
		300 Scapulocoracoid_synchondrosis /  closes_very_late_in_ontogeny closes_early_in_ontogeny,
		301 'Scapulocoracoid facet, shape anterior to glenoid fossa (at maturity)' /  uniformly_narrow 'broad immediately anterior to glenoid fossa, tapering anteriorly',
		302 'Humerus, proximal margin of deltopectoral crest' /  'straight, emerging smoothly from proximal end of the humerus' 'concave, emerging abruptly from proximal end of humerus',
		303 'Humerus, axial rotation of the proximal epiphysis relative to the distal epiphysis' /  'small, ventral surface of the proximal epiphysis not visible in medial view ' 'large, ventral surface exposed in medial view',
		304 'Humerus, scarring on proximodorsal surface for M. teres major and M. dorsalis scapulae (at maturity)' /  two_muscle_scars 'single muscle scar (M. teres major and M. dorsalis scapulae insert on common tendon)',
		305 'Ulna, shape of olecranon process' /  'narrow and sub-angular ' wide_and_rounded,
		306 'Ulna, proximal diaphysis' /  curved straight,
		307 'Ilium, preacetabular process shape' /  'acute, pointed anteriorly' 'broad, rounded anteriorly',
		308 'Ilium, dorsal outline of postacetabular process' /  'convex, no dorsal indentation' broadly_concave_with_a_small_indentation 'strongly concave, with an acute indentation (?wasp-waisted?)',
		309 'Ilium, posterior margin of the postacetabular process' /  'deep, anteroposterior length to dorsoventral height ratio < 1' 'shallow, length to height ?1',
		310 'Ilium, postacetabular process' /  projects_posteriorly posterodorsally,
		311 'Cerebrum, posterodorsal outline anterior to optic lobe' /  flat with_sharp_step,
		312 'Medial pharyngeal sinus, ratio of ventral length (measured from ventral tip to junction with basisphenoid diverticulum) to dorsal length (measured from basisphenoid diverticulum to dorsal tip)' /  ?2 '< 2',
		313 Keratinised_buccal_cavity /  present absent,
		314 'Integumentary sensory organs, distribution on body' /  cranial_only cranial_and_postcranial,
		315 'Ventral scales, follicle gland pore' /  present absent,
		316 Ventral_collar_scales /  not_enlarged_relative_to_other_ventral_scales in_1?2_enlarged_rows,
		317 'Tail dorsal scalation, number of transverse scale rows from the level of the cloacal vent to the point of convergence of paired mid-dorsal crests into a single longitudinal crest' /  '> 13' ?13,
		318 'Palpebral, number of ossi?cations' /  one two_or_more,
		319 'Palpebral, size in relation to orbit' /  'small, covering no more than half the area of the orbit' 'large, covering more than half the orbit (usually completely concealing it)',
		320 'Tongue, lingual osmoregulatory pores' /  'large, 1?2 mm ' 'small, < 1 mm ',
		321 'Postoccipital osteoderms, number of rows' /  two_or_more one,
		322 Nuchal_osteoderms /  grade_continuously_into_dorsal_shield differentiated_from_dorsal_shield,
		323 Number_of_nuchal_osteoderms /  four six eight_or_more,
		324 'Dorsal osteoderms, maximum number in the middle transverse row (at maturity)' /  two four six eight ten,
		325 'Dorsal osteoderms, longitudinal midline keel' /  absent present,
		326 Dorsal_midline_osteoderm_shape /  'rectangular, width to length ratio > 1' 'approximately square, width to length ratio ? 1',
		327 'Dorsal midline osteoderms, anterolateral process' /  present absent,
		328 Ventral_osteoderms /  'absent (or poorly developed)' 'present, single ossi?cation' 'present, paired ossi?cation',
		329 Tail_armour /  'partial covering (usually ? 10 transverse rows of contiguous osteoderms posteriorly from the level of caudal vertebra one)' tail_completely_encased_in_osteoderms,
		330 Limb_armour /  'forelimbs and hindlimbs lack osteoderms, or weakly armoured with patches of poorly developed osteoderms' 'densely covered in well-formed osteoderms' ; 
	MATRIX
	Bernissartia_fagesii             00???0?0000?????0???0?????00000??00010??0?0000?000?100??120000?00????0011101???0000?0???00?101000?01000???0??1??0??0013000100???????????0000??0000300000000100?0??0000001?01000000000?0?0001000000000?000??????????????0002100????0?00?000????01???011000000?0???????????????0??01?1?01001?00???1?100?????0?00000000?0???????????0?1100100
	Acresuchus_pachytemporalis       101000001100???00010??????000010100021101?00001010?01???0110010001???001?12002001001???1110002000001101?110011100?101211100100?00110001001000100102000010000000????????1??????0???010000???????????????0?0???1110??1?0?11021021??0001??00120200111?00001110000?11???0?????????????????????????????????????????????????????????????????????
	Acynodon_iberoccitanus           ????????????????0??????????00010100010??0000001010?1100?000010100????{0 1}010101??00000???011001?2??0?0??01??10021????????3?0?0?0??0??0?????0000350001600001000200000010?1110?0001000001?00?0?12?0????0?000000???1???????0?110?1000???0?10?000????0????0??????????????????????????????????????????????????????????????????????????????????????
	Agaresuchus_fontisensis          10100000?100000?0?????????000010000000??1000001000?001?0100010100????001110100100000???00?0111000?0??100?10001010??010?01001000000100110000?0100?320001000000001011010000?011010000????0011200001?00000000???1?????????11021020??10?10?000????0101?0??110110????000001??????????????????1?????????????????????????????????????????????????
	Aktiogavialis_caribesi           ?0???0?0110?00?01?????????00000??00010??1?000???0??0100???????1?0????001101100010001??0?0011?1?00???????????02???????00010?0??10111?1101??????00??701020000000?1000001?00?010?0??01???????12?0001?000?0011???0????????????3???????0???????????????????????????????????????????????????????????????????????????????????????????????????????
	Alligator_mcgrewi                0010?0{0 1}00000101?0{0 1}000?????00000??00010??0001000010?0101?1000000001?0000101201?{0 1}000010?21110101010001001?110021000110110100000000011000100000020003200{0 1}0100000000010100111100110000012000011201110011000000?001110??1?001111220?1??1001000111000010001001010000?011000100011100??11000000101?1???????????200?1101?????????????00?????1?????
	Alligator_mefferdi               1010?000001??0100010??????000010000010??1?01000010?0101?1200000001?1?00101201?1000010?21110101010001001?110011000110120110000000001000100?000100032000010100000001010001???011000001200001120011??11000000?001110??1?1011001021??10001000120100011?11001011010?00000010???????????????????????????????00??????????????????????????????????
	Alligator_mississippiensis       101000{0 1}01000000{0 1}0{0 1}00101{0 1}00000010000010??100100001000101?120000000111000101201?1000010121110101000001001?110011000{0 1}1011011001000001100010010001000320000101000000010100010?101100000120000112001101100000001001110?11?1011001021??00011000120100011?11001111010?0010001000111001100{0 1}01000101111010110{0 1}0000010110111100011101100010102111100
	Alligator_olseni                 001??0?0010???0001000?????000010000010??1001000010?0110?120100000??0?00101201?0000010?2111010100000??01?110011000??0110110?1000000100??00?000100032000010000000001110?011?101?000001200?01120011??10000000?????????????1111200?0??0001000120100011?01001111010?00?????????????????????????????????????????0?1101??1010????????????????????
	Alligator_prenasalis             101??0{0 1}00100????0{0 1}0010?11?00000??00010??0001000010?0101?1200000101?0?{0 1}010120001000{0 1}10?2111010100000??01?11001100011011011000000000100010{0 1}00002000320000100010000001100010?0{0 1}01000001200001120011001?000000???1?????????1111210?0??1001000120100011?01001011010?000??1??10??????????0000?1???1??????0??00??101101110010???????00??012111100
	Alligator_sinensis               10100000100000100000101{0 1}{0 1}1000010000010??1001000010?0101?120000000110000101201?1000010121110101000001001?11001100011011011000000000100010010001000320000100000000000000110?100000000120000112001101100000001001110?11?0011001121??00001000120100011?01001011010?000000101011100110100000011121???011011??00101101111210??1?1100011112111100
	Allodaposuchus_precedens         101000?011000?1?0?????????000010000010??0000001000?001?0110000?001???001110100000000??201001100000010000?10001010??0103010110000001001100000010000200011010?0000010000000?0110200000???1011200110?00000001???1???????1???021?2????0????0?0??????????????????????????????????????????????????1???1?????????????????0000????????????????????
	Allognathosuchus_polyodon        ??1????????????????1??????00000??00?????0000001000?000?012010000?????0?0?0???????????????????1000????0?????????????????????????????????????00?000?200001??0?00?01?????0????????????????????????????????????????????????11?1210????10010??1????001??0100111?0?0????????????????????????????????????????????????????????????????????????????
	Allognathosuchus_wartheni        0?1???0??1?0???0001???????00000??00000??0?0000?01??0101?020100000????000??201?0000010??1?????10???????????????????????????0??000001000??1??002000320000100010000?1000??10???0000000?2?????1????100?0??0????????????????1111210?0??000100011110001000100??1?010??0?????????????????????????????????????????????????????????????????????????
	Arambourgia_gaudryi              001??000000??0?0??1???????10000??00010??0?00001010?0110?1201000001000100?020000000110?211101010000???01???0111000??011111000000000000010???0???0??200?01??1000?00?01?10???????????0???????1200?1???0?0?00??????????????01?021??????????0?11010001??010??11?0??????????????????????????????????????????????????????????????????????????????
	Argochampsa_krebsi               ?0?100?0010??0?02?????????00000??00000??100001?101??00?01000000001???0011011000100010?210111?1111?0??000???10200000??00010000?1001111?010000120103701120000001010000?0000???000??01020?1?11210001?0000?011???0??????????1??0?0????0??????1????00????101??1?1??????????????0?????0100????1????????????????????0??????????????????????001???
	Asiatosuchus_depressifrons       10100000{0 1}10????0001?1??10?00000??00010??10000010010000?01200000001???0000010010000010?01110100010100?00111001100001000001000000000100000000011001310001001000010020000000?011010000020010112001?????1000?0?001111001?1111021110??10010?00110100000?00110011000?00????????????1??1110000111?21??11110?0????000101110100??????????????101???
	Asiatosuchus_germanicus          101??000100?????000?10111?00000??00010??0000001000?000?0100000000??0?000011101?000010?0111010001000??0????0011000010002010010000??1??0?00000000000100000010000100200?0000?0?1010000???????120??00?000??????????????????1102110?1??0000?0011010000??10010?110???????????10???????????????????1?????100?????00?101111010??????????????111???
	Asiatosuchus_nanlingensis        ???????????????????0??????????????????????????????????????????????????????????????????????????????????????????????????????????????????????????????????????000???????????????????????????????????????????????????????????10?1120??000?0?00110??0000?1010?0110?????????????0????????????????????????????????????????????????????????????????
	Australosuchus_clarkae           100?000000000???0?????????00000??00010??00000010010000?01000000001?0?000?101010000010?011?011100001??1???0011100?110000?1000000000?00???0??0010013100011010?000001???0000???100000002001???????????????0?????1?????????11021020??100???001??100?00?0?0???????????????????????1???????????????????????????????101????????????????????101???
	Baru_darrowi                     ??1?1??????00???0?????????00000??00?????000001?0000000?0120000100????00101??????????????1??100000???????????????????????????????????????0000000010100000000000?1020000010?011110{0 1}00?????011200????0??10??0?????????????1??2112???10????001????00?????????11???????????????????????????????????????????????????????????????????????????????
	Baru_huberi                      ??1?0??????0??????????????00010??00?????0?000010000?00?01?0000??0???????????????????????????????????????????????????????????????????????0?000000101000100100001???0??001????1?2?1??????????????????????????????????????11021020??10?1?????????????????????????????????????????????????????????????????????????????????????????????????????
	Baru_wickeni                     ??0?0???1??00???00?1??????00010??00010??0000001000?001?0110000100????0010?1101000001??0?1??100010????0????001100???????0??0?000000100100001?0000?0100010010000100100?0010?011110100020?001120011??00110000?????????????11021120??1001??0?11010000010001001101100??????????????????????????????????????????????????????????????????????????
	Borealosuchus_acutidentatus      101??0?0010?????1?????????00000??00010??0?0001?00??000?0110000000????000?01000?00001???????1000000???000?????10???0?????1??0???0??????????001?001?300120000000?00110?0000????00??00???0????????????????00?????????????????????????????????????????????????????????????????????????????????????????????????????????????????????????????????
	Borealosuchus_formidabilis       101??0?001100010101?011?0100000??00010??0?0001?000?000?01100000001001000?00100000001??0?1?010000000??000??001100001011301000000000100010000011000330012001000001010000000?0110000000??00011200100000000000??????0?????01002120?1??0000?00110100111?00101011000?00000?0?1000001001100001011011??11110?00100100001000001?????????????10002??
	Borealosuchus_sternbergii        101000{0 1}02{0 1}0000101100???1??00000??00010??00000120000000?011000000010010000000000000010?01100100000000?0001100110000101100100000000010001000001{0 1}001{0 3}3000100100000001{0 1}000000?{0 1}1100000012011011200101?00000000?001??0??00111002110?1??0000?00120100101?00100011000?0???0?00??10101??0??0?0101?0?1?????????00??000001000?????????????????0002?0
	Borealosuchus_wilsoni            1?00?010211?????1??10??11000000??00010??000001?001??????110000???????000?01000?0000???0?00?1??????0??0???????10??00??????00?0???????????0??01?001?300020010000?????0?0?00?????????0???????1????000000????0??????????????0????????????????101100101?00??0?110???????0?0??????????????????1???1??????000????00?0??010001??????????????000200
	Borealosuchus_threensis          ??????????????????????????????????????????????????????????????????????????????????????????????????????????????????????????????????????????????????????????0?0???????????0?0????????????????????????????????????????????10021020??00????0?10120010??00?00011010?0?????????0??????????????1???1??????0????????????0???????????????????0002??
	Borealosuchus_griffithi          1000?0?00110??10110???????00000??00010??000001?000?00000110100000????00000010???0001??1?1?01?000?0100011?1?0?1?????00??0?000??000010101?00001{0 1}0013300010010??0?0010??0000???101??0?1??11?1120?1???0?0?000??????????????100210100?00?00?001?010010??00001?11000?????0?????0???1???????0?010021?0?1?10??????1?????????????????????????000???
	Bottosaurus_harlani              ?????010000??????01???????????10000010????????????????????0000?0?1???001??210100100?????1?0002100????0???????1?0?1101???10?1???0???????????????0??????????100?????????0?0?01?0?000?????1??12?????????0???0???1??????????10210?????0????0011010011??01?0??1?00111????????????????????????1???1?????????????0??101111110??????????????1?????
	Boverisuchus_magnifrons          ????????????????0?????????10?10??00010???000001000?00????00?0???0????0?1?0100??0000????????1?0????0??00??????10???00000?1???????????????000000001030100001201000?1???0000??1111000?0??00??12?0?0??0?1????0?????????????1102100????0????0?1????0?0?????0???????????????????????????????????????????????????????????????????????????????????
	B_magnifrons_new_scorings        ??????????????????????????????????????????????????????????????????????????????????????????????????????????????????????????????????????????????????????????????????????????????????????????????????????????????????????????????????????????????????????????????????????????????????????????????????????????????????????????????????????????
	Boverisuchus_vorax               1000?000010000??0???1??11010010??00010??00000010000000?0100100000??0?1010020000000010?01110100000000?0???10011000100010010010?0000100???000031000030100001201000010000000?0111100000200001120010??000??000???1?????????1102110?0??0000?001??1?11???0?000010010?0?????????0???1??110010??11?11????110??????001101110100??????????????101???
	Brachychampsa_montana            100000001100001100000???0?00000??00010??1000101011?0101?1101000001?0?0000120011000011?11110101000000?0111100110001001111100000000010000020?013000310000100010000110100010?1001000001?000011200010010000000?0?1110?01?10110?1121??1?010?0?12010001??01001110000?0???????001110?101000??0011????????????000000010111???????????????0241111??
	Brochuchus_pigotti               10000000000000100?0???????00010??00010??0?00001000?000?1100000100????00101211?0000010?01110101000110?0????001100101000201000000000100?00001001001210002001000001010000000?1010210000201111120010??30100000???1110????0?110?102????0????0?1102000000????0?1??110?????????????????1???????1???1???11?0??????001???11??????????????????111???
	Caiman_brevirostris              ????0??????????0??????????010011100??0??1000001010??01?0?20001?0?????001????????1????????????10???????????0011????????1?????????00?000??????0?00??200?010?0100?000????????????????0?1000??12??1??????0?0???????????????11001121??0001??001??????11???001????????????????????????????????1???1??????0????????????????????????????????111???
	Caiman_crocodilus                10{0 1}0?0{0 1}00000001000{0 1}{0 1}1?11{0 1}1000011{0 1}00010??10000{0 1}10000001?0000000000110000100200{1 2}001001112111010200001110111100110001101211100000000010001001{0 1}0010013200{0 1}1101000000010100{0 1}10?0{0 1}10{0 1 2}0000110001112011101110000001001110??1?0011021021??00011000120{1 2}00111?00{0 1}011110011111010011111100111100100010111101011011010001110111100011101110010023111211
	Caiman_gasparinae                ??1100?0100???????????????000????0?010??1?0001?000??01?0??????????????0???21020011?1??211?0?????????????11001100??????????0?00?0???????????01?001?200?010????0???????????????????????????????????????????????1??10????????????????????????????????????????????????????????????????????????????????????????????????????0???????????????????
	Caiman_latirostris               101{0 1}0000000011100010?011?1010011100010??10000010100001?002{0 1}0000001100001012002{0 1}011011121110102000011101?1100110001101211100000000010001001100{1 2}001320000101000000110100010?0{0 1}10000001100011120111011100000010011110?1?0011021121??00011000121200111?0000111000111110{0 1}00111101001111001000101?1???0110110100?1110111??????1011{0 1}0010023111211
	Caiman_lutescens_MACN            ?????0?0100???????????????????110?0020????????????????????1001???????001??2102001101??????????????????????0011????????????????????????????????????????????????????????????????????????????????????????????????????????????????????????????????????????????????????????????????????????????????????????????????????????????????????????????
	Caiman_wannlangstoni             00???0?0000?????0?????????010111100010??0?00001010?001??1110010001???001002002001001????1?010?0??01???????001100?110121?100000?00?1??????????1???3200001000100?????????111001000000???0011120?0?????00?00?????????????????????????????????????????????????????????????????????????????????????????????????????????????????????????????????
	Caiman_yacare                    10100000{0 1}0000{0 1}1000{0 1}01??1{0 1}?000010100010??10000{0 1}10000001?00210010001000001002002001001112111010{1 2}00001110111100110001101211100000000010001001100100132000{0 1}101000000010100010?001000000110001112011101110000001001110?01?0011021021??00011{0 1}00120{1 2}00111?00001111001111100001??11100111100000010111???1110110100011101111100??1011{0 1}001?0?3111211
	Ceratosuchus_burdoschi           100??0?0?110???00?????????00000??00011100?00001010?001?0001101000????00000????000001???1???101?00?????????00?1?00??????110000?000?1000?????0320003200001010?0000?0?10101??0?0100000??0????12??????????00???????????????1101210?0??0????0?1?????????0???1????????????????????????????????1???????????????????????????????????????????1?????
	Crocodylus_acutus                100101001000001000111??10?00100??00010??10000010001001?010000000011011011020000000010001110100000010?{1 2}0000001100001000201000000000100101001001001310002000000000010010000?11112{0 1}000020110112000000001000000101111001?0111021020??00010?0011020000001001001101100001011010000010011001001110?1???1110001010001101110200??011000001111111000
	Crocodylus_affinis               10{0 1}00{0 1}{0 1}000{0 1}0000000100?1???00000??00010??1000001000?000?0120000000??0?0001{0 1}20000000010?011101000000?0?10?010011000000002?100000000010010001001{0 1}000{0 1}10001000000010020000000?01101100002000011200100000000000???11110?1?0111021110??00010?00110100000010{0 1}10011000?00000110??0???1????????????0???????????????001101??0100??????????????111???
	Crocodylus_anthropophagus        ??0????????0????000?1?????00000??00?111100000010001?0????00000?0?11010?1??200????0??????1??10?0???0??2????00?1000010002??000000?0?1101010?00?10?13100020010000000100???????11?2?0????011??1?????????0??00??????????????11021020??10?10?0?11010000??10110?110110???00?1???0???1??????10??1?????????????????0??101????????????????????11????
	Crocodylus_intermedius           100100{0 1}000{0 1}000100011??????00100??00010??10000010001000?0120000{0 1}0011010011020000000010001110100000010?20000001100000000201000000000100101000001001310002001000000010010000?11112{0 1}000020110112000000000000000111111001?1111021120??00010?00110100000010010011011000010110??000010011001001110?1???1110?01010??????????????011100001112111?00
	Crocodylus_johnstoni             10000000010000100011110{0 1}0000000??00010??10000110001000?01000{0 1}0{0 1}0011010011020010000010001110100000110?{1 2}00000011000110000010000000001001010110110012101020000000010{0 1}0000{0 1}00?11111{0 1}{0 1}00020110112000000000000000111112101?1111021120??00010?0011020000001001001101100000011010000010000101001110?1???1110?010000011011112000?011100001112111100
	Crocodylus_megarhinus            100000000000??1000????????00000??00010??10000010000000?0100010100??0?0010120010000010?01110100010010?20000001100001000201000000000100001011001001110002001000000020000000?11111000002011011200000000100000?1?111??1??1111021120??00010?00110100001?0?110011011000???????????????????????1???1?????????????????????????????????????????????
	Crocodylus_mindorensis           1001?000101000100011??????00010??00010??10000010001001?010000000011010011020000000010001110100000010?20000001100001000201000010000100101001002001210002001000000010000100?111121000020110112000000000000000111111001?0111021020??00010?00110100000110010011011000000110?????????????????1?0?1????????0??????????????????011000001112111000
	Crocodylus_moreletii             10010100100000100010???10?00100??00010??10000010001001?010000000011010010120000000010001110100000010?10000001100001000201000000000100101001003001110002000000000010000000?111121000020110112000000001000000101111001?0111021020??00010?00110100000110010011011000000110??????1??????????1?0?1????????0??????????????????011000001112111000
	Crocodylus_niloticus             10000000000000100010100{0 1}0100000??00010??10000010001001?01000000001101{0 1}011120000000010001110100000010?2000000110000100020100000000010010100100{1 2}0013100020010000000100{0 1}0000?01112{0 1}00002011011200000000{0 1}000000101112101?0111021020??00010?0011020000011001001101100000011010000010011101001110111011110?0101000110111120010011100001113111000
	Crocodylus_novaeguineae          10010000100000100010???11?00010??00010??10000010001000?010000000011010010020000000010001110100000010?10000001100001000201000000000100101001002001310002001000001010000100?1111210000201101120000000000000001111110?1?0111021020??00010?00110100000110010011011000000110?????????????????1?0?1????????0??????????????????011100001113111000
	Crocodylus_palaeindicus          1011000010{0 1}000?000?0??1???00000??00010??1000001010?00?????0????00????0{0 1}101??000000010???11010000001??2000?0111000??000?01000000000100101000?0100?110002001000000010000000?011021000?2?1?01120000??001?00???????????????110?1020??00010?0?110100000?10?1001100110????????????????????????1???1???1?10????????1101????????????????????111???
	Crocodylus_palustris             100100000000011?001010110000000??00010??10000010101001?010000010011010{0 1}10120000000010001110100000010?{1 2}0000001100001000201000000000100101000000001010002001000000010000000?{0 1}1102{0 1}000020110112000000001000000101112101?0111021020??00010?0011010000011001001101100000011011000010000101001110?1???1110?01010001101111200??011100001112111000
	Crocodylus_porosus               10{0 1}10{0 1}{0 1}0{0 1}0000{0 1}10001010000100010??00010??10000010{0 1}0100{0 1}?010000000011010{0 1}10{0 1}20000000010001110100010010?{1 2}000000110000100020100000000010010100100{1 2}001310002001000000010000000?11112{0 1}00002011011200000000{0 1}000001101112101?0111021020??00010?00110200000010010011011000{0 1}00110100000100{0 1}00010011102110?1110001010000101111200??011000001112111000
	Crocodylus_rhombifer             1000?00?{0 1}0000010001010011100100??00010??10000010001000?010000010011010010120000000010001110100000010?{1 2}0000001100001000201000000000100101001001001010002001000000010010000?111121000020110112000000000000000101111001?0111021020??00010?0011010000001001001101100000011011000010011101001110111011110001010001101111110??011100001112111000
	Crocodylus_siamensis             10010{0 1}001{0 1}000010001010010?00010??000111110000010001000?010000010011011110120000000010001110100010000?20000001100001000201000000000100101001001001310002001000000011000000?111021000020110112000000001000000101112101?0111021020??00010?00110200000010010011011000000010??000010001001000110?1???1110?01010001101111210??011000001112111000
	Crocodylus_thorbjarnarsoni       101001001000101?0010??????00000??00010??0000001000?000?01100000001???1010120??110001????1?01?00??000?1????00110000100?20?00?0000??10?10?000002001310002001000000010000000?1111200000????011200001?001?0000???1?????????11021020???0?10?0?11020000??10?10?111110?0100110???????????????????????????????????????????????????????????????????
	Dadagavialis_gunai               ?0??????????????1?????????00000??000?0?????00??0?1?100?01000101?0????0021021???????1???????111?01????????????0??????????????????????????0????????2711120000001010000?0?00???0?0?001????0??????????????0??????0????????????3??????????????????????00???????????????????????????????????????????????????????????????????????????????????????
	Deinosuchus_riograndensis        1001?1?02010???02010??1???????0??01??0??100000?000?00001100100000?1??001010001?001010?210?01?100?100?0??111011100????????00?00?00?1?????0000130000300000010?00?001???0000?????0???????1??1????????????00???????????????1002102???000???00100210?11?10001?111???0??010?????????????????0?1???1??????0??????????1?????????????????????10????
	Diplocynodon_darwini             0000?0{0 1}00{0 1}0?001?111?0?010?00000??00010??10{0 1}0012000?000?0020000000????000?100010000010??1110101000000?011?10011000000110010000000??1??0100??010001?300011010000?00110000???11??????0??0??0112011?0?2?000?00?????????????10021020??10010?0011010011??01001011010?00000?010001001??01000000111?1?????1001000000?101110000???????????112100201
	Diplocynodon_deponiae            0?0?????0{0 1}0???0?0??????11?00000??00010??001001?00??000?0120?00000????000?10100001001??{0 1}11??10100000??01??00021?0????????00?0???0???????0???0?0????300?11010000?00110???????1??????0????011120??01?2??00????????????????1002102????0010?0?1???000???0???1?1?0????????????????????????????1???1??????0??????0??101111000???????????0?2101211
	Diplocynodon_hantoniensis        10{0 1}000{0 1}0{0 1}10000000010??????000110000010??0001012000?000?0100000000????00111010{0 1}0000010??1110101000000?01101011100001011001000000000100010000010000030001101010000011000010?01100000011001111201100120000000???1110??1?0?10021020??1001{0 1}000110100100101001110010?10??????00????1??0100000011?21???0??0??????001101111000??????????????1002??
	Diplocynodon_muelleri            10???0?0010?????1???0?????00?010000010????1101?01??000?0100?00100????001?101000000010?2?1????100??0??011?????1?0?01011??10?0000???10?0?0?0?0??00??300??10?0000?00110??00???1100?000????1011200100????00?00?????????????10?2?021???0????0?1????????????0??100????????????????????????????????1?????????????0??101??00????????????????1112??
	Diplocynodon_ratelii             1010?000000?00000???0?0???000110000010??10010010000000?010000010010010011000000000010?11110101000000?0110?002100000011001000000000100000010010001030001101000000011000000?111010000110010112011001200000001001110?11?1110021020??00010?001101000000010010110?0??0????????????1??0100000?11??1??????0??????001101111200??????????????100???
	Diplocynodon_remensis            ?????0????0?????0010??????000110000010??100001?000?000?01000101001???000?111010000010?2111010000000??0??0100110000?011011000000000100010000010001030001?010000000110?000??01??0??00?000{0 1}01120110002000000????1??0????011002100?0??0010?00110100101?00001110010??0??????????????????????????????????0????????????????????????????????1002??
	Diplocynodon_tormis              10000000010?0???0?????????000010000010??1?1101?000?000?0100000100????000000100000001??111101?10??000??1101001100?01?????????0??000?00?0????0?000?03?0?????000??001?0?0000??1??0???????????120?1????????????0?1110??1?011????02???????????1??1?0???????????????????????????????????????????????????????????????????????01??????????????????
	Dollosuchoides_densmorei         1000?0000110000?0?????????00000??00010??1?0001?001?001?0100000000????001002000100?0????????1?????????0???????1?0???00???1??0???0??1?????000?1111?2100120000000011100?0000?01102?000?????01120000??00000????????????????1103?20?10?0??0?00110200000100?100110????0???????????????0?????????????????????????????????????????????????????????
	Eocaiman_cavernensis             ????????????1???001???????0000111000?0?????????????00??????????00????????02000000?0?????1??102?00????????????1????????????0?0??0?????????????1????20000?00000000?10??00111001000000?00??0?12??????1?????????????????????1121021???00???00110100?11????????????????????????????????????????????????????????????????????????????????????????
	Eocaiman_palaeocenicus           ?????????????????000??????????????????????????????????????????????????????????????????????????????????????????????????????????????????????????????????????0?0??????????????????????????????????????????????????????????11101021???0????001101?00???0?001110000????????????????????????????????????????????????????????????????????????????
	Eogavialis_africanum             10{0 1}110{0 1}0{0 1}{0 1}{0 1}000?01?0???0??000000??00000??100001?001?000?0100000?0010000011020001100010?01001111010100?0??1111110000000020100001101110000100001{2 3}011271112000000101000000000?01112000000000011210000000000011???00?0????0?1103030?30?0000?001101000001110000110?0?0?????????????????????1??????????????????????0?????1?????????????????000???
	Eosuchus_lerichei                1?0???0?010000000?????????00000??00000??1?00012001?000?01001000101?0?00010000?0000010?0100?100100010?000?000110000110020100000000?100000000002000370112000000000110000100?01000000001000011200000000000000???0?????????11030?0?21?00?0?00????????????????????????????????????1????11101?1???????????????????????11??????????????????011???
	Eosuchus_minor                   1???????0???????0?0???????00000??00010??100001?001?000?0100000010??0?00010101?1000010?0?00?100100?0?????0?10110000?1002010000010001000000000010003701120000001001100?0000?01100000000000?112?000??000?001??0?1??0??01111103120?21?00?0?0011010000??00000110010?00????????????1??0001?11?1???1??????0??????0?0100110????????????????1010???
	Eothoracosaurus_mississippiensi  101??00001{0 1}????01?????0???00000??00000??1?0001?001?000?01?00?01?0????00010010?100001????0??1?1????????????1?0100?00000??10000??0?010000000001200027?1020000001010000?000??0?000000??0????112?0?01?000?000????0?????????1003030?2??0????0?1001?001??10?0??1?010??????????????????????????1???1?????1???????00????????????????????????000???
	Euthecodon_arambourgi            1001?0000000????0?????????00010??00010??0?00012101?000?01000000001101001?021010000010??1110100000010?1??0000110010100020100000?0????????00001?0012700020000??000?11??0?0????0?2000?02011???????????????0?0???1?????????11?????????????????????????????????????????????????????????????????????????????????????????????????????????????????
	Gavialis_browni                  ?0???000111?0?1?1?????????00000??00000??100??1?2?1?100?1100010?0?????002?021????0001????0010?11??1????????111100?00000?01??0??????????010?????????701120000001010000?1100?01010?001?0???011210?0??0???10??????????????????????????????????????????????????????????????????????????????????????????????????????????????????????????????????
	Gavialis_gangeticus              10{0 1}010{0 1}00110{0 1}{0 1}00200101000100000??00000??11000122010101?110001010000000021011001100010002001013110100?00001111100000000001000011111101001000014111270112000000101100001100?01010000100000011210001?000010110000110?01?201103040?31?0100?01110210000201000011000?0000010010000010000111111110110100010000110000010110010010100000010210?0000
	Gavialis_lewisi                  ?0???000000?0111??1??????????00??00000?????????????10???100010?00??0?0021???001000010???0010?3110100?00001111100?000000?1000011011111001??????????7??12???000101?00000?00?011100001?00?0011212001?30101011?????????????1?????0??1?01?0?01110?1000020100001?0???0??????????????????????????????????????????????????????????????????????????
	Gavialosuchus_eggenburgensis     100?1000111????00?????????00000??00010??1?0001?001??00?10000100?0????001?02100000001????1?01110001????1???101100?????0??10000000001000??0??03101?2411120000?00?10100?000?????0?????0200???????????????0?????????????????????????????????????????????????????????????????????????????????????1?????????????????????????????????????????????
	Glen_Rose_form                   ?????0?0010?10110?????????000010000000??0000000000?0111?1200000001?0?1010000000000100?0?110100000????????100??0?0?????????0?0100000000100?0000001?00000010000000010000000?010000000010?0010000001?00000?1??0?1??0??????0102120?20?0000?000???????1??????????????00??????????????????????????1?????????????????????????????????1???????????
	Globidentosuchus_brachyrostris   ???????0100???????????????0000???00010??10000??01??001?0??10010?0????000112102001001???????1?200?00??????????1?0?????????0???????????????000??00002?00010?0100???????001110???0???????????12???????????????????????????11021001??11????0?120100111??0?0??10001?111????????????????????????????????????????????????????????????????????????
	Gnatusuchus_pebasensis           00???0?0000???0?0?????????0?000??100?0??1?0??01010?0????1?0001000????0000120020010011??????1??0??????0???????1?0?010120??00?001000100010???0??000?000001000100?????1???????0??0??00???0001120100001100?10??????????????0100?20?1??0????00120?00111??0001?1100??0??????????????????????????????????????????????????????????????????????????
	Gryposuchus_colombianus          ?0???0?00???0???10?0??????00000??00000??1100012001?000?0100010000????0021011001100?10?0200100311110??0??011?0200000000001000011101111001000?2211?2701120000??101000000100?011100000?0?0?0?12?????????0?0???0?00?0??01001103030?20?001??0011?1?000000?0000111?0??0000100???????????????????????????????????????????????????????????????????
	Gryposuchus_croizati             ??11????1??????11?????????00000??000?0??100001??01??????????????0?????02100?1?1?00?1????00?113??0????????1???1???????0??1??0??11??111???010?1?01??7?1120000??1????????????????????1???00?11???????????1?1??????????????1103030?21?0????00?????????????????????????????????????????????????????????????????????????????????????????????????
	Gryposuchus_neogaeus             1?1110?00110???0?10???????00000??00000??1?00012101????????0??0???????002?0??0?1?0001???2???????????0??????1102?00????00?1?00011111111001000?2211?27?1?20000001?????????????????????????????????????????01????????????????0???????????????110100?0??0?0?001?0???0??????????????????????????????????????????????????????0???????????????????
	Gryposuchus_pachakamue           ?00010?0111?{0 1}0??101???????00000??00000??1?00012001?000?0100010100????001101000110001????0011?1??110??000??1?01000?0000?010?0?01101111???011?2111?2711120000001010000?0100?0???0???100?000112???0??000?101????0?????????1103030?20?0?00?001111000002010100111???0??????????????????????????????????????????????????????????????????????????
	Hassiacosuchus_haupti            {0 1}01??000?10?????00100??11?10000??00010??000??01010?001?01201010001?0?000?010??0000010?21110101000000?01?1100110?0???1???0?000??0???????????????0??2000010?0100?00??10?????0????????????????????????????????????????????11??2?0?????000?0?1?010101??010??0100???????????10???????????????1???1??????0??????00???111?0???????????????3111111
	Hylaeochampsa_vectiana           ?0???0?1000?00?1??????????00000??00000?????????????1100?120101000????0011?01001001000?0?00??10?00?0??????10110010????0??0110110000100010??????????60??0???0?0?000100011?0?01?12?0100?0??0?12?0001?0000010????10?0?????????????????????????????????????????????????????????????????????????????????????????????????????????????????????????
	Iharkutosuchus_makadii           0010?0?01???00?00?????????00000??00010??1000001011?1100?12010010?????0?010?10100200?????0??????00000?01???00?0010??0103001101?100?000?00???03300016001010?020000011001000?01112001000?0?01120001??00000101???1????????0?104110?1??0?00?000????0011?00?00000000????????0???????????????????????????????????????????????????????????????????
	Ikanogavialis_gameroi            ?0???010111?0??02?????????00000??00000??1?0001?101?000?01000?0100????00110110?1?0001??0?0010?31??????0????11?1?0?????0??1??0?1?1?0??1???0????501?2701120000???010000??100?0?0000001?0?000112???01?000?0?11??????????????1?3040?30????????1??????0????????1????????????????????????????????????????????????????????????????????????????????
	Isisfordia_duncani               1000000001000000????0??10?00000??00010??1?00001010?001?0100100000????0000010000000110?01000101100000?000??0011?00??0000000000000000001002?0032000070010100200000001000000??10000000?????010000000000000?00????????????????3???????0????0?1101000???01????00????????????1?0??????1100??1011??1???0?00??????000??10010?0???????????102111100
	Jiangxisuchus_nankangensis       10???0000100??1?0?????????0000100000?0????00001000?000?0100000000????000?10101000001??0111?1?00??010?000?00011?000?00?2?1000000?00?000??0?00110000100?10010000?002?000000?11?000000???1?01120010010000000??????????????11021020??10?10?001?01???00??????????????????????????????????????????1????????????????????????????????????????11???
	Kambara_implexidens              ?000?0000000?0?0010???????00000??00110??1?00001001000???100000000????001?020010000010?01110100000000?000000011000000010?100000000010000?0000010013100020010000?????0?0?00?011010100000010?120000002?11000????1??0??1?01?1021020??000???00110100?00?0?000?1?0110000???1????????????????????????????????????????????????????????????????????
	Kambara_murgonensis              ????????????????0?????????00000??001?0??1?0000100???00?01000000?0????001??2001000?0?0???1??1?00??0???100??0011?0?????10??0??????????????0?0?????????0?????????????????????????????????????12????????1??????????????????11???12???0???????1??1?0????0?1??????11????????????????????????????????????????????????????????????????????????????
	Kambara_taraina                  ???????0{0 1}00???1?0?????????00?00??00110??1000001001?000?01000?0000????000?12101000001???????1?000?0???1????0021?00??0010010000??000100?0?00000?00121000200?0000?00100?0000?01110??00?????01120??0??2?1100?0?????????????1102102????00???001?01?00?01001???110??????????????????????????????????????????????????????????????????????????????
	Kentisuchus_spenceri             ?00??0?0{0 1}1{0 1}?00?000????????00000??00000??1?00001001?001?01{1 2}0000100????0011020001001010???1001?0000?00??????111100??????????0??000001000??0000?1011210012000000001?100?0000?011020000?2???0?12???0????100?0?????????????????????????????????????00???0011001?100?0??????????????????????????????????????????????????????????????????????????
	Kuttanacaiman_iquitosensis       ?000?0?000???01?0?????????00?0110000?0??1?00001010?0??????0001000????0000121????1?011?2????1?????????0???????1????10121??000000000?000?????00?000?200001000100?00??10?????00??0???01??0001120111??1100??0??????????????1??2?121???00?????1??1????????????1?0??????????????????????????????????????????????????????????????????????????????
	Leidyosuchus_canadensis          1010?000?10000001?1???????000010000010??00000110000000?010000000010000010101001000010?011101000?0000?00101001100001011000001000000100010{0 1}0001000033000000000000000{0 1}0{0 1}0010?01100000000000011200100020000000???11010?001?1002100?0??0000?00110100110101?01?10000?00?000????0???????????????????????????????????001??????0?????????????1111??
	Lohuecosuchus_megadontos         0010?0?00000100?0??0??????000010100010??0000001000?000?111??0?100????0011111??000{0 1}00??011001000000010100?10011010??010301010000?00?00?10000001001120000000000000020000000?0111200000??10011200?01?00000000???1?????????11021020??10?10?000????0000000?1??11010?00???00????????????????????????????????????????????????00??????????????????
	Maomingosuchus_petrolica         1000?0{0 1}00{0 1}0??0??0?0?0?????00000??00010??1000011001?000?01000000001???001102?000000010?01110100000100?000??0011000??00??010000000001000010010?001?310112000000000110000{0 1}00?0110000000201001120000??30000000???1??0????0?110?020?2??00?0?0?1202000001?1?100110????000000????????00111000001???1?????????????0??001??1?????????????????1011??
	Mecistops_cataphractus           100110000000001000111101{0 1}100000??00010??10000110010000?010000000011010000020010000010001110100000010?10010001100001000201000000000100101001011011310002000000001010000100?1{0 1}1111101020110112000000000000001101111001?0111021120??10010?001102000000100000110110010001101001001000110100011011101111000101000110?111200??0111000001121110?0
	Mekosuchus_inexpectatus          ??00???????????0?010??????????0??00010??0?0001?00???0???120101?021???101???10????00?????1??000000????1????0021?????0010??0?0??0?00?000?????00?000?????1???0??0?????????????1????????0100???????????????0???????????????01021120???0010?1010100110??000?10000110001?0110?????????110010??11??1??????0??????????????????????????????????????
	Mekosuchus_sanderi               ?????0?0?00????0???????????0??0????010????????????????????01??1?2????101??20010000110?0?1??100000????1????012?00?0?0010010?0??????????????????????100?1?010?001???????00????????1???0100???????????????0??????????????????????????????????????????????????????????????????????????????????????????????????????????????????????????????????
	Mekosuchus_whitehunterensis      ?????????????????01????????0??0???0???????????????????????010??02????001???0?????????????????????????????????????????????????????????????????0????100?1?010??01???????0????????????????????????????????????????????????01021120???001??10101011101?0?0??????10?000??110???????????????????????????????????????????????????????????????????
	Melanosuchus_niger               00010000100011100010100111010011100010??10000010100001?00{1 2}000100011000010120020010011?21110101000011201?11001100011012111000000001100010010001001020000100000000000100010?00000000011000111201110110100000100111{0 1}?0??0011021021??00011000120100111?0000111000111110110110111001111001?001?111???0110210100011101111000??1011000100231112?1
	Moroccosuchus_zennaroi           ??1100?0{0 1}11?????0000??????00000??00010??1000001001?001?01000000001???001?0211?0001010?011001000??010?00010101100011000??1000000000100??100?00?011?1000200?0000?01100?0000?01???????02?1?011200001?001000?????0?????????1102120?1??000??00110200000?100???10000?0????????????????????????????1?????10????????????????????????????????111???
	Mourasuchus_amazonensis          1110?0100??0??????????????000010101011001?0?01?011?0100?121101000????002?12002001111????1?010300?00??01????011001110100110010??01110????0010??00????0001??0?00?0?0110??10?00?00??0?0000?0112????????0?00?0?1??1110?????11?3?02???10????0?1202?0???????0?????011???????????????????????????????????????????????????????????????????????????
	Mourasuchus_arendsi              ?1???0?0?00???1{0 1}2?????????000011101011001?0101?011?01?1?121101000????002?12102001{0 1}11??211?01?30??001101?110011000110100110010000111010??0000?30003??0001??0??0?000?1??010?1?100?000???0?01120??????????00??001113211?01??030??????0????0?1????0????????????0????010?1????11???110???100?1???1?????????????01???????????1??????????????????
	Mourasuchus_atopus               ?????????????10??1?01?????00?011101?????1?010???1??0????1?1101000????002????????????????1?0103000????????????????????????????????1?010?0?0?03?000??1?001??0??000??11???10??01?00?0??0000011202110?11100?0??????????????1103002???100?10001??10011020100111100111??????????????????????????????????????????001101??1110????????????????????
	Navajosuchus_mooki               0?0???????0?????000??011??000010000010??0?00001000?000?0120110000????000?{0 1}{1 2}0000000010?2?110101000????0??110011?????012111000?0000?1000?01??002000320000100010000010?00010???110000012000??12?0?10?10???0?????1?????????1111210?1??101100011100011000100??1???0??010001???????????????????????????????????????10111??????????????????1?????
	Necrosuchus_ionensis             ??????????????????????1?00??????????????????????????????????????????????????????????????????????????????????????????11???????????????0????????????????????0?0??????????????????????????????????????????????????????????11021021??000???00???????????????????????????????????????????????1???1???0?????????01?101111100??????????????111???
	Osteolaemus_tetraspis            1010000000000{0 1}10001{0 1}1011{0 1}000010??00010??10010000000000?01000001001101001002000001001?001110101000010?200000021001010002000000000001000100011010002100020010000000211{0 1}00110111020000120110112000000301000000101110?11?0111021020??10010?001101011000000100110110000001101000001000010000011011101111000102000?101111110100111{0 1}1000102111100
	Paleosuchus_palpebrosus          1000?00000?00110001010111110000??00010??10000010000000?0100{0 1}000001100001002101002001?1??110102000011101?1100200001101211100000000010001001111{0 1}00?320000101100000111100010?011000000110001112001100110000001001110?01?0011021021??10012100120101111?00001110000?111010010011110110000100110121???0110010121011101111110??101111110022111211
	Paleosuchus_trigonatus           10{0 1}000{0 1}000?00{0 1}10001000111100000??00010??10010010000000?10001000001000001002101002001?1??110102000011101?110020000{0 1}101211100000000010001001111000?320000101100000111100010?011000000110001112011100110000001001110?01?0011021021??10012100120101111?00001111000?111010010011110110000100110121???0110?10121011101111100??101111111022111211
	Paratomistoma_courti             ?????0?0010????0??????????00000??00000??????????????00?010001010?1?0?001??2000100001??011??????????0????1?1?1??0??????????0?0000001000????????????????2???0??????????????????????????????????????????????????01010???11??????0???????????1?01000???00010?1?000?0??????????????????????????????????????????????????????????????????????????
	Penghusuchus_pani                10??00?0111?00100????0001100000??000?0?????00????1?001?01200000001???000102?????0?01????0101?00001????????1111000?1??0201000000?001?0001??????????501120000000010100?0000?0100000000????001213001?00100000???011???????1100130?20?00?0?0012?000?00????0?????10?0???????1000??11?0?1111011??211??0110??????0??011110010??????????????000???
	Piscogavialis_jugaliperforatus   1011?000101000002?0???0???00000??00000??1?00012101?00?????0?101001???0001020001100010?01001111101010?00000110200000000301000011111111?010?0?1501?271112000000101000000100?01111000100000011210?11?2?0000?1??000?0????0?1103040?21?00?0?0011010001010???????1???0?????0?????????????????????????????0?0??????1???????????????????????001???
	Planocrania_datangensis          101??0?0?10?????1?????????10000??00010??0?00001001?0??????0000000????001?00000000001??011101?00000????????0???0???0???????0?00?0??1??0?????02?00??3000100?2000?0?100?0000?????????????????12?0????????0????????????????110???0????00??????????????????????????????????????????????????????????????????????????????????????????????????????
	Planocrania_hengdongensis        1????000?00????1???0?????????00??00010?????????????0??????0000000????000???000000001??011??1??000?????????0???0???00010?1?00???0?????0???????1????300?000?2000???10000?0?????????????????112??????????00???????????????110?1120??10???????????????????000110?0??????????????????????????????1?????????????????????????????????????????????
	Portugalosuchus_azenhae          ?0???0?0010?00???01???????????0???0010?????????????1????1?0??01001???0001?0100000001??00001101000100????010???????????????0??0?0??1????0???????????0??????000?0???1000000?01000000?00???0?12?0001?00000?1?001?0?0????11????????????0?0?0010??00?000??????????????1???00???????????????????????????????????????????????????????????????????
	Procaimanoidea_utahensis         0?00?0?0?100?0??0?0???????10000??00010??0?00001010?0100?120100000????0000120000000010??11101010000???0??1?001100010012111000000000?0001000000100002000010110000????0?1?10?010000000?0?0?011200010?10000000?????????????1110200?0??000??0?11110000???1001010000???10000????????????????????????????????????????????????????????????????????
	Protocaiman_peligrensis          ?????0?0110????????????????????????010???????????????????????????????0?1??00000010011??11?0?????????????1100110001?01111100000?0???????????????????????????????????????????????????????????????????????0??????????????????????????????????????????????????????????????????????????????????????????????????????????????????????????????????
	Purussaurus_brasiliensis         10000110010011?000?01?????01000??10020??1000001110?0110?1210010001???0010121020010010?211101020000?11011110011100?001211100000000110001000001200022000010?0?00?0?1???0010?00??0???0??000??1????????????0???????????????11001021??0000100012010011??010?1110000?1????????????????????????1???1?????????????1?1101????????????????????111???
	Purussaurus_mirandai             ????????????0???0?????????01000??10020??1000001110??101?1110010?0????001012001??1001????1??1??0000???0???1???1?0?????????????????????0??00000200?2??0001??0000?????1?0010?00??0???0???0?111202?10?????0????????????????11?2?02????0?0??001202?0????11?01?100??????????????????????????????????????????????????????????????????????????????
	Purussaurus_neivensis            10000010000001100?001?????000010000020??1000001010?0110?1210010001???001012001001001??2111010200001??011110011100100121110000000001000100?00?10000200001000?0000010100010?001000000100001112020101111000001001110??1?0???????????????100?120100111?1?001?10000?11?01?01??10100110000000?101?1?????????????0?11????????????????????????????
	Quinkana                         ??11{0 1}???????????0?????????{0 1}0010??00?????0000001001000{0 1}?01?0?00??0?????????????????????0?1??100010?????????00???0????????????????????????0??00{0 1}0012{1 3}001{0 1 2}{0 1}0{0 1}{0 1 2}0{0 1}000?2???0000???0?00000?2011???????????????????????????????11??102???10??????????????0????????????????????????????????????????????????????????????????????????????????????????
	Shamosuchus_djadochtaensis       ?0??0000010???01??????????00000??00000??0??????000?0101?100000000????00110011?0000110?00100100000001001??100?101?000????1000000000000010??????????0000010?0?00?101?0?1????01????????????010000001?00000?1?????0????????????1?0?????01??0?0????1?1??00????000?????????????0??????01?0??1?11??1??????1???????????111??????????????????1?01??
	Siquisiquesuchus_venezuelensis   10?????0?11???????????????00000??00000??1?0001??01?????????????????????110?????100?1???????1?1???????????????2?00?0??03?1??0??11?11???????????????7?11200?0??1?10000?1?????1?10???????????12??????????00???????????????1103040?30?0?????0?????00????????0111?????????0????????????????????????????????????????????????????????????????????
	Stangerochampsa_mccabei          0000?0000100000?001?0??1??00000??00010??1?00101011??101?120100000????0000?1001000001??2111?10101?0010011?10011?0??1??111100000??00?000?02000020003200001000100000001?1110?00010000012?00011200110011000000???????????0?1101110?0??1001000110100011??100??10?00?010100???????????010000001???1???0???????001??101111100??????????????0111??
	Thecachampsa_antiquus            ?0?1?0?0101?????0?????????00000??00010??100001?001?001?0000010100????00110201?1000010?010?0111001??0??????10?1?00??????????????0????????0000120002101120000000010000?0?00?0?0?2000002001??12???????????????????????????1102020?20?00????0?????????????????????????????????????????????????????????????????????????10?0??????????????001???
	Thecachampsa_sericodon           100??0001100000?0?????????00000??00010??100001?001?001?1000010100????00010101?1000010?01010111001110?010101011000102?02010010000001000010000120102101120010??011000000100?010120000020010112130000000000010?00110????1?110??20?20?0??????1?01?00????0?????????????????????????????????????????????????????????????1?????????????????00????
	Theriosuchus_pusillus            ?0???0?0?10??00?0??????1??00010??00000??0000000000000???000001000????10100010?0000100?111111000000???01?1?0011??0??00030101000000?000010???030000030000000100000000100100?01??1??????0??01001000000000000????1?????????1102210?20?000??000????1101?010???000????????????????????????????1???0???0?????????0??00?11???????????11????010011?
	Thoracosaurus_isorhynchus        1000?000011?00?11?????????00000??00000??1?0001??01?000?0100000010????0011001000000010?00000111110100?000??10110000?0003010000000011000000000130102701120100000010000?0100??1?0??????????0?1210001?00000?0??????????????????????????????????????????????????????????????????????????1?1??????1????????????????0?0????????????????????0?????
	Thoracosaurus_neocesariensis     ??11?0?0{0 1}11????0??????????00?00??0?000??1?000???01??00?0?00??????????00??001001000010??0????????????????0?1011???0?000????0?0?010010000?????????????11????????????????????????????????????1????01???0??0?????0?????????????????????????????????????????????????????????????????????1?1??????1????????????????0?0??????????????????????????
	Tomistoma_cairense               ?0???000001?0000??????????00000??00010??100001??0??00?????0?0??00??0?00110200?0001010??10?0100100????0????00120000?001001000000000100001??????????711120000?0001000000100?11?0??????0???01121000??00000000???0???????????030?0?20?00?0?001????00???0001?011010?0??????????????????????????????????????????????????????????????????????????
	Tomistoma_dowsoni                ?00?10?0010????00?????????00000??00000??1000012001?000?01000101001???001?020000000010?01???????00?0???????1111000????????00?0000011100??0????101?3711120000??101?00??0100???1????00????1????????????????1???000?0??1??????????????????????????????????????????????????????????????????????????????????????????????????????????????????????
	Tomistoma_lusitanica             1001?000010?????0?????????00000??00010??100001?001?000?11?00?0100????00110211???0001??010?01?100111??01???101200?01??02010?000?000100?010000120112111?200?0000?1??00?01???01???????0????0112030000000?0????????????????1102020?20?00???0012?10000??00?0??110????????????????????????????????????????????????????????????????????????1?????
	Tomistoma_schlegelii             100110001{0 1}0000100{0 1}01000{0 1}{0 1}100000??00010??10000120010001?01000000001{0 1}010011020001001010001110100000100?00011001100001000201000000000100001001012011310012000000001010000000?110000000020110112100000000000000101101001?201103030?20?0010?00110200000200010011000?00000000100000100001010011?011101011000001000110111110001011100000022101000
	Toyotamaphimeia_machikanensis    10100000000?000000010010??00000??00010??1?00012001?000?0100000000????0010021??1?0001????0101100001?0?0001?1011000?1??0201000000001110001001000010350012000000000?00??0100?01000000002011?1120??01??0???00????????????????0???0?20?0000?001?020000010000?011000?0???????1001001??111111111?0111001110??0010001101110010??????????????000???
	Trilophosuchus_rackhami          ??????0?010?0?10?????????????00??00010?????????????1??????0100?011?0?1011?21011000110?01111100000010?1??000011000110010000000000000000??0??????????0?0????0??01??1000?011001112?000001100112??0?????0?0?00?101110?01?01???????????????????????????????????????????????????????????????????????????????????????????????????????????????????
	Tsoabichi_greenriverensis        {0 1}0{0 1}??000?00????????????11100000??00010??0?1000100??000?0110100000????001?12101001001????11?1?1???????01???00?1?????????????????????????????01?000???0??1??0?0??????????????????????????????????????????????????????????11?21021???0????001????01???????1????????????????????????????????????1?????????01??????????????????????1??0?2100111
	UCMP_39978                       ??100??????0011?0?????????0100???0??????1?00011000??111?0???0???0????????0?????????????????102000??????????????????01211?0?0???????????001000100132000010000000001010?010?001000000?1000?1120001??11000???????????????????????????????????????????????????????????????????????????????????????????????????????????????????????????????????
	Ultrastenos_willisi              ?????0?0100???10???????????????????010????????????????????????????????01??20010000010?11?????????????1000?002100000001001000000000100001???????????0??????0?0??????0??????01????????????01110010??1?11?0???101110?0??01???????????0????0?101?110???00?1??100?????????????0?????????????????????????0??????????????????????????????????????
	Voay_robustus                    101000001000000000100?1??100010??000211100000010000000?0100000000110111101{1 2}0010010010?01110101010010?10?00001100101000201000000000100001000001000010002001000000010000000?111020000020110112000?00301000001101111001?0011021020??10010?001101010001100100110110100?0110???????????????0?1???1???01?0??????001101111100??????????????1?????
	Wannaganosuchus_brachymanus      000??0?0110?????0???0??11100000??00010??100010100??0101?120101000??0?000?110????0001????1?01?1???0????????0011?0??1????????0???0???????000000200032000010?0100?0000??1010???0100000???????1?????00?0???00??????????????1101210?0??0?0100?12?1?00???????1?????0???????????1??????????????1???1???0?10????000??101110000??????????????11????
	Wannchampsus_kirpachi            ???????0010???100?????????00000??00000?????????000?0100?1?0000?00????10000010100001???0111011000000??{0 1}1??10021?0???01?2?1000000000000010???????0??000000100000????00000???01000?000??0??010000001?0000001??????????????01?2?20?20?00???000????0????00??10000????????????????????????????1???1??????0?????????1??11????????????????????????

;

END;
BEGIN ASSUMPTIONS;
	TYPESET * UNTITLED   =  unord:  1- 330;

END;

BEGIN MESQUITECHARMODELS;
	ProbModelSet * UNTITLED   =  'Mk1 (est.)':  1- 330;
END;

Begin MESQUITE;
		MESQUITESCRIPTVERSION 2;
		TITLE AUTO;
		tell ProjectCoordinator;
		timeSaved 1736947749175;
		getEmployee #mesquite.minimal.ManageTaxa.ManageTaxa;
		tell It;
			setID 0 605638905944700006;
		endTell;
		getEmployee #mesquite.charMatrices.ManageCharacters.ManageCharacters;
		tell It;
			setID 0 7342668432594413242;
			mqVersion 370;
			checksumv 0 3 1252465728 null  getNumChars 330 numChars 330 getNumTaxa 147 numTaxa 147   short true   bits 2305843009213694207   states 255   sumSquaresStatesOnly 454816.0 sumSquares -9.361722617407597E20 longCompressibleToShort false usingShortMatrix true   NumFiles 1 NumMatrices 1;
			mqVersion;
		endTell;
		getWindow;
		tell It;
			suppress;
			setResourcesState false false 100;
			setPopoutState 300;
			setExplanationSize 0;
			setAnnotationSize 0;
			setFontIncAnnot 0;
			setFontIncExp 0;
			setSize 970 464;
			setLocation 412 315;
			setFont SanSerif;
			setFontSize 10;
			getToolPalette;
			tell It;
			endTell;
			desuppress;
		endTell;
		getEmployee  #mesquite.charMatrices.BasicDataWindowCoord.BasicDataWindowCoord;
		tell It;
			showDataWindow #7342668432594413242 #mesquite.charMatrices.BasicDataWindowMaker.BasicDataWindowMaker;
			tell It;
				getWindow;
				tell It;
					setExplanationSize 30;
					setAnnotationSize 20;
					setFontIncAnnot 0;
					setFontIncExp 0;
					setSize 870 392;
					setLocation 412 315;
					setFont SanSerif;
					setFontSize 10;
					getToolPalette;
					tell It;
					endTell;
					setActive;
					setTool mesquite.charMatrices.BasicDataWindowMaker.BasicDataWindow.arrow;
					colorCells  #mesquite.charMatrices.ColorByState.ColorByState;
				tell It;
					setStateLimit 9;
					toggleUniformMaximum on;
				endTell;
					colorRowNames  #mesquite.charMatrices.TaxonGroupColor.TaxonGroupColor;
					colorColumnNames  #mesquite.charMatrices.CharGroupColor.CharGroupColor;
					colorText  #mesquite.charMatrices.NoColor.NoColor;
					setBackground White;
					toggleShowNames off;
					toggleShowTaxonNames on;
					toggleTight off;
					toggleThinRows off;
					toggleShowChanges on;
					toggleSeparateLines off;
					toggleShowStates on;
					toggleReduceCellBorders off;
					toggleAutoWCharNames on;
					toggleAutoTaxonNames off;
					toggleShowDefaultCharNames off;
					toggleConstrainCW on;
					toggleBirdsEye off;
					toggleColorOnlyTaxonNames off;
					toggleShowPaleGrid off;
					toggleShowPaleCellColors off;
					toggleShowPaleExcluded off;
					togglePaleInapplicable on;
					togglePaleMissing off;
					toggleShowBoldCellText off;
					toggleAllowAutosize on;
					toggleColorsPanel off;
					toggleDiagonal on;
					setDiagonalHeight 80;
					toggleLinkedScrolling on;
					toggleScrollLinkedTables off;
				endTell;
				showWindow;
				getWindow;
				tell It;
					forceAutosize;
				endTell;
				getEmployee #mesquite.charMatrices.AlterData.AlterData;
				tell It;
					toggleBySubmenus off;
				endTell;
				getEmployee #mesquite.charMatrices.ColorCells.ColorCells;
				tell It;
					setColor Red;
					removeColor off;
				endTell;
				getEmployee #mesquite.categ.StateNamesStrip.StateNamesStrip;
				tell It;
					showStrip off;
				endTell;
				getEmployee #mesquite.charMatrices.AnnotPanel.AnnotPanel;
				tell It;
					togglePanel off;
				endTell;
				getEmployee #mesquite.charMatrices.CharReferenceStrip.CharReferenceStrip;
				tell It;
					showStrip off;
				endTell;
				getEmployee #mesquite.charMatrices.QuickKeySelector.QuickKeySelector;
				tell It;
					autotabOff;
				endTell;
				getEmployee #mesquite.charMatrices.SelSummaryStrip.SelSummaryStrip;
				tell It;
					showStrip off;
				endTell;
				getEmployee #mesquite.categ.SmallStateNamesEditor.SmallStateNamesEditor;
				tell It;
					panelOpen true;
				endTell;
			endTell;
		endTell;
		endTell;
end;
