# Supplementary material for: Expanded phylogeny elucidates Deinosuchus relationships, crocodylian osmoregulation and body-size evolution
Source: Commun Biol. 2025 Apr 23;8:611. doi: 10.1038/s42003-025-07653-4 (PMC12018936; doi:10.1038/s42003-025-07653-4)
Supplement: Supplementary file 4 — Supplementary Data 2 [file 42003_2025_7653_MOESM4_ESM.zip]

Archive with 31 entries (27 files):
- Supplementary Data 2/
- Supplementary Data 2/1. R Code - time scaling/
- Supplementary Data 2/1. R Code - time scaling/.RData
- Supplementary Data 2/1. R Code - time scaling/.Rhistory
- Supplementary Data 2/1. R Code - time scaling/alligatoroidea tree, 20 trees, mbl method.tre
- Supplementary Data 2/1. R Code - time scaling/alligatoroidea tree, 20 trees, mbl method.txt
- Supplementary Data 2/1. R Code - time scaling/Script – time-scaling Alligatoroidea tree.R
- Supplementary Data 2/1. R Code - time scaling/taxon ages.txt
- Supplementary Data 2/1. R Code - time scaling/topology2.tre
- Supplementary Data 2/2. R Code - body size/
- Supplementary Data 2/2. R Code - body size/.RData
- Supplementary Data 2/2. R Code - body size/.Rhistory
- Supplementary Data 2/2. R Code - body size/alligatoroidea tree, 20 trees, mbl method.txt
- Supplementary Data 2/2. R Code - body size/BayesModelS_v24_modified.R
- Supplementary Data 2/2. R Code - body size/crocs_data.csv
- Supplementary Data 2/2. R Code - body size/data.csv
- Supplementary Data 2/2. R Code - body size/dataname.csv
- Supplementary Data 2/2. R Code - body size/defaultpredictions.csv
- Supplementary Data 2/2. R Code - body size/modelChecking.pdf
- Supplementary Data 2/2. R Code - body size/modelIndicator.csv
- Supplementary Data 2/2. R Code - body size/outputBayesianModel.pdf
- Supplementary Data 2/2. R Code - body size/phylogeny.phy
- Supplementary Data 2/2. R Code - body size/result.csv
- Supplementary Data 2/2. R Code - body size/ResultsCrocs_estimates.csv
- Supplementary Data 2/2. R Code - body size/Script - body size estimates.R
- Supplementary Data 2/2. R Code - body size/TL_data.csv
- Supplementary Data 2/2. R Code - body size/TL_tree.tre
- Supplementary Data 2/3. Data and Results/
- Supplementary Data 2/3. Data and Results/Body-size_states_reconstruction.nex
- Supplementary Data 2/3. Data and Results/Table S1.xlsx
- Supplementary Data 2/README.txt
