# Supplementary material for: Expanded phylogeny elucidates Deinosuchus relationships, crocodylian osmoregulation and body-size evolution
Source: Commun Biol. 2025 Apr 23;8:611. doi: 10.1038/s42003-025-07653-4 (PMC12018936; doi:10.1038/s42003-025-07653-4)
Supplement: Supplementary file 4 — Supplementary Data 2 [file 42003_2025_7653_MOESM4_ESM.zip › Supplementary Data 2/1. R Code - time scaling/alligatoroidea tree, 20 trees, mbl method.tre]

(Bernissartia_fagesii:30.01845342	((Pietraroiasuchus_ormezzanoi:5	Pachycheilosuchus_trinquei:5.843315118	Shamosuchus_djadochtaensis:34.86791924	(Acynodon_iberoccitanus:25.2079808	(Acynodon_adriaticus:11.26023676	Iharkutosuchus_makadii:5):5):20.58389423	(Agaresuchus_subjuniperus:21.63545121	Allodaposuchus_precedens:17.77430349	Arenysuchus_gascabadiolorum:21.28492114	(Lohuecosuchus_mechinorum:8.121056946	Lohuecosuchus_megadontos:5):5):28.48165827):34.44314854	((Borealosuchus_griffthi:17.85393856	Borealosuchus_sternbergii:13.58723196	((Borealosuchus_formidabilis:13.25858435	(Borealosuchus_acutidentatus:5	Borealosuchus_wilsoni:15.40214608):5):5	(Diplocynodon_remensis:10.62313049	(Diplocynodon_darwini:16.76728771	(Diplocynodon_hantoniensis:22.18481246	(Diplocynodon_deponiae:5.373841974	Diplocynodon_muelleri:23.92872523	Diplocynodon_ratelli:23.52033571	Diplocynodon_tormis:5):5):5):5):9.252706424):5):63.55145249	(Leidyosuchus_canadensis:66.09084496	((Deinosuchus_riograndensis:5	Deinosuchus_schwimmeri:8.586355611):52.2680819	((Planocrania_hengdongensis:11.87843505	(Planocrania_datangensis:5	(Boverisuchus_magnifrons:9.636878803	Boverisuchus_vorax:5):8.092657091):5):61.83822196	((Prodiplocynodon_langi:50.71066348	Asiatosuchus_germanicus:73.40384521	(Brachyuranochampsa_eversolei:70.67009915	(Crocodylus_affinis:10.02647005	Crocodylus_depressifrons:5):57.63199685	(Crocodylus_megarhinus:81.64331251	(Trilophosuchus_rackhami:41.36093263	Australosuchus_clarkae:28.74874428	Kambara_implexidens:5):55.46253375	(Dollosuchoides_densmorei:58.20785655	(Thecachampsa_antiqua:88.39600768	((Toyotamaphimeia_machikanensis:10	(Tomistoma_schlegelii1:5	Tomistoma_schlegelii2:5):5.702659211):85.25329798	(Maomingosuchus_petrolicus:43.31605992	((Eosuchus_lerichei:7.304031553	Eosuchus_minor:5):23.56512725	((Eothoracosaurus_mississippiensis:5	Thoracosaurus_macrorhynchus:6.865899072):5
(Bernissartia_fagesii:27.77397233	((Pietraroiasuchus_ormezzanoi:5	Pachycheilosuchus_trinquei:5.436814817	Shamosuchus_djadochtaensis:44.10750406	(Acynodon_iberoccitanus:21.90884242	(Acynodon_adriaticus:7.829623097	Iharkutosuchus_makadii:5):5):20.67352426	(Agaresuchus_subjuniperus:24.13291105	Allodaposuchus_precedens:22.44424238	Arenysuchus_gascabadiolorum:24.33859752	(Lohuecosuchus_mechinorum:15.48615515	Lohuecosuchus_megadontos:5):5):24.93394405):34.71356688	((Borealosuchus_griffthi:19.5470826	Borealosuchus_sternbergii:18.56428158	((Borealosuchus_formidabilis:17.70454214	(Borealosuchus_acutidentatus:5	Borealosuchus_wilsoni:17.1487452):5):5	(Diplocynodon_remensis:9.326580589	(Diplocynodon_darwini:17.46241918	(Diplocynodon_hantoniensis:22.01607585	(Diplocynodon_deponiae:9.646059958	Diplocynodon_muelleri:20.33505981	Diplocynodon_ratelli:19.62360559	Diplocynodon_tormis:5):5):5):5):12.93115187):5):60.28008633	(Leidyosuchus_canadensis:57.40822083	((Deinosuchus_riograndensis:6.830018252	Deinosuchus_schwimmeri:5):49.52266436	((Planocrania_hengdongensis:14.76105124	(Planocrania_datangensis:5	(Boverisuchus_magnifrons:12.48319283	Boverisuchus_vorax:5):7.281046038):5):59.68377154	((Prodiplocynodon_langi:54.30170301	Asiatosuchus_germanicus:77.24031147	(Brachyuranochampsa_eversolei:74.14091736	(Crocodylus_affinis:11.96898409	Crocodylus_depressifrons:5):56.84241235	(Crocodylus_megarhinus:78.95566483	(Trilophosuchus_rackhami:45.44463875	Australosuchus_clarkae:31.67972695	Kambara_implexidens:5):51.78062625	(Dollosuchoides_densmorei:60.29179459	(Thecachampsa_antiqua:87.39961099	((Toyotamaphimeia_machikanensis:10	(Tomistoma_schlegelii1:5	Tomistoma_schlegelii2:5):5.308621335):85.31360511	(Maomingosuchus_petrolicus:46.32537819	((Eosuchus_lerichei:9.340626415	Eosuchus_minor:5):21.51425585	((Eothoracosaurus_mississippiensis:5	Thoracosaurus_macrorhynchus:8.098401052):5
(Bernissartia_fagesii:33.7269292	((Pietraroiasuchus_ormezzanoi:5	Pachycheilosuchus_trinquei:6.746140206	Shamosuchus_djadochtaensis:35.53626564	(Acynodon_iberoccitanus:22.40611021	(Acynodon_adriaticus:13.06608848	Iharkutosuchus_makadii:5):5):22.67512491	(Agaresuchus_subjuniperus:16.03508419	Allodaposuchus_precedens:14.96440281	Arenysuchus_gascabadiolorum:15.7704681	(Lohuecosuchus_mechinorum:5	Lohuecosuchus_megadontos:8.78070186):5):33.56869928):37.73450053	((Borealosuchus_griffthi:20.41729577	Borealosuchus_sternbergii:13.13194541	((Borealosuchus_formidabilis:12.02603969	(Borealosuchus_acutidentatus:5	Borealosuchus_wilsoni:14.86749347):5):5	(Diplocynodon_remensis:5.594849152	(Diplocynodon_darwini:14.45383269	(Diplocynodon_hantoniensis:16.41980722	(Diplocynodon_deponiae:5	Diplocynodon_muelleri:15.16223932	Diplocynodon_ratelli:15.42891057	Diplocynodon_tormis:6.374976612):5):5):5):13.61675061):5):67.5643445	(Leidyosuchus_canadensis:62.81752201	((Deinosuchus_riograndensis:5	Deinosuchus_schwimmeri:13.38236959):55.10098524	((Planocrania_hengdongensis:13.63053697	(Planocrania_datangensis:5	(Boverisuchus_magnifrons:13.98975817	Boverisuchus_vorax:5):5.506186944):5):65.26595059	((Prodiplocynodon_langi:58.23271434	Asiatosuchus_germanicus:77.5320355	(Brachyuranochampsa_eversolei:79.30999664	(Crocodylus_affinis:6.573413238	Crocodylus_depressifrons:5):63.99936378	(Crocodylus_megarhinus:85.66633362	(Trilophosuchus_rackhami:42.45010367	Australosuchus_clarkae:30.26031032	Kambara_implexidens:5):56.92878063	(Dollosuchoides_densmorei:63.05810184	(Thecachampsa_antiqua:91.55116951	((Toyotamaphimeia_machikanensis:10	(Tomistoma_schlegelii1:5	Tomistoma_schlegelii2:5):5.307709737):89.44260217	(Maomingosuchus_petrolicus:48.91456343	((Eosuchus_lerichei:8.826187052	Eosuchus_minor:5):27.62292002	((Eothoracosaurus_mississippiensis:5	Thoracosaurus_macrorhynchus:12.69920064):5
(Bernissartia_fagesii:35.06630224	((Pietraroiasuchus_ormezzanoi:5	Pachycheilosuchus_trinquei:6.660207958	Shamosuchus_djadochtaensis:41.94825924	(Acynodon_iberoccitanus:13.28135786	(Acynodon_adriaticus:11.96624059	Iharkutosuchus_makadii:5):5):21.50588056	(Agaresuchus_subjuniperus:16.29478259	Allodaposuchus_precedens:13.73797481	Arenysuchus_gascabadiolorum:15.23237594	(Lohuecosuchus_mechinorum:12.0609296	Lohuecosuchus_megadontos:5):5):32.29070067):39.99279796	((Borealosuchus_griffthi:17.62663832	Borealosuchus_sternbergii:13.88135224	((Borealosuchus_formidabilis:15.00427927	(Borealosuchus_acutidentatus:5	Borealosuchus_wilsoni:12.81465765):5):5	(Diplocynodon_remensis:5	(Diplocynodon_darwini:10.34308493	(Diplocynodon_hantoniensis:14.51972869	(Diplocynodon_deponiae:5	Diplocynodon_muelleri:15.58110981	Diplocynodon_ratelli:16.19329932	Diplocynodon_tormis:5.548071527):5):5):7.21961925):15.03116998):5):67.74446885	(Leidyosuchus_canadensis:70.3350185	((Deinosuchus_riograndensis:6.310523601	Deinosuchus_schwimmeri:5):53.25418679	((Planocrania_hengdongensis:14.82356972	(Planocrania_datangensis:5	(Boverisuchus_magnifrons:17.63092454	Boverisuchus_vorax:5):6.62800131):5):64.41027301	((Prodiplocynodon_langi:56.69800695	Asiatosuchus_germanicus:78.62009652	(Brachyuranochampsa_eversolei:79.50816697	(Crocodylus_affinis:8.552417148	Crocodylus_depressifrons:5):64.20838056	(Crocodylus_megarhinus:86.14400191	(Trilophosuchus_rackhami:43.72695818	Australosuchus_clarkae:31.26090292	Kambara_implexidens:5):59.19994657	(Dollosuchoides_densmorei:65.31292457	(Thecachampsa_antiqua:94.14348208	((Toyotamaphimeia_machikanensis:10	(Tomistoma_schlegelii1:5	Tomistoma_schlegelii2:5):5.625312771):90.21981637	(Maomingosuchus_petrolicus:49.98135333	((Eosuchus_lerichei:8.324320704	Eosuchus_minor:5):27.65444802	((Eothoracosaurus_mississippiensis:5	Thoracosaurus_macrorhynchus:8.915092517):5
(Bernissartia_fagesii:29.02843067	((Pietraroiasuchus_ormezzanoi:5.649410594	Pachycheilosuchus_trinquei:5	Shamosuchus_djadochtaensis:36.60184564	(Acynodon_iberoccitanus:20.2378429	(Acynodon_adriaticus:10.17622131	Iharkutosuchus_makadii:5):5):21.82555653	(Agaresuchus_subjuniperus:25.86726046	Allodaposuchus_precedens:21.83918098	Arenysuchus_gascabadiolorum:25.51570879	(Lohuecosuchus_mechinorum:15.18374905	Lohuecosuchus_megadontos:5):5):23.60746741):35.28629914	((Borealosuchus_griffthi:19.65174366	Borealosuchus_sternbergii:15.82689886	((Borealosuchus_formidabilis:13.02582999	(Borealosuchus_acutidentatus:5	Borealosuchus_wilsoni:15.00495367):5):5	(Diplocynodon_remensis:11.61490777	(Diplocynodon_darwini:19.31850106	(Diplocynodon_hantoniensis:23.22284331	(Diplocynodon_deponiae:5	Diplocynodon_muelleri:23.84501692	Diplocynodon_ratelli:20.90942347	Diplocynodon_tormis:10.28003839):5):5):5):9.770546092):5):62.94699113	(Leidyosuchus_canadensis:65.18821146	((Deinosuchus_riograndensis:5	Deinosuchus_schwimmeri:8.545428721):47.96751054	((Planocrania_hengdongensis:13.2215956	(Planocrania_datangensis:5	(Boverisuchus_magnifrons:9.72939306	Boverisuchus_vorax:5):11.30373491):5):59.58327081	((Prodiplocynodon_langi:51.57243797	Asiatosuchus_germanicus:75.70933703	(Brachyuranochampsa_eversolei:72.86862573	(Crocodylus_affinis:10.21345708	Crocodylus_depressifrons:5):56.93748348	(Crocodylus_megarhinus:81.88525599	(Trilophosuchus_rackhami:40.61375387	Australosuchus_clarkae:29.1789387	Kambara_implexidens:5):55.27517618	(Dollosuchoides_densmorei:58.52623152	(Thecachampsa_antiqua:88.7716273	((Toyotamaphimeia_machikanensis:10	(Tomistoma_schlegelii1:5	Tomistoma_schlegelii2:5):5.581898695):85.67570706	(Maomingosuchus_petrolicus:50.32508818	((Eosuchus_lerichei:11.54428973	Eosuchus_minor:5):23.58720286	((Eothoracosaurus_mississippiensis:7.427870958	Thoracosaurus_macrorhynchus:5):5
(Bernissartia_fagesii:27.06361229	((Pietraroiasuchus_ormezzanoi:6.526352607	Pachycheilosuchus_trinquei:5	Shamosuchus_djadochtaensis:43.51359613	(Acynodon_iberoccitanus:21.32001905	(Acynodon_adriaticus:10.12478853	Iharkutosuchus_makadii:5):5):22.58485118	(Agaresuchus_subjuniperus:19.63323728	Allodaposuchus_precedens:19.04140151	Arenysuchus_gascabadiolorum:23.32915059	(Lohuecosuchus_mechinorum:5	Lohuecosuchus_megadontos:8.33011703):5):27.48643116):34.38740934	((Borealosuchus_griffthi:18.87658871	Borealosuchus_sternbergii:16.76557263	((Borealosuchus_formidabilis:13.38391896	(Borealosuchus_acutidentatus:5	Borealosuchus_wilsoni:15.13928019):5):5	(Diplocynodon_remensis:6.080948958	(Diplocynodon_darwini:13.37840715	(Diplocynodon_hantoniensis:19.14636072	(Diplocynodon_deponiae:5	Diplocynodon_muelleri:20.95611165	Diplocynodon_ratelli:21.75306544	Diplocynodon_tormis:7.356467633):5):5):5):14.44371392):5):61.66604988	(Leidyosuchus_canadensis:70.51555456	((Deinosuchus_riograndensis:5	Deinosuchus_schwimmeri:9.122317164):48.73210211	((Planocrania_hengdongensis:11.46838258	(Planocrania_datangensis:7.89233583	(Boverisuchus_magnifrons:15.81392833	Boverisuchus_vorax:5):5):5):61.33253907	((Prodiplocynodon_langi:51.2334168	Asiatosuchus_germanicus:78.34020806	(Brachyuranochampsa_eversolei:75.07328835	(Crocodylus_affinis:12.82344752	Crocodylus_depressifrons:5):57.27307366	(Crocodylus_megarhinus:79.7737033	(Trilophosuchus_rackhami:42.11811198	Australosuchus_clarkae:31.4083514	Kambara_implexidens:5):55.48948305	(Dollosuchoides_densmorei:58.98611692	(Thecachampsa_antiqua:88.59604425	((Toyotamaphimeia_machikanensis:10	(Tomistoma_schlegelii1:5	Tomistoma_schlegelii2:5):5.697501809):85.68082369	(Maomingosuchus_petrolicus:45.32510568	((Eosuchus_lerichei:10.73722504	Eosuchus_minor:5):22.39710929	((Eothoracosaurus_mississippiensis:8.742501778	Thoracosaurus_macrorhynchus:5):5
(Bernissartia_fagesii:38.74838226	((Pietraroiasuchus_ormezzanoi:7.584174471	Pachycheilosuchus_trinquei:5	Shamosuchus_djadochtaensis:37.22314661	(Acynodon_iberoccitanus:20.62710251	(Acynodon_adriaticus:15.85206591	Iharkutosuchus_makadii:5):5):21.85165604	(Agaresuchus_subjuniperus:16.26687101	Allodaposuchus_precedens:17.13916639	Arenysuchus_gascabadiolorum:15.76047899	(Lohuecosuchus_mechinorum:5	Lohuecosuchus_megadontos:13.45632944):5):31.10175008):46.06612738	((Borealosuchus_griffthi:22.96170468	Borealosuchus_sternbergii:19.47925447	((Borealosuchus_formidabilis:16.00396695	(Borealosuchus_acutidentatus:5	Borealosuchus_wilsoni:15.64524129):5):5	(Diplocynodon_remensis:8.415840538	(Diplocynodon_darwini:18.31640619	(Diplocynodon_hantoniensis:19.17317384	(Diplocynodon_deponiae:5	Diplocynodon_muelleri:15.93984666	Diplocynodon_ratelli:16.15529828	Diplocynodon_tormis:11.66762156):5):5):5):15.98263358):5):71.99205894	(Leidyosuchus_canadensis:80.79402051	((Deinosuchus_riograndensis:7.815804508	Deinosuchus_schwimmeri:5):67.69997279	((Planocrania_hengdongensis:14.73502824	(Planocrania_datangensis:5	(Boverisuchus_magnifrons:14.45618792	Boverisuchus_vorax:5):9.827341441):5):71.50276611	((Prodiplocynodon_langi:65.57117396	Asiatosuchus_germanicus:86.83320387	(Brachyuranochampsa_eversolei:82.27735789	(Crocodylus_affinis:7.862944531	Crocodylus_depressifrons:5):73.05948547	(Crocodylus_megarhinus:90.57660145	(Trilophosuchus_rackhami:38.78261138	Australosuchus_clarkae:26.3487511	Kambara_implexidens:5):69.24091207	(Dollosuchoides_densmorei:72.77217921	(Thecachampsa_antiqua:98.92698191	((Toyotamaphimeia_machikanensis:10	(Tomistoma_schlegelii1:5	Tomistoma_schlegelii2:5):5.493545568):97.16005177	(Maomingosuchus_petrolicus:60.26207064	((Eosuchus_lerichei:8.296307152	Eosuchus_minor:5):34.48364994	((Eothoracosaurus_mississippiensis:5	Thoracosaurus_macrorhynchus:17.32784476):5
(Bernissartia_fagesii:28.06087091	((Pietraroiasuchus_ormezzanoi:5.280818055	Pachycheilosuchus_trinquei:5	Shamosuchus_djadochtaensis:35.42668448	(Acynodon_iberoccitanus:22.36266639	(Acynodon_adriaticus:8.638521696	Iharkutosuchus_makadii:5):5):21.05686232	(Agaresuchus_subjuniperus:17.86194038	Allodaposuchus_precedens:21.69829505	Arenysuchus_gascabadiolorum:19.53170981	(Lohuecosuchus_mechinorum:5	Lohuecosuchus_megadontos:10.86013974):5):29.03326113):33.39753259	((Borealosuchus_griffthi:19.45777321	Borealosuchus_sternbergii:16.64989803	((Borealosuchus_formidabilis:14.55165876	(Borealosuchus_acutidentatus:5	Borealosuchus_wilsoni:16.94569245):5):5	(Diplocynodon_remensis:9.463587889	(Diplocynodon_darwini:18.98793626	(Diplocynodon_hantoniensis:22.27112879	(Diplocynodon_deponiae:5	Diplocynodon_muelleri:20.29153467	Diplocynodon_ratelli:22.80507254	Diplocynodon_tormis:12.19896961):5):5):5):12.02082188):5):59.97028988	(Leidyosuchus_canadensis:65.93412786	((Deinosuchus_riograndensis:5.745886722	Deinosuchus_schwimmeri:5):51.00616766	((Planocrania_hengdongensis:11.20073634	(Planocrania_datangensis:5	(Boverisuchus_magnifrons:14.30982913	Boverisuchus_vorax:5):7.722177872):5):62.00584378	((Prodiplocynodon_langi:51.60524042	Asiatosuchus_germanicus:76.84644134	(Brachyuranochampsa_eversolei:69.73575086	(Crocodylus_affinis:5	Crocodylus_depressifrons:6.345984128):60.8669992	(Crocodylus_megarhinus:80.68492618	(Trilophosuchus_rackhami:43.47955115	Australosuchus_clarkae:32.26639676	Kambara_implexidens:5):54.23297197	(Dollosuchoides_densmorei:58.94142949	(Thecachampsa_antiqua:87.74587293	((Toyotamaphimeia_machikanensis:10	(Tomistoma_schlegelii1:5	Tomistoma_schlegelii2:5):5.163068573):85.21251147	(Maomingosuchus_petrolicus:52.31253768	((Eosuchus_lerichei:7.75481424	Eosuchus_minor:5):22.79110503	((Eothoracosaurus_mississippiensis:6.702988332	Thoracosaurus_macrorhynchus:5):5
(Bernissartia_fagesii:34.43106193	((Pietraroiasuchus_ormezzanoi:5	Pachycheilosuchus_trinquei:6.829760057	Shamosuchus_djadochtaensis:38.1987648	(Acynodon_iberoccitanus:12.61752743	(Acynodon_adriaticus:11.1459239	Iharkutosuchus_makadii:5):5):21.16776523	(Agaresuchus_subjuniperus:21.29118515	Allodaposuchus_precedens:21.70725512	Arenysuchus_gascabadiolorum:18.42849686	(Lohuecosuchus_mechinorum:5	Lohuecosuchus_megadontos:15.19562618):5):27.23821987):42.30300094	((Borealosuchus_griffthi:15.75746014	Borealosuchus_sternbergii:13.47534502	((Borealosuchus_formidabilis:13.78458164	(Borealosuchus_acutidentatus:5	Borealosuchus_wilsoni:10.99935903):5):5	(Diplocynodon_remensis:9.102159786	(Diplocynodon_darwini:14.39211923	(Diplocynodon_hantoniensis:21.11107916	(Diplocynodon_deponiae:7.961848816	Diplocynodon_muelleri:20.9033988	Diplocynodon_ratelli:21.64113143	Diplocynodon_tormis:5):5):5):5):10.35618542):5):71.43043823	(Leidyosuchus_canadensis:71.09331011	((Deinosuchus_riograndensis:13.81322094	Deinosuchus_schwimmeri:5):56.69135265	((Planocrania_hengdongensis:11.47906515	(Planocrania_datangensis:5.463062425	(Boverisuchus_magnifrons:14.96067033	Boverisuchus_vorax:5):5):5):69.2304285	((Prodiplocynodon_langi:58.55982415	Asiatosuchus_germanicus:85.70191205	(Brachyuranochampsa_eversolei:77.75063864	(Crocodylus_affinis:12.52784127	Crocodylus_depressifrons:5):63.52338319	(Crocodylus_megarhinus:84.761652	(Trilophosuchus_rackhami:38.85392136	Australosuchus_clarkae:27.74331295	Kambara_implexidens:5):64.35491978	(Dollosuchoides_densmorei:65.72618571	(Thecachampsa_antiqua:95.60157954	((Toyotamaphimeia_machikanensis:10	(Tomistoma_schlegelii1:5	Tomistoma_schlegelii2:5):5.66035924):92.50890368	(Maomingosuchus_petrolicus:59.72673512	((Eosuchus_lerichei:9.239935005	Eosuchus_minor:5):29.05018872	((Eothoracosaurus_mississippiensis:5	Thoracosaurus_macrorhynchus:16.28630769):5
(Bernissartia_fagesii:30.92544625	((Pietraroiasuchus_ormezzanoi:5.059460351	Pachycheilosuchus_trinquei:5	Shamosuchus_djadochtaensis:33.34085163	(Acynodon_iberoccitanus:13.39827963	(Acynodon_adriaticus:6.0124006	Iharkutosuchus_makadii:5):5):21.20351312	(Agaresuchus_subjuniperus:21.79295985	Allodaposuchus_precedens:23.00235515	Arenysuchus_gascabadiolorum:20.71078909	(Lohuecosuchus_mechinorum:9.649156065	Lohuecosuchus_megadontos:5):5):25.40630191):36.74293402	((Borealosuchus_griffthi:16.64595277	Borealosuchus_sternbergii:13.42119296	((Borealosuchus_formidabilis:15.14813461	(Borealosuchus_acutidentatus:5	Borealosuchus_wilsoni:11.93481176):5):5	(Diplocynodon_remensis:5	(Diplocynodon_darwini:10.66604369	(Diplocynodon_hantoniensis:16.56504757	(Diplocynodon_deponiae:5	Diplocynodon_muelleri:19.53784141	Diplocynodon_ratelli:16.50584934	Diplocynodon_tormis:6.383918115):5):5):5.433869234):13.59056219):5):64.38278532	(Leidyosuchus_canadensis:70.37777798	((Deinosuchus_riograndensis:8.549749235	Deinosuchus_schwimmeri:5):50.92952902	((Planocrania_hengdongensis:9.504443145	(Planocrania_datangensis:5	(Boverisuchus_magnifrons:12.16156031	Boverisuchus_vorax:5):5.962378996):5):63.63780342	((Prodiplocynodon_langi:53.08710153	Asiatosuchus_germanicus:75.06760091	(Brachyuranochampsa_eversolei:76.0890923	(Crocodylus_affinis:11.83963572	Crocodylus_depressifrons:5):57.92952049	(Crocodylus_megarhinus:81.2000149	(Trilophosuchus_rackhami:45.626557	Australosuchus_clarkae:34.0529671	Kambara_implexidens:5):54.0949928	(Dollosuchoides_densmorei:60.41365609	(Thecachampsa_antiqua:88.54993855	((Toyotamaphimeia_machikanensis:10	(Tomistoma_schlegelii1:5	Tomistoma_schlegelii2:5):5.438725905):86.16032944	(Maomingosuchus_petrolicus:48.8967228	((Eosuchus_lerichei:7.558494385	Eosuchus_minor:5):25.25499527	((Eothoracosaurus_mississippiensis:5	Thoracosaurus_macrorhynchus:8.022002081):5
(Bernissartia_fagesii:40.77917489	((Pietraroiasuchus_ormezzanoi:5	Pachycheilosuchus_trinquei:5.51810936	Shamosuchus_djadochtaensis:34.05591133	(Acynodon_iberoccitanus:19.49005579	(Acynodon_adriaticus:6.861247171	Iharkutosuchus_makadii:5):5):20.7998328	(Agaresuchus_subjuniperus:18.31031246	Allodaposuchus_precedens:18.3989423	Arenysuchus_gascabadiolorum:15.92896847	(Lohuecosuchus_mechinorum:12.15816778	Lohuecosuchus_megadontos:5):5):30.86310103):46.75304196	((Borealosuchus_griffthi:20.54213058	Borealosuchus_sternbergii:18.79456756	((Borealosuchus_formidabilis:17.45452461	(Borealosuchus_acutidentatus:5	Borealosuchus_wilsoni:21.48285709):5):5	(Diplocynodon_remensis:5	(Diplocynodon_darwini:12.03279798	(Diplocynodon_hantoniensis:16.90598428	(Diplocynodon_deponiae:5	Diplocynodon_muelleri:17.65230942	Diplocynodon_ratelli:16.0504017	Diplocynodon_tormis:7.118474038):5):5):5.685877657):16.88965703):5):72.48195698	(Leidyosuchus_canadensis:80.42712296	((Deinosuchus_riograndensis:15.63732341	Deinosuchus_schwimmeri:5):59.46109142	((Planocrania_hengdongensis:13.46725112	(Planocrania_datangensis:5	(Boverisuchus_magnifrons:10.55690957	Boverisuchus_vorax:5):9.6415134):5):72.54156668	((Prodiplocynodon_langi:64.53395381	Asiatosuchus_germanicus:87.08229519	(Brachyuranochampsa_eversolei:84.87238685	(Crocodylus_affinis:5.526378631	Crocodylus_depressifrons:5):74.55574193	(Crocodylus_megarhinus:89.74594008	(Trilophosuchus_rackhami:43.21160276	Australosuchus_clarkae:31.84237267	Kambara_implexidens:5):67.20868526	(Dollosuchoides_densmorei:73.77717838	(Thecachampsa_antiqua:99.11806204	((Toyotamaphimeia_machikanensis:10	(Tomistoma_schlegelii1:5	Tomistoma_schlegelii2:5):5.562235249):97.26946325	(Maomingosuchus_petrolicus:59.71420147	((Eosuchus_lerichei:8.506507173	Eosuchus_minor:5):36.58809708	((Eothoracosaurus_mississippiensis:5	Thoracosaurus_macrorhynchus:19.16389599):5
(Bernissartia_fagesii:33.50989472	((Pietraroiasuchus_ormezzanoi:5	Pachycheilosuchus_trinquei:6.341262284	Shamosuchus_djadochtaensis:35.21671279	(Acynodon_iberoccitanus:13.70784209	(Acynodon_adriaticus:14.15242904	Iharkutosuchus_makadii:5):5):23.08254319	(Agaresuchus_subjuniperus:11.89689632	Allodaposuchus_precedens:13.31316293	Arenysuchus_gascabadiolorum:15.57370238	(Lohuecosuchus_mechinorum:5	Lohuecosuchus_megadontos:7.34347203):5):34.89518038):40.43582213	((Borealosuchus_griffthi:18.76960216	Borealosuchus_sternbergii:15.95450264	((Borealosuchus_formidabilis:13.15499246	(Borealosuchus_acutidentatus:5	Borealosuchus_wilsoni:20.08147941):5):5	(Diplocynodon_remensis:8.728558642	(Diplocynodon_darwini:14.08601779	(Diplocynodon_hantoniensis:21.66205791	(Diplocynodon_deponiae:7.025794228	Diplocynodon_muelleri:20.87977886	Diplocynodon_ratelli:20.35887046	Diplocynodon_tormis:5):5):5):5):12.96732203):5):67.74069687	(Leidyosuchus_canadensis:74.26225859	((Deinosuchus_riograndensis:9.606221008	Deinosuchus_schwimmeri:5):55.50414167	((Planocrania_hengdongensis:13.17872499	(Planocrania_datangensis:5	(Boverisuchus_magnifrons:12.08501694	Boverisuchus_vorax:5):5.481027016):5):67.16374142	((Prodiplocynodon_langi:57.73962547	Asiatosuchus_germanicus:80.14913813	(Brachyuranochampsa_eversolei:79.31795234	(Crocodylus_affinis:11.21019508	Crocodylus_depressifrons:5):64.3133337	(Crocodylus_megarhinus:84.12289656	(Trilophosuchus_rackhami:44.66607598	Australosuchus_clarkae:33.59190124	Kambara_implexidens:5):59.63662707	(Dollosuchoides_densmorei:70.293205	(Thecachampsa_antiqua:93.69303658	((Toyotamaphimeia_machikanensis:10	(Tomistoma_schlegelii1:5	Tomistoma_schlegelii2:5):5.658946896):91.70486281	(Maomingosuchus_petrolicus:56.18441895	((Eosuchus_lerichei:9.605335605	Eosuchus_minor:5):29.31885675	((Eothoracosaurus_mississippiensis:5	Thoracosaurus_macrorhynchus:12.5547194):5
(Bernissartia_fagesii:36.07638725	((Pietraroiasuchus_ormezzanoi:5	Pachycheilosuchus_trinquei:6.382249203	Shamosuchus_djadochtaensis:41.83390569	(Acynodon_iberoccitanus:19.68486428	(Acynodon_adriaticus:15.16214042	Iharkutosuchus_makadii:5):5):21.19850301	(Agaresuchus_subjuniperus:15.30073651	Allodaposuchus_precedens:15.02043722	Arenysuchus_gascabadiolorum:14.7083196	(Lohuecosuchus_mechinorum:5.523643249	Lohuecosuchus_megadontos:5):5):31.57473877):40.59691774	((Borealosuchus_griffthi:18.87600203	Borealosuchus_sternbergii:16.053875	((Borealosuchus_formidabilis:15.82885879	(Borealosuchus_acutidentatus:5	Borealosuchus_wilsoni:15.48844093):5):5	(Diplocynodon_remensis:8.41084417	(Diplocynodon_darwini:14.3690166	(Diplocynodon_hantoniensis:20.10790975	(Diplocynodon_deponiae:5	Diplocynodon_muelleri:16.85703704	Diplocynodon_ratelli:19.76503797	Diplocynodon_tormis:11.58650625):5):5):5):14.13254745):5):67.85513982	(Leidyosuchus_canadensis:73.87828393	((Deinosuchus_riograndensis:7.828277356	Deinosuchus_schwimmeri:5):55.53674952	((Planocrania_hengdongensis:12.19498988	(Planocrania_datangensis:5	(Boverisuchus_magnifrons:16.29927278	Boverisuchus_vorax:5):6.820646927):5):67.31653848	((Prodiplocynodon_langi:58.37058617	Asiatosuchus_germanicus:82.97378349	(Brachyuranochampsa_eversolei:76.41485908	(Crocodylus_affinis:6.489982208	Crocodylus_depressifrons:5):68.02924186	(Crocodylus_megarhinus:84.67124518	(Trilophosuchus_rackhami:42.67170194	Australosuchus_clarkae:30.69034107	Kambara_implexidens:5):60.11355851	(Dollosuchoides_densmorei:67.56266157	(Thecachampsa_antiqua:94.13362526	((Toyotamaphimeia_machikanensis:10	(Tomistoma_schlegelii1:5	Tomistoma_schlegelii2:5):5.613403177):91.80533702	(Maomingosuchus_petrolicus:55.69209922	((Eosuchus_lerichei:8.405439991	Eosuchus_minor:5):31.07341191	((Eothoracosaurus_mississippiensis:5	Thoracosaurus_macrorhynchus:14.6275198):5
(Bernissartia_fagesii:24.83350297	((Pietraroiasuchus_ormezzanoi:5.693292195	Pachycheilosuchus_trinquei:5	Shamosuchus_djadochtaensis:41.3513533	(Acynodon_iberoccitanus:16.99066771	(Acynodon_adriaticus:12.01150559	Iharkutosuchus_makadii:5):5):19.15469525	(Agaresuchus_subjuniperus:18.92453721	Allodaposuchus_precedens:21.26543917	Arenysuchus_gascabadiolorum:20.93843989	(Lohuecosuchus_mechinorum:5	Lohuecosuchus_megadontos:10.29044798):5):26.49174982):33.54129551	((Borealosuchus_griffthi:21.91958607	Borealosuchus_sternbergii:14.69297386	((Borealosuchus_formidabilis:15.4691482	(Borealosuchus_acutidentatus:5	Borealosuchus_wilsoni:19.61889833):5):5	(Diplocynodon_remensis:9.874527492	(Diplocynodon_darwini:19.69756856	(Diplocynodon_hantoniensis:18.79394298	(Diplocynodon_deponiae:5	Diplocynodon_muelleri:19.42809552	Diplocynodon_ratelli:18.07149472	Diplocynodon_tormis:5.197829376):5):5):5):13.4167807):5):59.10062122	(Leidyosuchus_canadensis:61.80961026	((Deinosuchus_riograndensis:5	Deinosuchus_schwimmeri:7.71201124):48.47144042	((Planocrania_hengdongensis:11.38895584	(Planocrania_datangensis:5	(Boverisuchus_magnifrons:11.37026184	Boverisuchus_vorax:5):5.974453292):5):60.36790464	((Prodiplocynodon_langi:50.25919802	Asiatosuchus_germanicus:72.2985081	(Brachyuranochampsa_eversolei:68.63163812	(Crocodylus_affinis:11.09635203	Crocodylus_depressifrons:5):53.36578043	(Crocodylus_megarhinus:79.6366421	(Trilophosuchus_rackhami:43.08919276	Australosuchus_clarkae:30.59154297	Kambara_implexidens:5):52.63118639	(Dollosuchoides_densmorei:57.09591845	(Thecachampsa_antiqua:86.46228632	((Toyotamaphimeia_machikanensis:10	(Tomistoma_schlegelii1:5	Tomistoma_schlegelii2:5):5.326245874):83.51884429	(Maomingosuchus_petrolicus:44.98200324	((Eosuchus_lerichei:11.10464527	Eosuchus_minor:5):20.95680932	((Eothoracosaurus_mississippiensis:5.294770793	Thoracosaurus_macrorhynchus:5):5
(Bernissartia_fagesii:28.0710964	((Pietraroiasuchus_ormezzanoi:5	Pachycheilosuchus_trinquei:5.012635001	Shamosuchus_djadochtaensis:39.44255269	(Acynodon_iberoccitanus:14.44206285	(Acynodon_adriaticus:6.745295608	Iharkutosuchus_makadii:5):5):21.26346077	(Agaresuchus_subjuniperus:21.99241082	Allodaposuchus_precedens:21.61246862	Arenysuchus_gascabadiolorum:22.90799372	(Lohuecosuchus_mechinorum:7.239080337	Lohuecosuchus_megadontos:5):5):24.97964628):34.89166945	((Borealosuchus_griffthi:20.51067087	Borealosuchus_sternbergii:14.94428891	((Borealosuchus_formidabilis:13.19717069	(Borealosuchus_acutidentatus:5	Borealosuchus_wilsoni:13.65834924):5):5	(Diplocynodon_remensis:9.652732372	(Diplocynodon_darwini:18.1290799	(Diplocynodon_hantoniensis:22.31703775	(Diplocynodon_deponiae:5	Diplocynodon_muelleri:21.9350207	Diplocynodon_ratelli:23.5319307	Diplocynodon_tormis:10.20920356):5):5):5):9.056081035):5):63.33086564	(Leidyosuchus_canadensis:63.80979765	((Deinosuchus_riograndensis:10.25664235	Deinosuchus_schwimmeri:5):50.17132612	((Planocrania_hengdongensis:10.2794153	(Planocrania_datangensis:6.362275776	(Boverisuchus_magnifrons:15.7999977	Boverisuchus_vorax:5):5):5):61.83314245	((Prodiplocynodon_langi:51.18127153	Asiatosuchus_germanicus:79.04080337	(Brachyuranochampsa_eversolei:72.94524175	(Crocodylus_affinis:11.18314943	Crocodylus_depressifrons:5):56.37103826	(Crocodylus_megarhinus:78.23807135	(Trilophosuchus_rackhami:41.31399383	Australosuchus_clarkae:29.22892825	Kambara_implexidens:5):56.19698004	(Dollosuchoides_densmorei:61.46847871	(Thecachampsa_antiqua:87.22407852	((Toyotamaphimeia_machikanensis:10	(Tomistoma_schlegelii1:5	Tomistoma_schlegelii2:5):5.477674786):85.17317444	(Maomingosuchus_petrolicus:48.29606452	((Eosuchus_lerichei:9.232226565	Eosuchus_minor:5):22.76639787	((Eothoracosaurus_mississippiensis:5	Thoracosaurus_macrorhynchus:8.524138167):5
(Bernissartia_fagesii:28.86305748	((Pietraroiasuchus_ormezzanoi:6.507086887	Pachycheilosuchus_trinquei:5	Shamosuchus_djadochtaensis:44.88090481	(Acynodon_iberoccitanus:19.82770165	(Acynodon_adriaticus:17.00811999	Iharkutosuchus_makadii:5):5):22.84945829	(Agaresuchus_subjuniperus:19.91792712	Allodaposuchus_precedens:17.03134809	Arenysuchus_gascabadiolorum:18.54607058	(Lohuecosuchus_mechinorum:14.59118434	Lohuecosuchus_megadontos:5):5):29.78556213):33.0066681	((Borealosuchus_griffthi:21.67129786	Borealosuchus_sternbergii:16.04839763	((Borealosuchus_formidabilis:12.82875412	(Borealosuchus_acutidentatus:5	Borealosuchus_wilsoni:16.04342151):5):5	(Diplocynodon_remensis:7.743945614	(Diplocynodon_darwini:15.83693031	(Diplocynodon_hantoniensis:17.24933821	(Diplocynodon_deponiae:5	Diplocynodon_muelleri:16.27827086	Diplocynodon_ratelli:17.10157598	Diplocynodon_tormis:7.387825516):5):5):5):14.86299057):5):61.13093306	(Leidyosuchus_canadensis:67.72591006	((Deinosuchus_riograndensis:5.960490404	Deinosuchus_schwimmeri:5):55.36325353	((Planocrania_hengdongensis:14.92174714	(Planocrania_datangensis:5	(Boverisuchus_magnifrons:10.49117799	Boverisuchus_vorax:5):9.072801244):5):59.08387942	((Prodiplocynodon_langi:51.78956525	Asiatosuchus_germanicus:77.64530113	(Brachyuranochampsa_eversolei:73.01201438	(Crocodylus_affinis:6.76597744	Crocodylus_depressifrons:5):60.10933664	(Crocodylus_megarhinus:78.65198217	(Trilophosuchus_rackhami:43.67525891	Australosuchus_clarkae:34.17402283	Kambara_implexidens:5):51.57317366	(Dollosuchoides_densmorei:60.75639318	(Thecachampsa_antiqua:87.3938656	((Toyotamaphimeia_machikanensis:10	(Tomistoma_schlegelii1:5	Tomistoma_schlegelii2:5):5.777578833):84.07868141	(Maomingosuchus_petrolicus:45.80606719	((Eosuchus_lerichei:12.66656973	Eosuchus_minor:5):21.84750482	((Eothoracosaurus_mississippiensis:5	Thoracosaurus_macrorhynchus:6.600017813):5
(Bernissartia_fagesii:27.40775427	((Pietraroiasuchus_ormezzanoi:5	Pachycheilosuchus_trinquei:6.604539195	Shamosuchus_djadochtaensis:43.13748407	(Acynodon_iberoccitanus:22.35031444	(Acynodon_adriaticus:15.91496254	Iharkutosuchus_makadii:5):5):21.77912114	(Agaresuchus_subjuniperus:18.8528368	Allodaposuchus_precedens:19.39522944	Arenysuchus_gascabadiolorum:21.94579268	(Lohuecosuchus_mechinorum:5	Lohuecosuchus_megadontos:7.51641692):5):28.20793005):31.3705196	((Borealosuchus_griffthi:21.02714282	Borealosuchus_sternbergii:12.92096746	((Borealosuchus_formidabilis:13.90580131	(Borealosuchus_acutidentatus:5	Borealosuchus_wilsoni:15.46999076):5):5	(Diplocynodon_remensis:5	(Diplocynodon_darwini:12.02959033	(Diplocynodon_hantoniensis:16.20551866	(Diplocynodon_deponiae:5	Diplocynodon_muelleri:17.3722182	Diplocynodon_ratelli:18.5514465	Diplocynodon_tormis:7.388066053):5):5):5.840739094):14.43388567):5):60.63505885	(Leidyosuchus_canadensis:66.03880611	((Deinosuchus_riograndensis:11.69157586	Deinosuchus_schwimmeri:5):48.98993634	((Planocrania_hengdongensis:15.08137367	(Planocrania_datangensis:5	(Boverisuchus_magnifrons:16.89927424	Boverisuchus_vorax:5):6.585367413):5):57.25504567	((Prodiplocynodon_langi:50.93313538	Asiatosuchus_germanicus:75.45054976	(Brachyuranochampsa_eversolei:67.52471301	(Crocodylus_affinis:9.646277951	Crocodylus_depressifrons:5):53.51379502	(Crocodylus_megarhinus:78.83482524	(Trilophosuchus_rackhami:43.47806186	Australosuchus_clarkae:32.95580121	Kambara_implexidens:5):49.14482893	(Dollosuchoides_densmorei:57.87401504	(Thecachampsa_antiqua:86.22857349	((Toyotamaphimeia_machikanensis:10	(Tomistoma_schlegelii1:5	Tomistoma_schlegelii2:5):5.58491892):82.73702827	(Maomingosuchus_petrolicus:45.79251952	((Eosuchus_lerichei:9.089213484	Eosuchus_minor:5):20.47403471	((Eothoracosaurus_mississippiensis:7.31098358	Thoracosaurus_macrorhynchus:5):5
(Bernissartia_fagesii:34.34846155	((Pietraroiasuchus_ormezzanoi:5.831166924	Pachycheilosuchus_trinquei:5	Shamosuchus_djadochtaensis:32.85160242	(Acynodon_iberoccitanus:14.33736605	(Acynodon_adriaticus:14.23264641	Iharkutosuchus_makadii:5):5):19.85569433	(Agaresuchus_subjuniperus:22.78728301	Allodaposuchus_precedens:25.46794635	Arenysuchus_gascabadiolorum:24.61031295	(Lohuecosuchus_mechinorum:5	Lohuecosuchus_megadontos:11.54702513):5):23.92747388):39.34894427	((Borealosuchus_griffthi:21.97679217	Borealosuchus_sternbergii:17.24424877	((Borealosuchus_formidabilis:14.74276804	(Borealosuchus_acutidentatus:5	Borealosuchus_wilsoni:14.23319104):5):5	(Diplocynodon_remensis:5	(Diplocynodon_darwini:13.53895747	(Diplocynodon_hantoniensis:16.58171123	(Diplocynodon_deponiae:5	Diplocynodon_muelleri:13.74275843	Diplocynodon_ratelli:16.31258735	Diplocynodon_tormis:5.767612767):5):5):7.709844285):15.04247342):5):66.25785943	(Leidyosuchus_canadensis:64.42863895	((Deinosuchus_riograndensis:14.65458437	Deinosuchus_schwimmeri:5):54.55657235	((Planocrania_hengdongensis:11.86625829	(Planocrania_datangensis:5	(Boverisuchus_magnifrons:11.05228917	Boverisuchus_vorax:5):5.98311625):5):65.81812726	((Prodiplocynodon_langi:57.36766776	Asiatosuchus_germanicus:77.7587526	(Brachyuranochampsa_eversolei:79.32863885	(Crocodylus_affinis:6.525376331	Crocodylus_depressifrons:5):66.11365341	(Crocodylus_megarhinus:82.67332572	(Trilophosuchus_rackhami:38.61575782	Australosuchus_clarkae:30.85521364	Kambara_implexidens:5):61.06993843	(Dollosuchoides_densmorei:63.43423342	(Thecachampsa_antiqua:93.06089341	((Toyotamaphimeia_machikanensis:10	(Tomistoma_schlegelii1:5	Tomistoma_schlegelii2:5):5.492235428):89.56510947	(Maomingosuchus_petrolicus:52.1367021	((Eosuchus_lerichei:8.827613984	Eosuchus_minor:5):28.85573944	((Eothoracosaurus_mississippiensis:5	Thoracosaurus_macrorhynchus:9.947355224):5
(Bernissartia_fagesii:29.89409151	((Pietraroiasuchus_ormezzanoi:5	Pachycheilosuchus_trinquei:5.97839333	Shamosuchus_djadochtaensis:34.22450815	(Acynodon_iberoccitanus:13.04373604	(Acynodon_adriaticus:11.45572191	Iharkutosuchus_makadii:5):5):22.43902655	(Agaresuchus_subjuniperus:22.96454501	Allodaposuchus_precedens:19.71751812	Arenysuchus_gascabadiolorum:20.82079081	(Lohuecosuchus_mechinorum:5	Lohuecosuchus_megadontos:8.320157523):5):26.56882757):35.30351657	((Borealosuchus_griffthi:20.89024248	Borealosuchus_sternbergii:13.69907106	((Borealosuchus_formidabilis:16.94745947	(Borealosuchus_acutidentatus:5	Borealosuchus_wilsoni:18.43742021):5):5	(Diplocynodon_remensis:9.086341332	(Diplocynodon_darwini:16.71185184	(Diplocynodon_hantoniensis:21.24839189	(Diplocynodon_deponiae:8.765268183	Diplocynodon_muelleri:22.03828606	Diplocynodon_ratelli:23.34276526	Diplocynodon_tormis:5):5):5):5):12.33081964):5):62.39423739	(Leidyosuchus_canadensis:67.1478682	((Deinosuchus_riograndensis:5	Deinosuchus_schwimmeri:5.17886914):54.4946411	((Planocrania_hengdongensis:10.64417737	(Planocrania_datangensis:5	(Boverisuchus_magnifrons:10.27459571	Boverisuchus_vorax:5):7.47238105):5):63.19280592	((Prodiplocynodon_langi:53.86227302	Asiatosuchus_germanicus:77.11081259	(Brachyuranochampsa_eversolei:73.67827985	(Crocodylus_affinis:8.568401771	Crocodylus_depressifrons:5):59.41467003	(Crocodylus_megarhinus:77.81424111	(Trilophosuchus_rackhami:43.00762921	Australosuchus_clarkae:32.96848882	Kambara_implexidens:5):54.97035153	(Dollosuchoides_densmorei:59.98609038	(Thecachampsa_antiqua:89.52462735	((Toyotamaphimeia_machikanensis:10	(Tomistoma_schlegelii1:5	Tomistoma_schlegelii2:5):5.609384901):86.0100896	(Maomingosuchus_petrolicus:47.0462759	((Eosuchus_lerichei:12.99238706	Eosuchus_minor:5):23.19436358	((Eothoracosaurus_mississippiensis:5	Thoracosaurus_macrorhynchus:5.679284627):5
(Bernissartia_fagesii:28.8659626	((Pietraroiasuchus_ormezzanoi:6.071485883	Pachycheilosuchus_trinquei:5	Shamosuchus_djadochtaensis:36.8802206	(Acynodon_iberoccitanus:15.26468745	(Acynodon_adriaticus:16.56452587	Iharkutosuchus_makadii:5):5):21.85315379	(Agaresuchus_subjuniperus:22.58042674	Allodaposuchus_precedens:23.48342535	Arenysuchus_gascabadiolorum:23.90326654	(Lohuecosuchus_mechinorum:15.19709093	Lohuecosuchus_megadontos:5):5):23.00032053):36.80296793	((Borealosuchus_griffthi:21.56064261	Borealosuchus_sternbergii:16.7715752	((Borealosuchus_formidabilis:16.32887608	(Borealosuchus_acutidentatus:5	Borealosuchus_wilsoni:13.38649948):5):5	(Diplocynodon_remensis:8.127343491	(Diplocynodon_darwini:15.71787007	(Diplocynodon_hantoniensis:18.6804696	(Diplocynodon_deponiae:8.416072787	Diplocynodon_muelleri:17.5244101	Diplocynodon_ratelli:20.18076739	Diplocynodon_tormis:5):5):5):5):13.02821737):5):63.14387145	(Leidyosuchus_canadensis:68.75650752	((Deinosuchus_riograndensis:10.10766369	Deinosuchus_schwimmeri:5):56.3052982	((Planocrania_hengdongensis:9.774151516	(Planocrania_datangensis:5	(Boverisuchus_magnifrons:10.30162818	Boverisuchus_vorax:5):6.936592921):5):64.09514352	((Prodiplocynodon_langi:53.54798934	Asiatosuchus_germanicus:79.51516446	(Brachyuranochampsa_eversolei:73.15484508	(Crocodylus_affinis:5	Crocodylus_depressifrons:6.550147294):62.0296169	(Crocodylus_megarhinus:81.11206765	(Trilophosuchus_rackhami:39.86393802	Australosuchus_clarkae:28.01646843	Kambara_implexidens:5):59.05630377	(Dollosuchoides_densmorei:63.10085122	(Thecachampsa_antiqua:90.27724154	((Toyotamaphimeia_machikanensis:10	(Tomistoma_schlegelii1:5	Tomistoma_schlegelii2:5):5.160842642):87.11020379	(Maomingosuchus_petrolicus:51.1817419	((Eosuchus_lerichei:7.187514975	Eosuchus_minor:5):25.5566936	((Eothoracosaurus_mississippiensis:5	Thoracosaurus_macrorhynchus:8.468690412):5
[truncated: 105 more columns]
