# Supplementary material for: Expanded phylogeny elucidates Deinosuchus relationships, crocodylian osmoregulation and body-size evolution
Source: Commun Biol. 2025 Apr 23;8:611. doi: 10.1038/s42003-025-07653-4 (PMC12018936; doi:10.1038/s42003-025-07653-4)
Supplement: Supplementary file 4 — Supplementary Data 2 [file 42003_2025_7653_MOESM4_ESM.zip › Supplementary Data 2/1. R Code - time scaling/alligatoroidea tree, 20 trees, mbl method.txt]

structure(list(structure(list(edge = structure(c(156L, 156L, 
157L, 158L, 158L, 158L, 158L, 159L, 159L, 160L, 160L, 158L, 161L, 
161L, 161L, 161L, 162L, 162L, 157L, 163L, 164L, 164L, 164L, 165L, 
166L, 166L, 167L, 167L, 165L, 168L, 168L, 169L, 169L, 170L, 170L, 
171L, 171L, 171L, 171L, 163L, 172L, 172L, 173L, 174L, 174L, 173L, 
175L, 176L, 176L, 177L, 177L, 178L, 178L, 175L, 179L, 180L, 180L, 
180L, 181L, 181L, 182L, 182L, 181L, 183L, 183L, 184L, 184L, 184L, 
183L, 198L, 198L, 199L, 199L, 200L, 201L, 201L, 202L, 202L, 200L, 
203L, 203L, 204L, 209L, 209L, 204L, 205L, 206L, 206L, 205L, 207L, 
207L, 207L, 208L, 208L, 183L, 185L, 186L, 188L, 189L, 189L, 188L, 
190L, 190L, 190L, 186L, 187L, 187L, 187L, 187L, 187L, 187L, 185L, 
191L, 197L, 197L, 191L, 192L, 192L, 196L, 196L, 192L, 193L, 193L, 
194L, 194L, 195L, 195L, 195L, 195L, 195L, 179L, 210L, 211L, 211L, 
212L, 212L, 210L, 213L, 214L, 214L, 214L, 213L, 215L, 216L, 223L, 
223L, 216L, 217L, 222L, 222L, 217L, 218L, 221L, 221L, 218L, 219L, 
219L, 220L, 220L, 215L, 224L, 225L, 225L, 224L, 226L, 227L, 227L, 
227L, 226L, 228L, 228L, 228L, 229L, 229L, 230L, 230L, 230L, 230L, 
213L, 231L, 231L, 232L, 232L, 232L, 233L, 233L, 234L, 235L, 235L, 
236L, 236L, 237L, 237L, 238L, 238L, 234L, 239L, 240L, 241L, 241L, 
242L, 242L, 243L, 243L, 240L, 244L, 245L, 245L, 244L, 246L, 246L, 
239L, 247L, 247L, 248L, 249L, 250L, 250L, 249L, 251L, 251L, 252L, 
252L, 248L, 253L, 253L, 253L, 253L, 253L, 253L, 253L, 253L, 253L, 
253L, 253L, 253L, 253L, 253L, 253L, 253L, 253L, 253L, 253L, 253L, 
253L, 253L, 253L, 253L, 253L, 253L, 253L, 253L, 1L, 157L, 158L, 
2L, 3L, 4L, 159L, 5L, 160L, 6L, 7L, 161L, 8L, 9L, 10L, 162L, 
11L, 12L, 163L, 164L, 13L, 14L, 165L, 166L, 15L, 167L, 16L, 17L, 
168L, 18L, 169L, 19L, 170L, 20L, 171L, 21L, 22L, 23L, 24L, 172L, 
25L, 173L, 174L, 26L, 27L, 175L, 176L, 28L, 177L, 29L, 178L, 
30L, 31L, 179L, 180L, 32L, 33L, 181L, 34L, 182L, 35L, 36L, 183L, 
37L, 184L, 38L, 39L, 40L, 198L, 64L, 199L, 65L, 200L, 201L, 68L, 
202L, 66L, 67L, 203L, 69L, 204L, 209L, 76L, 77L, 205L, 206L, 
70L, 71L, 207L, 72L, 73L, 208L, 74L, 75L, 185L, 186L, 188L, 189L, 
47L, 48L, 190L, 49L, 50L, 51L, 187L, 41L, 42L, 43L, 44L, 45L, 
46L, 191L, 197L, 62L, 63L, 192L, 52L, 196L, 60L, 61L, 193L, 59L, 
194L, 58L, 195L, 53L, 54L, 55L, 56L, 57L, 210L, 211L, 80L, 212L, 
78L, 79L, 213L, 214L, 81L, 82L, 83L, 215L, 216L, 223L, 91L, 92L, 
217L, 222L, 89L, 90L, 218L, 221L, 87L, 88L, 219L, 86L, 220L, 
84L, 85L, 224L, 225L, 93L, 94L, 226L, 227L, 95L, 96L, 97L, 228L, 
98L, 104L, 229L, 99L, 230L, 100L, 101L, 102L, 103L, 231L, 105L, 
232L, 106L, 107L, 233L, 108L, 234L, 235L, 113L, 236L, 112L, 237L, 
109L, 238L, 110L, 111L, 239L, 240L, 241L, 114L, 242L, 117L, 243L, 
115L, 116L, 244L, 245L, 118L, 119L, 246L, 120L, 121L, 247L, 155L, 
248L, 249L, 250L, 122L, 123L, 251L, 124L, 252L, 125L, 126L, 253L, 
127L, 128L, 129L, 130L, 131L, 132L, 133L, 134L, 135L, 136L, 137L, 
138L, 139L, 140L, 141L, 142L, 143L, 144L, 145L, 146L, 147L, 148L, 
149L, 150L, 151L, 152L, 153L, 154L), dim = c(252L, 2L)), Nnode = 98L, 
    tip.label = c("Bernissartia_fagesii", "Pietraroiasuchus_ormezzanoi", 
    "Pachycheilosuchus_trinquei", "Shamosuchus_djadochtaensis", 
    "Acynodon_iberoccitanus", "Acynodon_adriaticus", "Iharkutosuchus_makadii", 
    "Agaresuchus_subjuniperus", "Allodaposuchus_precedens", "Arenysuchus_gascabadiolorum", 
    "Lohuecosuchus_mechinorum", "Lohuecosuchus_megadontos", "Borealosuchus_griffthi", 
    "Borealosuchus_sternbergii", "Borealosuchus_formidabilis", 
    "Borealosuchus_acutidentatus", "Borealosuchus_wilsoni", "Diplocynodon_remensis", 
    "Diplocynodon_darwini", "Diplocynodon_hantoniensis", "Diplocynodon_deponiae", 
    "Diplocynodon_muelleri", "Diplocynodon_ratelli", "Diplocynodon_tormis", 
    "Leidyosuchus_canadensis", "Deinosuchus_riograndensis", "Deinosuchus_schwimmeri", 
    "Planocrania_hengdongensis", "Planocrania_datangensis", "Boverisuchus_magnifrons", 
    "Boverisuchus_vorax", "Prodiplocynodon_langi", "Asiatosuchus_germanicus", 
    "Brachyuranochampsa_eversolei", "Crocodylus_affinis", "Crocodylus_depressifrons", 
    "Crocodylus_megarhinus", "Trilophosuchus_rackhami", "Australosuchus_clarkae", 
    "Kambara_implexidens", "Crocodylus_porosus1", "Crocodylus_porosus2", 
    "Crocodylus_porosus3", "Crocodylus_porosus6", "Crocodylus_porosus4", 
    "Crocodylus_porosus5", "Crocodylus_niloticus1", "Crocodylus_niloticus2", 
    "Crocodylus_rhombifer1", "Crocodylus_rhombifer2", "Crocodylus_rhombifer3", 
    "Rimasuchus_lloydi", "Osteolaemus_tetraspis1", "Osteolaemus_tetraspis2", 
    "Osteolaemus_tetraspis3", "Osteolaemus_tetraspis4", "Osteolaemus_tetraspis5", 
    "Osteolaemus_osborni", "Voay_robustus", "Euthecodon_arambourgi", 
    "Brochuchus_pigotti", "Mecistops_cataphractus1", "Mecistops_cataphractus2", 
    "Dollosuchoides_densmorei", "Thecachampsa_antiqua", "Tomistoma_schlegelii1", 
    "Tomistoma_schlegelii2", "Toyotamaphimeia_machikanensis", 
    "Maomingosuchus_petrolicus", "Eothoracosaurus_mississippiensis", 
    "Thoracosaurus_macrorhynchus", "Piscogavialis_jugaliperforatus", 
    "Gryposuchus_colombianus", "Gavialis_gangeticus1", "Gavialis_gangeticus2", 
    "Eosuchus_lerichei", "Eosuchus_minor", "Dongnanosuchus_hsui", 
    "Orientalosuchus_naduongensis", "Jiangxisuchus_nankangensis", 
    "Albertochampsa_langstoni", "Brachychampsa_montana", "Stangerochampsa_mccabei", 
    "Hassiacosuchus_gaudryi", "Hassiacosuchus_haupti", "Wannaganosuchus_brachymanus", 
    "Allognathosuchus_polyodon", "Allognathosuchus_wartheni", 
    "Navajosuchus_mooki", "Ceratosuchus_burdoshi", "Procaimanoidea_kayi", 
    "Procaimanoidea_utahensis", "Alligator_prenasalis", "Alligator_mcgrewi", 
    "Alligator_sinensis1", "Alligator_sinensis2", "Alligator_sinensis3", 
    "Alligator_thompsoni", "Alligator_mefferdi", "Alligator_mississippiensis1", 
    "Alligator_mississippiensis2", "Alligator_mississippiensis3", 
    "Alligator_mississippiensis4", "Alligator_olseni", "Chinatichampsus_wilsonorum", 
    "Gnatusuchus_pebasensis", "Globidentosuchus_brachyrostris", 
    "Kuttanacaiman_iquitosensis", "Paleosuchus_palpebrosus", 
    "Paleosuchus_trigonatus1", "Paleosuchus_trigonatus2", "Bottosaurus_harlani", 
    "Tsoabichi_greenriverensis", "Acresuchus_pachytemporalis", 
    "Purussaurus_brasiliensis", "Purussaurus_mirandai", "Purussaurus_neivensis", 
    "Mourasuchus_arendsi", "Mourasuchus_atopus", "Mourasuchus_amazonensis", 
    "Mourasuchus_pattersoni", "Caiman_crocodilus", "Caiman_yacare", 
    "Caiman_brevirostris", "La_venta_Caiman", "Caiman_wannlangstoni", 
    "Caiman_latirostris1", "Caiman_latirostris2", "Caiman_latirostris4", 
    "Caiman_latirostris5", "Caiman_latirostris6", "Caiman_latirostris7", 
    "Caiman_latirostris8", "Caiman_latirostris9", "Caiman_latirostris10", 
    "Caiman_latirostris11", "Caiman_latirostris12", "Caiman_latirostris13", 
    "Caiman_latirostris14", "Caiman_latirostris15", "Caiman_latirostris16", 
    "Caiman_latirostris17", "Caiman_latirostris18", "Caiman_latirostris19", 
    "Caiman_latirostris20", "Caiman_latirostris21", "Caiman_latirostris22", 
    "Caiman_latirostris23", "Caiman_latirostris24", "Caiman_latirostris25", 
    "Caiman_latirostris26", "Caiman_latirostris27", "Caiman_latirostris28", 
    "Caiman_latirostris3", "Melanosuchus_niger"), root.edge = 1.697949, 
    edge.length = c(30.018453416822, 5, 34.4431485426193, 5, 
    5.84331511836498, 34.867919237907, 20.5838942334009, 25.2079808037262, 
    5, 11.2602367563872, 5, 28.4816582677141, 21.6354512077523, 
    17.7743034946965, 21.2849211368943, 5, 8.12105694611091, 
    5, 5, 63.5514524906874, 17.8539385621436, 13.5872319567483, 
    5, 5, 13.2585843516747, 5, 5, 15.4021460771561, 9.25270642391406, 
    10.6231304929126, 5, 16.7672877104953, 5, 22.1848124618642, 
    5, 5.37384197427891, 23.9287252313457, 23.5203357119113, 
    5, 5, 66.0908449635142, 5, 52.2680818968452, 5, 8.58635561126285, 
    5, 61.8382219550898, 11.8784350537229, 5, 5, 8.09265709139873, 
    9.63687880279031, 5, 5, 5, 50.7106634788215, 73.4038452134002, 
    5, 70.6700991453137, 57.6319968468975, 10.0264700529166, 
    5, 5, 81.6433125141077, 55.4625337502919, 41.3609326332295, 
    28.7487442823732, 5, 5, 58.207856551907, 5, 88.3960076751374, 
    5, 85.253297980594, 10, 5.70265921140229, 5, 5, 5, 43.3160599181429, 
    5, 23.5651272466406, 7.30403155270033, 5, 5, 5, 5, 6.86589907179587, 
    63.8812136182562, 10.4993696987287, 5, 12.0747435737401, 
    5, 5, 68.0685138566606, 27.8874433353357, 5, 5, 5, 5, 5, 
    5, 5, 5, 10, 5, 5, 5, 5, 5, 5, 5, 32.8874433353357, 5, 5, 
    5, 14.706602888382, 5, 5, 10.103974238087, 17.8874433353357, 
    14.9568901594463, 5, 10, 5, 5, 5, 5, 5, 5, 15.5097235012101, 
    35.5476140545215, 5, 29.807528581447, 5, 10.6990810119081, 
    5, 25.4180623315042, 5, 10.5626341267489, 12.6680673363153, 
    17.3387232339708, 5, 28.4678393018898, 5, 10.5295164675917, 
    5, 8.59032534696162, 5, 13.350218473468, 5, 11.8336455617566, 
    11.957755909604, 5, 5, 8.99890564938541, 10, 5, 14.0106380908284, 
    42.4221341076307, 5, 5, 20.562854794492, 14.0189609813853, 
    26.6664153677993, 5, 5, 5, 5, 11.0443902170565, 5, 12.5728777775657, 
    5, 9.09353759023361, 5, 5, 5, 5, 5, 55.4124089540215, 5, 
    80.4760760828759, 83.8373633772875, 5, 78.361766860934, 5, 
    5, 28.918675396475, 5, 5, 65.4462336907862, 10, 5, 5, 5, 
    42.3848402075237, 8.31765206588106, 5, 22.1494636094156, 
    5, 9.59824596748967, 10, 5, 5.9501002459731, 13.0170092762117, 
    5, 7.91869832875719, 5, 6.3248501699348, 5.82390108309407, 
    5, 5, 38.0613934832625, 5, 5, 23.0613934832625, 5, 5, 5, 
    12.5773964852979, 5, 5, 8.99269817087893, 28.0613934832625, 
    5, 5, 5, 5, 5, 5, 5, 5, 5, 5, 5, 5, 5, 5, 5, 5, 5, 5, 5, 
    5, 5, 5, 5, 5, 5, 5, 5, 5), root.time = 155.955957191996), class = "phylo", order = "cladewise"), 
    structure(list(edge = structure(c(156L, 156L, 157L, 158L, 
    158L, 158L, 158L, 159L, 159L, 160L, 160L, 158L, 161L, 161L, 
    161L, 161L, 162L, 162L, 157L, 163L, 164L, 164L, 164L, 165L, 
    166L, 166L, 167L, 167L, 165L, 168L, 168L, 169L, 169L, 170L, 
    170L, 171L, 171L, 171L, 171L, 163L, 172L, 172L, 173L, 174L, 
    174L, 173L, 175L, 176L, 176L, 177L, 177L, 178L, 178L, 175L, 
    179L, 180L, 180L, 180L, 181L, 181L, 182L, 182L, 181L, 183L, 
    183L, 184L, 184L, 184L, 183L, 198L, 198L, 199L, 199L, 200L, 
    201L, 201L, 202L, 202L, 200L, 203L, 203L, 204L, 209L, 209L, 
    204L, 205L, 206L, 206L, 205L, 207L, 207L, 207L, 208L, 208L, 
    183L, 185L, 186L, 188L, 189L, 189L, 188L, 190L, 190L, 190L, 
    186L, 187L, 187L, 187L, 187L, 187L, 187L, 185L, 191L, 197L, 
    197L, 191L, 192L, 192L, 196L, 196L, 192L, 193L, 193L, 194L, 
    194L, 195L, 195L, 195L, 195L, 195L, 179L, 210L, 211L, 211L, 
    212L, 212L, 210L, 213L, 214L, 214L, 214L, 213L, 215L, 216L, 
    223L, 223L, 216L, 217L, 222L, 222L, 217L, 218L, 221L, 221L, 
    218L, 219L, 219L, 220L, 220L, 215L, 224L, 225L, 225L, 224L, 
    226L, 227L, 227L, 227L, 226L, 228L, 228L, 228L, 229L, 229L, 
    230L, 230L, 230L, 230L, 213L, 231L, 231L, 232L, 232L, 232L, 
    233L, 233L, 234L, 235L, 235L, 236L, 236L, 237L, 237L, 238L, 
    238L, 234L, 239L, 240L, 241L, 241L, 242L, 242L, 243L, 243L, 
    240L, 244L, 245L, 245L, 244L, 246L, 246L, 239L, 247L, 247L, 
    248L, 249L, 250L, 250L, 249L, 251L, 251L, 252L, 252L, 248L, 
    253L, 253L, 253L, 253L, 253L, 253L, 253L, 253L, 253L, 253L, 
    253L, 253L, 253L, 253L, 253L, 253L, 253L, 253L, 253L, 253L, 
    253L, 253L, 253L, 253L, 253L, 253L, 253L, 253L, 1L, 157L, 
    158L, 2L, 3L, 4L, 159L, 5L, 160L, 6L, 7L, 161L, 8L, 9L, 10L, 
    162L, 11L, 12L, 163L, 164L, 13L, 14L, 165L, 166L, 15L, 167L, 
    16L, 17L, 168L, 18L, 169L, 19L, 170L, 20L, 171L, 21L, 22L, 
    23L, 24L, 172L, 25L, 173L, 174L, 26L, 27L, 175L, 176L, 28L, 
    177L, 29L, 178L, 30L, 31L, 179L, 180L, 32L, 33L, 181L, 34L, 
    182L, 35L, 36L, 183L, 37L, 184L, 38L, 39L, 40L, 198L, 64L, 
    199L, 65L, 200L, 201L, 68L, 202L, 66L, 67L, 203L, 69L, 204L, 
    209L, 76L, 77L, 205L, 206L, 70L, 71L, 207L, 72L, 73L, 208L, 
    74L, 75L, 185L, 186L, 188L, 189L, 47L, 48L, 190L, 49L, 50L, 
    51L, 187L, 41L, 42L, 43L, 44L, 45L, 46L, 191L, 197L, 62L, 
    63L, 192L, 52L, 196L, 60L, 61L, 193L, 59L, 194L, 58L, 195L, 
    53L, 54L, 55L, 56L, 57L, 210L, 211L, 80L, 212L, 78L, 79L, 
    213L, 214L, 81L, 82L, 83L, 215L, 216L, 223L, 91L, 92L, 217L, 
    222L, 89L, 90L, 218L, 221L, 87L, 88L, 219L, 86L, 220L, 84L, 
    85L, 224L, 225L, 93L, 94L, 226L, 227L, 95L, 96L, 97L, 228L, 
    98L, 104L, 229L, 99L, 230L, 100L, 101L, 102L, 103L, 231L, 
    105L, 232L, 106L, 107L, 233L, 108L, 234L, 235L, 113L, 236L, 
    112L, 237L, 109L, 238L, 110L, 111L, 239L, 240L, 241L, 114L, 
    242L, 117L, 243L, 115L, 116L, 244L, 245L, 118L, 119L, 246L, 
    120L, 121L, 247L, 155L, 248L, 249L, 250L, 122L, 123L, 251L, 
    124L, 252L, 125L, 126L, 253L, 127L, 128L, 129L, 130L, 131L, 
    132L, 133L, 134L, 135L, 136L, 137L, 138L, 139L, 140L, 141L, 
    142L, 143L, 144L, 145L, 146L, 147L, 148L, 149L, 150L, 151L, 
    152L, 153L, 154L), dim = c(252L, 2L)), Nnode = 98L, tip.label = c("Bernissartia_fagesii", 
    "Pietraroiasuchus_ormezzanoi", "Pachycheilosuchus_trinquei", 
    "Shamosuchus_djadochtaensis", "Acynodon_iberoccitanus", "Acynodon_adriaticus", 
    "Iharkutosuchus_makadii", "Agaresuchus_subjuniperus", "Allodaposuchus_precedens", 
    "Arenysuchus_gascabadiolorum", "Lohuecosuchus_mechinorum", 
    "Lohuecosuchus_megadontos", "Borealosuchus_griffthi", "Borealosuchus_sternbergii", 
    "Borealosuchus_formidabilis", "Borealosuchus_acutidentatus", 
    "Borealosuchus_wilsoni", "Diplocynodon_remensis", "Diplocynodon_darwini", 
    "Diplocynodon_hantoniensis", "Diplocynodon_deponiae", "Diplocynodon_muelleri", 
    "Diplocynodon_ratelli", "Diplocynodon_tormis", "Leidyosuchus_canadensis", 
    "Deinosuchus_riograndensis", "Deinosuchus_schwimmeri", "Planocrania_hengdongensis", 
    "Planocrania_datangensis", "Boverisuchus_magnifrons", "Boverisuchus_vorax", 
    "Prodiplocynodon_langi", "Asiatosuchus_germanicus", "Brachyuranochampsa_eversolei", 
    "Crocodylus_affinis", "Crocodylus_depressifrons", "Crocodylus_megarhinus", 
    "Trilophosuchus_rackhami", "Australosuchus_clarkae", "Kambara_implexidens", 
    "Crocodylus_porosus1", "Crocodylus_porosus2", "Crocodylus_porosus3", 
    "Crocodylus_porosus6", "Crocodylus_porosus4", "Crocodylus_porosus5", 
    "Crocodylus_niloticus1", "Crocodylus_niloticus2", "Crocodylus_rhombifer1", 
    "Crocodylus_rhombifer2", "Crocodylus_rhombifer3", "Rimasuchus_lloydi", 
    "Osteolaemus_tetraspis1", "Osteolaemus_tetraspis2", "Osteolaemus_tetraspis3", 
    "Osteolaemus_tetraspis4", "Osteolaemus_tetraspis5", "Osteolaemus_osborni", 
    "Voay_robustus", "Euthecodon_arambourgi", "Brochuchus_pigotti", 
    "Mecistops_cataphractus1", "Mecistops_cataphractus2", "Dollosuchoides_densmorei", 
    "Thecachampsa_antiqua", "Tomistoma_schlegelii1", "Tomistoma_schlegelii2", 
    "Toyotamaphimeia_machikanensis", "Maomingosuchus_petrolicus", 
    "Eothoracosaurus_mississippiensis", "Thoracosaurus_macrorhynchus", 
    "Piscogavialis_jugaliperforatus", "Gryposuchus_colombianus", 
    "Gavialis_gangeticus1", "Gavialis_gangeticus2", "Eosuchus_lerichei", 
    "Eosuchus_minor", "Dongnanosuchus_hsui", "Orientalosuchus_naduongensis", 
    "Jiangxisuchus_nankangensis", "Albertochampsa_langstoni", 
    "Brachychampsa_montana", "Stangerochampsa_mccabei", "Hassiacosuchus_gaudryi", 
    "Hassiacosuchus_haupti", "Wannaganosuchus_brachymanus", "Allognathosuchus_polyodon", 
    "Allognathosuchus_wartheni", "Navajosuchus_mooki", "Ceratosuchus_burdoshi", 
    "Procaimanoidea_kayi", "Procaimanoidea_utahensis", "Alligator_prenasalis", 
    "Alligator_mcgrewi", "Alligator_sinensis1", "Alligator_sinensis2", 
    "Alligator_sinensis3", "Alligator_thompsoni", "Alligator_mefferdi", 
    "Alligator_mississippiensis1", "Alligator_mississippiensis2", 
    "Alligator_mississippiensis3", "Alligator_mississippiensis4", 
    "Alligator_olseni", "Chinatichampsus_wilsonorum", "Gnatusuchus_pebasensis", 
    "Globidentosuchus_brachyrostris", "Kuttanacaiman_iquitosensis", 
    "Paleosuchus_palpebrosus", "Paleosuchus_trigonatus1", "Paleosuchus_trigonatus2", 
    "Bottosaurus_harlani", "Tsoabichi_greenriverensis", "Acresuchus_pachytemporalis", 
    "Purussaurus_brasiliensis", "Purussaurus_mirandai", "Purussaurus_neivensis", 
    "Mourasuchus_arendsi", "Mourasuchus_atopus", "Mourasuchus_amazonensis", 
    "Mourasuchus_pattersoni", "Caiman_crocodilus", "Caiman_yacare", 
    "Caiman_brevirostris", "La_venta_Caiman", "Caiman_wannlangstoni", 
    "Caiman_latirostris1", "Caiman_latirostris2", "Caiman_latirostris4", 
    "Caiman_latirostris5", "Caiman_latirostris6", "Caiman_latirostris7", 
    "Caiman_latirostris8", "Caiman_latirostris9", "Caiman_latirostris10", 
    "Caiman_latirostris11", "Caiman_latirostris12", "Caiman_latirostris13", 
    "Caiman_latirostris14", "Caiman_latirostris15", "Caiman_latirostris16", 
    "Caiman_latirostris17", "Caiman_latirostris18", "Caiman_latirostris19", 
    "Caiman_latirostris20", "Caiman_latirostris21", "Caiman_latirostris22", 
    "Caiman_latirostris23", "Caiman_latirostris24", "Caiman_latirostris25", 
    "Caiman_latirostris26", "Caiman_latirostris27", "Caiman_latirostris28", 
    "Caiman_latirostris3", "Melanosuchus_niger"), root.edge = 1.697949, 
        edge.length = c(27.7739723322447, 5, 34.7135668787989, 
        5, 5.43681481678969, 44.1075040574535, 20.6735242594848, 
        21.9088424198562, 5, 7.8296230973443, 5, 24.9339440530282, 
        24.1329110453138, 22.4442423779285, 24.3385975245154, 
        5, 15.4861551470822, 5, 5, 60.2800863330485, 19.5470826014876, 
        18.5642815846018, 5, 5, 17.7045421435265, 5, 5, 17.1487452009693, 
        12.9311518697068, 9.32658058926463, 5, 17.462419179664, 
        5, 22.0160758470651, 5, 9.64605995779857, 20.3350598124322, 
        19.6236055895221, 5, 5, 57.4082208319567, 5, 49.5226643627975, 
        6.83001825155225, 5, 5, 59.6837715419242, 14.7610512377461, 
        5, 5, 7.28104603830725, 12.4831928334897, 5, 5, 5, 54.3017030101502, 
        77.2403114686487, 5, 74.1409173613647, 56.8424123480683, 
        11.9689840888604, 5, 5, 78.9556648344034, 51.7806262503145, 
        45.4446387497894, 31.6797269513691, 5, 5, 60.2917945874389, 
        5, 87.3996109904675, 5, 85.3136051090676, 10, 5.3086213351218, 
        5, 5, 5, 46.3253781882813, 5, 21.514255854045, 9.34062641493511, 
        5, 5, 5, 5, 8.09840105180629, 63.1240265662083, 10.9090201345033, 
        5, 12.4981998779811, 5, 5, 68.3481469047349, 27.2740795394545, 
        5, 5, 5, 5, 5, 5, 5, 5, 10, 5, 5, 5, 5, 5, 5, 5, 32.2740795394545, 
        5, 5, 5, 13.7135418120259, 5, 5, 10.2541959573561, 17.2740795394545, 
        14.926743667757, 5, 10, 5, 5, 5, 5, 5, 5, 19.6583058326272, 
        32.9226512219524, 5, 27.2607283930061, 5, 5.45891454480589, 
        5, 14.960821440001, 5, 18.5034922297345, 18.6829942106968, 
        15.7306909518782, 5, 27.6728121043649, 5, 8.63251021495089, 
        5, 6.12946480037644, 5, 12.7713863629382, 5, 8.71724393800832, 
        13.9344667547615, 5, 5, 6.76979487501085, 10, 5, 11.874265480414, 
        40.7514812140958, 5, 5, 20.1980780564295, 13.2280874664802, 
        26.253660979108, 5, 5, 5, 5, 10.6845338795963, 5, 13.0022454971308, 
        5, 8.25141548197717, 5, 5, 5, 5, 5, 54.9752493909094, 
        5, 77.0157999559618, 80.5361911698962, 5, 73.6758952006623, 
        5, 5, 26.0471129598562, 5, 5, 60.9639206115622, 10, 5, 
        5, 5, 37.8465623911004, 9.51934526741319, 5, 17.8415864265701, 
        5, 10, 8.87983288219757, 5, 6.61611599372094, 11.9751362138884, 
        5, 5.59291920481483, 5, 6.52856701944722, 5.95660333871748, 
        5, 5, 38.1173582204618, 5, 5, 23.1173582204618, 5, 5, 
        5, 15.330658603305, 5, 5, 7.32095996589912, 28.1173582204618, 
        5, 5, 5, 5, 5, 5, 5, 5, 5, 5, 5, 5, 5, 5, 5, 5, 5, 5, 
        5, 5, 5, 5, 5, 5, 5, 5, 5, 5), root.time = 155.622226444189), class = "phylo", order = "cladewise"), 
    structure(list(edge = structure(c(156L, 156L, 157L, 158L, 
    158L, 158L, 158L, 159L, 159L, 160L, 160L, 158L, 161L, 161L, 
    161L, 161L, 162L, 162L, 157L, 163L, 164L, 164L, 164L, 165L, 
    166L, 166L, 167L, 167L, 165L, 168L, 168L, 169L, 169L, 170L, 
    170L, 171L, 171L, 171L, 171L, 163L, 172L, 172L, 173L, 174L, 
    174L, 173L, 175L, 176L, 176L, 177L, 177L, 178L, 178L, 175L, 
    179L, 180L, 180L, 180L, 181L, 181L, 182L, 182L, 181L, 183L, 
    183L, 184L, 184L, 184L, 183L, 198L, 198L, 199L, 199L, 200L, 
    201L, 201L, 202L, 202L, 200L, 203L, 203L, 204L, 209L, 209L, 
    204L, 205L, 206L, 206L, 205L, 207L, 207L, 207L, 208L, 208L, 
    183L, 185L, 186L, 188L, 189L, 189L, 188L, 190L, 190L, 190L, 
    186L, 187L, 187L, 187L, 187L, 187L, 187L, 185L, 191L, 197L, 
    197L, 191L, 192L, 192L, 196L, 196L, 192L, 193L, 193L, 194L, 
    194L, 195L, 195L, 195L, 195L, 195L, 179L, 210L, 211L, 211L, 
    212L, 212L, 210L, 213L, 214L, 214L, 214L, 213L, 215L, 216L, 
    223L, 223L, 216L, 217L, 222L, 222L, 217L, 218L, 221L, 221L, 
    218L, 219L, 219L, 220L, 220L, 215L, 224L, 225L, 225L, 224L, 
    226L, 227L, 227L, 227L, 226L, 228L, 228L, 228L, 229L, 229L, 
    230L, 230L, 230L, 230L, 213L, 231L, 231L, 232L, 232L, 232L, 
    233L, 233L, 234L, 235L, 235L, 236L, 236L, 237L, 237L, 238L, 
    238L, 234L, 239L, 240L, 241L, 241L, 242L, 242L, 243L, 243L, 
    240L, 244L, 245L, 245L, 244L, 246L, 246L, 239L, 247L, 247L, 
    248L, 249L, 250L, 250L, 249L, 251L, 251L, 252L, 252L, 248L, 
    253L, 253L, 253L, 253L, 253L, 253L, 253L, 253L, 253L, 253L, 
    253L, 253L, 253L, 253L, 253L, 253L, 253L, 253L, 253L, 253L, 
    253L, 253L, 253L, 253L, 253L, 253L, 253L, 253L, 1L, 157L, 
    158L, 2L, 3L, 4L, 159L, 5L, 160L, 6L, 7L, 161L, 8L, 9L, 10L, 
    162L, 11L, 12L, 163L, 164L, 13L, 14L, 165L, 166L, 15L, 167L, 
    16L, 17L, 168L, 18L, 169L, 19L, 170L, 20L, 171L, 21L, 22L, 
    23L, 24L, 172L, 25L, 173L, 174L, 26L, 27L, 175L, 176L, 28L, 
    177L, 29L, 178L, 30L, 31L, 179L, 180L, 32L, 33L, 181L, 34L, 
    182L, 35L, 36L, 183L, 37L, 184L, 38L, 39L, 40L, 198L, 64L, 
    199L, 65L, 200L, 201L, 68L, 202L, 66L, 67L, 203L, 69L, 204L, 
    209L, 76L, 77L, 205L, 206L, 70L, 71L, 207L, 72L, 73L, 208L, 
    74L, 75L, 185L, 186L, 188L, 189L, 47L, 48L, 190L, 49L, 50L, 
    51L, 187L, 41L, 42L, 43L, 44L, 45L, 46L, 191L, 197L, 62L, 
    63L, 192L, 52L, 196L, 60L, 61L, 193L, 59L, 194L, 58L, 195L, 
    53L, 54L, 55L, 56L, 57L, 210L, 211L, 80L, 212L, 78L, 79L, 
    213L, 214L, 81L, 82L, 83L, 215L, 216L, 223L, 91L, 92L, 217L, 
    222L, 89L, 90L, 218L, 221L, 87L, 88L, 219L, 86L, 220L, 84L, 
    85L, 224L, 225L, 93L, 94L, 226L, 227L, 95L, 96L, 97L, 228L, 
    98L, 104L, 229L, 99L, 230L, 100L, 101L, 102L, 103L, 231L, 
    105L, 232L, 106L, 107L, 233L, 108L, 234L, 235L, 113L, 236L, 
    112L, 237L, 109L, 238L, 110L, 111L, 239L, 240L, 241L, 114L, 
    242L, 117L, 243L, 115L, 116L, 244L, 245L, 118L, 119L, 246L, 
    120L, 121L, 247L, 155L, 248L, 249L, 250L, 122L, 123L, 251L, 
    124L, 252L, 125L, 126L, 253L, 127L, 128L, 129L, 130L, 131L, 
    132L, 133L, 134L, 135L, 136L, 137L, 138L, 139L, 140L, 141L, 
    142L, 143L, 144L, 145L, 146L, 147L, 148L, 149L, 150L, 151L, 
    152L, 153L, 154L), dim = c(252L, 2L)), Nnode = 98L, tip.label = c("Bernissartia_fagesii", 
    "Pietraroiasuchus_ormezzanoi", "Pachycheilosuchus_trinquei", 
    "Shamosuchus_djadochtaensis", "Acynodon_iberoccitanus", "Acynodon_adriaticus", 
    "Iharkutosuchus_makadii", "Agaresuchus_subjuniperus", "Allodaposuchus_precedens", 
    "Arenysuchus_gascabadiolorum", "Lohuecosuchus_mechinorum", 
    "Lohuecosuchus_megadontos", "Borealosuchus_griffthi", "Borealosuchus_sternbergii", 
    "Borealosuchus_formidabilis", "Borealosuchus_acutidentatus", 
    "Borealosuchus_wilsoni", "Diplocynodon_remensis", "Diplocynodon_darwini", 
    "Diplocynodon_hantoniensis", "Diplocynodon_deponiae", "Diplocynodon_muelleri", 
    "Diplocynodon_ratelli", "Diplocynodon_tormis", "Leidyosuchus_canadensis", 
    "Deinosuchus_riograndensis", "Deinosuchus_schwimmeri", "Planocrania_hengdongensis", 
    "Planocrania_datangensis", "Boverisuchus_magnifrons", "Boverisuchus_vorax", 
    "Prodiplocynodon_langi", "Asiatosuchus_germanicus", "Brachyuranochampsa_eversolei", 
    "Crocodylus_affinis", "Crocodylus_depressifrons", "Crocodylus_megarhinus", 
    "Trilophosuchus_rackhami", "Australosuchus_clarkae", "Kambara_implexidens", 
    "Crocodylus_porosus1", "Crocodylus_porosus2", "Crocodylus_porosus3", 
    "Crocodylus_porosus6", "Crocodylus_porosus4", "Crocodylus_porosus5", 
    "Crocodylus_niloticus1", "Crocodylus_niloticus2", "Crocodylus_rhombifer1", 
    "Crocodylus_rhombifer2", "Crocodylus_rhombifer3", "Rimasuchus_lloydi", 
    "Osteolaemus_tetraspis1", "Osteolaemus_tetraspis2", "Osteolaemus_tetraspis3", 
    "Osteolaemus_tetraspis4", "Osteolaemus_tetraspis5", "Osteolaemus_osborni", 
    "Voay_robustus", "Euthecodon_arambourgi", "Brochuchus_pigotti", 
    "Mecistops_cataphractus1", "Mecistops_cataphractus2", "Dollosuchoides_densmorei", 
    "Thecachampsa_antiqua", "Tomistoma_schlegelii1", "Tomistoma_schlegelii2", 
    "Toyotamaphimeia_machikanensis", "Maomingosuchus_petrolicus", 
    "Eothoracosaurus_mississippiensis", "Thoracosaurus_macrorhynchus", 
    "Piscogavialis_jugaliperforatus", "Gryposuchus_colombianus", 
    "Gavialis_gangeticus1", "Gavialis_gangeticus2", "Eosuchus_lerichei", 
    "Eosuchus_minor", "Dongnanosuchus_hsui", "Orientalosuchus_naduongensis", 
    "Jiangxisuchus_nankangensis", "Albertochampsa_langstoni", 
    "Brachychampsa_montana", "Stangerochampsa_mccabei", "Hassiacosuchus_gaudryi", 
    "Hassiacosuchus_haupti", "Wannaganosuchus_brachymanus", "Allognathosuchus_polyodon", 
    "Allognathosuchus_wartheni", "Navajosuchus_mooki", "Ceratosuchus_burdoshi", 
    "Procaimanoidea_kayi", "Procaimanoidea_utahensis", "Alligator_prenasalis", 
    "Alligator_mcgrewi", "Alligator_sinensis1", "Alligator_sinensis2", 
    "Alligator_sinensis3", "Alligator_thompsoni", "Alligator_mefferdi", 
    "Alligator_mississippiensis1", "Alligator_mississippiensis2", 
    "Alligator_mississippiensis3", "Alligator_mississippiensis4", 
    "Alligator_olseni", "Chinatichampsus_wilsonorum", "Gnatusuchus_pebasensis", 
    "Globidentosuchus_brachyrostris", "Kuttanacaiman_iquitosensis", 
    "Paleosuchus_palpebrosus", "Paleosuchus_trigonatus1", "Paleosuchus_trigonatus2", 
    "Bottosaurus_harlani", "Tsoabichi_greenriverensis", "Acresuchus_pachytemporalis", 
    "Purussaurus_brasiliensis", "Purussaurus_mirandai", "Purussaurus_neivensis", 
    "Mourasuchus_arendsi", "Mourasuchus_atopus", "Mourasuchus_amazonensis", 
    "Mourasuchus_pattersoni", "Caiman_crocodilus", "Caiman_yacare", 
    "Caiman_brevirostris", "La_venta_Caiman", "Caiman_wannlangstoni", 
    "Caiman_latirostris1", "Caiman_latirostris2", "Caiman_latirostris4", 
    "Caiman_latirostris5", "Caiman_latirostris6", "Caiman_latirostris7", 
    "Caiman_latirostris8", "Caiman_latirostris9", "Caiman_latirostris10", 
    "Caiman_latirostris11", "Caiman_latirostris12", "Caiman_latirostris13", 
    "Caiman_latirostris14", "Caiman_latirostris15", "Caiman_latirostris16", 
    "Caiman_latirostris17", "Caiman_latirostris18", "Caiman_latirostris19", 
    "Caiman_latirostris20", "Caiman_latirostris21", "Caiman_latirostris22", 
    "Caiman_latirostris23", "Caiman_latirostris24", "Caiman_latirostris25", 
    "Caiman_latirostris26", "Caiman_latirostris27", "Caiman_latirostris28", 
    "Caiman_latirostris3", "Melanosuchus_niger"), root.edge = 1.697949, 
        edge.length = c(33.7269292001496, 5, 37.7345005258475, 
        5, 6.74614020591602, 35.5362656371179, 22.6751249091444, 
        22.4061102067353, 5, 13.0660884834593, 5, 33.5686992791225, 
        16.0350841899402, 14.9644028113224, 15.7704681014642, 
        5, 5, 8.78070185950492, 5, 67.5643444951857, 20.4172957670875, 
        13.1319454149343, 5, 5, 12.0260396859609, 5, 5, 14.8674934662879, 
        13.6167506121565, 5.59484915188514, 5, 14.4538326915819, 
        5, 16.4198072220897, 5, 5, 15.1622393182712, 15.4289105737349, 
        6.37497661197558, 5, 62.8175220136996, 5, 55.1009852355579, 
        5, 13.3823695861735, 5, 65.2659505888121, 13.6305369651876, 
        5, 5, 5.5061869438272, 13.9897581656696, 5, 5, 5, 58.2327143353177, 
        77.5320355010219, 5, 79.3099966414506, 63.9993637755746, 
        6.57341323825531, 5, 5, 85.6663336192956, 56.9287806260632, 
        42.4501036715531, 30.2603103168705, 5, 5, 63.0581018425757, 
        5, 91.5511695110193, 5, 89.4426021728243, 10, 5.30770973700122, 
        5, 5, 5, 48.9145634258864, 5, 27.6229200246045, 8.82618705229834, 
        5, 5, 5, 5, 12.6992006408749, 66.0935903661186, 12.7873871389637, 
        5, 13.656721543707, 5, 5, 73.5166868709167, 26.2336250389088, 
        5, 5, 5, 5, 5, 5, 5, 5, 10, 5, 5, 5, 5, 5, 5, 5, 31.2336250389088, 
        5, 5, 5, 8.20541395132895, 5, 5, 6.99343691694783, 16.2336250389088, 
        14.9682772174849, 5, 10, 5, 5, 5, 5, 5, 5, 25.456358234887, 
        27.3217352962354, 5, 27.3348929777043, 5, 14.817021047743, 
        5, 14.208884635428, 5, 18.6170438169036, 17.1355879621115, 
        13.3768728295108, 5, 27.7316654708004, 5, 9.85279849204235, 
        5, 5, 5, 14.195821448951, 6.26579749949742, 8.35007478538901, 
        13.1698777697515, 5, 5, 6.06211717363913, 10, 5, 12.3521148018539, 
        40.485346011119, 5, 5, 20.788964570933, 14.4308956344589, 
        26.0008391998499, 5, 5, 5, 5, 12.2947640753561, 5, 11.6576651204168, 
        5, 9.34317407943308, 5, 5, 5, 5, 5, 53.550139050046, 
        5, 75.4644590996252, 78.2282509191935, 5, 69.6096373045556, 
        5, 5, 23.9824716367759, 5, 5, 59.2939536749385, 10, 5, 
        5, 5, 36.5819633229636, 9.31958680385444, 5, 17.3226329638059, 
        5, 10, 6.80035632887343, 5, 8.03137059046561, 11.3339787024846, 
        5, 7.85833834904805, 5, 8.11053517291928, 5, 6.16765188777819, 
        5, 37.711990351975, 5, 5, 22.711990351975, 5, 5, 5, 13.5891950423718, 
        5, 5, 7.75985069633089, 27.711990351975, 5, 5, 5, 5, 
        5, 5, 5, 5, 5, 5, 5, 5, 5, 5, 5, 5, 5, 5, 5, 5, 5, 5, 
        5, 5, 5, 5, 5, 5), root.time = 159.750311909826), class = "phylo", order = "cladewise"), 
    structure(list(edge = structure(c(156L, 156L, 157L, 158L, 
    158L, 158L, 158L, 159L, 159L, 160L, 160L, 158L, 161L, 161L, 
    161L, 161L, 162L, 162L, 157L, 163L, 164L, 164L, 164L, 165L, 
    166L, 166L, 167L, 167L, 165L, 168L, 168L, 169L, 169L, 170L, 
    170L, 171L, 171L, 171L, 171L, 163L, 172L, 172L, 173L, 174L, 
    174L, 173L, 175L, 176L, 176L, 177L, 177L, 178L, 178L, 175L, 
    179L, 180L, 180L, 180L, 181L, 181L, 182L, 182L, 181L, 183L, 
    183L, 184L, 184L, 184L, 183L, 198L, 198L, 199L, 199L, 200L, 
    201L, 201L, 202L, 202L, 200L, 203L, 203L, 204L, 209L, 209L, 
    204L, 205L, 206L, 206L, 205L, 207L, 207L, 207L, 208L, 208L, 
    183L, 185L, 186L, 188L, 189L, 189L, 188L, 190L, 190L, 190L, 
    186L, 187L, 187L, 187L, 187L, 187L, 187L, 185L, 191L, 197L, 
    197L, 191L, 192L, 192L, 196L, 196L, 192L, 193L, 193L, 194L, 
    194L, 195L, 195L, 195L, 195L, 195L, 179L, 210L, 211L, 211L, 
    212L, 212L, 210L, 213L, 214L, 214L, 214L, 213L, 215L, 216L, 
    223L, 223L, 216L, 217L, 222L, 222L, 217L, 218L, 221L, 221L, 
    218L, 219L, 219L, 220L, 220L, 215L, 224L, 225L, 225L, 224L, 
    226L, 227L, 227L, 227L, 226L, 228L, 228L, 228L, 229L, 229L, 
    230L, 230L, 230L, 230L, 213L, 231L, 231L, 232L, 232L, 232L, 
    233L, 233L, 234L, 235L, 235L, 236L, 236L, 237L, 237L, 238L, 
    238L, 234L, 239L, 240L, 241L, 241L, 242L, 242L, 243L, 243L, 
    240L, 244L, 245L, 245L, 244L, 246L, 246L, 239L, 247L, 247L, 
    248L, 249L, 250L, 250L, 249L, 251L, 251L, 252L, 252L, 248L, 
    253L, 253L, 253L, 253L, 253L, 253L, 253L, 253L, 253L, 253L, 
    253L, 253L, 253L, 253L, 253L, 253L, 253L, 253L, 253L, 253L, 
    253L, 253L, 253L, 253L, 253L, 253L, 253L, 253L, 1L, 157L, 
    158L, 2L, 3L, 4L, 159L, 5L, 160L, 6L, 7L, 161L, 8L, 9L, 10L, 
    162L, 11L, 12L, 163L, 164L, 13L, 14L, 165L, 166L, 15L, 167L, 
    16L, 17L, 168L, 18L, 169L, 19L, 170L, 20L, 171L, 21L, 22L, 
    23L, 24L, 172L, 25L, 173L, 174L, 26L, 27L, 175L, 176L, 28L, 
    177L, 29L, 178L, 30L, 31L, 179L, 180L, 32L, 33L, 181L, 34L, 
    182L, 35L, 36L, 183L, 37L, 184L, 38L, 39L, 40L, 198L, 64L, 
    199L, 65L, 200L, 201L, 68L, 202L, 66L, 67L, 203L, 69L, 204L, 
    209L, 76L, 77L, 205L, 206L, 70L, 71L, 207L, 72L, 73L, 208L, 
    74L, 75L, 185L, 186L, 188L, 189L, 47L, 48L, 190L, 49L, 50L, 
    51L, 187L, 41L, 42L, 43L, 44L, 45L, 46L, 191L, 197L, 62L, 
    63L, 192L, 52L, 196L, 60L, 61L, 193L, 59L, 194L, 58L, 195L, 
    53L, 54L, 55L, 56L, 57L, 210L, 211L, 80L, 212L, 78L, 79L, 
    213L, 214L, 81L, 82L, 83L, 215L, 216L, 223L, 91L, 92L, 217L, 
    222L, 89L, 90L, 218L, 221L, 87L, 88L, 219L, 86L, 220L, 84L, 
    85L, 224L, 225L, 93L, 94L, 226L, 227L, 95L, 96L, 97L, 228L, 
    98L, 104L, 229L, 99L, 230L, 100L, 101L, 102L, 103L, 231L, 
    105L, 232L, 106L, 107L, 233L, 108L, 234L, 235L, 113L, 236L, 
    112L, 237L, 109L, 238L, 110L, 111L, 239L, 240L, 241L, 114L, 
    242L, 117L, 243L, 115L, 116L, 244L, 245L, 118L, 119L, 246L, 
    120L, 121L, 247L, 155L, 248L, 249L, 250L, 122L, 123L, 251L, 
    124L, 252L, 125L, 126L, 253L, 127L, 128L, 129L, 130L, 131L, 
    132L, 133L, 134L, 135L, 136L, 137L, 138L, 139L, 140L, 141L, 
    142L, 143L, 144L, 145L, 146L, 147L, 148L, 149L, 150L, 151L, 
    152L, 153L, 154L), dim = c(252L, 2L)), Nnode = 98L, tip.label = c("Bernissartia_fagesii", 
    "Pietraroiasuchus_ormezzanoi", "Pachycheilosuchus_trinquei", 
    "Shamosuchus_djadochtaensis", "Acynodon_iberoccitanus", "Acynodon_adriaticus", 
    "Iharkutosuchus_makadii", "Agaresuchus_subjuniperus", "Allodaposuchus_precedens", 
    "Arenysuchus_gascabadiolorum", "Lohuecosuchus_mechinorum", 
    "Lohuecosuchus_megadontos", "Borealosuchus_griffthi", "Borealosuchus_sternbergii", 
    "Borealosuchus_formidabilis", "Borealosuchus_acutidentatus", 
    "Borealosuchus_wilsoni", "Diplocynodon_remensis", "Diplocynodon_darwini", 
    "Diplocynodon_hantoniensis", "Diplocynodon_deponiae", "Diplocynodon_muelleri", 
    "Diplocynodon_ratelli", "Diplocynodon_tormis", "Leidyosuchus_canadensis", 
    "Deinosuchus_riograndensis", "Deinosuchus_schwimmeri", "Planocrania_hengdongensis", 
    "Planocrania_datangensis", "Boverisuchus_magnifrons", "Boverisuchus_vorax", 
    "Prodiplocynodon_langi", "Asiatosuchus_germanicus", "Brachyuranochampsa_eversolei", 
    "Crocodylus_affinis", "Crocodylus_depressifrons", "Crocodylus_megarhinus", 
    "Trilophosuchus_rackhami", "Australosuchus_clarkae", "Kambara_implexidens", 
    "Crocodylus_porosus1", "Crocodylus_porosus2", "Crocodylus_porosus3", 
    "Crocodylus_porosus6", "Crocodylus_porosus4", "Crocodylus_porosus5", 
    "Crocodylus_niloticus1", "Crocodylus_niloticus2", "Crocodylus_rhombifer1", 
    "Crocodylus_rhombifer2", "Crocodylus_rhombifer3", "Rimasuchus_lloydi", 
    "Osteolaemus_tetraspis1", "Osteolaemus_tetraspis2", "Osteolaemus_tetraspis3", 
    "Osteolaemus_tetraspis4", "Osteolaemus_tetraspis5", "Osteolaemus_osborni", 
    "Voay_robustus", "Euthecodon_arambourgi", "Brochuchus_pigotti", 
    "Mecistops_cataphractus1", "Mecistops_cataphractus2", "Dollosuchoides_densmorei", 
    "Thecachampsa_antiqua", "Tomistoma_schlegelii1", "Tomistoma_schlegelii2", 
    "Toyotamaphimeia_machikanensis", "Maomingosuchus_petrolicus", 
    "Eothoracosaurus_mississippiensis", "Thoracosaurus_macrorhynchus", 
    "Piscogavialis_jugaliperforatus", "Gryposuchus_colombianus", 
    "Gavialis_gangeticus1", "Gavialis_gangeticus2", "Eosuchus_lerichei", 
    "Eosuchus_minor", "Dongnanosuchus_hsui", "Orientalosuchus_naduongensis", 
    "Jiangxisuchus_nankangensis", "Albertochampsa_langstoni", 
    "Brachychampsa_montana", "Stangerochampsa_mccabei", "Hassiacosuchus_gaudryi", 
    "Hassiacosuchus_haupti", "Wannaganosuchus_brachymanus", "Allognathosuchus_polyodon", 
    "Allognathosuchus_wartheni", "Navajosuchus_mooki", "Ceratosuchus_burdoshi", 
    "Procaimanoidea_kayi", "Procaimanoidea_utahensis", "Alligator_prenasalis", 
    "Alligator_mcgrewi", "Alligator_sinensis1", "Alligator_sinensis2", 
    "Alligator_sinensis3", "Alligator_thompsoni", "Alligator_mefferdi", 
    "Alligator_mississippiensis1", "Alligator_mississippiensis2", 
    "Alligator_mississippiensis3", "Alligator_mississippiensis4", 
    "Alligator_olseni", "Chinatichampsus_wilsonorum", "Gnatusuchus_pebasensis", 
    "Globidentosuchus_brachyrostris", "Kuttanacaiman_iquitosensis", 
    "Paleosuchus_palpebrosus", "Paleosuchus_trigonatus1", "Paleosuchus_trigonatus2", 
    "Bottosaurus_harlani", "Tsoabichi_greenriverensis", "Acresuchus_pachytemporalis", 
    "Purussaurus_brasiliensis", "Purussaurus_mirandai", "Purussaurus_neivensis", 
    "Mourasuchus_arendsi", "Mourasuchus_atopus", "Mourasuchus_amazonensis", 
    "Mourasuchus_pattersoni", "Caiman_crocodilus", "Caiman_yacare", 
    "Caiman_brevirostris", "La_venta_Caiman", "Caiman_wannlangstoni", 
    "Caiman_latirostris1", "Caiman_latirostris2", "Caiman_latirostris4", 
    "Caiman_latirostris5", "Caiman_latirostris6", "Caiman_latirostris7", 
    "Caiman_latirostris8", "Caiman_latirostris9", "Caiman_latirostris10", 
    "Caiman_latirostris11", "Caiman_latirostris12", "Caiman_latirostris13", 
    "Caiman_latirostris14", "Caiman_latirostris15", "Caiman_latirostris16", 
    "Caiman_latirostris17", "Caiman_latirostris18", "Caiman_latirostris19", 
    "Caiman_latirostris20", "Caiman_latirostris21", "Caiman_latirostris22", 
    "Caiman_latirostris23", "Caiman_latirostris24", "Caiman_latirostris25", 
    "Caiman_latirostris26", "Caiman_latirostris27", "Caiman_latirostris28", 
    "Caiman_latirostris3", "Melanosuchus_niger"), root.edge = 1.697949, 
        edge.length = c(35.0663022389403, 5, 39.9927979555517, 
        5, 6.66020795793506, 41.9482592388219, 21.5058805639087, 
        13.2813578577945, 5, 11.9662405898329, 5, 32.2907006694865, 
        16.2947825874202, 13.7379748115316, 15.23237594245, 5, 
        12.0609295950271, 5, 5, 67.7444688483607, 17.6266383152455, 
        13.881352236541, 5, 5, 15.0042792699533, 5, 5, 12.8146576487459, 
        15.0311699752696, 5, 7.21961924969219, 10.3430849332828, 
        5, 14.5197286906419, 5, 5, 15.5811098084319, 16.193299322878, 
        5.54807152682915, 5, 70.3350184976589, 5, 53.2541867905762, 
        6.31052360094618, 5, 5, 64.4102730096783, 14.8235697249416, 
        5, 5, 6.6280013096286, 17.6309245418524, 5, 5, 5, 56.6980069508776, 
        78.6200965231285, 5, 79.5081669725478, 64.2083805622999, 
        8.55241714825388, 5, 5, 86.144001914002, 59.1999465737492, 
        43.7269581825775, 31.2609029156202, 5, 5, 65.3129245744087, 
        5, 94.1434820802603, 5, 90.2198163703361, 10, 5.62531277054944, 
        5, 5, 5, 49.9813533311244, 5, 27.6544480193872, 8.32432070397773, 
        5, 5, 5, 5, 8.91509251662065, 68.4601236754563, 10.9605471987966, 
        5, 12.3850054654293, 5, 5, 77.0907214808418, 23.7544076600438, 
        5, 5, 5, 5, 5, 5, 5, 5, 10, 5, 5, 5, 5, 5, 5, 5, 28.7544076600438, 
        5, 5, 5, 11.4628207405191, 5, 5, 7.33297597421566, 13.7544076600438, 
        14.9559184306371, 5, 10, 5, 5, 5, 5, 5, 5, 22.9997479167301, 
        33.8173454547534, 5, 23.5288435518975, 5, 11.4039247868583, 
        5, 23.387974626827, 5, 10.1538474111119, 11.6329728313955, 
        13.3782843645662, 5, 32.8654668567236, 5, 7.30803602370433, 
        5, 8.83190364292822, 5, 14.0130889954511, 5, 13.185857256921, 
        12.9777912291232, 5, 5, 9.28426947223488, 10, 5, 15.12061624825, 
        43.3239758866141, 5, 5, 22.4923097547982, 14.668264391846, 
        26.4748565811291, 5, 5, 5, 5, 10.723145931731, 5, 12.2005912168976, 
        5, 9.27426536423154, 5, 5, 5, 5, 5, 53.7674625544343, 
        5, 77.441069418557, 82.8996914701592, 5, 73.7990704300525, 
        5, 5, 22.5635512342676, 5, 5, 62.8453812241554, 10, 5, 
        5, 5, 39.8213871213607, 9.39338423005631, 5, 20.8037193665332, 
        5, 10, 8.15676136223692, 6.13987600841187, 5, 8.38723164264951, 
        5, 12.8753114827857, 5, 8.98823619371001, 7.4432297935849, 
        5, 5, 38.0239941027947, 5, 5, 23.0239941027947, 5, 5, 
        5, 13.045784523264, 5, 5, 8.32818937233184, 28.0239941027947, 
        5, 5, 5, 5, 5, 5, 5, 5, 5, 5, 5, 5, 5, 5, 5, 5, 5, 5, 
        5, 5, 5, 5, 5, 5, 5, 5, 5, 5), root.time = 160.845129140886), class = "phylo", order = "cladewise"), 
    structure(list(edge = structure(c(156L, 156L, 157L, 158L, 
    158L, 158L, 158L, 159L, 159L, 160L, 160L, 158L, 161L, 161L, 
    161L, 161L, 162L, 162L, 157L, 163L, 164L, 164L, 164L, 165L, 
    166L, 166L, 167L, 167L, 165L, 168L, 168L, 169L, 169L, 170L, 
    170L, 171L, 171L, 171L, 171L, 163L, 172L, 172L, 173L, 174L, 
    174L, 173L, 175L, 176L, 176L, 177L, 177L, 178L, 178L, 175L, 
    179L, 180L, 180L, 180L, 181L, 181L, 182L, 182L, 181L, 183L, 
    183L, 184L, 184L, 184L, 183L, 198L, 198L, 199L, 199L, 200L, 
    201L, 201L, 202L, 202L, 200L, 203L, 203L, 204L, 209L, 209L, 
    204L, 205L, 206L, 206L, 205L, 207L, 207L, 207L, 208L, 208L, 
    183L, 185L, 186L, 188L, 189L, 189L, 188L, 190L, 190L, 190L, 
    186L, 187L, 187L, 187L, 187L, 187L, 187L, 185L, 191L, 197L, 
    197L, 191L, 192L, 192L, 196L, 196L, 192L, 193L, 193L, 194L, 
    194L, 195L, 195L, 195L, 195L, 195L, 179L, 210L, 211L, 211L, 
    212L, 212L, 210L, 213L, 214L, 214L, 214L, 213L, 215L, 216L, 
    223L, 223L, 216L, 217L, 222L, 222L, 217L, 218L, 221L, 221L, 
    218L, 219L, 219L, 220L, 220L, 215L, 224L, 225L, 225L, 224L, 
    226L, 227L, 227L, 227L, 226L, 228L, 228L, 228L, 229L, 229L, 
    230L, 230L, 230L, 230L, 213L, 231L, 231L, 232L, 232L, 232L, 
    233L, 233L, 234L, 235L, 235L, 236L, 236L, 237L, 237L, 238L, 
    238L, 234L, 239L, 240L, 241L, 241L, 242L, 242L, 243L, 243L, 
    240L, 244L, 245L, 245L, 244L, 246L, 246L, 239L, 247L, 247L, 
    248L, 249L, 250L, 250L, 249L, 251L, 251L, 252L, 252L, 248L, 
    253L, 253L, 253L, 253L, 253L, 253L, 253L, 253L, 253L, 253L, 
    253L, 253L, 253L, 253L, 253L, 253L, 253L, 253L, 253L, 253L, 
    253L, 253L, 253L, 253L, 253L, 253L, 253L, 253L, 1L, 157L, 
    158L, 2L, 3L, 4L, 159L, 5L, 160L, 6L, 7L, 161L, 8L, 9L, 10L, 
    162L, 11L, 12L, 163L, 164L, 13L, 14L, 165L, 166L, 15L, 167L, 
    16L, 17L, 168L, 18L, 169L, 19L, 170L, 20L, 171L, 21L, 22L, 
    23L, 24L, 172L, 25L, 173L, 174L, 26L, 27L, 175L, 176L, 28L, 
    177L, 29L, 178L, 30L, 31L, 179L, 180L, 32L, 33L, 181L, 34L, 
    182L, 35L, 36L, 183L, 37L, 184L, 38L, 39L, 40L, 198L, 64L, 
    199L, 65L, 200L, 201L, 68L, 202L, 66L, 67L, 203L, 69L, 204L, 
    209L, 76L, 77L, 205L, 206L, 70L, 71L, 207L, 72L, 73L, 208L, 
    74L, 75L, 185L, 186L, 188L, 189L, 47L, 48L, 190L, 49L, 50L, 
    51L, 187L, 41L, 42L, 43L, 44L, 45L, 46L, 191L, 197L, 62L, 
    63L, 192L, 52L, 196L, 60L, 61L, 193L, 59L, 194L, 58L, 195L, 
    53L, 54L, 55L, 56L, 57L, 210L, 211L, 80L, 212L, 78L, 79L, 
    213L, 214L, 81L, 82L, 83L, 215L, 216L, 223L, 91L, 92L, 217L, 
    222L, 89L, 90L, 218L, 221L, 87L, 88L, 219L, 86L, 220L, 84L, 
    85L, 224L, 225L, 93L, 94L, 226L, 227L, 95L, 96L, 97L, 228L, 
    98L, 104L, 229L, 99L, 230L, 100L, 101L, 102L, 103L, 231L, 
    105L, 232L, 106L, 107L, 233L, 108L, 234L, 235L, 113L, 236L, 
    112L, 237L, 109L, 238L, 110L, 111L, 239L, 240L, 241L, 114L, 
    242L, 117L, 243L, 115L, 116L, 244L, 245L, 118L, 119L, 246L, 
    120L, 121L, 247L, 155L, 248L, 249L, 250L, 122L, 123L, 251L, 
    124L, 252L, 125L, 126L, 253L, 127L, 128L, 129L, 130L, 131L, 
    132L, 133L, 134L, 135L, 136L, 137L, 138L, 139L, 140L, 141L, 
    142L, 143L, 144L, 145L, 146L, 147L, 148L, 149L, 150L, 151L, 
    152L, 153L, 154L), dim = c(252L, 2L)), Nnode = 98L, tip.label = c("Bernissartia_fagesii", 
    "Pietraroiasuchus_ormezzanoi", "Pachycheilosuchus_trinquei", 
    "Shamosuchus_djadochtaensis", "Acynodon_iberoccitanus", "Acynodon_adriaticus", 
    "Iharkutosuchus_makadii", "Agaresuchus_subjuniperus", "Allodaposuchus_precedens", 
    "Arenysuchus_gascabadiolorum", "Lohuecosuchus_mechinorum", 
    "Lohuecosuchus_megadontos", "Borealosuchus_griffthi", "Borealosuchus_sternbergii", 
    "Borealosuchus_formidabilis", "Borealosuchus_acutidentatus", 
    "Borealosuchus_wilsoni", "Diplocynodon_remensis", "Diplocynodon_darwini", 
    "Diplocynodon_hantoniensis", "Diplocynodon_deponiae", "Diplocynodon_muelleri", 
    "Diplocynodon_ratelli", "Diplocynodon_tormis", "Leidyosuchus_canadensis", 
    "Deinosuchus_riograndensis", "Deinosuchus_schwimmeri", "Planocrania_hengdongensis", 
    "Planocrania_datangensis", "Boverisuchus_magnifrons", "Boverisuchus_vorax", 
    "Prodiplocynodon_langi", "Asiatosuchus_germanicus", "Brachyuranochampsa_eversolei", 
    "Crocodylus_affinis", "Crocodylus_depressifrons", "Crocodylus_megarhinus", 
    "Trilophosuchus_rackhami", "Australosuchus_clarkae", "Kambara_implexidens", 
    "Crocodylus_porosus1", "Crocodylus_porosus2", "Crocodylus_porosus3", 
    "Crocodylus_porosus6", "Crocodylus_porosus4", "Crocodylus_porosus5", 
    "Crocodylus_niloticus1", "Crocodylus_niloticus2", "Crocodylus_rhombifer1", 
    "Crocodylus_rhombifer2", "Crocodylus_rhombifer3", "Rimasuchus_lloydi", 
    "Osteolaemus_tetraspis1", "Osteolaemus_tetraspis2", "Osteolaemus_tetraspis3", 
    "Osteolaemus_tetraspis4", "Osteolaemus_tetraspis5", "Osteolaemus_osborni", 
    "Voay_robustus", "Euthecodon_arambourgi", "Brochuchus_pigotti", 
    "Mecistops_cataphractus1", "Mecistops_cataphractus2", "Dollosuchoides_densmorei", 
    "Thecachampsa_antiqua", "Tomistoma_schlegelii1", "Tomistoma_schlegelii2", 
    "Toyotamaphimeia_machikanensis", "Maomingosuchus_petrolicus", 
    "Eothoracosaurus_mississippiensis", "Thoracosaurus_macrorhynchus", 
    "Piscogavialis_jugaliperforatus", "Gryposuchus_colombianus", 
    "Gavialis_gangeticus1", "Gavialis_gangeticus2", "Eosuchus_lerichei", 
    "Eosuchus_minor", "Dongnanosuchus_hsui", "Orientalosuchus_naduongensis", 
    "Jiangxisuchus_nankangensis", "Albertochampsa_langstoni", 
    "Brachychampsa_montana", "Stangerochampsa_mccabei", "Hassiacosuchus_gaudryi", 
    "Hassiacosuchus_haupti", "Wannaganosuchus_brachymanus", "Allognathosuchus_polyodon", 
    "Allognathosuchus_wartheni", "Navajosuchus_mooki", "Ceratosuchus_burdoshi", 
    "Procaimanoidea_kayi", "Procaimanoidea_utahensis", "Alligator_prenasalis", 
    "Alligator_mcgrewi", "Alligator_sinensis1", "Alligator_sinensis2", 
    "Alligator_sinensis3", "Alligator_thompsoni", "Alligator_mefferdi", 
    "Alligator_mississippiensis1", "Alligator_mississippiensis2", 
    "Alligator_mississippiensis3", "Alligator_mississippiensis4", 
    "Alligator_olseni", "Chinatichampsus_wilsonorum", "Gnatusuchus_pebasensis", 
    "Globidentosuchus_brachyrostris", "Kuttanacaiman_iquitosensis", 
    "Paleosuchus_palpebrosus", "Paleosuchus_trigonatus1", "Paleosuchus_trigonatus2", 
    "Bottosaurus_harlani", "Tsoabichi_greenriverensis", "Acresuchus_pachytemporalis", 
    "Purussaurus_brasiliensis", "Purussaurus_mirandai", "Purussaurus_neivensis", 
    "Mourasuchus_arendsi", "Mourasuchus_atopus", "Mourasuchus_amazonensis", 
    "Mourasuchus_pattersoni", "Caiman_crocodilus", "Caiman_yacare", 
    "Caiman_brevirostris", "La_venta_Caiman", "Caiman_wannlangstoni", 
    "Caiman_latirostris1", "Caiman_latirostris2", "Caiman_latirostris4", 
    "Caiman_latirostris5", "Caiman_latirostris6", "Caiman_latirostris7", 
    "Caiman_latirostris8", "Caiman_latirostris9", "Caiman_latirostris10", 
    "Caiman_latirostris11", "Caiman_latirostris12", "Caiman_latirostris13", 
    "Caiman_latirostris14", "Caiman_latirostris15", "Caiman_latirostris16", 
    "Caiman_latirostris17", "Caiman_latirostris18", "Caiman_latirostris19", 
    "Caiman_latirostris20", "Caiman_latirostris21", "Caiman_latirostris22", 
    "Caiman_latirostris23", "Caiman_latirostris24", "Caiman_latirostris25", 
    "Caiman_latirostris26", "Caiman_latirostris27", "Caiman_latirostris28", 
    "Caiman_latirostris3", "Melanosuchus_niger"), root.edge = 1.697949, 
        edge.length = c(29.0284306664951, 5, 35.2862991357129, 
        5.64941059366568, 5, 36.6018456397904, 21.8255565341888, 
        20.2378429028438, 5, 10.1762213117676, 5, 23.6074674058799, 
        25.8672604553867, 21.8391809798777, 25.5157087879721, 
        5, 15.1837490469916, 5, 5, 62.9469911281019, 19.6517436567694, 
        15.8268988623284, 5, 5, 13.02582999242, 5, 5, 15.0049536704086, 
        9.77054609190673, 11.6149077695794, 5, 19.3185010558227, 
        5, 23.2228433125187, 5, 5, 23.8450169214979, 20.9094234724529, 
        10.2800383942667, 5, 65.1882114622742, 5, 47.9675105437869, 
        5, 8.54542872058228, 5, 59.5832708067726, 13.2215956013184, 
        5, 5, 11.3037349065533, 9.72939306043554, 5, 5, 5, 51.5724379727617, 
        75.7093370262533, 5, 72.8686257333029, 56.9374834810384, 
        10.213457075227, 5, 5, 81.8852559917141, 55.2751761774998, 
        40.6137538661552, 29.1789386960771, 5, 5, 58.526231521531, 
        5, 88.7716273005307, 5, 85.6757070576816, 10, 5.58189869531919, 
        5, 5, 5, 50.3250881813932, 5, 23.587202862557, 11.5442897349829, 
        5, 5, 5, 7.4278709582053, 5, 63.7506174458191, 11.4417118964731, 
        5, 12.5069883071817, 5, 5, 70.6468482677825, 25.6107574852183, 
        5, 5, 5, 5, 5, 5, 5, 5, 10, 5, 5, 5, 5, 5, 5, 5, 30.6107574852183, 
        5, 5, 5, 12.2814667229122, 5, 5, 8.75147028966574, 15.6107574852183, 
        14.9486190983641, 5, 10, 5, 5, 5, 5, 5, 5, 20.0663686037995, 
        31.0923566707876, 5, 23.7417464165017, 5, 15.0641747395974, 
        5, 14.6314308777219, 5, 16.0272897128249, 17.3654786580475, 
        15.2930564420298, 5, 28.7074114458868, 5, 8.03006158752833, 
        5, 5, 5, 14.0987165724859, 5.54542893711478, 9.0828862530645, 
        13.4919365439098, 5, 5, 5.24255403517746, 10, 5, 10.9070779626723, 
        41.3071885217214, 5, 5, 20.3056265389407, 11.7375972613925, 
        27.8533949240576, 5, 5, 5, 5, 12.9913286692556, 5, 14.3193537886254, 
        5, 8.5340411354322, 5, 5, 5, 5, 5, 53.4595314174425, 
        5, 77.949731927664, 79.9568998615863, 5, 72.9317197092646, 
        5, 5, 25.9566880002618, 5, 5, 61.1912371492013, 10, 5, 
        5, 5, 38.5873382852413, 7.48039990422316, 5, 21.3060911529823, 
        5, 9.77263927555829, 10, 6.40777631352935, 5, 10.5513199954326, 
        5, 8.31810885327449, 5, 10.3950649873866, 6.70662464473303, 
        5, 5, 37.6038988639601, 5, 5, 22.6038988639601, 5, 5, 
        5, 13.8118963408754, 5, 5, 8.90284423037712, 27.6038988639601, 
        5, 5, 5, 5, 5, 5, 5, 5, 5, 5, 5, 5, 5, 5, 5, 5, 5, 5, 
        5, 5, 5, 5, 5, 5, 5, 5, 5, 5), root.time = 156.257605753001), class = "phylo", order = "cladewise"), 
    structure(list(edge = structure(c(156L, 156L, 157L, 158L, 
    158L, 158L, 158L, 159L, 159L, 160L, 160L, 158L, 161L, 161L, 
    161L, 161L, 162L, 162L, 157L, 163L, 164L, 164L, 164L, 165L, 
    166L, 166L, 167L, 167L, 165L, 168L, 168L, 169L, 169L, 170L, 
    170L, 171L, 171L, 171L, 171L, 163L, 172L, 172L, 173L, 174L, 
    174L, 173L, 175L, 176L, 176L, 177L, 177L, 178L, 178L, 175L, 
    179L, 180L, 180L, 180L, 181L, 181L, 182L, 182L, 181L, 183L, 
    183L, 184L, 184L, 184L, 183L, 198L, 198L, 199L, 199L, 200L, 
    201L, 201L, 202L, 202L, 200L, 203L, 203L, 204L, 209L, 209L, 
    204L, 205L, 206L, 206L, 205L, 207L, 207L, 207L, 208L, 208L, 
    183L, 185L, 186L, 188L, 189L, 189L, 188L, 190L, 190L, 190L, 
    186L, 187L, 187L, 187L, 187L, 187L, 187L, 185L, 191L, 197L, 
    197L, 191L, 192L, 192L, 196L, 196L, 192L, 193L, 193L, 194L, 
    194L, 195L, 195L, 195L, 195L, 195L, 179L, 210L, 211L, 211L, 
    212L, 212L, 210L, 213L, 214L, 214L, 214L, 213L, 215L, 216L, 
    223L, 223L, 216L, 217L, 222L, 222L, 217L, 218L, 221L, 221L, 
    218L, 219L, 219L, 220L, 220L, 215L, 224L, 225L, 225L, 224L, 
    226L, 227L, 227L, 227L, 226L, 228L, 228L, 228L, 229L, 229L, 
    230L, 230L, 230L, 230L, 213L, 231L, 231L, 232L, 232L, 232L, 
    233L, 233L, 234L, 235L, 235L, 236L, 236L, 237L, 237L, 238L, 
    238L, 234L, 239L, 240L, 241L, 241L, 242L, 242L, 243L, 243L, 
    240L, 244L, 245L, 245L, 244L, 246L, 246L, 239L, 247L, 247L, 
    248L, 249L, 250L, 250L, 249L, 251L, 251L, 252L, 252L, 248L, 
    253L, 253L, 253L, 253L, 253L, 253L, 253L, 253L, 253L, 253L, 
    253L, 253L, 253L, 253L, 253L, 253L, 253L, 253L, 253L, 253L, 
    253L, 253L, 253L, 253L, 253L, 253L, 253L, 253L, 1L, 157L, 
    158L, 2L, 3L, 4L, 159L, 5L, 160L, 6L, 7L, 161L, 8L, 9L, 10L, 
    162L, 11L, 12L, 163L, 164L, 13L, 14L, 165L, 166L, 15L, 167L, 
    16L, 17L, 168L, 18L, 169L, 19L, 170L, 20L, 171L, 21L, 22L, 
    23L, 24L, 172L, 25L, 173L, 174L, 26L, 27L, 175L, 176L, 28L, 
    177L, 29L, 178L, 30L, 31L, 179L, 180L, 32L, 33L, 181L, 34L, 
    182L, 35L, 36L, 183L, 37L, 184L, 38L, 39L, 40L, 198L, 64L, 
    199L, 65L, 200L, 201L, 68L, 202L, 66L, 67L, 203L, 69L, 204L, 
    209L, 76L, 77L, 205L, 206L, 70L, 71L, 207L, 72L, 73L, 208L, 
    74L, 75L, 185L, 186L, 188L, 189L, 47L, 48L, 190L, 49L, 50L, 
    51L, 187L, 41L, 42L, 43L, 44L, 45L, 46L, 191L, 197L, 62L, 
    63L, 192L, 52L, 196L, 60L, 61L, 193L, 59L, 194L, 58L, 195L, 
    53L, 54L, 55L, 56L, 57L, 210L, 211L, 80L, 212L, 78L, 79L, 
    213L, 214L, 81L, 82L, 83L, 215L, 216L, 223L, 91L, 92L, 217L, 
    222L, 89L, 90L, 218L, 221L, 87L, 88L, 219L, 86L, 220L, 84L, 
    85L, 224L, 225L, 93L, 94L, 226L, 227L, 95L, 96L, 97L, 228L, 
    98L, 104L, 229L, 99L, 230L, 100L, 101L, 102L, 103L, 231L, 
    105L, 232L, 106L, 107L, 233L, 108L, 234L, 235L, 113L, 236L, 
    112L, 237L, 109L, 238L, 110L, 111L, 239L, 240L, 241L, 114L, 
    242L, 117L, 243L, 115L, 116L, 244L, 245L, 118L, 119L, 246L, 
    120L, 121L, 247L, 155L, 248L, 249L, 250L, 122L, 123L, 251L, 
    124L, 252L, 125L, 126L, 253L, 127L, 128L, 129L, 130L, 131L, 
    132L, 133L, 134L, 135L, 136L, 137L, 138L, 139L, 140L, 141L, 
    142L, 143L, 144L, 145L, 146L, 147L, 148L, 149L, 150L, 151L, 
    152L, 153L, 154L), dim = c(252L, 2L)), Nnode = 98L, tip.label = c("Bernissartia_fagesii", 
    "Pietraroiasuchus_ormezzanoi", "Pachycheilosuchus_trinquei", 
    "Shamosuchus_djadochtaensis", "Acynodon_iberoccitanus", "Acynodon_adriaticus", 
    "Iharkutosuchus_makadii", "Agaresuchus_subjuniperus", "Allodaposuchus_precedens", 
    "Arenysuchus_gascabadiolorum", "Lohuecosuchus_mechinorum", 
    "Lohuecosuchus_megadontos", "Borealosuchus_griffthi", "Borealosuchus_sternbergii", 
    "Borealosuchus_formidabilis", "Borealosuchus_acutidentatus", 
    "Borealosuchus_wilsoni", "Diplocynodon_remensis", "Diplocynodon_darwini", 
    "Diplocynodon_hantoniensis", "Diplocynodon_deponiae", "Diplocynodon_muelleri", 
    "Diplocynodon_ratelli", "Diplocynodon_tormis", "Leidyosuchus_canadensis", 
    "Deinosuchus_riograndensis", "Deinosuchus_schwimmeri", "Planocrania_hengdongensis", 
    "Planocrania_datangensis", "Boverisuchus_magnifrons", "Boverisuchus_vorax", 
    "Prodiplocynodon_langi", "Asiatosuchus_germanicus", "Brachyuranochampsa_eversolei", 
    "Crocodylus_affinis", "Crocodylus_depressifrons", "Crocodylus_megarhinus", 
    "Trilophosuchus_rackhami", "Australosuchus_clarkae", "Kambara_implexidens", 
    "Crocodylus_porosus1", "Crocodylus_porosus2", "Crocodylus_porosus3", 
    "Crocodylus_porosus6", "Crocodylus_porosus4", "Crocodylus_porosus5", 
    "Crocodylus_niloticus1", "Crocodylus_niloticus2", "Crocodylus_rhombifer1", 
    "Crocodylus_rhombifer2", "Crocodylus_rhombifer3", "Rimasuchus_lloydi", 
    "Osteolaemus_tetraspis1", "Osteolaemus_tetraspis2", "Osteolaemus_tetraspis3", 
    "Osteolaemus_tetraspis4", "Osteolaemus_tetraspis5", "Osteolaemus_osborni", 
    "Voay_robustus", "Euthecodon_arambourgi", "Brochuchus_pigotti", 
    "Mecistops_cataphractus1", "Mecistops_cataphractus2", "Dollosuchoides_densmorei", 
    "Thecachampsa_antiqua", "Tomistoma_schlegelii1", "Tomistoma_schlegelii2", 
    "Toyotamaphimeia_machikanensis", "Maomingosuchus_petrolicus", 
    "Eothoracosaurus_mississippiensis", "Thoracosaurus_macrorhynchus", 
    "Piscogavialis_jugaliperforatus", "Gryposuchus_colombianus", 
    "Gavialis_gangeticus1", "Gavialis_gangeticus2", "Eosuchus_lerichei", 
    "Eosuchus_minor", "Dongnanosuchus_hsui", "Orientalosuchus_naduongensis", 
    "Jiangxisuchus_nankangensis", "Albertochampsa_langstoni", 
    "Brachychampsa_montana", "Stangerochampsa_mccabei", "Hassiacosuchus_gaudryi", 
    "Hassiacosuchus_haupti", "Wannaganosuchus_brachymanus", "Allognathosuchus_polyodon", 
    "Allognathosuchus_wartheni", "Navajosuchus_mooki", "Ceratosuchus_burdoshi", 
    "Procaimanoidea_kayi", "Procaimanoidea_utahensis", "Alligator_prenasalis", 
    "Alligator_mcgrewi", "Alligator_sinensis1", "Alligator_sinensis2", 
    "Alligator_sinensis3", "Alligator_thompsoni", "Alligator_mefferdi", 
    "Alligator_mississippiensis1", "Alligator_mississippiensis2", 
    "Alligator_mississippiensis3", "Alligator_mississippiensis4", 
    "Alligator_olseni", "Chinatichampsus_wilsonorum", "Gnatusuchus_pebasensis", 
    "Globidentosuchus_brachyrostris", "Kuttanacaiman_iquitosensis", 
    "Paleosuchus_palpebrosus", "Paleosuchus_trigonatus1", "Paleosuchus_trigonatus2", 
    "Bottosaurus_harlani", "Tsoabichi_greenriverensis", "Acresuchus_pachytemporalis", 
    "Purussaurus_brasiliensis", "Purussaurus_mirandai", "Purussaurus_neivensis", 
    "Mourasuchus_arendsi", "Mourasuchus_atopus", "Mourasuchus_amazonensis", 
    "Mourasuchus_pattersoni", "Caiman_crocodilus", "Caiman_yacare", 
    "Caiman_brevirostris", "La_venta_Caiman", "Caiman_wannlangstoni", 
    "Caiman_latirostris1", "Caiman_latirostris2", "Caiman_latirostris4", 
    "Caiman_latirostris5", "Caiman_latirostris6", "Caiman_latirostris7", 
    "Caiman_latirostris8", "Caiman_latirostris9", "Caiman_latirostris10", 
    "Caiman_latirostris11", "Caiman_latirostris12", "Caiman_latirostris13", 
    "Caiman_latirostris14", "Caiman_latirostris15", "Caiman_latirostris16", 
    "Caiman_latirostris17", "Caiman_latirostris18", "Caiman_latirostris19", 
    "Caiman_latirostris20", "Caiman_latirostris21", "Caiman_latirostris22", 
    "Caiman_latirostris23", "Caiman_latirostris24", "Caiman_latirostris25", 
    "Caiman_latirostris26", "Caiman_latirostris27", "Caiman_latirostris28", 
    "Caiman_latirostris3", "Melanosuchus_niger"), root.edge = 1.697949, 
        edge.length = c(27.0636122882715, 5, 34.387409336206, 
        6.52635260684416, 5, 43.5135961260717, 22.5848511845176, 
        21.3200190493139, 5, 10.1247885345714, 5, 27.4864311637427, 
        19.6332372765988, 19.0414015061222, 23.3291505887173, 
        5, 5, 8.3301170298364, 5, 61.6660498796031, 18.8765887115151, 
        16.7655726267956, 5, 5, 13.3839189571794, 5, 5, 15.1392801891081, 
        14.4437139248475, 6.08094895752146, 5, 13.3784071485279, 
        5, 19.1463607164333, 5, 5, 20.9561116540339, 21.7530654417118, 
        7.35646763304248, 5, 70.5155545648187, 5, 48.7321021129144, 
        5, 9.12231716366951, 5, 61.3325390745653, 11.4683825837914, 
        5, 7.89233582983725, 5, 15.8139283321798, 5, 5, 5, 51.2334168046713, 
        78.3402080569416, 5, 75.0732883509714, 57.2730736614205, 
        12.8234475249192, 5, 5, 79.7737032981124, 55.4894830470439, 
        42.118111980469, 31.408351395966, 5, 5, 58.9861169202253, 
        5, 88.5960442525055, 5, 85.6808236902112, 10, 5.69750180873112, 
        5, 5, 5, 45.3251056810841, 5, 22.3971092932857, 10.7372250365559, 
        5, 5, 5, 8.74250177764333, 5, 64.1587954760529, 11.4008679158888, 
        5, 12.2195300228894, 5, 5, 68.5888041163888, 27.7895213825535, 
        5, 5, 5, 5, 5, 5, 5, 5, 10, 5, 5, 5, 5, 5, 5, 5, 32.7895213825535, 
        5, 5, 5, 11.968192939898, 5, 5, 8.56269880286418, 17.7895213825535, 
        14.9227657072063, 5, 10, 5, 5, 5, 5, 5, 5, 21.540339041315, 
        30.1760891565587, 5, 26.8831656651106, 5, 12.3360228575766, 
        5, 15.4294088681927, 5, 16.2889898182591, 17.0882471615216, 
        10.544274319429, 5, 30.609553663712, 5, 10.2076940281317, 
        5, 9.62953594522551, 5, 13.6817091351375, 5, 12.9668017465621, 
        11.7893789051566, 5, 5, 7.63282901397906, 10, 5, 14.7596676860005, 
        43.3636089097708, 5, 5, 21.7720280207321, 13.9924087590026, 
        26.9376944694249, 5, 5, 5, 5, 11.1538430721918, 5, 14.6715533945756, 
        5, 7.26614107484929, 5, 5, 5, 5, 5, 54.3267054487485, 
        5, 74.3878609270872, 79.3845773729617, 5, 72.695575148385, 
        5, 5, 20.3388318861835, 5, 5, 59.8379864576273, 10, 5, 
        5, 5, 37.3933576050214, 9.35737463973928, 5, 18.0793504567402, 
        5, 10, 7.04836257546395, 8.50682901494903, 5, 7.12794079713942, 
        5, 12.9700266229343, 5, 10.5940699646827, 6.98520948502468, 
        5, 5, 37.4446288526058, 5, 5, 22.4446288526058, 5, 5, 
        5, 13.5797470145402, 5, 5, 9.25172761674039, 27.4446288526058, 
        5, 5, 5, 5, 5, 5, 5, 5, 5, 5, 5, 5, 5, 5, 5, 5, 5, 5, 
        5, 5, 5, 5, 5, 5, 5, 5, 5, 5), root.time = 156.378325498942), class = "phylo", order = "cladewise"), 
    structure(list(edge = structure(c(156L, 156L, 157L, 158L, 
    158L, 158L, 158L, 159L, 159L, 160L, 160L, 158L, 161L, 161L, 
    161L, 161L, 162L, 162L, 157L, 163L, 164L, 164L, 164L, 165L, 
    166L, 166L, 167L, 167L, 165L, 168L, 168L, 169L, 169L, 170L, 
    170L, 171L, 171L, 171L, 171L, 163L, 172L, 172L, 173L, 174L, 
    174L, 173L, 175L, 176L, 176L, 177L, 177L, 178L, 178L, 175L, 
    179L, 180L, 180L, 180L, 181L, 181L, 182L, 182L, 181L, 183L, 
    183L, 184L, 184L, 184L, 183L, 198L, 198L, 199L, 199L, 200L, 
    201L, 201L, 202L, 202L, 200L, 203L, 203L, 204L, 209L, 209L, 
    204L, 205L, 206L, 206L, 205L, 207L, 207L, 207L, 208L, 208L, 
    183L, 185L, 186L, 188L, 189L, 189L, 188L, 190L, 190L, 190L, 
    186L, 187L, 187L, 187L, 187L, 187L, 187L, 185L, 191L, 197L, 
    197L, 191L, 192L, 192L, 196L, 196L, 192L, 193L, 193L, 194L, 
    194L, 195L, 195L, 195L, 195L, 195L, 179L, 210L, 211L, 211L, 
    212L, 212L, 210L, 213L, 214L, 214L, 214L, 213L, 215L, 216L, 
    223L, 223L, 216L, 217L, 222L, 222L, 217L, 218L, 221L, 221L, 
    218L, 219L, 219L, 220L, 220L, 215L, 224L, 225L, 225L, 224L, 
    226L, 227L, 227L, 227L, 226L, 228L, 228L, 228L, 229L, 229L, 
    230L, 230L, 230L, 230L, 213L, 231L, 231L, 232L, 232L, 232L, 
    233L, 233L, 234L, 235L, 235L, 236L, 236L, 237L, 237L, 238L, 
    238L, 234L, 239L, 240L, 241L, 241L, 242L, 242L, 243L, 243L, 
    240L, 244L, 245L, 245L, 244L, 246L, 246L, 239L, 247L, 247L, 
    248L, 249L, 250L, 250L, 249L, 251L, 251L, 252L, 252L, 248L, 
    253L, 253L, 253L, 253L, 253L, 253L, 253L, 253L, 253L, 253L, 
    253L, 253L, 253L, 253L, 253L, 253L, 253L, 253L, 253L, 253L, 
    253L, 253L, 253L, 253L, 253L, 253L, 253L, 253L, 1L, 157L, 
    158L, 2L, 3L, 4L, 159L, 5L, 160L, 6L, 7L, 161L, 8L, 9L, 10L, 
    162L, 11L, 12L, 163L, 164L, 13L, 14L, 165L, 166L, 15L, 167L, 
    16L, 17L, 168L, 18L, 169L, 19L, 170L, 20L, 171L, 21L, 22L, 
    23L, 24L, 172L, 25L, 173L, 174L, 26L, 27L, 175L, 176L, 28L, 
    177L, 29L, 178L, 30L, 31L, 179L, 180L, 32L, 33L, 181L, 34L, 
    182L, 35L, 36L, 183L, 37L, 184L, 38L, 39L, 40L, 198L, 64L, 
    199L, 65L, 200L, 201L, 68L, 202L, 66L, 67L, 203L, 69L, 204L, 
    209L, 76L, 77L, 205L, 206L, 70L, 71L, 207L, 72L, 73L, 208L, 
    74L, 75L, 185L, 186L, 188L, 189L, 47L, 48L, 190L, 49L, 50L, 
    51L, 187L, 41L, 42L, 43L, 44L, 45L, 46L, 191L, 197L, 62L, 
    63L, 192L, 52L, 196L, 60L, 61L, 193L, 59L, 194L, 58L, 195L, 
    53L, 54L, 55L, 56L, 57L, 210L, 211L, 80L, 212L, 78L, 79L, 
    213L, 214L, 81L, 82L, 83L, 215L, 216L, 223L, 91L, 92L, 217L, 
    222L, 89L, 90L, 218L, 221L, 87L, 88L, 219L, 86L, 220L, 84L, 
    85L, 224L, 225L, 93L, 94L, 226L, 227L, 95L, 96L, 97L, 228L, 
    98L, 104L, 229L, 99L, 230L, 100L, 101L, 102L, 103L, 231L, 
    105L, 232L, 106L, 107L, 233L, 108L, 234L, 235L, 113L, 236L, 
    112L, 237L, 109L, 238L, 110L, 111L, 239L, 240L, 241L, 114L, 
    242L, 117L, 243L, 115L, 116L, 244L, 245L, 118L, 119L, 246L, 
    120L, 121L, 247L, 155L, 248L, 249L, 250L, 122L, 123L, 251L, 
    124L, 252L, 125L, 126L, 253L, 127L, 128L, 129L, 130L, 131L, 
    132L, 133L, 134L, 135L, 136L, 137L, 138L, 139L, 140L, 141L, 
    142L, 143L, 144L, 145L, 146L, 147L, 148L, 149L, 150L, 151L, 
    152L, 153L, 154L), dim = c(252L, 2L)), Nnode = 98L, tip.label = c("Bernissartia_fagesii", 
    "Pietraroiasuchus_ormezzanoi", "Pachycheilosuchus_trinquei", 
    "Shamosuchus_djadochtaensis", "Acynodon_iberoccitanus", "Acynodon_adriaticus", 
    "Iharkutosuchus_makadii", "Agaresuchus_subjuniperus", "Allodaposuchus_precedens", 
    "Arenysuchus_gascabadiolorum", "Lohuecosuchus_mechinorum", 
    "Lohuecosuchus_megadontos", "Borealosuchus_griffthi", "Borealosuchus_sternbergii", 
    "Borealosuchus_formidabilis", "Borealosuchus_acutidentatus", 
    "Borealosuchus_wilsoni", "Diplocynodon_remensis", "Diplocynodon_darwini", 
    "Diplocynodon_hantoniensis", "Diplocynodon_deponiae", "Diplocynodon_muelleri", 
    "Diplocynodon_ratelli", "Diplocynodon_tormis", "Leidyosuchus_canadensis", 
    "Deinosuchus_riograndensis", "Deinosuchus_schwimmeri", "Planocrania_hengdongensis", 
    "Planocrania_datangensis", "Boverisuchus_magnifrons", "Boverisuchus_vorax", 
    "Prodiplocynodon_langi", "Asiatosuchus_germanicus", "Brachyuranochampsa_eversolei", 
    "Crocodylus_affinis", "Crocodylus_depressifrons", "Crocodylus_megarhinus", 
    "Trilophosuchus_rackhami", "Australosuchus_clarkae", "Kambara_implexidens", 
    "Crocodylus_porosus1", "Crocodylus_porosus2", "Crocodylus_porosus3", 
    "Crocodylus_porosus6", "Crocodylus_porosus4", "Crocodylus_porosus5", 
    "Crocodylus_niloticus1", "Crocodylus_niloticus2", "Crocodylus_rhombifer1", 
    "Crocodylus_rhombifer2", "Crocodylus_rhombifer3", "Rimasuchus_lloydi", 
    "Osteolaemus_tetraspis1", "Osteolaemus_tetraspis2", "Osteolaemus_tetraspis3", 
    "Osteolaemus_tetraspis4", "Osteolaemus_tetraspis5", "Osteolaemus_osborni", 
    "Voay_robustus", "Euthecodon_arambourgi", "Brochuchus_pigotti", 
    "Mecistops_cataphractus1", "Mecistops_cataphractus2", "Dollosuchoides_densmorei", 
    "Thecachampsa_antiqua", "Tomistoma_schlegelii1", "Tomistoma_schlegelii2", 
    "Toyotamaphimeia_machikanensis", "Maomingosuchus_petrolicus", 
    "Eothoracosaurus_mississippiensis", "Thoracosaurus_macrorhynchus", 
    "Piscogavialis_jugaliperforatus", "Gryposuchus_colombianus", 
    "Gavialis_gangeticus1", "Gavialis_gangeticus2", "Eosuchus_lerichei", 
    "Eosuchus_minor", "Dongnanosuchus_hsui", "Orientalosuchus_naduongensis", 
    "Jiangxisuchus_nankangensis", "Albertochampsa_langstoni", 
    "Brachychampsa_montana", "Stangerochampsa_mccabei", "Hassiacosuchus_gaudryi", 
    "Hassiacosuchus_haupti", "Wannaganosuchus_brachymanus", "Allognathosuchus_polyodon", 
    "Allognathosuchus_wartheni", "Navajosuchus_mooki", "Ceratosuchus_burdoshi", 
    "Procaimanoidea_kayi", "Procaimanoidea_utahensis", "Alligator_prenasalis", 
    "Alligator_mcgrewi", "Alligator_sinensis1", "Alligator_sinensis2", 
    "Alligator_sinensis3", "Alligator_thompsoni", "Alligator_mefferdi", 
    "Alligator_mississippiensis1", "Alligator_mississippiensis2", 
    "Alligator_mississippiensis3", "Alligator_mississippiensis4", 
    "Alligator_olseni", "Chinatichampsus_wilsonorum", "Gnatusuchus_pebasensis", 
    "Globidentosuchus_brachyrostris", "Kuttanacaiman_iquitosensis", 
    "Paleosuchus_palpebrosus", "Paleosuchus_trigonatus1", "Paleosuchus_trigonatus2", 
    "Bottosaurus_harlani", "Tsoabichi_greenriverensis", "Acresuchus_pachytemporalis", 
    "Purussaurus_brasiliensis", "Purussaurus_mirandai", "Purussaurus_neivensis", 
    "Mourasuchus_arendsi", "Mourasuchus_atopus", "Mourasuchus_amazonensis", 
    "Mourasuchus_pattersoni", "Caiman_crocodilus", "Caiman_yacare", 
    "Caiman_brevirostris", "La_venta_Caiman", "Caiman_wannlangstoni", 
    "Caiman_latirostris1", "Caiman_latirostris2", "Caiman_latirostris4", 
    "Caiman_latirostris5", "Caiman_latirostris6", "Caiman_latirostris7", 
    "Caiman_latirostris8", "Caiman_latirostris9", "Caiman_latirostris10", 
    "Caiman_latirostris11", "Caiman_latirostris12", "Caiman_latirostris13", 
    "Caiman_latirostris14", "Caiman_latirostris15", "Caiman_latirostris16", 
    "Caiman_latirostris17", "Caiman_latirostris18", "Caiman_latirostris19", 
    "Caiman_latirostris20", "Caiman_latirostris21", "Caiman_latirostris22", 
    "Caiman_latirostris23", "Caiman_latirostris24", "Caiman_latirostris25", 
    "Caiman_latirostris26", "Caiman_latirostris27", "Caiman_latirostris28", 
    "Caiman_latirostris3", "Melanosuchus_niger"), root.edge = 1.697949, 
        edge.length = c(38.7483822554233, 5, 46.0661273775972, 
        7.584174470969, 5, 37.2231466057128, 21.8516560388845, 
        20.6271025074879, 5, 15.8520659058122, 5, 31.1017500789254, 
        16.266871006065, 17.1391663859831, 15.7604789915728, 
        5, 5, 13.4563294408144, 5, 71.9920589369256, 22.9617046831176, 
        19.4792544663418, 5, 5, 16.0039669509511, 5, 5, 15.6452412934043, 
        15.9826335835271, 8.41584053840488, 5, 18.3164061926538, 
        5, 19.1731738371309, 5, 5, 15.9398466644576, 16.1552982785739, 
        11.6676215568557, 5, 80.7940205097199, 5, 67.6999727857765, 
        7.8158045081189, 5, 5, 71.5027661121683, 14.7350282438099, 
        5, 5, 9.82734144092538, 14.4561879195971, 5, 5, 5, 65.5711739556398, 
        86.8332038744586, 5, 82.2773578922264, 73.0594854735769, 
        7.86294453095179, 5, 5, 90.5766014452558, 69.2409120736178, 
        38.7826113794534, 26.348751095694, 5, 5, 72.7721792057157, 
        5, 98.9269819123391, 5, 97.1600517718655, 10, 5.49354556788947, 
        5, 5, 5, 60.2620706383139, 5, 34.4836499368306, 8.29630715174135, 
        5, 5, 5, 5, 17.3278447632678, 74.34227129356, 12.5418586044426, 
        5, 13.3113260461949, 5, 5, 84.2204113409412, 23.4331859988137, 
        5, 5, 5, 5, 5, 5, 5, 5, 10, 5, 5, 5, 5, 5, 5, 5, 28.4331859988137, 
        5, 5, 5, 5.90829172924394, 5, 6.41693430484505, 5, 13.4331859988137, 
        14.9436372725759, 5, 10, 5, 5, 5, 5, 5, 5, 32.0263548430288, 
        30.5037995016901, 5, 27.8301197975408, 5, 11.5187205015216, 
        5, 21.4467822543811, 5, 9.9132330120774, 10.324026920856, 
        13.7515346773202, 5, 27.8278192564612, 5, 10.5756119658938, 
        5, 6.75971556222066, 5, 13.5022131459322, 5, 10.8568914384581, 
        12.9832654830068, 5, 5, 10, 6.07955005699768, 5, 14.395659292303, 
        42.5814365481492, 5, 5, 23.2610702110035, 11.4485466227634, 
        27.8457246484933, 5, 5, 5, 5, 13.8528599705594, 5, 16.0320786575088, 
        5, 6.81364599098452, 5, 5, 5, 5, 5, 52.2108804671792, 
        5, 76.0103770716265, 81.026519993064, 5, 73.6738613928202, 
        5, 5, 22.8712321282597, 5, 5, 60.6272424967261, 10, 5, 
        5, 5, 37.3605620743008, 7.38192950015841, 5, 21.416561058484, 
        5, 10, 9.47832059385535, 6.04730382291507, 5, 12.1544757404542, 
        5, 7.40288103220333, 5, 9.09415809331462, 6.16603845099546, 
        5, 5, 38.2666804224253, 5, 5, 23.2666804224253, 5, 5, 
        5, 11.7649239794668, 5, 5, 10.3087851735302, 28.2666804224253, 
        5, 5, 5, 5, 5, 5, 5, 5, 5, 5, 5, 5, 5, 5, 5, 5, 5, 5, 
        5, 5, 5, 5, 5, 5, 5, 5, 5, 5), root.time = 167.653597339755), class = "phylo", order = "cladewise"), 
    structure(list(edge = structure(c(156L, 156L, 157L, 158L, 
    158L, 158L, 158L, 159L, 159L, 160L, 160L, 158L, 161L, 161L, 
    161L, 161L, 162L, 162L, 157L, 163L, 164L, 164L, 164L, 165L, 
    166L, 166L, 167L, 167L, 165L, 168L, 168L, 169L, 169L, 170L, 
    170L, 171L, 171L, 171L, 171L, 163L, 172L, 172L, 173L, 174L, 
    174L, 173L, 175L, 176L, 176L, 177L, 177L, 178L, 178L, 175L, 
    179L, 180L, 180L, 180L, 181L, 181L, 182L, 182L, 181L, 183L, 
    183L, 184L, 184L, 184L, 183L, 198L, 198L, 199L, 199L, 200L, 
    201L, 201L, 202L, 202L, 200L, 203L, 203L, 204L, 209L, 209L, 
    204L, 205L, 206L, 206L, 205L, 207L, 207L, 207L, 208L, 208L, 
    183L, 185L, 186L, 188L, 189L, 189L, 188L, 190L, 190L, 190L, 
    186L, 187L, 187L, 187L, 187L, 187L, 187L, 185L, 191L, 197L, 
    197L, 191L, 192L, 192L, 196L, 196L, 192L, 193L, 193L, 194L, 
    194L, 195L, 195L, 195L, 195L, 195L, 179L, 210L, 211L, 211L, 
    212L, 212L, 210L, 213L, 214L, 214L, 214L, 213L, 215L, 216L, 
    223L, 223L, 216L, 217L, 222L, 222L, 217L, 218L, 221L, 221L, 
    218L, 219L, 219L, 220L, 220L, 215L, 224L, 225L, 225L, 224L, 
    226L, 227L, 227L, 227L, 226L, 228L, 228L, 228L, 229L, 229L, 
    230L, 230L, 230L, 230L, 213L, 231L, 231L, 232L, 232L, 232L, 
    233L, 233L, 234L, 235L, 235L, 236L, 236L, 237L, 237L, 238L, 
    238L, 234L, 239L, 240L, 241L, 241L, 242L, 242L, 243L, 243L, 
    240L, 244L, 245L, 245L, 244L, 246L, 246L, 239L, 247L, 247L, 
    248L, 249L, 250L, 250L, 249L, 251L, 251L, 252L, 252L, 248L, 
    253L, 253L, 253L, 253L, 253L, 253L, 253L, 253L, 253L, 253L, 
    253L, 253L, 253L, 253L, 253L, 253L, 253L, 253L, 253L, 253L, 
    253L, 253L, 253L, 253L, 253L, 253L, 253L, 253L, 1L, 157L, 
    158L, 2L, 3L, 4L, 159L, 5L, 160L, 6L, 7L, 161L, 8L, 9L, 10L, 
    162L, 11L, 12L, 163L, 164L, 13L, 14L, 165L, 166L, 15L, 167L, 
    16L, 17L, 168L, 18L, 169L, 19L, 170L, 20L, 171L, 21L, 22L, 
    23L, 24L, 172L, 25L, 173L, 174L, 26L, 27L, 175L, 176L, 28L, 
    177L, 29L, 178L, 30L, 31L, 179L, 180L, 32L, 33L, 181L, 34L, 
    182L, 35L, 36L, 183L, 37L, 184L, 38L, 39L, 40L, 198L, 64L, 
    199L, 65L, 200L, 201L, 68L, 202L, 66L, 67L, 203L, 69L, 204L, 
    209L, 76L, 77L, 205L, 206L, 70L, 71L, 207L, 72L, 73L, 208L, 
    74L, 75L, 185L, 186L, 188L, 189L, 47L, 48L, 190L, 49L, 50L, 
    51L, 187L, 41L, 42L, 43L, 44L, 45L, 46L, 191L, 197L, 62L, 
    63L, 192L, 52L, 196L, 60L, 61L, 193L, 59L, 194L, 58L, 195L, 
    53L, 54L, 55L, 56L, 57L, 210L, 211L, 80L, 212L, 78L, 79L, 
    213L, 214L, 81L, 82L, 83L, 215L, 216L, 223L, 91L, 92L, 217L, 
    222L, 89L, 90L, 218L, 221L, 87L, 88L, 219L, 86L, 220L, 84L, 
    85L, 224L, 225L, 93L, 94L, 226L, 227L, 95L, 96L, 97L, 228L, 
    98L, 104L, 229L, 99L, 230L, 100L, 101L, 102L, 103L, 231L, 
    105L, 232L, 106L, 107L, 233L, 108L, 234L, 235L, 113L, 236L, 
    112L, 237L, 109L, 238L, 110L, 111L, 239L, 240L, 241L, 114L, 
    242L, 117L, 243L, 115L, 116L, 244L, 245L, 118L, 119L, 246L, 
    120L, 121L, 247L, 155L, 248L, 249L, 250L, 122L, 123L, 251L, 
    124L, 252L, 125L, 126L, 253L, 127L, 128L, 129L, 130L, 131L, 
    132L, 133L, 134L, 135L, 136L, 137L, 138L, 139L, 140L, 141L, 
    142L, 143L, 144L, 145L, 146L, 147L, 148L, 149L, 150L, 151L, 
    152L, 153L, 154L), dim = c(252L, 2L)), Nnode = 98L, tip.label = c("Bernissartia_fagesii", 
    "Pietraroiasuchus_ormezzanoi", "Pachycheilosuchus_trinquei", 
    "Shamosuchus_djadochtaensis", "Acynodon_iberoccitanus", "Acynodon_adriaticus", 
    "Iharkutosuchus_makadii", "Agaresuchus_subjuniperus", "Allodaposuchus_precedens", 
    "Arenysuchus_gascabadiolorum", "Lohuecosuchus_mechinorum", 
    "Lohuecosuchus_megadontos", "Borealosuchus_griffthi", "Borealosuchus_sternbergii", 
    "Borealosuchus_formidabilis", "Borealosuchus_acutidentatus", 
    "Borealosuchus_wilsoni", "Diplocynodon_remensis", "Diplocynodon_darwini", 
    "Diplocynodon_hantoniensis", "Diplocynodon_deponiae", "Diplocynodon_muelleri", 
    "Diplocynodon_ratelli", "Diplocynodon_tormis", "Leidyosuchus_canadensis", 
    "Deinosuchus_riograndensis", "Deinosuchus_schwimmeri", "Planocrania_hengdongensis", 
    "Planocrania_datangensis", "Boverisuchus_magnifrons", "Boverisuchus_vorax", 
    "Prodiplocynodon_langi", "Asiatosuchus_germanicus", "Brachyuranochampsa_eversolei", 
    "Crocodylus_affinis", "Crocodylus_depressifrons", "Crocodylus_megarhinus", 
    "Trilophosuchus_rackhami", "Australosuchus_clarkae", "Kambara_implexidens", 
    "Crocodylus_porosus1", "Crocodylus_porosus2", "Crocodylus_porosus3", 
    "Crocodylus_porosus6", "Crocodylus_porosus4", "Crocodylus_porosus5", 
    "Crocodylus_niloticus1", "Crocodylus_niloticus2", "Crocodylus_rhombifer1", 
    "Crocodylus_rhombifer2", "Crocodylus_rhombifer3", "Rimasuchus_lloydi", 
    "Osteolaemus_tetraspis1", "Osteolaemus_tetraspis2", "Osteolaemus_tetraspis3", 
    "Osteolaemus_tetraspis4", "Osteolaemus_tetraspis5", "Osteolaemus_osborni", 
    "Voay_robustus", "Euthecodon_arambourgi", "Brochuchus_pigotti", 
    "Mecistops_cataphractus1", "Mecistops_cataphractus2", "Dollosuchoides_densmorei", 
    "Thecachampsa_antiqua", "Tomistoma_schlegelii1", "Tomistoma_schlegelii2", 
    "Toyotamaphimeia_machikanensis", "Maomingosuchus_petrolicus", 
    "Eothoracosaurus_mississippiensis", "Thoracosaurus_macrorhynchus", 
    "Piscogavialis_jugaliperforatus", "Gryposuchus_colombianus", 
    "Gavialis_gangeticus1", "Gavialis_gangeticus2", "Eosuchus_lerichei", 
    "Eosuchus_minor", "Dongnanosuchus_hsui", "Orientalosuchus_naduongensis", 
    "Jiangxisuchus_nankangensis", "Albertochampsa_langstoni", 
    "Brachychampsa_montana", "Stangerochampsa_mccabei", "Hassiacosuchus_gaudryi", 
    "Hassiacosuchus_haupti", "Wannaganosuchus_brachymanus", "Allognathosuchus_polyodon", 
    "Allognathosuchus_wartheni", "Navajosuchus_mooki", "Ceratosuchus_burdoshi", 
    "Procaimanoidea_kayi", "Procaimanoidea_utahensis", "Alligator_prenasalis", 
    "Alligator_mcgrewi", "Alligator_sinensis1", "Alligator_sinensis2", 
    "Alligator_sinensis3", "Alligator_thompsoni", "Alligator_mefferdi", 
    "Alligator_mississippiensis1", "Alligator_mississippiensis2", 
    "Alligator_mississippiensis3", "Alligator_mississippiensis4", 
    "Alligator_olseni", "Chinatichampsus_wilsonorum", "Gnatusuchus_pebasensis", 
    "Globidentosuchus_brachyrostris", "Kuttanacaiman_iquitosensis", 
    "Paleosuchus_palpebrosus", "Paleosuchus_trigonatus1", "Paleosuchus_trigonatus2", 
    "Bottosaurus_harlani", "Tsoabichi_greenriverensis", "Acresuchus_pachytemporalis", 
    "Purussaurus_brasiliensis", "Purussaurus_mirandai", "Purussaurus_neivensis", 
    "Mourasuchus_arendsi", "Mourasuchus_atopus", "Mourasuchus_amazonensis", 
    "Mourasuchus_pattersoni", "Caiman_crocodilus", "Caiman_yacare", 
    "Caiman_brevirostris", "La_venta_Caiman", "Caiman_wannlangstoni", 
    "Caiman_latirostris1", "Caiman_latirostris2", "Caiman_latirostris4", 
    "Caiman_latirostris5", "Caiman_latirostris6", "Caiman_latirostris7", 
    "Caiman_latirostris8", "Caiman_latirostris9", "Caiman_latirostris10", 
    "Caiman_latirostris11", "Caiman_latirostris12", "Caiman_latirostris13", 
    "Caiman_latirostris14", "Caiman_latirostris15", "Caiman_latirostris16", 
    "Caiman_latirostris17", "Caiman_latirostris18", "Caiman_latirostris19", 
    "Caiman_latirostris20", "Caiman_latirostris21", "Caiman_latirostris22", 
    "Caiman_latirostris23", "Caiman_latirostris24", "Caiman_latirostris25", 
    "Caiman_latirostris26", "Caiman_latirostris27", "Caiman_latirostris28", 
    "Caiman_latirostris3", "Melanosuchus_niger"), root.edge = 1.697949, 
        edge.length = c(28.0608709109481, 5, 33.3975325859967, 
        5.2808180549997, 5, 35.4266844750266, 21.056862322439, 
        22.3626663917443, 5, 8.6385216962546, 5, 29.0332611288526, 
        17.8619403806049, 21.6982950455044, 19.5317098131869, 
        5, 5, 10.8601397427265, 5, 59.9702898811549, 19.4577732057311, 
        16.6498980304692, 5, 5, 14.5516587588005, 5, 5, 16.9456924521364, 
        12.0208218797576, 9.46358788940125, 5, 18.9879362586653, 
        5, 22.2711287883576, 5, 5, 20.2915346716531, 22.8050725377165, 
        12.1989696081262, 5, 65.9341278631706, 5, 51.0061676618876, 
        5.74588672204409, 5, 5, 62.0058437792817, 11.2007363438141, 
        5, 5, 7.72217787159607, 14.3098291290225, 5, 5, 5, 51.6052404185757, 
        76.8464413431473, 5, 69.7357508601621, 60.8669991981704, 
        5, 6.3459841276519, 5, 80.6849261842668, 54.2329719727859, 
        43.4795511518791, 32.2663967599883, 5, 5, 58.941429485986, 
        5, 87.7458729343675, 5, 85.2125114699986, 10, 5.16306857250887, 
        5, 5, 5, 52.3125376843847, 5, 22.7911050274037, 7.75481423977763, 
        5, 5, 5, 6.70298833192791, 5, 61.9452992870472, 12.0600516899636, 
        5, 13.4302807554603, 5, 5, 70.9831524140621, 24.3924276284454, 
        5, 5, 5, 5, 5, 5, 5, 5, 10, 5, 5, 5, 5, 5, 5, 5, 29.3924276284454, 
        5, 5, 5, 13.0404856453836, 5, 5.68318743736483, 5, 14.3924276284454, 
        14.9854372574462, 5, 10, 5, 5, 5, 5, 5, 5, 20.6009038222022, 
        31.3305399434175, 5, 24.1173875118606, 5, 15.3718624626752, 
        5, 19.1553820200497, 5, 12.8873263702961, 10.6800600861432, 
        12.2033457124606, 5, 27.756264931662, 5, 11.4887921174988, 
        5, 8.23067909835373, 5, 13.0902909336844, 5, 10.8504274845123, 
        15.294132763287, 5, 5, 6.66915944635402, 10, 5, 14.268440121552, 
        43.2843024744187, 5, 5, 20.3999969327403, 11.5322157455725, 
        27.7548122878536, 5, 5, 5, 5, 13.1493821685924, 5, 16.9805494139786, 
        5, 5.77426287387498, 5, 5, 5, 5, 5, 51.6388643123209, 
        5, 77.6039979831939, 79.3717176187076, 5, 70.490303119773, 
        5, 5, 21.0562630839646, 5, 5, 59.7746762203053, 10, 5, 
        5, 5, 36.1421830655076, 8.16255857316824, 5, 22.4112377676512, 
        5, 10, 9.89630544717284, 6.46551343401289, 5, 11.1078662870992, 
        5, 9.89427318648947, 5, 11.5645842237989, 5, 5.28563491328433, 
        5, 38.6324931547977, 5, 5, 23.6324931547977, 5, 5, 5, 
        13.8319647557517, 5, 5, 7.66991684380081, 28.6324931547977, 
        5, 5, 5, 5, 5, 5, 5, 5, 5, 5, 5, 5, 5, 5, 5, 5, 5, 5, 
        5, 5, 5, 5, 5, 5, 5, 5, 5, 5), root.time = 155.375580042507), class = "phylo", order = "cladewise"), 
    structure(list(edge = structure(c(156L, 156L, 157L, 158L, 
    158L, 158L, 158L, 159L, 159L, 160L, 160L, 158L, 161L, 161L, 
    161L, 161L, 162L, 162L, 157L, 163L, 164L, 164L, 164L, 165L, 
    166L, 166L, 167L, 167L, 165L, 168L, 168L, 169L, 169L, 170L, 
    170L, 171L, 171L, 171L, 171L, 163L, 172L, 172L, 173L, 174L, 
    174L, 173L, 175L, 176L, 176L, 177L, 177L, 178L, 178L, 175L, 
    179L, 180L, 180L, 180L, 181L, 181L, 182L, 182L, 181L, 183L, 
    183L, 184L, 184L, 184L, 183L, 198L, 198L, 199L, 199L, 200L, 
    201L, 201L, 202L, 202L, 200L, 203L, 203L, 204L, 209L, 209L, 
    204L, 205L, 206L, 206L, 205L, 207L, 207L, 207L, 208L, 208L, 
    183L, 185L, 186L, 188L, 189L, 189L, 188L, 190L, 190L, 190L, 
    186L, 187L, 187L, 187L, 187L, 187L, 187L, 185L, 191L, 197L, 
    197L, 191L, 192L, 192L, 196L, 196L, 192L, 193L, 193L, 194L, 
    194L, 195L, 195L, 195L, 195L, 195L, 179L, 210L, 211L, 211L, 
    212L, 212L, 210L, 213L, 214L, 214L, 214L, 213L, 215L, 216L, 
    223L, 223L, 216L, 217L, 222L, 222L, 217L, 218L, 221L, 221L, 
    218L, 219L, 219L, 220L, 220L, 215L, 224L, 225L, 225L, 224L, 
    226L, 227L, 227L, 227L, 226L, 228L, 228L, 228L, 229L, 229L, 
    230L, 230L, 230L, 230L, 213L, 231L, 231L, 232L, 232L, 232L, 
    233L, 233L, 234L, 235L, 235L, 236L, 236L, 237L, 237L, 238L, 
    238L, 234L, 239L, 240L, 241L, 241L, 242L, 242L, 243L, 243L, 
    240L, 244L, 245L, 245L, 244L, 246L, 246L, 239L, 247L, 247L, 
    248L, 249L, 250L, 250L, 249L, 251L, 251L, 252L, 252L, 248L, 
    253L, 253L, 253L, 253L, 253L, 253L, 253L, 253L, 253L, 253L, 
    253L, 253L, 253L, 253L, 253L, 253L, 253L, 253L, 253L, 253L, 
    253L, 253L, 253L, 253L, 253L, 253L, 253L, 253L, 1L, 157L, 
    158L, 2L, 3L, 4L, 159L, 5L, 160L, 6L, 7L, 161L, 8L, 9L, 10L, 
    162L, 11L, 12L, 163L, 164L, 13L, 14L, 165L, 166L, 15L, 167L, 
    16L, 17L, 168L, 18L, 169L, 19L, 170L, 20L, 171L, 21L, 22L, 
    23L, 24L, 172L, 25L, 173L, 174L, 26L, 27L, 175L, 176L, 28L, 
    177L, 29L, 178L, 30L, 31L, 179L, 180L, 32L, 33L, 181L, 34L, 
    182L, 35L, 36L, 183L, 37L, 184L, 38L, 39L, 40L, 198L, 64L, 
    199L, 65L, 200L, 201L, 68L, 202L, 66L, 67L, 203L, 69L, 204L, 
    209L, 76L, 77L, 205L, 206L, 70L, 71L, 207L, 72L, 73L, 208L, 
    74L, 75L, 185L, 186L, 188L, 189L, 47L, 48L, 190L, 49L, 50L, 
    51L, 187L, 41L, 42L, 43L, 44L, 45L, 46L, 191L, 197L, 62L, 
    63L, 192L, 52L, 196L, 60L, 61L, 193L, 59L, 194L, 58L, 195L, 
    53L, 54L, 55L, 56L, 57L, 210L, 211L, 80L, 212L, 78L, 79L, 
    213L, 214L, 81L, 82L, 83L, 215L, 216L, 223L, 91L, 92L, 217L, 
    222L, 89L, 90L, 218L, 221L, 87L, 88L, 219L, 86L, 220L, 84L, 
    85L, 224L, 225L, 93L, 94L, 226L, 227L, 95L, 96L, 97L, 228L, 
    98L, 104L, 229L, 99L, 230L, 100L, 101L, 102L, 103L, 231L, 
    105L, 232L, 106L, 107L, 233L, 108L, 234L, 235L, 113L, 236L, 
    112L, 237L, 109L, 238L, 110L, 111L, 239L, 240L, 241L, 114L, 
    242L, 117L, 243L, 115L, 116L, 244L, 245L, 118L, 119L, 246L, 
    120L, 121L, 247L, 155L, 248L, 249L, 250L, 122L, 123L, 251L, 
    124L, 252L, 125L, 126L, 253L, 127L, 128L, 129L, 130L, 131L, 
    132L, 133L, 134L, 135L, 136L, 137L, 138L, 139L, 140L, 141L, 
    142L, 143L, 144L, 145L, 146L, 147L, 148L, 149L, 150L, 151L, 
    152L, 153L, 154L), dim = c(252L, 2L)), Nnode = 98L, tip.label = c("Bernissartia_fagesii", 
    "Pietraroiasuchus_ormezzanoi", "Pachycheilosuchus_trinquei", 
    "Shamosuchus_djadochtaensis", "Acynodon_iberoccitanus", "Acynodon_adriaticus", 
    "Iharkutosuchus_makadii", "Agaresuchus_subjuniperus", "Allodaposuchus_precedens", 
    "Arenysuchus_gascabadiolorum", "Lohuecosuchus_mechinorum", 
    "Lohuecosuchus_megadontos", "Borealosuchus_griffthi", "Borealosuchus_sternbergii", 
    "Borealosuchus_formidabilis", "Borealosuchus_acutidentatus", 
    "Borealosuchus_wilsoni", "Diplocynodon_remensis", "Diplocynodon_darwini", 
    "Diplocynodon_hantoniensis", "Diplocynodon_deponiae", "Diplocynodon_muelleri", 
    "Diplocynodon_ratelli", "Diplocynodon_tormis", "Leidyosuchus_canadensis", 
    "Deinosuchus_riograndensis", "Deinosuchus_schwimmeri", "Planocrania_hengdongensis", 
    "Planocrania_datangensis", "Boverisuchus_magnifrons", "Boverisuchus_vorax", 
    "Prodiplocynodon_langi", "Asiatosuchus_germanicus", "Brachyuranochampsa_eversolei", 
    "Crocodylus_affinis", "Crocodylus_depressifrons", "Crocodylus_megarhinus", 
    "Trilophosuchus_rackhami", "Australosuchus_clarkae", "Kambara_implexidens", 
    "Crocodylus_porosus1", "Crocodylus_porosus2", "Crocodylus_porosus3", 
    "Crocodylus_porosus6", "Crocodylus_porosus4", "Crocodylus_porosus5", 
    "Crocodylus_niloticus1", "Crocodylus_niloticus2", "Crocodylus_rhombifer1", 
    "Crocodylus_rhombifer2", "Crocodylus_rhombifer3", "Rimasuchus_lloydi", 
    "Osteolaemus_tetraspis1", "Osteolaemus_tetraspis2", "Osteolaemus_tetraspis3", 
    "Osteolaemus_tetraspis4", "Osteolaemus_tetraspis5", "Osteolaemus_osborni", 
    "Voay_robustus", "Euthecodon_arambourgi", "Brochuchus_pigotti", 
    "Mecistops_cataphractus1", "Mecistops_cataphractus2", "Dollosuchoides_densmorei", 
    "Thecachampsa_antiqua", "Tomistoma_schlegelii1", "Tomistoma_schlegelii2", 
    "Toyotamaphimeia_machikanensis", "Maomingosuchus_petrolicus", 
    "Eothoracosaurus_mississippiensis", "Thoracosaurus_macrorhynchus", 
    "Piscogavialis_jugaliperforatus", "Gryposuchus_colombianus", 
    "Gavialis_gangeticus1", "Gavialis_gangeticus2", "Eosuchus_lerichei", 
    "Eosuchus_minor", "Dongnanosuchus_hsui", "Orientalosuchus_naduongensis", 
    "Jiangxisuchus_nankangensis", "Albertochampsa_langstoni", 
    "Brachychampsa_montana", "Stangerochampsa_mccabei", "Hassiacosuchus_gaudryi", 
    "Hassiacosuchus_haupti", "Wannaganosuchus_brachymanus", "Allognathosuchus_polyodon", 
    "Allognathosuchus_wartheni", "Navajosuchus_mooki", "Ceratosuchus_burdoshi", 
    "Procaimanoidea_kayi", "Procaimanoidea_utahensis", "Alligator_prenasalis", 
    "Alligator_mcgrewi", "Alligator_sinensis1", "Alligator_sinensis2", 
    "Alligator_sinensis3", "Alligator_thompsoni", "Alligator_mefferdi", 
    "Alligator_mississippiensis1", "Alligator_mississippiensis2", 
    "Alligator_mississippiensis3", "Alligator_mississippiensis4", 
    "Alligator_olseni", "Chinatichampsus_wilsonorum", "Gnatusuchus_pebasensis", 
    "Globidentosuchus_brachyrostris", "Kuttanacaiman_iquitosensis", 
    "Paleosuchus_palpebrosus", "Paleosuchus_trigonatus1", "Paleosuchus_trigonatus2", 
    "Bottosaurus_harlani", "Tsoabichi_greenriverensis", "Acresuchus_pachytemporalis", 
    "Purussaurus_brasiliensis", "Purussaurus_mirandai", "Purussaurus_neivensis", 
    "Mourasuchus_arendsi", "Mourasuchus_atopus", "Mourasuchus_amazonensis", 
    "Mourasuchus_pattersoni", "Caiman_crocodilus", "Caiman_yacare", 
    "Caiman_brevirostris", "La_venta_Caiman", "Caiman_wannlangstoni", 
    "Caiman_latirostris1", "Caiman_latirostris2", "Caiman_latirostris4", 
    "Caiman_latirostris5", "Caiman_latirostris6", "Caiman_latirostris7", 
    "Caiman_latirostris8", "Caiman_latirostris9", "Caiman_latirostris10", 
    "Caiman_latirostris11", "Caiman_latirostris12", "Caiman_latirostris13", 
    "Caiman_latirostris14", "Caiman_latirostris15", "Caiman_latirostris16", 
    "Caiman_latirostris17", "Caiman_latirostris18", "Caiman_latirostris19", 
    "Caiman_latirostris20", "Caiman_latirostris21", "Caiman_latirostris22", 
    "Caiman_latirostris23", "Caiman_latirostris24", "Caiman_latirostris25", 
    "Caiman_latirostris26", "Caiman_latirostris27", "Caiman_latirostris28", 
    "Caiman_latirostris3", "Melanosuchus_niger"), root.edge = 1.697949, 
        edge.length = c(34.4310619321186, 5, 42.3030009439727, 
        5, 6.82976005669217, 38.1987648002058, 21.1677652332187, 
        12.6175274326233, 5, 11.145923896716, 5, 27.2382198694348, 
        21.2911851486657, 21.7072551166173, 18.4284968623426, 
        5, 5, 15.1956261816667, 5, 71.43043823482, 15.757460141927, 
        13.4753450222313, 5, 5, 13.7845816381043, 5, 5, 10.9993590308353, 
        10.3561854245607, 9.10215978636406, 5, 14.3921192287002, 
        5, 21.1110791605199, 5, 7.96184881646187, 20.9033988011768, 
        21.6411314302357, 5, 5, 71.0933101105038, 5, 56.6913526488701, 
        13.8132209429983, 5, 5, 69.2304284990998, 11.4790651498595, 
        5, 5.46306242498103, 5, 14.9606703320751, 5, 5, 5, 58.559824152221, 
        85.7019120470388, 5, 77.7506386394845, 63.5233831946971, 
        12.5278412736952, 5, 5, 84.761652000784, 64.3549197830027, 
        38.8539213557681, 27.7433129501785, 5, 5, 65.7261857091682, 
        5, 95.6015795415686, 5, 92.5089036840966, 10, 5.66035924048419, 
        5, 5, 5, 59.7267351153539, 5, 29.050188722997, 9.23993500468787, 
        5, 5, 5, 5, 16.2863076891517, 70.0521250289632, 12.6786728707515, 
        5, 13.1171378956176, 5, 5, 76.2469262191886, 26.9223367053922, 
        5, 5, 5, 5, 5, 5, 5, 5, 10, 5, 5, 5, 5, 5, 5, 5, 31.9223367053922, 
        5, 5, 5, 13.508750186651, 5, 5, 10.8972226261208, 16.9223367053922, 
        14.9837875272503, 5, 10, 5, 5, 5, 5, 5, 5, 30.0103823723737, 
        30.4488375435118, 5, 25.8716836207779, 5, 9.05908621898853, 
        5, 22.4447555817664, 5, 8.19821067738812, 7.11844801350962, 
        8.69626678898931, 5, 29.2573032071814, 5, 11.599194940622, 
        5, 8.64263261931482, 5, 14.6003406570759, 5, 13.4624175214907, 
        14.1786426987499, 5, 5, 10, 9.37675611109007, 5, 12.5694622631185, 
        45.0818642616505, 5, 5, 21.861737888637, 12.7852507515834, 
        26.595498749984, 5, 5, 5, 5, 12.1002599468268, 5, 12.1005627221405, 
        5, 9.49493602784351, 5, 5, 5, 5, 5, 48.0308481774991, 
        5, 73.1242753548566, 79.1144151550573, 5, 69.4618684929055, 
        5, 5, 22.9281988351839, 5, 5, 58.1588805522071, 10, 5, 
        5, 5, 35.9555963428924, 7.39968533104332, 5, 20.3131823209631, 
        5, 10, 9.42705346899107, 7.77700244859653, 5, 10.7413167438074, 
        5, 8.78885141859995, 5, 8.33839874777943, 7.05150515070511, 
        5, 5, 37.2032842093147, 5, 5, 22.2032842093147, 5, 5, 
        5, 13.1246219028258, 5, 5, 7.08475157282129, 27.2032842093147, 
        5, 5, 5, 5, 5, 5, 5, 5, 5, 5, 5, 5, 5, 5, 5, 5, 5, 5, 
        5, 5, 5, 5, 5, 5, 5, 5, 5, 5), root.time = 163.169262924581), class = "phylo", order = "cladewise"), 
    structure(list(edge = structure(c(156L, 156L, 157L, 158L, 
    158L, 158L, 158L, 159L, 159L, 160L, 160L, 158L, 161L, 161L, 
    161L, 161L, 162L, 162L, 157L, 163L, 164L, 164L, 164L, 165L, 
    166L, 166L, 167L, 167L, 165L, 168L, 168L, 169L, 169L, 170L, 
    170L, 171L, 171L, 171L, 171L, 163L, 172L, 172L, 173L, 174L, 
    174L, 173L, 175L, 176L, 176L, 177L, 177L, 178L, 178L, 175L, 
    179L, 180L, 180L, 180L, 181L, 181L, 182L, 182L, 181L, 183L, 
    183L, 184L, 184L, 184L, 183L, 198L, 198L, 199L, 199L, 200L, 
    201L, 201L, 202L, 202L, 200L, 203L, 203L, 204L, 209L, 209L, 
    204L, 205L, 206L, 206L, 205L, 207L, 207L, 207L, 208L, 208L, 
    183L, 185L, 186L, 188L, 189L, 189L, 188L, 190L, 190L, 190L, 
    186L, 187L, 187L, 187L, 187L, 187L, 187L, 185L, 191L, 197L, 
    197L, 191L, 192L, 192L, 196L, 196L, 192L, 193L, 193L, 194L, 
    194L, 195L, 195L, 195L, 195L, 195L, 179L, 210L, 211L, 211L, 
    212L, 212L, 210L, 213L, 214L, 214L, 214L, 213L, 215L, 216L, 
    223L, 223L, 216L, 217L, 222L, 222L, 217L, 218L, 221L, 221L, 
    218L, 219L, 219L, 220L, 220L, 215L, 224L, 225L, 225L, 224L, 
    226L, 227L, 227L, 227L, 226L, 228L, 228L, 228L, 229L, 229L, 
    230L, 230L, 230L, 230L, 213L, 231L, 231L, 232L, 232L, 232L, 
    233L, 233L, 234L, 235L, 235L, 236L, 236L, 237L, 237L, 238L, 
    238L, 234L, 239L, 240L, 241L, 241L, 242L, 242L, 243L, 243L, 
    240L, 244L, 245L, 245L, 244L, 246L, 246L, 239L, 247L, 247L, 
    248L, 249L, 250L, 250L, 249L, 251L, 251L, 252L, 252L, 248L, 
    253L, 253L, 253L, 253L, 253L, 253L, 253L, 253L, 253L, 253L, 
    253L, 253L, 253L, 253L, 253L, 253L, 253L, 253L, 253L, 253L, 
    253L, 253L, 253L, 253L, 253L, 253L, 253L, 253L, 1L, 157L, 
    158L, 2L, 3L, 4L, 159L, 5L, 160L, 6L, 7L, 161L, 8L, 9L, 10L, 
    162L, 11L, 12L, 163L, 164L, 13L, 14L, 165L, 166L, 15L, 167L, 
    16L, 17L, 168L, 18L, 169L, 19L, 170L, 20L, 171L, 21L, 22L, 
    23L, 24L, 172L, 25L, 173L, 174L, 26L, 27L, 175L, 176L, 28L, 
    177L, 29L, 178L, 30L, 31L, 179L, 180L, 32L, 33L, 181L, 34L, 
    182L, 35L, 36L, 183L, 37L, 184L, 38L, 39L, 40L, 198L, 64L, 
    199L, 65L, 200L, 201L, 68L, 202L, 66L, 67L, 203L, 69L, 204L, 
    209L, 76L, 77L, 205L, 206L, 70L, 71L, 207L, 72L, 73L, 208L, 
    74L, 75L, 185L, 186L, 188L, 189L, 47L, 48L, 190L, 49L, 50L, 
    51L, 187L, 41L, 42L, 43L, 44L, 45L, 46L, 191L, 197L, 62L, 
    63L, 192L, 52L, 196L, 60L, 61L, 193L, 59L, 194L, 58L, 195L, 
    53L, 54L, 55L, 56L, 57L, 210L, 211L, 80L, 212L, 78L, 79L, 
    213L, 214L, 81L, 82L, 83L, 215L, 216L, 223L, 91L, 92L, 217L, 
    222L, 89L, 90L, 218L, 221L, 87L, 88L, 219L, 86L, 220L, 84L, 
    85L, 224L, 225L, 93L, 94L, 226L, 227L, 95L, 96L, 97L, 228L, 
    98L, 104L, 229L, 99L, 230L, 100L, 101L, 102L, 103L, 231L, 
    105L, 232L, 106L, 107L, 233L, 108L, 234L, 235L, 113L, 236L, 
    112L, 237L, 109L, 238L, 110L, 111L, 239L, 240L, 241L, 114L, 
    242L, 117L, 243L, 115L, 116L, 244L, 245L, 118L, 119L, 246L, 
    120L, 121L, 247L, 155L, 248L, 249L, 250L, 122L, 123L, 251L, 
    124L, 252L, 125L, 126L, 253L, 127L, 128L, 129L, 130L, 131L, 
    132L, 133L, 134L, 135L, 136L, 137L, 138L, 139L, 140L, 141L, 
    142L, 143L, 144L, 145L, 146L, 147L, 148L, 149L, 150L, 151L, 
    152L, 153L, 154L), dim = c(252L, 2L)), Nnode = 98L, tip.label = c("Bernissartia_fagesii", 
    "Pietraroiasuchus_ormezzanoi", "Pachycheilosuchus_trinquei", 
    "Shamosuchus_djadochtaensis", "Acynodon_iberoccitanus", "Acynodon_adriaticus", 
    "Iharkutosuchus_makadii", "Agaresuchus_subjuniperus", "Allodaposuchus_precedens", 
    "Arenysuchus_gascabadiolorum", "Lohuecosuchus_mechinorum", 
    "Lohuecosuchus_megadontos", "Borealosuchus_griffthi", "Borealosuchus_sternbergii", 
    "Borealosuchus_formidabilis", "Borealosuchus_acutidentatus", 
    "Borealosuchus_wilsoni", "Diplocynodon_remensis", "Diplocynodon_darwini", 
    "Diplocynodon_hantoniensis", "Diplocynodon_deponiae", "Diplocynodon_muelleri", 
    "Diplocynodon_ratelli", "Diplocynodon_tormis", "Leidyosuchus_canadensis", 
    "Deinosuchus_riograndensis", "Deinosuchus_schwimmeri", "Planocrania_hengdongensis", 
    "Planocrania_datangensis", "Boverisuchus_magnifrons", "Boverisuchus_vorax", 
    "Prodiplocynodon_langi", "Asiatosuchus_germanicus", "Brachyuranochampsa_eversolei", 
    "Crocodylus_affinis", "Crocodylus_depressifrons", "Crocodylus_megarhinus", 
    "Trilophosuchus_rackhami", "Australosuchus_clarkae", "Kambara_implexidens", 
    "Crocodylus_porosus1", "Crocodylus_porosus2", "Crocodylus_porosus3", 
    "Crocodylus_porosus6", "Crocodylus_porosus4", "Crocodylus_porosus5", 
    "Crocodylus_niloticus1", "Crocodylus_niloticus2", "Crocodylus_rhombifer1", 
    "Crocodylus_rhombifer2", "Crocodylus_rhombifer3", "Rimasuchus_lloydi", 
    "Osteolaemus_tetraspis1", "Osteolaemus_tetraspis2", "Osteolaemus_tetraspis3", 
    "Osteolaemus_tetraspis4", "Osteolaemus_tetraspis5", "Osteolaemus_osborni", 
    "Voay_robustus", "Euthecodon_arambourgi", "Brochuchus_pigotti", 
    "Mecistops_cataphractus1", "Mecistops_cataphractus2", "Dollosuchoides_densmorei", 
    "Thecachampsa_antiqua", "Tomistoma_schlegelii1", "Tomistoma_schlegelii2", 
    "Toyotamaphimeia_machikanensis", "Maomingosuchus_petrolicus", 
    "Eothoracosaurus_mississippiensis", "Thoracosaurus_macrorhynchus", 
    "Piscogavialis_jugaliperforatus", "Gryposuchus_colombianus", 
    "Gavialis_gangeticus1", "Gavialis_gangeticus2", "Eosuchus_lerichei", 
    "Eosuchus_minor", "Dongnanosuchus_hsui", "Orientalosuchus_naduongensis", 
    "Jiangxisuchus_nankangensis", "Albertochampsa_langstoni", 
    "Brachychampsa_montana", "Stangerochampsa_mccabei", "Hassiacosuchus_gaudryi", 
    "Hassiacosuchus_haupti", "Wannaganosuchus_brachymanus", "Allognathosuchus_polyodon", 
    "Allognathosuchus_wartheni", "Navajosuchus_mooki", "Ceratosuchus_burdoshi", 
    "Procaimanoidea_kayi", "Procaimanoidea_utahensis", "Alligator_prenasalis", 
    "Alligator_mcgrewi", "Alligator_sinensis1", "Alligator_sinensis2", 
    "Alligator_sinensis3", "Alligator_thompsoni", "Alligator_mefferdi", 
    "Alligator_mississippiensis1", "Alligator_mississippiensis2", 
    "Alligator_mississippiensis3", "Alligator_mississippiensis4", 
    "Alligator_olseni", "Chinatichampsus_wilsonorum", "Gnatusuchus_pebasensis", 
    "Globidentosuchus_brachyrostris", "Kuttanacaiman_iquitosensis", 
    "Paleosuchus_palpebrosus", "Paleosuchus_trigonatus1", "Paleosuchus_trigonatus2", 
    "Bottosaurus_harlani", "Tsoabichi_greenriverensis", "Acresuchus_pachytemporalis", 
    "Purussaurus_brasiliensis", "Purussaurus_mirandai", "Purussaurus_neivensis", 
    "Mourasuchus_arendsi", "Mourasuchus_atopus", "Mourasuchus_amazonensis", 
    "Mourasuchus_pattersoni", "Caiman_crocodilus", "Caiman_yacare", 
    "Caiman_brevirostris", "La_venta_Caiman", "Caiman_wannlangstoni", 
    "Caiman_latirostris1", "Caiman_latirostris2", "Caiman_latirostris4", 
    "Caiman_latirostris5", "Caiman_latirostris6", "Caiman_latirostris7", 
    "Caiman_latirostris8", "Caiman_latirostris9", "Caiman_latirostris10", 
    "Caiman_latirostris11", "Caiman_latirostris12", "Caiman_latirostris13", 
    "Caiman_latirostris14", "Caiman_latirostris15", "Caiman_latirostris16", 
    "Caiman_latirostris17", "Caiman_latirostris18", "Caiman_latirostris19", 
    "Caiman_latirostris20", "Caiman_latirostris21", "Caiman_latirostris22", 
    "Caiman_latirostris23", "Caiman_latirostris24", "Caiman_latirostris25", 
    "Caiman_latirostris26", "Caiman_latirostris27", "Caiman_latirostris28", 
    "Caiman_latirostris3", "Melanosuchus_niger"), root.edge = 1.697949, 
        edge.length = c(30.9254462487996, 5, 36.7429340200755, 
        5.05946035088273, 5, 33.340851625239, 21.2035131210205, 
        13.3982796270167, 5, 6.01240060008131, 5, 25.4063019091706, 
        21.7929598485585, 23.0023551452439, 20.7107890861575, 
        5, 9.64915606484283, 5, 5, 64.3827853169525, 16.645952770859, 
        13.4211929627229, 5, 5, 15.1481346122455, 5, 5, 11.9348117564805, 
        13.5905621902086, 5, 5.43386923358776, 10.6660436939681, 
        5, 16.5650475737872, 5, 5, 19.537841405184, 16.5058493444696, 
        6.38391811549663, 5, 70.3777779786382, 5, 50.9295290182112, 
        8.54974923529662, 5, 5, 63.6378034162335, 9.50444314528722, 
        5, 5, 5.96237899623812, 12.1615603108658, 5, 5, 5, 53.0871015300276, 
        75.0676009098999, 5, 76.0890923002968, 57.9295204876689, 
        11.839635715913, 5, 5, 81.2000149043975, 54.0949928037589, 
        45.6265569964028, 34.0529670995846, 5, 5, 60.4136560914805, 
        5, 88.5499385531945, 5, 86.1603294393604, 10, 5.43872590499488, 
        5, 5, 5, 48.8967228038469, 5, 25.2549952698173, 7.55849438514561, 
        5, 5, 5, 5, 8.02200208052527, 62.8789005590836, 12.003424815614, 
        5, 13.7201547852717, 5, 5, 69.7091489622044, 26.8899063821509, 
        5, 5, 5, 5, 5, 5, 5, 5, 10, 5, 5, 5, 5, 5, 5, 5, 31.8899063821509, 
        5, 5, 5, 12.2587599133654, 5, 5, 6.5004807000584, 16.8899063821509, 
        14.9066017417937, 5, 10, 5, 5, 5, 5, 5, 5, 19.4275231753243, 
        31.1865957880858, 5, 29.4701466044411, 5, 6.771370828012, 
        5, 25.201794465119, 5, 8.39007959300652, 9.00168041270227, 
        12.8324092316907, 5, 31.2265650392044, 5, 10.5555134979542, 
        5, 10.3044257618953, 5, 13.2137954554055, 5, 13.2690892125014, 
        14.4154014346888, 5, 5, 10, 9.23173709111289, 5, 18.9205810232088, 
        44.853029699414, 5, 5, 21.4818233464658, 11.8229604920419, 
        27.6631327458844, 5, 5, 5, 5, 13.4152078934293, 5, 15.1082013268676, 
        5, 7.55493141901679, 5, 5, 5, 5, 5, 55.895966405049, 
        5, 78.4491935263816, 83.4813035275722, 5, 74.867376549372, 
        5, 5, 25.0188340917695, 5, 5, 62.171532169031, 10, 5, 
        5, 5, 39.3341053694952, 8.26999120460032, 5, 21.9487201290862, 
        5, 10, 8.06192326581618, 7.69128727064142, 5, 9.22677734350041, 
        5, 12.20526306896, 5, 9.01630626286706, 5, 7.22832225745916, 
        5, 37.8374267995357, 5, 5, 22.8374267995358, 5, 5, 5, 
        15.5741055064551, 5, 5, 10.1657742518927, 27.8374267995357, 
        5, 5, 5, 5, 5, 5, 5, 5, 5, 5, 5, 5, 5, 5, 5, 5, 5, 5, 
        5, 5, 5, 5, 5, 5, 5, 5, 5, 5), root.time = 156.599055344355), class = "phylo", order = "cladewise"), 
    structure(list(edge = structure(c(156L, 156L, 157L, 158L, 
    158L, 158L, 158L, 159L, 159L, 160L, 160L, 158L, 161L, 161L, 
    161L, 161L, 162L, 162L, 157L, 163L, 164L, 164L, 164L, 165L, 
    166L, 166L, 167L, 167L, 165L, 168L, 168L, 169L, 169L, 170L, 
    170L, 171L, 171L, 171L, 171L, 163L, 172L, 172L, 173L, 174L, 
    174L, 173L, 175L, 176L, 176L, 177L, 177L, 178L, 178L, 175L, 
    179L, 180L, 180L, 180L, 181L, 181L, 182L, 182L, 181L, 183L, 
    183L, 184L, 184L, 184L, 183L, 198L, 198L, 199L, 199L, 200L, 
    201L, 201L, 202L, 202L, 200L, 203L, 203L, 204L, 209L, 209L, 
    204L, 205L, 206L, 206L, 205L, 207L, 207L, 207L, 208L, 208L, 
    183L, 185L, 186L, 188L, 189L, 189L, 188L, 190L, 190L, 190L, 
    186L, 187L, 187L, 187L, 187L, 187L, 187L, 185L, 191L, 197L, 
    197L, 191L, 192L, 192L, 196L, 196L, 192L, 193L, 193L, 194L, 
    194L, 195L, 195L, 195L, 195L, 195L, 179L, 210L, 211L, 211L, 
    212L, 212L, 210L, 213L, 214L, 214L, 214L, 213L, 215L, 216L, 
    223L, 223L, 216L, 217L, 222L, 222L, 217L, 218L, 221L, 221L, 
    218L, 219L, 219L, 220L, 220L, 215L, 224L, 225L, 225L, 224L, 
    226L, 227L, 227L, 227L, 226L, 228L, 228L, 228L, 229L, 229L, 
    230L, 230L, 230L, 230L, 213L, 231L, 231L, 232L, 232L, 232L, 
    233L, 233L, 234L, 235L, 235L, 236L, 236L, 237L, 237L, 238L, 
    238L, 234L, 239L, 240L, 241L, 241L, 242L, 242L, 243L, 243L, 
    240L, 244L, 245L, 245L, 244L, 246L, 246L, 239L, 247L, 247L, 
    248L, 249L, 250L, 250L, 249L, 251L, 251L, 252L, 252L, 248L, 
    253L, 253L, 253L, 253L, 253L, 253L, 253L, 253L, 253L, 253L, 
    253L, 253L, 253L, 253L, 253L, 253L, 253L, 253L, 253L, 253L, 
    253L, 253L, 253L, 253L, 253L, 253L, 253L, 253L, 1L, 157L, 
    158L, 2L, 3L, 4L, 159L, 5L, 160L, 6L, 7L, 161L, 8L, 9L, 10L, 
    162L, 11L, 12L, 163L, 164L, 13L, 14L, 165L, 166L, 15L, 167L, 
    16L, 17L, 168L, 18L, 169L, 19L, 170L, 20L, 171L, 21L, 22L, 
    23L, 24L, 172L, 25L, 173L, 174L, 26L, 27L, 175L, 176L, 28L, 
    177L, 29L, 178L, 30L, 31L, 179L, 180L, 32L, 33L, 181L, 34L, 
    182L, 35L, 36L, 183L, 37L, 184L, 38L, 39L, 40L, 198L, 64L, 
    199L, 65L, 200L, 201L, 68L, 202L, 66L, 67L, 203L, 69L, 204L, 
    209L, 76L, 77L, 205L, 206L, 70L, 71L, 207L, 72L, 73L, 208L, 
    74L, 75L, 185L, 186L, 188L, 189L, 47L, 48L, 190L, 49L, 50L, 
    51L, 187L, 41L, 42L, 43L, 44L, 45L, 46L, 191L, 197L, 62L, 
    63L, 192L, 52L, 196L, 60L, 61L, 193L, 59L, 194L, 58L, 195L, 
    53L, 54L, 55L, 56L, 57L, 210L, 211L, 80L, 212L, 78L, 79L, 
    213L, 214L, 81L, 82L, 83L, 215L, 216L, 223L, 91L, 92L, 217L, 
    222L, 89L, 90L, 218L, 221L, 87L, 88L, 219L, 86L, 220L, 84L, 
    85L, 224L, 225L, 93L, 94L, 226L, 227L, 95L, 96L, 97L, 228L, 
    98L, 104L, 229L, 99L, 230L, 100L, 101L, 102L, 103L, 231L, 
    105L, 232L, 106L, 107L, 233L, 108L, 234L, 235L, 113L, 236L, 
    112L, 237L, 109L, 238L, 110L, 111L, 239L, 240L, 241L, 114L, 
    242L, 117L, 243L, 115L, 116L, 244L, 245L, 118L, 119L, 246L, 
    120L, 121L, 247L, 155L, 248L, 249L, 250L, 122L, 123L, 251L, 
    124L, 252L, 125L, 126L, 253L, 127L, 128L, 129L, 130L, 131L, 
    132L, 133L, 134L, 135L, 136L, 137L, 138L, 139L, 140L, 141L, 
    142L, 143L, 144L, 145L, 146L, 147L, 148L, 149L, 150L, 151L, 
    152L, 153L, 154L), dim = c(252L, 2L)), Nnode = 98L, tip.label = c("Bernissartia_fagesii", 
    "Pietraroiasuchus_ormezzanoi", "Pachycheilosuchus_trinquei", 
    "Shamosuchus_djadochtaensis", "Acynodon_iberoccitanus", "Acynodon_adriaticus", 
    "Iharkutosuchus_makadii", "Agaresuchus_subjuniperus", "Allodaposuchus_precedens", 
    "Arenysuchus_gascabadiolorum", "Lohuecosuchus_mechinorum", 
    "Lohuecosuchus_megadontos", "Borealosuchus_griffthi", "Borealosuchus_sternbergii", 
    "Borealosuchus_formidabilis", "Borealosuchus_acutidentatus", 
    "Borealosuchus_wilsoni", "Diplocynodon_remensis", "Diplocynodon_darwini", 
    "Diplocynodon_hantoniensis", "Diplocynodon_deponiae", "Diplocynodon_muelleri", 
    "Diplocynodon_ratelli", "Diplocynodon_tormis", "Leidyosuchus_canadensis", 
    "Deinosuchus_riograndensis", "Deinosuchus_schwimmeri", "Planocrania_hengdongensis", 
    "Planocrania_datangensis", "Boverisuchus_magnifrons", "Boverisuchus_vorax", 
    "Prodiplocynodon_langi", "Asiatosuchus_germanicus", "Brachyuranochampsa_eversolei", 
    "Crocodylus_affinis", "Crocodylus_depressifrons", "Crocodylus_megarhinus", 
    "Trilophosuchus_rackhami", "Australosuchus_clarkae", "Kambara_implexidens", 
    "Crocodylus_porosus1", "Crocodylus_porosus2", "Crocodylus_porosus3", 
    "Crocodylus_porosus6", "Crocodylus_porosus4", "Crocodylus_porosus5", 
    "Crocodylus_niloticus1", "Crocodylus_niloticus2", "Crocodylus_rhombifer1", 
    "Crocodylus_rhombifer2", "Crocodylus_rhombifer3", "Rimasuchus_lloydi", 
    "Osteolaemus_tetraspis1", "Osteolaemus_tetraspis2", "Osteolaemus_tetraspis3", 
    "Osteolaemus_tetraspis4", "Osteolaemus_tetraspis5", "Osteolaemus_osborni", 
    "Voay_robustus", "Euthecodon_arambourgi", "Brochuchus_pigotti", 
    "Mecistops_cataphractus1", "Mecistops_cataphractus2", "Dollosuchoides_densmorei", 
    "Thecachampsa_antiqua", "Tomistoma_schlegelii1", "Tomistoma_schlegelii2", 
    "Toyotamaphimeia_machikanensis", "Maomingosuchus_petrolicus", 
    "Eothoracosaurus_mississippiensis", "Thoracosaurus_macrorhynchus", 
    "Piscogavialis_jugaliperforatus", "Gryposuchus_colombianus", 
    "Gavialis_gangeticus1", "Gavialis_gangeticus2", "Eosuchus_lerichei", 
    "Eosuchus_minor", "Dongnanosuchus_hsui", "Orientalosuchus_naduongensis", 
    "Jiangxisuchus_nankangensis", "Albertochampsa_langstoni", 
    "Brachychampsa_montana", "Stangerochampsa_mccabei", "Hassiacosuchus_gaudryi", 
    "Hassiacosuchus_haupti", "Wannaganosuchus_brachymanus", "Allognathosuchus_polyodon", 
    "Allognathosuchus_wartheni", "Navajosuchus_mooki", "Ceratosuchus_burdoshi", 
    "Procaimanoidea_kayi", "Procaimanoidea_utahensis", "Alligator_prenasalis", 
    "Alligator_mcgrewi", "Alligator_sinensis1", "Alligator_sinensis2", 
    "Alligator_sinensis3", "Alligator_thompsoni", "Alligator_mefferdi", 
    "Alligator_mississippiensis1", "Alligator_mississippiensis2", 
    "Alligator_mississippiensis3", "Alligator_mississippiensis4", 
    "Alligator_olseni", "Chinatichampsus_wilsonorum", "Gnatusuchus_pebasensis", 
    "Globidentosuchus_brachyrostris", "Kuttanacaiman_iquitosensis", 
    "Paleosuchus_palpebrosus", "Paleosuchus_trigonatus1", "Paleosuchus_trigonatus2", 
    "Bottosaurus_harlani", "Tsoabichi_greenriverensis", "Acresuchus_pachytemporalis", 
    "Purussaurus_brasiliensis", "Purussaurus_mirandai", "Purussaurus_neivensis", 
    "Mourasuchus_arendsi", "Mourasuchus_atopus", "Mourasuchus_amazonensis", 
    "Mourasuchus_pattersoni", "Caiman_crocodilus", "Caiman_yacare", 
    "Caiman_brevirostris", "La_venta_Caiman", "Caiman_wannlangstoni", 
    "Caiman_latirostris1", "Caiman_latirostris2", "Caiman_latirostris4", 
    "Caiman_latirostris5", "Caiman_latirostris6", "Caiman_latirostris7", 
    "Caiman_latirostris8", "Caiman_latirostris9", "Caiman_latirostris10", 
    "Caiman_latirostris11", "Caiman_latirostris12", "Caiman_latirostris13", 
    "Caiman_latirostris14", "Caiman_latirostris15", "Caiman_latirostris16", 
    "Caiman_latirostris17", "Caiman_latirostris18", "Caiman_latirostris19", 
    "Caiman_latirostris20", "Caiman_latirostris21", "Caiman_latirostris22", 
    "Caiman_latirostris23", "Caiman_latirostris24", "Caiman_latirostris25", 
    "Caiman_latirostris26", "Caiman_latirostris27", "Caiman_latirostris28", 
    "Caiman_latirostris3", "Melanosuchus_niger"), root.edge = 1.697949, 
        edge.length = c(40.77917489307, 5, 46.7530419601407, 
        5, 5.51810936013469, 34.055911331363, 20.7998327952297, 
        19.4900557889137, 5, 6.86124717069323, 5, 30.8631010348164, 
        18.3103124648798, 18.3989423036575, 15.9289684657473, 
        5, 12.1581677836366, 5, 5, 72.4819569780957, 20.5421305774711, 
        18.7945675594732, 5, 5, 17.4545246131718, 5, 5, 21.4828570944257, 
        16.8896570264362, 5, 5.68587765684352, 12.0327979834518, 
        5, 16.9059842789778, 5, 5, 17.6523094168399, 16.0504016957013, 
        7.11847403771244, 5, 80.4271229645005, 5, 59.4610914179822, 
        15.6373234107392, 5, 5, 72.5415666778339, 13.4672511229757, 
        5, 5, 9.6415133995004, 10.556909574545, 5, 5, 5, 64.5339538057335, 
        87.0822951877955, 5, 84.8723868465051, 74.5557419340126, 
        5.52637863091659, 5, 5, 89.7459400814492, 67.2086852578446, 
        43.2116027577617, 31.8423726656567, 5, 5, 73.7771783776581, 
        5, 99.1180620394368, 5, 97.2694632489733, 10, 5.5622352490169, 
        5, 5, 5, 59.7142014739569, 5, 36.5880970834289, 8.506507173297, 
        5, 5, 5, 5, 19.1638959907228, 75.948234356055, 11.2909122360735, 
        5, 11.8834641419351, 5, 5, 82.4910155695397, 25.3406829284504, 
        5, 5, 5, 5, 5, 5, 5, 5, 10, 5, 5, 5, 5, 5, 5, 5, 30.3406829284504, 
        5, 5, 5, 7.94795024504419, 5, 5, 7.28053901588544, 15.3406829284504, 
        14.9642398753034, 5, 10, 5, 5, 5, 5, 5, 5, 35.4781851838808, 
        29.3014694657177, 5, 27.3012487501837, 5, 5.01713956859894, 
        5, 17.1003477134043, 5, 10.6062738133362, 13.0636467961827, 
        8.80367074897513, 5, 31.688654465205, 5, 10.6553656107513, 
        5, 8.87672076085583, 5, 13.5109560186509, 5, 12.1606466710568, 
        14.9394004095113, 5, 5, 10, 8.98631542492659, 5, 18.044797484437, 
        41.9969576295465, 5, 5, 23.4916408382217, 15.2172753658472, 
        26.3356095697405, 5, 5, 5, 5, 12.6067609915021, 5, 15.4057029250683, 
        5, 5.92990664467215, 5, 5, 5, 5, 5, 48.7950147633906, 
        5, 75.5097238971363, 76.5020248840451, 5, 68.733605370454, 
        5, 5, 18.1348648571409, 5, 5, 57.3535133141093, 10, 5, 
        5, 5, 34.6451040091924, 8.95416273463098, 5, 18.9146678162133, 
        5, 9.29601415187912, 10, 5.46682840585103, 5, 10.5487621141272, 
        5, 10.1020281226998, 5, 9.17790087529412, 5, 5.36779482197482, 
        5, 37.7084093049169, 5, 5, 22.7084093049169, 5, 5, 5, 
        14.4368455009265, 5, 5, 6.40177511885856, 27.7084093049169, 
        5, 5, 5, 5, 5, 5, 5, 5, 5, 5, 5, 5, 5, 5, 5, 5, 5, 5, 
        5, 5, 5, 5, 5, 5, 5, 5, 5, 5), root.time = 167.83169849799), class = "phylo", order = "cladewise"), 
    structure(list(edge = structure(c(156L, 156L, 157L, 158L, 
    158L, 158L, 158L, 159L, 159L, 160L, 160L, 158L, 161L, 161L, 
    161L, 161L, 162L, 162L, 157L, 163L, 164L, 164L, 164L, 165L, 
    166L, 166L, 167L, 167L, 165L, 168L, 168L, 169L, 169L, 170L, 
    170L, 171L, 171L, 171L, 171L, 163L, 172L, 172L, 173L, 174L, 
    174L, 173L, 175L, 176L, 176L, 177L, 177L, 178L, 178L, 175L, 
    179L, 180L, 180L, 180L, 181L, 181L, 182L, 182L, 181L, 183L, 
    183L, 184L, 184L, 184L, 183L, 198L, 198L, 199L, 199L, 200L, 
    201L, 201L, 202L, 202L, 200L, 203L, 203L, 204L, 209L, 209L, 
    204L, 205L, 206L, 206L, 205L, 207L, 207L, 207L, 208L, 208L, 
    183L, 185L, 186L, 188L, 189L, 189L, 188L, 190L, 190L, 190L, 
    186L, 187L, 187L, 187L, 187L, 187L, 187L, 185L, 191L, 197L, 
    197L, 191L, 192L, 192L, 196L, 196L, 192L, 193L, 193L, 194L, 
    194L, 195L, 195L, 195L, 195L, 195L, 179L, 210L, 211L, 211L, 
    212L, 212L, 210L, 213L, 214L, 214L, 214L, 213L, 215L, 216L, 
    223L, 223L, 216L, 217L, 222L, 222L, 217L, 218L, 221L, 221L, 
    218L, 219L, 219L, 220L, 220L, 215L, 224L, 225L, 225L, 224L, 
    226L, 227L, 227L, 227L, 226L, 228L, 228L, 228L, 229L, 229L, 
    230L, 230L, 230L, 230L, 213L, 231L, 231L, 232L, 232L, 232L, 
    233L, 233L, 234L, 235L, 235L, 236L, 236L, 237L, 237L, 238L, 
    238L, 234L, 239L, 240L, 241L, 241L, 242L, 242L, 243L, 243L, 
    240L, 244L, 245L, 245L, 244L, 246L, 246L, 239L, 247L, 247L, 
    248L, 249L, 250L, 250L, 249L, 251L, 251L, 252L, 252L, 248L, 
    253L, 253L, 253L, 253L, 253L, 253L, 253L, 253L, 253L, 253L, 
    253L, 253L, 253L, 253L, 253L, 253L, 253L, 253L, 253L, 253L, 
    253L, 253L, 253L, 253L, 253L, 253L, 253L, 253L, 1L, 157L, 
    158L, 2L, 3L, 4L, 159L, 5L, 160L, 6L, 7L, 161L, 8L, 9L, 10L, 
    162L, 11L, 12L, 163L, 164L, 13L, 14L, 165L, 166L, 15L, 167L, 
    16L, 17L, 168L, 18L, 169L, 19L, 170L, 20L, 171L, 21L, 22L, 
    23L, 24L, 172L, 25L, 173L, 174L, 26L, 27L, 175L, 176L, 28L, 
    177L, 29L, 178L, 30L, 31L, 179L, 180L, 32L, 33L, 181L, 34L, 
    182L, 35L, 36L, 183L, 37L, 184L, 38L, 39L, 40L, 198L, 64L, 
    199L, 65L, 200L, 201L, 68L, 202L, 66L, 67L, 203L, 69L, 204L, 
    209L, 76L, 77L, 205L, 206L, 70L, 71L, 207L, 72L, 73L, 208L, 
    74L, 75L, 185L, 186L, 188L, 189L, 47L, 48L, 190L, 49L, 50L, 
    51L, 187L, 41L, 42L, 43L, 44L, 45L, 46L, 191L, 197L, 62L, 
    63L, 192L, 52L, 196L, 60L, 61L, 193L, 59L, 194L, 58L, 195L, 
    53L, 54L, 55L, 56L, 57L, 210L, 211L, 80L, 212L, 78L, 79L, 
    213L, 214L, 81L, 82L, 83L, 215L, 216L, 223L, 91L, 92L, 217L, 
    222L, 89L, 90L, 218L, 221L, 87L, 88L, 219L, 86L, 220L, 84L, 
    85L, 224L, 225L, 93L, 94L, 226L, 227L, 95L, 96L, 97L, 228L, 
    98L, 104L, 229L, 99L, 230L, 100L, 101L, 102L, 103L, 231L, 
    105L, 232L, 106L, 107L, 233L, 108L, 234L, 235L, 113L, 236L, 
    112L, 237L, 109L, 238L, 110L, 111L, 239L, 240L, 241L, 114L, 
    242L, 117L, 243L, 115L, 116L, 244L, 245L, 118L, 119L, 246L, 
    120L, 121L, 247L, 155L, 248L, 249L, 250L, 122L, 123L, 251L, 
    124L, 252L, 125L, 126L, 253L, 127L, 128L, 129L, 130L, 131L, 
    132L, 133L, 134L, 135L, 136L, 137L, 138L, 139L, 140L, 141L, 
    142L, 143L, 144L, 145L, 146L, 147L, 148L, 149L, 150L, 151L, 
    152L, 153L, 154L), dim = c(252L, 2L)), Nnode = 98L, tip.label = c("Bernissartia_fagesii", 
    "Pietraroiasuchus_ormezzanoi", "Pachycheilosuchus_trinquei", 
    "Shamosuchus_djadochtaensis", "Acynodon_iberoccitanus", "Acynodon_adriaticus", 
    "Iharkutosuchus_makadii", "Agaresuchus_subjuniperus", "Allodaposuchus_precedens", 
    "Arenysuchus_gascabadiolorum", "Lohuecosuchus_mechinorum", 
    "Lohuecosuchus_megadontos", "Borealosuchus_griffthi", "Borealosuchus_sternbergii", 
    "Borealosuchus_formidabilis", "Borealosuchus_acutidentatus", 
    "Borealosuchus_wilsoni", "Diplocynodon_remensis", "Diplocynodon_darwini", 
    "Diplocynodon_hantoniensis", "Diplocynodon_deponiae", "Diplocynodon_muelleri", 
    "Diplocynodon_ratelli", "Diplocynodon_tormis", "Leidyosuchus_canadensis", 
    "Deinosuchus_riograndensis", "Deinosuchus_schwimmeri", "Planocrania_hengdongensis", 
    "Planocrania_datangensis", "Boverisuchus_magnifrons", "Boverisuchus_vorax", 
    "Prodiplocynodon_langi", "Asiatosuchus_germanicus", "Brachyuranochampsa_eversolei", 
    "Crocodylus_affinis", "Crocodylus_depressifrons", "Crocodylus_megarhinus", 
    "Trilophosuchus_rackhami", "Australosuchus_clarkae", "Kambara_implexidens", 
    "Crocodylus_porosus1", "Crocodylus_porosus2", "Crocodylus_porosus3", 
    "Crocodylus_porosus6", "Crocodylus_porosus4", "Crocodylus_porosus5", 
    "Crocodylus_niloticus1", "Crocodylus_niloticus2", "Crocodylus_rhombifer1", 
    "Crocodylus_rhombifer2", "Crocodylus_rhombifer3", "Rimasuchus_lloydi", 
    "Osteolaemus_tetraspis1", "Osteolaemus_tetraspis2", "Osteolaemus_tetraspis3", 
    "Osteolaemus_tetraspis4", "Osteolaemus_tetraspis5", "Osteolaemus_osborni", 
    "Voay_robustus", "Euthecodon_arambourgi", "Brochuchus_pigotti", 
    "Mecistops_cataphractus1", "Mecistops_cataphractus2", "Dollosuchoides_densmorei", 
    "Thecachampsa_antiqua", "Tomistoma_schlegelii1", "Tomistoma_schlegelii2", 
    "Toyotamaphimeia_machikanensis", "Maomingosuchus_petrolicus", 
    "Eothoracosaurus_mississippiensis", "Thoracosaurus_macrorhynchus", 
    "Piscogavialis_jugaliperforatus", "Gryposuchus_colombianus", 
    "Gavialis_gangeticus1", "Gavialis_gangeticus2", "Eosuchus_lerichei", 
    "Eosuchus_minor", "Dongnanosuchus_hsui", "Orientalosuchus_naduongensis", 
    "Jiangxisuchus_nankangensis", "Albertochampsa_langstoni", 
    "Brachychampsa_montana", "Stangerochampsa_mccabei", "Hassiacosuchus_gaudryi", 
    "Hassiacosuchus_haupti", "Wannaganosuchus_brachymanus", "Allognathosuchus_polyodon", 
    "Allognathosuchus_wartheni", "Navajosuchus_mooki", "Ceratosuchus_burdoshi", 
    "Procaimanoidea_kayi", "Procaimanoidea_utahensis", "Alligator_prenasalis", 
    "Alligator_mcgrewi", "Alligator_sinensis1", "Alligator_sinensis2", 
    "Alligator_sinensis3", "Alligator_thompsoni", "Alligator_mefferdi", 
    "Alligator_mississippiensis1", "Alligator_mississippiensis2", 
    "Alligator_mississippiensis3", "Alligator_mississippiensis4", 
    "Alligator_olseni", "Chinatichampsus_wilsonorum", "Gnatusuchus_pebasensis", 
    "Globidentosuchus_brachyrostris", "Kuttanacaiman_iquitosensis", 
    "Paleosuchus_palpebrosus", "Paleosuchus_trigonatus1", "Paleosuchus_trigonatus2", 
    "Bottosaurus_harlani", "Tsoabichi_greenriverensis", "Acresuchus_pachytemporalis", 
    "Purussaurus_brasiliensis", "Purussaurus_mirandai", "Purussaurus_neivensis", 
    "Mourasuchus_arendsi", "Mourasuchus_atopus", "Mourasuchus_amazonensis", 
    "Mourasuchus_pattersoni", "Caiman_crocodilus", "Caiman_yacare", 
    "Caiman_brevirostris", "La_venta_Caiman", "Caiman_wannlangstoni", 
    "Caiman_latirostris1", "Caiman_latirostris2", "Caiman_latirostris4", 
    "Caiman_latirostris5", "Caiman_latirostris6", "Caiman_latirostris7", 
    "Caiman_latirostris8", "Caiman_latirostris9", "Caiman_latirostris10", 
    "Caiman_latirostris11", "Caiman_latirostris12", "Caiman_latirostris13", 
    "Caiman_latirostris14", "Caiman_latirostris15", "Caiman_latirostris16", 
    "Caiman_latirostris17", "Caiman_latirostris18", "Caiman_latirostris19", 
    "Caiman_latirostris20", "Caiman_latirostris21", "Caiman_latirostris22", 
    "Caiman_latirostris23", "Caiman_latirostris24", "Caiman_latirostris25", 
    "Caiman_latirostris26", "Caiman_latirostris27", "Caiman_latirostris28", 
    "Caiman_latirostris3", "Melanosuchus_niger"), root.edge = 1.697949, 
        edge.length = c(33.5098947199993, 5, 40.4358221327863, 
        5, 6.34126228380948, 35.2167127898219, 23.0825431872415, 
        13.7078420940088, 5, 14.1524290393107, 5, 34.8951803823723, 
        11.8968963151565, 13.3131629347568, 15.5737023819936, 
        5, 5, 7.34347202989738, 5, 67.7406968667638, 18.7696021591313, 
        15.9545026398264, 5, 5, 13.1549924596213, 5, 5, 20.0814794104546, 
        12.9673220313154, 8.72855864157901, 5, 14.0860177869909, 
        5, 21.6620579135604, 5, 7.02579422756099, 20.8797788559226, 
        20.3588704580674, 5, 5, 74.2622585911537, 5, 55.504141674703, 
        9.60622100792826, 5, 5, 67.1637414192781, 13.178724985756, 
        5, 5, 5.48102701569442, 12.0850169422338, 5, 5, 5, 57.7396254716907, 
        80.1491381255211, 5, 79.3179523433093, 64.3133337045554, 
        11.2101950770011, 5, 5, 84.1228965614457, 59.6366270713974, 
        44.6660759796342, 33.5919012374734, 5, 5, 70.2932050031843, 
        5, 93.6930365807563, 5, 91.704862812571, 10, 5.65894689570204, 
        5, 5, 5, 56.1844189497177, 5, 29.3188567464706, 9.60533560521436, 
        5, 5, 5, 5, 12.5547193970531, 70.479951055767, 9.76798663263163, 
        5, 11.883858652506, 5, 5, 80.8906836201646, 21.4731260881084, 
        5, 5, 5, 5, 5, 5, 5, 5, 10, 5, 5, 5, 5, 5, 5, 5, 26.4731260881084, 
        5, 5, 5, 10.0828891225415, 5, 5.11197384986328, 5, 11.4731260881084, 
        14.926985276644, 5, 10, 5, 5, 5, 5, 5, 5, 27.7689908566419, 
        28.6994753299514, 5, 27.9374118305976, 5, 11.8036090853624, 
        5, 11.6984818615718, 5, 17.3073719150154, 19.8717130177887, 
        12.797603785526, 5, 28.873796336283, 5, 8.54302817683201, 
        5, 7.65084923023824, 5, 12.6895973292412, 5, 10.5374018019065, 
        11.256953744241, 5, 5, 9.84956395083573, 10, 5, 14.1129154457245, 
        42.2863085558405, 5, 5, 20.6616027745465, 13.9286789964442, 
        25.5822275138204, 5, 5, 5, 5, 11.3848010795331, 5, 10.8250295648561, 
        5, 9.75719794896431, 5, 5, 5, 5, 5, 52.6300028489437, 
        5, 76.4394393637706, 79.0180751518789, 5, 72.2989337942097, 
        5, 5, 21.8674902762286, 5, 5, 59.5948188516311, 10, 5, 
        5, 5, 37.1076460271142, 7.63412663240219, 5, 19.7798568298188, 
        5, 10, 8.9547650533868, 5.19773638186557, 5, 10.4297159593981, 
        5, 8.54026120987814, 5, 8.3606505093826, 5, 5.91111244420567, 
        5, 37.4871728245169, 5, 5, 22.4871728245169, 5, 5, 5, 
        14.6766531090043, 5, 5, 8.60249274705164, 27.4871728245169, 
        5, 5, 5, 5, 5, 5, 5, 5, 5, 5, 5, 5, 5, 5, 5, 5, 5, 5, 
        5, 5, 5, 5, 5, 5, 5, 5, 5, 5), root.time = 162.363809708273), class = "phylo", order = "cladewise"), 
    structure(list(edge = structure(c(156L, 156L, 157L, 158L, 
    158L, 158L, 158L, 159L, 159L, 160L, 160L, 158L, 161L, 161L, 
    161L, 161L, 162L, 162L, 157L, 163L, 164L, 164L, 164L, 165L, 
    166L, 166L, 167L, 167L, 165L, 168L, 168L, 169L, 169L, 170L, 
    170L, 171L, 171L, 171L, 171L, 163L, 172L, 172L, 173L, 174L, 
    174L, 173L, 175L, 176L, 176L, 177L, 177L, 178L, 178L, 175L, 
    179L, 180L, 180L, 180L, 181L, 181L, 182L, 182L, 181L, 183L, 
    183L, 184L, 184L, 184L, 183L, 198L, 198L, 199L, 199L, 200L, 
    201L, 201L, 202L, 202L, 200L, 203L, 203L, 204L, 209L, 209L, 
    204L, 205L, 206L, 206L, 205L, 207L, 207L, 207L, 208L, 208L, 
    183L, 185L, 186L, 188L, 189L, 189L, 188L, 190L, 190L, 190L, 
    186L, 187L, 187L, 187L, 187L, 187L, 187L, 185L, 191L, 197L, 
    197L, 191L, 192L, 192L, 196L, 196L, 192L, 193L, 193L, 194L, 
    194L, 195L, 195L, 195L, 195L, 195L, 179L, 210L, 211L, 211L, 
    212L, 212L, 210L, 213L, 214L, 214L, 214L, 213L, 215L, 216L, 
    223L, 223L, 216L, 217L, 222L, 222L, 217L, 218L, 221L, 221L, 
    218L, 219L, 219L, 220L, 220L, 215L, 224L, 225L, 225L, 224L, 
    226L, 227L, 227L, 227L, 226L, 228L, 228L, 228L, 229L, 229L, 
    230L, 230L, 230L, 230L, 213L, 231L, 231L, 232L, 232L, 232L, 
    233L, 233L, 234L, 235L, 235L, 236L, 236L, 237L, 237L, 238L, 
    238L, 234L, 239L, 240L, 241L, 241L, 242L, 242L, 243L, 243L, 
    240L, 244L, 245L, 245L, 244L, 246L, 246L, 239L, 247L, 247L, 
    248L, 249L, 250L, 250L, 249L, 251L, 251L, 252L, 252L, 248L, 
    253L, 253L, 253L, 253L, 253L, 253L, 253L, 253L, 253L, 253L, 
    253L, 253L, 253L, 253L, 253L, 253L, 253L, 253L, 253L, 253L, 
    253L, 253L, 253L, 253L, 253L, 253L, 253L, 253L, 1L, 157L, 
    158L, 2L, 3L, 4L, 159L, 5L, 160L, 6L, 7L, 161L, 8L, 9L, 10L, 
    162L, 11L, 12L, 163L, 164L, 13L, 14L, 165L, 166L, 15L, 167L, 
    16L, 17L, 168L, 18L, 169L, 19L, 170L, 20L, 171L, 21L, 22L, 
    23L, 24L, 172L, 25L, 173L, 174L, 26L, 27L, 175L, 176L, 28L, 
    177L, 29L, 178L, 30L, 31L, 179L, 180L, 32L, 33L, 181L, 34L, 
    182L, 35L, 36L, 183L, 37L, 184L, 38L, 39L, 40L, 198L, 64L, 
    199L, 65L, 200L, 201L, 68L, 202L, 66L, 67L, 203L, 69L, 204L, 
    209L, 76L, 77L, 205L, 206L, 70L, 71L, 207L, 72L, 73L, 208L, 
    74L, 75L, 185L, 186L, 188L, 189L, 47L, 48L, 190L, 49L, 50L, 
    51L, 187L, 41L, 42L, 43L, 44L, 45L, 46L, 191L, 197L, 62L, 
    63L, 192L, 52L, 196L, 60L, 61L, 193L, 59L, 194L, 58L, 195L, 
    53L, 54L, 55L, 56L, 57L, 210L, 211L, 80L, 212L, 78L, 79L, 
    213L, 214L, 81L, 82L, 83L, 215L, 216L, 223L, 91L, 92L, 217L, 
    222L, 89L, 90L, 218L, 221L, 87L, 88L, 219L, 86L, 220L, 84L, 
    85L, 224L, 225L, 93L, 94L, 226L, 227L, 95L, 96L, 97L, 228L, 
    98L, 104L, 229L, 99L, 230L, 100L, 101L, 102L, 103L, 231L, 
    105L, 232L, 106L, 107L, 233L, 108L, 234L, 235L, 113L, 236L, 
    112L, 237L, 109L, 238L, 110L, 111L, 239L, 240L, 241L, 114L, 
    242L, 117L, 243L, 115L, 116L, 244L, 245L, 118L, 119L, 246L, 
    120L, 121L, 247L, 155L, 248L, 249L, 250L, 122L, 123L, 251L, 
    124L, 252L, 125L, 126L, 253L, 127L, 128L, 129L, 130L, 131L, 
    132L, 133L, 134L, 135L, 136L, 137L, 138L, 139L, 140L, 141L, 
    142L, 143L, 144L, 145L, 146L, 147L, 148L, 149L, 150L, 151L, 
    152L, 153L, 154L), dim = c(252L, 2L)), Nnode = 98L, tip.label = c("Bernissartia_fagesii", 
    "Pietraroiasuchus_ormezzanoi", "Pachycheilosuchus_trinquei", 
    "Shamosuchus_djadochtaensis", "Acynodon_iberoccitanus", "Acynodon_adriaticus", 
    "Iharkutosuchus_makadii", "Agaresuchus_subjuniperus", "Allodaposuchus_precedens", 
    "Arenysuchus_gascabadiolorum", "Lohuecosuchus_mechinorum", 
    "Lohuecosuchus_megadontos", "Borealosuchus_griffthi", "Borealosuchus_sternbergii", 
    "Borealosuchus_formidabilis", "Borealosuchus_acutidentatus", 
    "Borealosuchus_wilsoni", "Diplocynodon_remensis", "Diplocynodon_darwini", 
    "Diplocynodon_hantoniensis", "Diplocynodon_deponiae", "Diplocynodon_muelleri", 
    "Diplocynodon_ratelli", "Diplocynodon_tormis", "Leidyosuchus_canadensis", 
    "Deinosuchus_riograndensis", "Deinosuchus_schwimmeri", "Planocrania_hengdongensis", 
    "Planocrania_datangensis", "Boverisuchus_magnifrons", "Boverisuchus_vorax", 
    "Prodiplocynodon_langi", "Asiatosuchus_germanicus", "Brachyuranochampsa_eversolei", 
    "Crocodylus_affinis", "Crocodylus_depressifrons", "Crocodylus_megarhinus", 
    "Trilophosuchus_rackhami", "Australosuchus_clarkae", "Kambara_implexidens", 
    "Crocodylus_porosus1", "Crocodylus_porosus2", "Crocodylus_porosus3", 
    "Crocodylus_porosus6", "Crocodylus_porosus4", "Crocodylus_porosus5", 
    "Crocodylus_niloticus1", "Crocodylus_niloticus2", "Crocodylus_rhombifer1", 
    "Crocodylus_rhombifer2", "Crocodylus_rhombifer3", "Rimasuchus_lloydi", 
    "Osteolaemus_tetraspis1", "Osteolaemus_tetraspis2", "Osteolaemus_tetraspis3", 
    "Osteolaemus_tetraspis4", "Osteolaemus_tetraspis5", "Osteolaemus_osborni", 
    "Voay_robustus", "Euthecodon_arambourgi", "Brochuchus_pigotti", 
    "Mecistops_cataphractus1", "Mecistops_cataphractus2", "Dollosuchoides_densmorei", 
    "Thecachampsa_antiqua", "Tomistoma_schlegelii1", "Tomistoma_schlegelii2", 
    "Toyotamaphimeia_machikanensis", "Maomingosuchus_petrolicus", 
    "Eothoracosaurus_mississippiensis", "Thoracosaurus_macrorhynchus", 
    "Piscogavialis_jugaliperforatus", "Gryposuchus_colombianus", 
    "Gavialis_gangeticus1", "Gavialis_gangeticus2", "Eosuchus_lerichei", 
    "Eosuchus_minor", "Dongnanosuchus_hsui", "Orientalosuchus_naduongensis", 
    "Jiangxisuchus_nankangensis", "Albertochampsa_langstoni", 
    "Brachychampsa_montana", "Stangerochampsa_mccabei", "Hassiacosuchus_gaudryi", 
    "Hassiacosuchus_haupti", "Wannaganosuchus_brachymanus", "Allognathosuchus_polyodon", 
    "Allognathosuchus_wartheni", "Navajosuchus_mooki", "Ceratosuchus_burdoshi", 
    "Procaimanoidea_kayi", "Procaimanoidea_utahensis", "Alligator_prenasalis", 
    "Alligator_mcgrewi", "Alligator_sinensis1", "Alligator_sinensis2", 
    "Alligator_sinensis3", "Alligator_thompsoni", "Alligator_mefferdi", 
    "Alligator_mississippiensis1", "Alligator_mississippiensis2", 
    "Alligator_mississippiensis3", "Alligator_mississippiensis4", 
    "Alligator_olseni", "Chinatichampsus_wilsonorum", "Gnatusuchus_pebasensis", 
    "Globidentosuchus_brachyrostris", "Kuttanacaiman_iquitosensis", 
    "Paleosuchus_palpebrosus", "Paleosuchus_trigonatus1", "Paleosuchus_trigonatus2", 
    "Bottosaurus_harlani", "Tsoabichi_greenriverensis", "Acresuchus_pachytemporalis", 
    "Purussaurus_brasiliensis", "Purussaurus_mirandai", "Purussaurus_neivensis", 
    "Mourasuchus_arendsi", "Mourasuchus_atopus", "Mourasuchus_amazonensis", 
    "Mourasuchus_pattersoni", "Caiman_crocodilus", "Caiman_yacare", 
    "Caiman_brevirostris", "La_venta_Caiman", "Caiman_wannlangstoni", 
    "Caiman_latirostris1", "Caiman_latirostris2", "Caiman_latirostris4", 
    "Caiman_latirostris5", "Caiman_latirostris6", "Caiman_latirostris7", 
    "Caiman_latirostris8", "Caiman_latirostris9", "Caiman_latirostris10", 
    "Caiman_latirostris11", "Caiman_latirostris12", "Caiman_latirostris13", 
    "Caiman_latirostris14", "Caiman_latirostris15", "Caiman_latirostris16", 
    "Caiman_latirostris17", "Caiman_latirostris18", "Caiman_latirostris19", 
    "Caiman_latirostris20", "Caiman_latirostris21", "Caiman_latirostris22", 
    "Caiman_latirostris23", "Caiman_latirostris24", "Caiman_latirostris25", 
    "Caiman_latirostris26", "Caiman_latirostris27", "Caiman_latirostris28", 
    "Caiman_latirostris3", "Melanosuchus_niger"), root.edge = 1.697949, 
        edge.length = c(36.0763872541604, 5, 40.5969177366188, 
        5, 6.38224920343143, 41.8339056909829, 21.1985030099563, 
        19.6848642804194, 5, 15.1621404176345, 5, 31.5747387673054, 
        15.3007365145488, 15.0204372155247, 14.7083195984596, 
        5, 5.52364324918017, 5, 5, 67.8551398248877, 18.8760020256974, 
        16.0538750003092, 5, 5, 15.8288587944582, 5, 5, 15.4884409280494, 
        14.1325474535581, 8.41084417016245, 5, 14.3690166038228, 
        5, 20.1079097501701, 5, 5, 16.857037037611, 19.7650379713159, 
        11.5865062536206, 5, 73.8782839259831, 5, 55.536749515147, 
        7.82827735629398, 5, 5, 67.3165384781081, 12.1949898793129, 
        5, 5, 6.82064692683053, 16.2992727837991, 5, 5, 5, 58.3705861682538, 
        82.9737834925065, 5, 76.4148590819445, 68.0292418588419, 
        6.48998220795765, 5, 5, 84.6712451836094, 60.1135585064534, 
        42.6717019447661, 30.6903410735657, 5, 5, 67.5626615714747, 
        5, 94.1336252563354, 5, 91.8053370168465, 10, 5.61340317721153, 
        5, 5, 5, 55.6920992244966, 5, 31.0734119137283, 8.40543999082875, 
        5, 5, 5, 5, 14.6275198024698, 70.2362572900485, 10.8544404459256, 
        5, 12.1824829040095, 5, 5, 75.6196543122223, 26.7990858818358, 
        5, 5, 5, 5, 5, 5, 5, 5, 10, 5, 5, 5, 5, 5, 5, 5, 31.7990858818358, 
        5, 5, 5, 12.029995616558, 5, 5, 7.82060396214947, 16.7990858818358, 
        14.9371621963196, 5, 10, 5, 5, 5, 5, 5, 5, 27.5439781342167, 
        31.2207951240241, 5, 27.6744735812303, 7.19009714298881, 
        5, 5, 13.4913335782709, 5, 17.5769737480907, 18.2769844349241, 
        13.402540158201, 5, 27.6926954304101, 5, 12.1148353272816, 
        5, 6.98015291423071, 5, 13.0579202572117, 5, 9.79925851924345, 
        15.3905241549015, 5, 5, 9.50949026611634, 10, 5, 12.8220216223504, 
        40.6740726773627, 5, 5, 20.7540308101103, 14.3302031872328, 
        26.4679460370448, 5, 5, 5, 5, 12.5557180254068, 5, 12.7577979245689, 
        5, 8.71014811247587, 5, 5, 5, 5, 5, 53.2728549592663, 
        5, 73.973204462267, 82.1140002463236, 5, 71.7431016490986, 
        5, 5, 20.6770546077751, 5, 5, 59.8747620598413, 10, 5, 
        5, 5, 37.2785716508515, 9.84375340822339, 5, 18.6608135720249, 
        5, 10, 8.07478618582943, 5.50633315419592, 5, 9.61178385992628, 
        5, 10.2188551237318, 5, 7.57745466736891, 7.57925680131651, 
        5, 5, 37.5961904089898, 5, 5, 22.5961904089898, 5, 5, 
        5, 11.9402034314154, 5, 5, 7.14861704549985, 27.5961904089898, 
        5, 5, 5, 5, 5, 5, 5, 5, 5, 5, 5, 5, 5, 5, 5, 5, 5, 5, 
        5, 5, 5, 5, 5, 5, 5, 5, 5, 5), root.time = 162.418740194058), class = "phylo", order = "cladewise"), 
    structure(list(edge = structure(c(156L, 156L, 157L, 158L, 
    158L, 158L, 158L, 159L, 159L, 160L, 160L, 158L, 161L, 161L, 
    161L, 161L, 162L, 162L, 157L, 163L, 164L, 164L, 164L, 165L, 
    166L, 166L, 167L, 167L, 165L, 168L, 168L, 169L, 169L, 170L, 
    170L, 171L, 171L, 171L, 171L, 163L, 172L, 172L, 173L, 174L, 
    174L, 173L, 175L, 176L, 176L, 177L, 177L, 178L, 178L, 175L, 
    179L, 180L, 180L, 180L, 181L, 181L, 182L, 182L, 181L, 183L, 
    183L, 184L, 184L, 184L, 183L, 198L, 198L, 199L, 199L, 200L, 
    201L, 201L, 202L, 202L, 200L, 203L, 203L, 204L, 209L, 209L, 
    204L, 205L, 206L, 206L, 205L, 207L, 207L, 207L, 208L, 208L, 
    183L, 185L, 186L, 188L, 189L, 189L, 188L, 190L, 190L, 190L, 
    186L, 187L, 187L, 187L, 187L, 187L, 187L, 185L, 191L, 197L, 
    197L, 191L, 192L, 192L, 196L, 196L, 192L, 193L, 193L, 194L, 
    194L, 195L, 195L, 195L, 195L, 195L, 179L, 210L, 211L, 211L, 
    212L, 212L, 210L, 213L, 214L, 214L, 214L, 213L, 215L, 216L, 
    223L, 223L, 216L, 217L, 222L, 222L, 217L, 218L, 221L, 221L, 
    218L, 219L, 219L, 220L, 220L, 215L, 224L, 225L, 225L, 224L, 
    226L, 227L, 227L, 227L, 226L, 228L, 228L, 228L, 229L, 229L, 
    230L, 230L, 230L, 230L, 213L, 231L, 231L, 232L, 232L, 232L, 
    233L, 233L, 234L, 235L, 235L, 236L, 236L, 237L, 237L, 238L, 
    238L, 234L, 239L, 240L, 241L, 241L, 242L, 242L, 243L, 243L, 
    240L, 244L, 245L, 245L, 244L, 246L, 246L, 239L, 247L, 247L, 
    248L, 249L, 250L, 250L, 249L, 251L, 251L, 252L, 252L, 248L, 
    253L, 253L, 253L, 253L, 253L, 253L, 253L, 253L, 253L, 253L, 
    253L, 253L, 253L, 253L, 253L, 253L, 253L, 253L, 253L, 253L, 
    253L, 253L, 253L, 253L, 253L, 253L, 253L, 253L, 1L, 157L, 
    158L, 2L, 3L, 4L, 159L, 5L, 160L, 6L, 7L, 161L, 8L, 9L, 10L, 
    162L, 11L, 12L, 163L, 164L, 13L, 14L, 165L, 166L, 15L, 167L, 
    16L, 17L, 168L, 18L, 169L, 19L, 170L, 20L, 171L, 21L, 22L, 
    23L, 24L, 172L, 25L, 173L, 174L, 26L, 27L, 175L, 176L, 28L, 
    177L, 29L, 178L, 30L, 31L, 179L, 180L, 32L, 33L, 181L, 34L, 
    182L, 35L, 36L, 183L, 37L, 184L, 38L, 39L, 40L, 198L, 64L, 
    199L, 65L, 200L, 201L, 68L, 202L, 66L, 67L, 203L, 69L, 204L, 
    209L, 76L, 77L, 205L, 206L, 70L, 71L, 207L, 72L, 73L, 208L, 
    74L, 75L, 185L, 186L, 188L, 189L, 47L, 48L, 190L, 49L, 50L, 
    51L, 187L, 41L, 42L, 43L, 44L, 45L, 46L, 191L, 197L, 62L, 
    63L, 192L, 52L, 196L, 60L, 61L, 193L, 59L, 194L, 58L, 195L, 
    53L, 54L, 55L, 56L, 57L, 210L, 211L, 80L, 212L, 78L, 79L, 
    213L, 214L, 81L, 82L, 83L, 215L, 216L, 223L, 91L, 92L, 217L, 
    222L, 89L, 90L, 218L, 221L, 87L, 88L, 219L, 86L, 220L, 84L, 
    85L, 224L, 225L, 93L, 94L, 226L, 227L, 95L, 96L, 97L, 228L, 
    98L, 104L, 229L, 99L, 230L, 100L, 101L, 102L, 103L, 231L, 
    105L, 232L, 106L, 107L, 233L, 108L, 234L, 235L, 113L, 236L, 
    112L, 237L, 109L, 238L, 110L, 111L, 239L, 240L, 241L, 114L, 
    242L, 117L, 243L, 115L, 116L, 244L, 245L, 118L, 119L, 246L, 
    120L, 121L, 247L, 155L, 248L, 249L, 250L, 122L, 123L, 251L, 
    124L, 252L, 125L, 126L, 253L, 127L, 128L, 129L, 130L, 131L, 
    132L, 133L, 134L, 135L, 136L, 137L, 138L, 139L, 140L, 141L, 
    142L, 143L, 144L, 145L, 146L, 147L, 148L, 149L, 150L, 151L, 
    152L, 153L, 154L), dim = c(252L, 2L)), Nnode = 98L, tip.label = c("Bernissartia_fagesii", 
    "Pietraroiasuchus_ormezzanoi", "Pachycheilosuchus_trinquei", 
    "Shamosuchus_djadochtaensis", "Acynodon_iberoccitanus", "Acynodon_adriaticus", 
    "Iharkutosuchus_makadii", "Agaresuchus_subjuniperus", "Allodaposuchus_precedens", 
    "Arenysuchus_gascabadiolorum", "Lohuecosuchus_mechinorum", 
    "Lohuecosuchus_megadontos", "Borealosuchus_griffthi", "Borealosuchus_sternbergii", 
    "Borealosuchus_formidabilis", "Borealosuchus_acutidentatus", 
    "Borealosuchus_wilsoni", "Diplocynodon_remensis", "Diplocynodon_darwini", 
    "Diplocynodon_hantoniensis", "Diplocynodon_deponiae", "Diplocynodon_muelleri", 
    "Diplocynodon_ratelli", "Diplocynodon_tormis", "Leidyosuchus_canadensis", 
    "Deinosuchus_riograndensis", "Deinosuchus_schwimmeri", "Planocrania_hengdongensis", 
    "Planocrania_datangensis", "Boverisuchus_magnifrons", "Boverisuchus_vorax", 
    "Prodiplocynodon_langi", "Asiatosuchus_germanicus", "Brachyuranochampsa_eversolei", 
    "Crocodylus_affinis", "Crocodylus_depressifrons", "Crocodylus_megarhinus", 
    "Trilophosuchus_rackhami", "Australosuchus_clarkae", "Kambara_implexidens", 
    "Crocodylus_porosus1", "Crocodylus_porosus2", "Crocodylus_porosus3", 
    "Crocodylus_porosus6", "Crocodylus_porosus4", "Crocodylus_porosus5", 
    "Crocodylus_niloticus1", "Crocodylus_niloticus2", "Crocodylus_rhombifer1", 
    "Crocodylus_rhombifer2", "Crocodylus_rhombifer3", "Rimasuchus_lloydi", 
    "Osteolaemus_tetraspis1", "Osteolaemus_tetraspis2", "Osteolaemus_tetraspis3", 
    "Osteolaemus_tetraspis4", "Osteolaemus_tetraspis5", "Osteolaemus_osborni", 
    "Voay_robustus", "Euthecodon_arambourgi", "Brochuchus_pigotti", 
    "Mecistops_cataphractus1", "Mecistops_cataphractus2", "Dollosuchoides_densmorei", 
    "Thecachampsa_antiqua", "Tomistoma_schlegelii1", "Tomistoma_schlegelii2", 
    "Toyotamaphimeia_machikanensis", "Maomingosuchus_petrolicus", 
    "Eothoracosaurus_mississippiensis", "Thoracosaurus_macrorhynchus", 
    "Piscogavialis_jugaliperforatus", "Gryposuchus_colombianus", 
    "Gavialis_gangeticus1", "Gavialis_gangeticus2", "Eosuchus_lerichei", 
    "Eosuchus_minor", "Dongnanosuchus_hsui", "Orientalosuchus_naduongensis", 
    "Jiangxisuchus_nankangensis", "Albertochampsa_langstoni", 
    "Brachychampsa_montana", "Stangerochampsa_mccabei", "Hassiacosuchus_gaudryi", 
    "Hassiacosuchus_haupti", "Wannaganosuchus_brachymanus", "Allognathosuchus_polyodon", 
    "Allognathosuchus_wartheni", "Navajosuchus_mooki", "Ceratosuchus_burdoshi", 
    "Procaimanoidea_kayi", "Procaimanoidea_utahensis", "Alligator_prenasalis", 
    "Alligator_mcgrewi", "Alligator_sinensis1", "Alligator_sinensis2", 
    "Alligator_sinensis3", "Alligator_thompsoni", "Alligator_mefferdi", 
    "Alligator_mississippiensis1", "Alligator_mississippiensis2", 
    "Alligator_mississippiensis3", "Alligator_mississippiensis4", 
    "Alligator_olseni", "Chinatichampsus_wilsonorum", "Gnatusuchus_pebasensis", 
    "Globidentosuchus_brachyrostris", "Kuttanacaiman_iquitosensis", 
    "Paleosuchus_palpebrosus", "Paleosuchus_trigonatus1", "Paleosuchus_trigonatus2", 
    "Bottosaurus_harlani", "Tsoabichi_greenriverensis", "Acresuchus_pachytemporalis", 
    "Purussaurus_brasiliensis", "Purussaurus_mirandai", "Purussaurus_neivensis", 
    "Mourasuchus_arendsi", "Mourasuchus_atopus", "Mourasuchus_amazonensis", 
    "Mourasuchus_pattersoni", "Caiman_crocodilus", "Caiman_yacare", 
    "Caiman_brevirostris", "La_venta_Caiman", "Caiman_wannlangstoni", 
    "Caiman_latirostris1", "Caiman_latirostris2", "Caiman_latirostris4", 
    "Caiman_latirostris5", "Caiman_latirostris6", "Caiman_latirostris7", 
    "Caiman_latirostris8", "Caiman_latirostris9", "Caiman_latirostris10", 
    "Caiman_latirostris11", "Caiman_latirostris12", "Caiman_latirostris13", 
    "Caiman_latirostris14", "Caiman_latirostris15", "Caiman_latirostris16", 
    "Caiman_latirostris17", "Caiman_latirostris18", "Caiman_latirostris19", 
    "Caiman_latirostris20", "Caiman_latirostris21", "Caiman_latirostris22", 
    "Caiman_latirostris23", "Caiman_latirostris24", "Caiman_latirostris25", 
    "Caiman_latirostris26", "Caiman_latirostris27", "Caiman_latirostris28", 
    "Caiman_latirostris3", "Melanosuchus_niger"), root.edge = 1.697949, 
        edge.length = c(24.8335029734881, 5, 33.541295513059, 
        5.69329219485866, 5, 41.3513533040974, 19.1546952469368, 
        16.9906677124323, 5, 12.0115055850008, 5, 26.4917498191679, 
        18.9245372086996, 21.2654391650343, 20.9384398948634, 
        5, 5, 10.290447975276, 5, 59.100621219608, 21.9195860655978, 
        14.6929738565348, 5, 5, 15.4691481961403, 5, 5, 19.6188983333297, 
        13.4167806978338, 9.87452749200165, 5, 19.6975685560843, 
        5, 18.7939429797232, 5, 5, 19.4280955231516, 18.0714947229717, 
        5.19782937550917, 5, 61.8096102562966, 5, 48.4714404217433, 
        5, 7.71201123986393, 5, 60.3679046356818, 11.3889558437047, 
        5, 5, 5.97445329246111, 11.3702618372627, 5, 5, 5, 50.2591980160447, 
        72.2985081000719, 5, 68.6316381226061, 53.365780426492, 
        11.0963520321995, 5, 5, 79.6366420979379, 52.6311863927404, 
        43.0891927568428, 30.5915429668338, 5, 5, 57.095918452926, 
        5, 86.4622863218142, 5, 83.5188442900658, 10, 5.32624587396882, 
        5, 5, 5, 44.9820032414282, 5, 20.956809316366, 11.1046452741371, 
        5, 5, 5, 5.29477079252247, 5, 61.2973834369099, 10.943900799836, 
        5, 12.5477067271248, 5, 5, 69.215164644015, 24.6299255200196, 
        5, 5, 5, 5, 5, 5, 5, 5, 10, 5, 5, 5, 5, 5, 5, 5, 29.6299255200196, 
        5, 5, 5, 8.81460583569482, 5, 5, 8.10478888009908, 14.6299255200196, 
        14.9745733306197, 5, 10, 5, 5, 5, 5, 5, 5, 16.8786668846151, 
        35.2737309469376, 5, 23.8953834925313, 5, 12.9488902339712, 
        5, 17.4116719587939, 5, 17.2094358222792, 14.7624930830905, 
        12.720750592649, 5, 29.0014156077057, 5, 13.9338836365845, 
        5, 10.0597870780854, 5, 12.9365439119982, 5, 13.0449159758631, 
        12.0696112482343, 5, 5, 7.76818593775387, 10, 5, 15.7557389201596, 
        45.1169337608153, 5, 5, 22.3877680297382, 11.4949257418257, 
        27.6338131841295, 5, 5, 5, 5, 13.7697953887261, 5, 15.7053538762988, 
        5, 6.92845930783078, 5, 5, 5, 5, 5, 59.2126414540689, 
        5, 77.4606530848448, 80.8418207780095, 5, 72.4315980162835, 
        5, 5, 24.858220221661, 5, 5, 61.9664232794195, 10, 5, 
        5, 5, 39.2618661556393, 9.12560869942978, 5, 18.1991796091609, 
        5, 10, 8.31564362104936, 6.73522325685015, 5, 10.6828591166581, 
        5, 9.16628897735709, 5, 6.3316175586693, 7.55179186938098, 
        5, 5, 37.7045571237802, 5, 5, 22.7045571237803, 5, 5, 
        5, 12.1957935487749, 5, 5, 6.7548336402853, 27.7045571237802, 
        5, 5, 5, 5, 5, 5, 5, 5, 5, 5, 5, 5, 5, 5, 5, 5, 5, 5, 
        5, 5, 5, 5, 5, 5, 5, 5, 5, 5), root.time = 153.845090164035), class = "phylo", order = "cladewise"), 
    structure(list(edge = structure(c(156L, 156L, 157L, 158L, 
    158L, 158L, 158L, 159L, 159L, 160L, 160L, 158L, 161L, 161L, 
    161L, 161L, 162L, 162L, 157L, 163L, 164L, 164L, 164L, 165L, 
    166L, 166L, 167L, 167L, 165L, 168L, 168L, 169L, 169L, 170L, 
    170L, 171L, 171L, 171L, 171L, 163L, 172L, 172L, 173L, 174L, 
    174L, 173L, 175L, 176L, 176L, 177L, 177L, 178L, 178L, 175L, 
    179L, 180L, 180L, 180L, 181L, 181L, 182L, 182L, 181L, 183L, 
    183L, 184L, 184L, 184L, 183L, 198L, 198L, 199L, 199L, 200L, 
    201L, 201L, 202L, 202L, 200L, 203L, 203L, 204L, 209L, 209L, 
    204L, 205L, 206L, 206L, 205L, 207L, 207L, 207L, 208L, 208L, 
    183L, 185L, 186L, 188L, 189L, 189L, 188L, 190L, 190L, 190L, 
    186L, 187L, 187L, 187L, 187L, 187L, 187L, 185L, 191L, 197L, 
    197L, 191L, 192L, 192L, 196L, 196L, 192L, 193L, 193L, 194L, 
    194L, 195L, 195L, 195L, 195L, 195L, 179L, 210L, 211L, 211L, 
    212L, 212L, 210L, 213L, 214L, 214L, 214L, 213L, 215L, 216L, 
    223L, 223L, 216L, 217L, 222L, 222L, 217L, 218L, 221L, 221L, 
    218L, 219L, 219L, 220L, 220L, 215L, 224L, 225L, 225L, 224L, 
    226L, 227L, 227L, 227L, 226L, 228L, 228L, 228L, 229L, 229L, 
    230L, 230L, 230L, 230L, 213L, 231L, 231L, 232L, 232L, 232L, 
    233L, 233L, 234L, 235L, 235L, 236L, 236L, 237L, 237L, 238L, 
    238L, 234L, 239L, 240L, 241L, 241L, 242L, 242L, 243L, 243L, 
    240L, 244L, 245L, 245L, 244L, 246L, 246L, 239L, 247L, 247L, 
    248L, 249L, 250L, 250L, 249L, 251L, 251L, 252L, 252L, 248L, 
    253L, 253L, 253L, 253L, 253L, 253L, 253L, 253L, 253L, 253L, 
    253L, 253L, 253L, 253L, 253L, 253L, 253L, 253L, 253L, 253L, 
    253L, 253L, 253L, 253L, 253L, 253L, 253L, 253L, 1L, 157L, 
    158L, 2L, 3L, 4L, 159L, 5L, 160L, 6L, 7L, 161L, 8L, 9L, 10L, 
    162L, 11L, 12L, 163L, 164L, 13L, 14L, 165L, 166L, 15L, 167L, 
    16L, 17L, 168L, 18L, 169L, 19L, 170L, 20L, 171L, 21L, 22L, 
    23L, 24L, 172L, 25L, 173L, 174L, 26L, 27L, 175L, 176L, 28L, 
    177L, 29L, 178L, 30L, 31L, 179L, 180L, 32L, 33L, 181L, 34L, 
    182L, 35L, 36L, 183L, 37L, 184L, 38L, 39L, 40L, 198L, 64L, 
    199L, 65L, 200L, 201L, 68L, 202L, 66L, 67L, 203L, 69L, 204L, 
    209L, 76L, 77L, 205L, 206L, 70L, 71L, 207L, 72L, 73L, 208L, 
    74L, 75L, 185L, 186L, 188L, 189L, 47L, 48L, 190L, 49L, 50L, 
    51L, 187L, 41L, 42L, 43L, 44L, 45L, 46L, 191L, 197L, 62L, 
    63L, 192L, 52L, 196L, 60L, 61L, 193L, 59L, 194L, 58L, 195L, 
    53L, 54L, 55L, 56L, 57L, 210L, 211L, 80L, 212L, 78L, 79L, 
    213L, 214L, 81L, 82L, 83L, 215L, 216L, 223L, 91L, 92L, 217L, 
    222L, 89L, 90L, 218L, 221L, 87L, 88L, 219L, 86L, 220L, 84L, 
    85L, 224L, 225L, 93L, 94L, 226L, 227L, 95L, 96L, 97L, 228L, 
    98L, 104L, 229L, 99L, 230L, 100L, 101L, 102L, 103L, 231L, 
    105L, 232L, 106L, 107L, 233L, 108L, 234L, 235L, 113L, 236L, 
    112L, 237L, 109L, 238L, 110L, 111L, 239L, 240L, 241L, 114L, 
    242L, 117L, 243L, 115L, 116L, 244L, 245L, 118L, 119L, 246L, 
    120L, 121L, 247L, 155L, 248L, 249L, 250L, 122L, 123L, 251L, 
    124L, 252L, 125L, 126L, 253L, 127L, 128L, 129L, 130L, 131L, 
    132L, 133L, 134L, 135L, 136L, 137L, 138L, 139L, 140L, 141L, 
    142L, 143L, 144L, 145L, 146L, 147L, 148L, 149L, 150L, 151L, 
    152L, 153L, 154L), dim = c(252L, 2L)), Nnode = 98L, tip.label = c("Bernissartia_fagesii", 
    "Pietraroiasuchus_ormezzanoi", "Pachycheilosuchus_trinquei", 
    "Shamosuchus_djadochtaensis", "Acynodon_iberoccitanus", "Acynodon_adriaticus", 
    "Iharkutosuchus_makadii", "Agaresuchus_subjuniperus", "Allodaposuchus_precedens", 
    "Arenysuchus_gascabadiolorum", "Lohuecosuchus_mechinorum", 
    "Lohuecosuchus_megadontos", "Borealosuchus_griffthi", "Borealosuchus_sternbergii", 
    "Borealosuchus_formidabilis", "Borealosuchus_acutidentatus", 
    "Borealosuchus_wilsoni", "Diplocynodon_remensis", "Diplocynodon_darwini", 
    "Diplocynodon_hantoniensis", "Diplocynodon_deponiae", "Diplocynodon_muelleri", 
    "Diplocynodon_ratelli", "Diplocynodon_tormis", "Leidyosuchus_canadensis", 
    "Deinosuchus_riograndensis", "Deinosuchus_schwimmeri", "Planocrania_hengdongensis", 
    "Planocrania_datangensis", "Boverisuchus_magnifrons", "Boverisuchus_vorax", 
    "Prodiplocynodon_langi", "Asiatosuchus_germanicus", "Brachyuranochampsa_eversolei", 
    "Crocodylus_affinis", "Crocodylus_depressifrons", "Crocodylus_megarhinus", 
    "Trilophosuchus_rackhami", "Australosuchus_clarkae", "Kambara_implexidens", 
    "Crocodylus_porosus1", "Crocodylus_porosus2", "Crocodylus_porosus3", 
    "Crocodylus_porosus6", "Crocodylus_porosus4", "Crocodylus_porosus5", 
    "Crocodylus_niloticus1", "Crocodylus_niloticus2", "Crocodylus_rhombifer1", 
    "Crocodylus_rhombifer2", "Crocodylus_rhombifer3", "Rimasuchus_lloydi", 
    "Osteolaemus_tetraspis1", "Osteolaemus_tetraspis2", "Osteolaemus_tetraspis3", 
    "Osteolaemus_tetraspis4", "Osteolaemus_tetraspis5", "Osteolaemus_osborni", 
    "Voay_robustus", "Euthecodon_arambourgi", "Brochuchus_pigotti", 
    "Mecistops_cataphractus1", "Mecistops_cataphractus2", "Dollosuchoides_densmorei", 
    "Thecachampsa_antiqua", "Tomistoma_schlegelii1", "Tomistoma_schlegelii2", 
    "Toyotamaphimeia_machikanensis", "Maomingosuchus_petrolicus", 
    "Eothoracosaurus_mississippiensis", "Thoracosaurus_macrorhynchus", 
    "Piscogavialis_jugaliperforatus", "Gryposuchus_colombianus", 
    "Gavialis_gangeticus1", "Gavialis_gangeticus2", "Eosuchus_lerichei", 
    "Eosuchus_minor", "Dongnanosuchus_hsui", "Orientalosuchus_naduongensis", 
    "Jiangxisuchus_nankangensis", "Albertochampsa_langstoni", 
    "Brachychampsa_montana", "Stangerochampsa_mccabei", "Hassiacosuchus_gaudryi", 
    "Hassiacosuchus_haupti", "Wannaganosuchus_brachymanus", "Allognathosuchus_polyodon", 
    "Allognathosuchus_wartheni", "Navajosuchus_mooki", "Ceratosuchus_burdoshi", 
    "Procaimanoidea_kayi", "Procaimanoidea_utahensis", "Alligator_prenasalis", 
    "Alligator_mcgrewi", "Alligator_sinensis1", "Alligator_sinensis2", 
    "Alligator_sinensis3", "Alligator_thompsoni", "Alligator_mefferdi", 
    "Alligator_mississippiensis1", "Alligator_mississippiensis2", 
    "Alligator_mississippiensis3", "Alligator_mississippiensis4", 
    "Alligator_olseni", "Chinatichampsus_wilsonorum", "Gnatusuchus_pebasensis", 
    "Globidentosuchus_brachyrostris", "Kuttanacaiman_iquitosensis", 
    "Paleosuchus_palpebrosus", "Paleosuchus_trigonatus1", "Paleosuchus_trigonatus2", 
    "Bottosaurus_harlani", "Tsoabichi_greenriverensis", "Acresuchus_pachytemporalis", 
    "Purussaurus_brasiliensis", "Purussaurus_mirandai", "Purussaurus_neivensis", 
    "Mourasuchus_arendsi", "Mourasuchus_atopus", "Mourasuchus_amazonensis", 
    "Mourasuchus_pattersoni", "Caiman_crocodilus", "Caiman_yacare", 
    "Caiman_brevirostris", "La_venta_Caiman", "Caiman_wannlangstoni", 
    "Caiman_latirostris1", "Caiman_latirostris2", "Caiman_latirostris4", 
    "Caiman_latirostris5", "Caiman_latirostris6", "Caiman_latirostris7", 
    "Caiman_latirostris8", "Caiman_latirostris9", "Caiman_latirostris10", 
    "Caiman_latirostris11", "Caiman_latirostris12", "Caiman_latirostris13", 
    "Caiman_latirostris14", "Caiman_latirostris15", "Caiman_latirostris16", 
    "Caiman_latirostris17", "Caiman_latirostris18", "Caiman_latirostris19", 
    "Caiman_latirostris20", "Caiman_latirostris21", "Caiman_latirostris22", 
    "Caiman_latirostris23", "Caiman_latirostris24", "Caiman_latirostris25", 
    "Caiman_latirostris26", "Caiman_latirostris27", "Caiman_latirostris28", 
    "Caiman_latirostris3", "Melanosuchus_niger"), root.edge = 1.697949, 
        edge.length = c(28.0710964048048, 5, 34.8916694476874, 
        5, 5.0126350007928, 39.4425526893325, 21.2634607700492, 
        14.4420628453605, 5, 6.74529560802037, 5, 24.9796462796722, 
        21.9924108213279, 21.6124686234631, 22.9079937175382, 
        5, 7.23908033687621, 5, 5, 63.3308656351408, 20.5106708685868, 
        14.944288906781, 5, 5, 13.1971706940793, 5, 5, 13.6583492447622, 
        9.05608103531413, 9.65273237223737, 5, 18.1290799002862, 
        5, 22.3170377505245, 5, 5, 21.9350207006093, 23.5319307033671, 
        10.2092035647947, 5, 63.8097976515535, 5, 50.1713261210127, 
        10.2566423476441, 5, 5, 61.8331424532691, 10.2794153039111, 
        5, 6.36227577587124, 5, 15.7999977039872, 5, 5, 5, 51.1812715319218, 
        79.0408033733722, 5, 72.9452417452587, 56.3710382585181, 
        11.1831494315527, 5, 5, 78.2380713518942, 56.1969800416147, 
        41.3139938330697, 29.2289282519696, 5, 5, 61.4684787141625, 
        5, 87.224078524434, 5, 85.1731744358744, 10, 5.47767478621472, 
        5, 5, 5, 48.2960645200452, 5, 22.7663978722645, 9.2322265653871, 
        5, 5, 5, 5, 8.52413816724439, 63.0081892918563, 10.6276256313664, 
        5, 12.6426599302329, 5, 5, 68.7188084917096, 26.9320407303795, 
        5, 5, 5, 5, 5, 5, 5, 5, 10, 5, 5, 5, 5, 5, 5, 5, 31.9320407303795, 
        5, 5, 5, 10.3443771564122, 5, 5, 8.60225983431796, 16.9320407303795, 
        14.963842888927, 5, 10, 5, 5, 5, 5, 5, 5, 15.1212850629585, 
        35.7142465313431, 5, 28.852448351169, 5, 8.14708888852038, 
        5, 24.6950192382326, 5, 14.0923437163467, 13.9798906731652, 
        15.5136046442669, 5, 32.953757661744, 5, 8.62938692134339, 
        5, 10.5134208554402, 5, 13.3718031969387, 5, 13.5528206973337, 
        12.8500312445918, 5, 5, 9.35198169026989, 10, 5, 12.7468871102203, 
        42.8162870694417, 5, 5, 24.0236995694507, 16.0289203681168, 
        26.1707520773052, 5, 5, 5, 5, 11.9933052135422, 5, 14.0019886074471, 
        5, 7.1687634698581, 5, 5, 5, 5, 5, 57.2057096870616, 
        5, 81.6926247295849, 85.5229230545368, 5, 77.1116137119778, 
        5, 5, 26.5902877501678, 5, 5, 65.5295641591307, 10, 5, 
        5, 5, 41.9779255361762, 11.6552033274379, 5, 17.6084547545859, 
        5, 10, 7.1838261706857, 7.07577770945383, 5, 6.40728270661877, 
        5, 13.0288009898593, 5, 10.1170995093924, 5.20923716868507, 
        5, 5, 38.5516386229545, 5, 5, 23.5516386229545, 5, 5, 
        5, 15.7126613948159, 5, 5, 8.14305859624269, 28.5516386229545, 
        5, 5, 5, 5, 5, 5, 5, 5, 5, 5, 5, 5, 5, 5, 5, 5, 5, 5, 
        5, 5, 5, 5, 5, 5, 5, 5, 5, 5), root.time = 155.650849222089), class = "phylo", order = "cladewise"), 
    structure(list(edge = structure(c(156L, 156L, 157L, 158L, 
    158L, 158L, 158L, 159L, 159L, 160L, 160L, 158L, 161L, 161L, 
    161L, 161L, 162L, 162L, 157L, 163L, 164L, 164L, 164L, 165L, 
    166L, 166L, 167L, 167L, 165L, 168L, 168L, 169L, 169L, 170L, 
    170L, 171L, 171L, 171L, 171L, 163L, 172L, 172L, 173L, 174L, 
    174L, 173L, 175L, 176L, 176L, 177L, 177L, 178L, 178L, 175L, 
    179L, 180L, 180L, 180L, 181L, 181L, 182L, 182L, 181L, 183L, 
    183L, 184L, 184L, 184L, 183L, 198L, 198L, 199L, 199L, 200L, 
    201L, 201L, 202L, 202L, 200L, 203L, 203L, 204L, 209L, 209L, 
    204L, 205L, 206L, 206L, 205L, 207L, 207L, 207L, 208L, 208L, 
    183L, 185L, 186L, 188L, 189L, 189L, 188L, 190L, 190L, 190L, 
    186L, 187L, 187L, 187L, 187L, 187L, 187L, 185L, 191L, 197L, 
    197L, 191L, 192L, 192L, 196L, 196L, 192L, 193L, 193L, 194L, 
    194L, 195L, 195L, 195L, 195L, 195L, 179L, 210L, 211L, 211L, 
    212L, 212L, 210L, 213L, 214L, 214L, 214L, 213L, 215L, 216L, 
    223L, 223L, 216L, 217L, 222L, 222L, 217L, 218L, 221L, 221L, 
    218L, 219L, 219L, 220L, 220L, 215L, 224L, 225L, 225L, 224L, 
    226L, 227L, 227L, 227L, 226L, 228L, 228L, 228L, 229L, 229L, 
    230L, 230L, 230L, 230L, 213L, 231L, 231L, 232L, 232L, 232L, 
    233L, 233L, 234L, 235L, 235L, 236L, 236L, 237L, 237L, 238L, 
    238L, 234L, 239L, 240L, 241L, 241L, 242L, 242L, 243L, 243L, 
    240L, 244L, 245L, 245L, 244L, 246L, 246L, 239L, 247L, 247L, 
    248L, 249L, 250L, 250L, 249L, 251L, 251L, 252L, 252L, 248L, 
    253L, 253L, 253L, 253L, 253L, 253L, 253L, 253L, 253L, 253L, 
    253L, 253L, 253L, 253L, 253L, 253L, 253L, 253L, 253L, 253L, 
    253L, 253L, 253L, 253L, 253L, 253L, 253L, 253L, 1L, 157L, 
    158L, 2L, 3L, 4L, 159L, 5L, 160L, 6L, 7L, 161L, 8L, 9L, 10L, 
    162L, 11L, 12L, 163L, 164L, 13L, 14L, 165L, 166L, 15L, 167L, 
    16L, 17L, 168L, 18L, 169L, 19L, 170L, 20L, 171L, 21L, 22L, 
    23L, 24L, 172L, 25L, 173L, 174L, 26L, 27L, 175L, 176L, 28L, 
    177L, 29L, 178L, 30L, 31L, 179L, 180L, 32L, 33L, 181L, 34L, 
    182L, 35L, 36L, 183L, 37L, 184L, 38L, 39L, 40L, 198L, 64L, 
    199L, 65L, 200L, 201L, 68L, 202L, 66L, 67L, 203L, 69L, 204L, 
    209L, 76L, 77L, 205L, 206L, 70L, 71L, 207L, 72L, 73L, 208L, 
    74L, 75L, 185L, 186L, 188L, 189L, 47L, 48L, 190L, 49L, 50L, 
    51L, 187L, 41L, 42L, 43L, 44L, 45L, 46L, 191L, 197L, 62L, 
    63L, 192L, 52L, 196L, 60L, 61L, 193L, 59L, 194L, 58L, 195L, 
    53L, 54L, 55L, 56L, 57L, 210L, 211L, 80L, 212L, 78L, 79L, 
    213L, 214L, 81L, 82L, 83L, 215L, 216L, 223L, 91L, 92L, 217L, 
    222L, 89L, 90L, 218L, 221L, 87L, 88L, 219L, 86L, 220L, 84L, 
    85L, 224L, 225L, 93L, 94L, 226L, 227L, 95L, 96L, 97L, 228L, 
    98L, 104L, 229L, 99L, 230L, 100L, 101L, 102L, 103L, 231L, 
    105L, 232L, 106L, 107L, 233L, 108L, 234L, 235L, 113L, 236L, 
    112L, 237L, 109L, 238L, 110L, 111L, 239L, 240L, 241L, 114L, 
    242L, 117L, 243L, 115L, 116L, 244L, 245L, 118L, 119L, 246L, 
    120L, 121L, 247L, 155L, 248L, 249L, 250L, 122L, 123L, 251L, 
    124L, 252L, 125L, 126L, 253L, 127L, 128L, 129L, 130L, 131L, 
    132L, 133L, 134L, 135L, 136L, 137L, 138L, 139L, 140L, 141L, 
    142L, 143L, 144L, 145L, 146L, 147L, 148L, 149L, 150L, 151L, 
    152L, 153L, 154L), dim = c(252L, 2L)), Nnode = 98L, tip.label = c("Bernissartia_fagesii", 
    "Pietraroiasuchus_ormezzanoi", "Pachycheilosuchus_trinquei", 
    "Shamosuchus_djadochtaensis", "Acynodon_iberoccitanus", "Acynodon_adriaticus", 
    "Iharkutosuchus_makadii", "Agaresuchus_subjuniperus", "Allodaposuchus_precedens", 
    "Arenysuchus_gascabadiolorum", "Lohuecosuchus_mechinorum", 
    "Lohuecosuchus_megadontos", "Borealosuchus_griffthi", "Borealosuchus_sternbergii", 
    "Borealosuchus_formidabilis", "Borealosuchus_acutidentatus", 
    "Borealosuchus_wilsoni", "Diplocynodon_remensis", "Diplocynodon_darwini", 
    "Diplocynodon_hantoniensis", "Diplocynodon_deponiae", "Diplocynodon_muelleri", 
    "Diplocynodon_ratelli", "Diplocynodon_tormis", "Leidyosuchus_canadensis", 
    "Deinosuchus_riograndensis", "Deinosuchus_schwimmeri", "Planocrania_hengdongensis", 
    "Planocrania_datangensis", "Boverisuchus_magnifrons", "Boverisuchus_vorax", 
    "Prodiplocynodon_langi", "Asiatosuchus_germanicus", "Brachyuranochampsa_eversolei", 
    "Crocodylus_affinis", "Crocodylus_depressifrons", "Crocodylus_megarhinus", 
    "Trilophosuchus_rackhami", "Australosuchus_clarkae", "Kambara_implexidens", 
    "Crocodylus_porosus1", "Crocodylus_porosus2", "Crocodylus_porosus3", 
    "Crocodylus_porosus6", "Crocodylus_porosus4", "Crocodylus_porosus5", 
    "Crocodylus_niloticus1", "Crocodylus_niloticus2", "Crocodylus_rhombifer1", 
    "Crocodylus_rhombifer2", "Crocodylus_rhombifer3", "Rimasuchus_lloydi", 
    "Osteolaemus_tetraspis1", "Osteolaemus_tetraspis2", "Osteolaemus_tetraspis3", 
    "Osteolaemus_tetraspis4", "Osteolaemus_tetraspis5", "Osteolaemus_osborni", 
    "Voay_robustus", "Euthecodon_arambourgi", "Brochuchus_pigotti", 
    "Mecistops_cataphractus1", "Mecistops_cataphractus2", "Dollosuchoides_densmorei", 
    "Thecachampsa_antiqua", "Tomistoma_schlegelii1", "Tomistoma_schlegelii2", 
    "Toyotamaphimeia_machikanensis", "Maomingosuchus_petrolicus", 
    "Eothoracosaurus_mississippiensis", "Thoracosaurus_macrorhynchus", 
    "Piscogavialis_jugaliperforatus", "Gryposuchus_colombianus", 
    "Gavialis_gangeticus1", "Gavialis_gangeticus2", "Eosuchus_lerichei", 
    "Eosuchus_minor", "Dongnanosuchus_hsui", "Orientalosuchus_naduongensis", 
    "Jiangxisuchus_nankangensis", "Albertochampsa_langstoni", 
    "Brachychampsa_montana", "Stangerochampsa_mccabei", "Hassiacosuchus_gaudryi", 
    "Hassiacosuchus_haupti", "Wannaganosuchus_brachymanus", "Allognathosuchus_polyodon", 
    "Allognathosuchus_wartheni", "Navajosuchus_mooki", "Ceratosuchus_burdoshi", 
    "Procaimanoidea_kayi", "Procaimanoidea_utahensis", "Alligator_prenasalis", 
    "Alligator_mcgrewi", "Alligator_sinensis1", "Alligator_sinensis2", 
    "Alligator_sinensis3", "Alligator_thompsoni", "Alligator_mefferdi", 
    "Alligator_mississippiensis1", "Alligator_mississippiensis2", 
    "Alligator_mississippiensis3", "Alligator_mississippiensis4", 
    "Alligator_olseni", "Chinatichampsus_wilsonorum", "Gnatusuchus_pebasensis", 
    "Globidentosuchus_brachyrostris", "Kuttanacaiman_iquitosensis", 
    "Paleosuchus_palpebrosus", "Paleosuchus_trigonatus1", "Paleosuchus_trigonatus2", 
    "Bottosaurus_harlani", "Tsoabichi_greenriverensis", "Acresuchus_pachytemporalis", 
    "Purussaurus_brasiliensis", "Purussaurus_mirandai", "Purussaurus_neivensis", 
    "Mourasuchus_arendsi", "Mourasuchus_atopus", "Mourasuchus_amazonensis", 
    "Mourasuchus_pattersoni", "Caiman_crocodilus", "Caiman_yacare", 
    "Caiman_brevirostris", "La_venta_Caiman", "Caiman_wannlangstoni", 
    "Caiman_latirostris1", "Caiman_latirostris2", "Caiman_latirostris4", 
    "Caiman_latirostris5", "Caiman_latirostris6", "Caiman_latirostris7", 
    "Caiman_latirostris8", "Caiman_latirostris9", "Caiman_latirostris10", 
    "Caiman_latirostris11", "Caiman_latirostris12", "Caiman_latirostris13", 
    "Caiman_latirostris14", "Caiman_latirostris15", "Caiman_latirostris16", 
    "Caiman_latirostris17", "Caiman_latirostris18", "Caiman_latirostris19", 
    "Caiman_latirostris20", "Caiman_latirostris21", "Caiman_latirostris22", 
    "Caiman_latirostris23", "Caiman_latirostris24", "Caiman_latirostris25", 
    "Caiman_latirostris26", "Caiman_latirostris27", "Caiman_latirostris28", 
    "Caiman_latirostris3", "Melanosuchus_niger"), root.edge = 1.697949, 
        edge.length = c(28.8630574821378, 5, 33.0066681047156, 
        6.50708688698477, 5, 44.8809048131388, 22.8494582922477, 
        19.8277016530978, 5, 17.0081199926091, 5, 29.7855621332582, 
        19.9179271173431, 17.0313480880344, 18.5460705832345, 
        5, 14.5911843405338, 5, 5, 61.1309330633609, 21.6712978637777, 
        16.0483976250514, 5, 5, 12.8287541225553, 5, 5, 16.0434215115383, 
        14.8629905658774, 7.74394561396912, 5, 15.8369303127751, 
        5, 17.2493382079294, 5, 5, 16.2782708616694, 17.1015759838745, 
        7.38782551600598, 5, 67.7259100642521, 5, 55.363253532839, 
        5.96049040439539, 5, 5, 59.0838794187643, 14.9217471405864, 
        5, 5, 9.07280124393292, 10.4911779854447, 5, 5, 5, 51.7895652523031, 
        77.6453011298319, 5, 73.0120143814245, 60.1093366379151, 
        6.76597743995953, 5, 5, 78.6519821693422, 51.5731736586196, 
        43.6752589112683, 34.1740228255279, 5, 5, 60.7563931817887, 
        5, 87.393865598035, 5, 84.0786814145613, 10, 5.77757883285079, 
        5, 5, 5, 45.8060671901098, 5, 21.847504817578, 12.6665697295684, 
        5, 5, 5, 5, 6.60001781284809, 62.9621626596665, 10.510579284857, 
        5, 11.8940975877456, 5, 5, 69.5150729683298, 25.3411872790824, 
        5, 5, 5, 5, 5, 5, 5, 5, 10, 5, 5, 5, 5, 5, 5, 5, 30.3411872790824, 
        5, 5, 5, 13.7388039548066, 5, 6.66690226399572, 5, 15.3411872790824, 
        14.9199781125648, 5, 10, 5, 5, 5, 5, 5, 5, 20.6088105890667, 
        30.7014910553349, 5, 27.8320933792042, 7.14941211696714, 
        5, 5, 19.6021529351128, 5, 12.712046269537, 12.9271294368198, 
        13.5288310259813, 5, 26.4729533686768, 5, 13.4536808141274, 
        5, 6.24907425057609, 5, 13.4937496043276, 5, 8.95707107603085, 
        12.4464177175192, 5, 5, 5, 10.4642845826922, 5, 9.91786983753555, 
        39.9655045098625, 5, 5, 21.7704999519698, 12.9184312491003, 
        27.8346828734013, 5, 5, 5, 5, 12.9125823232881, 5, 15.4007888900558, 
        5, 7.43389398334548, 5, 5, 5, 5, 5, 53.5189054193441, 
        5, 75.1259321182808, 80.819469756287, 5, 70.3777738398262, 
        5, 5, 20.1166810086928, 5, 5, 59.2474496583454, 10, 5, 
        5, 5, 35.5968476834707, 10.586363880462, 5, 19.1428032432008, 
        5, 10, 7.65995835551806, 6.8877676541321, 5, 11.1303995452337, 
        5, 5.48633669471089, 5, 7.30740683731111, 5, 5.85979774177587, 
        5, 38.6506019748747, 5, 5, 23.6506019748747, 5, 5, 5, 
        14.9464372518696, 5, 5, 9.10313936175639, 28.6506019748747, 
        5, 5, 5, 5, 5, 5, 5, 5, 5, 5, 5, 5, 5, 5, 5, 5, 5, 5, 
        5, 5, 5, 5, 5, 5, 5, 5, 5, 5), root.time = 154.856260247412), class = "phylo", order = "cladewise"), 
    structure(list(edge = structure(c(156L, 156L, 157L, 158L, 
    158L, 158L, 158L, 159L, 159L, 160L, 160L, 158L, 161L, 161L, 
    161L, 161L, 162L, 162L, 157L, 163L, 164L, 164L, 164L, 165L, 
    166L, 166L, 167L, 167L, 165L, 168L, 168L, 169L, 169L, 170L, 
    170L, 171L, 171L, 171L, 171L, 163L, 172L, 172L, 173L, 174L, 
    174L, 173L, 175L, 176L, 176L, 177L, 177L, 178L, 178L, 175L, 
    179L, 180L, 180L, 180L, 181L, 181L, 182L, 182L, 181L, 183L, 
    183L, 184L, 184L, 184L, 183L, 198L, 198L, 199L, 199L, 200L, 
    201L, 201L, 202L, 202L, 200L, 203L, 203L, 204L, 209L, 209L, 
    204L, 205L, 206L, 206L, 205L, 207L, 207L, 207L, 208L, 208L, 
    183L, 185L, 186L, 188L, 189L, 189L, 188L, 190L, 190L, 190L, 
    186L, 187L, 187L, 187L, 187L, 187L, 187L, 185L, 191L, 197L, 
    197L, 191L, 192L, 192L, 196L, 196L, 192L, 193L, 193L, 194L, 
    194L, 195L, 195L, 195L, 195L, 195L, 179L, 210L, 211L, 211L, 
    212L, 212L, 210L, 213L, 214L, 214L, 214L, 213L, 215L, 216L, 
    223L, 223L, 216L, 217L, 222L, 222L, 217L, 218L, 221L, 221L, 
    218L, 219L, 219L, 220L, 220L, 215L, 224L, 225L, 225L, 224L, 
    226L, 227L, 227L, 227L, 226L, 228L, 228L, 228L, 229L, 229L, 
    230L, 230L, 230L, 230L, 213L, 231L, 231L, 232L, 232L, 232L, 
    233L, 233L, 234L, 235L, 235L, 236L, 236L, 237L, 237L, 238L, 
    238L, 234L, 239L, 240L, 241L, 241L, 242L, 242L, 243L, 243L, 
    240L, 244L, 245L, 245L, 244L, 246L, 246L, 239L, 247L, 247L, 
    248L, 249L, 250L, 250L, 249L, 251L, 251L, 252L, 252L, 248L, 
    253L, 253L, 253L, 253L, 253L, 253L, 253L, 253L, 253L, 253L, 
    253L, 253L, 253L, 253L, 253L, 253L, 253L, 253L, 253L, 253L, 
    253L, 253L, 253L, 253L, 253L, 253L, 253L, 253L, 1L, 157L, 
    158L, 2L, 3L, 4L, 159L, 5L, 160L, 6L, 7L, 161L, 8L, 9L, 10L, 
    162L, 11L, 12L, 163L, 164L, 13L, 14L, 165L, 166L, 15L, 167L, 
    16L, 17L, 168L, 18L, 169L, 19L, 170L, 20L, 171L, 21L, 22L, 
    23L, 24L, 172L, 25L, 173L, 174L, 26L, 27L, 175L, 176L, 28L, 
    177L, 29L, 178L, 30L, 31L, 179L, 180L, 32L, 33L, 181L, 34L, 
    182L, 35L, 36L, 183L, 37L, 184L, 38L, 39L, 40L, 198L, 64L, 
    199L, 65L, 200L, 201L, 68L, 202L, 66L, 67L, 203L, 69L, 204L, 
    209L, 76L, 77L, 205L, 206L, 70L, 71L, 207L, 72L, 73L, 208L, 
    74L, 75L, 185L, 186L, 188L, 189L, 47L, 48L, 190L, 49L, 50L, 
    51L, 187L, 41L, 42L, 43L, 44L, 45L, 46L, 191L, 197L, 62L, 
    63L, 192L, 52L, 196L, 60L, 61L, 193L, 59L, 194L, 58L, 195L, 
    53L, 54L, 55L, 56L, 57L, 210L, 211L, 80L, 212L, 78L, 79L, 
    213L, 214L, 81L, 82L, 83L, 215L, 216L, 223L, 91L, 92L, 217L, 
    222L, 89L, 90L, 218L, 221L, 87L, 88L, 219L, 86L, 220L, 84L, 
    85L, 224L, 225L, 93L, 94L, 226L, 227L, 95L, 96L, 97L, 228L, 
    98L, 104L, 229L, 99L, 230L, 100L, 101L, 102L, 103L, 231L, 
    105L, 232L, 106L, 107L, 233L, 108L, 234L, 235L, 113L, 236L, 
    112L, 237L, 109L, 238L, 110L, 111L, 239L, 240L, 241L, 114L, 
    242L, 117L, 243L, 115L, 116L, 244L, 245L, 118L, 119L, 246L, 
    120L, 121L, 247L, 155L, 248L, 249L, 250L, 122L, 123L, 251L, 
    124L, 252L, 125L, 126L, 253L, 127L, 128L, 129L, 130L, 131L, 
    132L, 133L, 134L, 135L, 136L, 137L, 138L, 139L, 140L, 141L, 
    142L, 143L, 144L, 145L, 146L, 147L, 148L, 149L, 150L, 151L, 
    152L, 153L, 154L), dim = c(252L, 2L)), Nnode = 98L, tip.label = c("Bernissartia_fagesii", 
    "Pietraroiasuchus_ormezzanoi", "Pachycheilosuchus_trinquei", 
    "Shamosuchus_djadochtaensis", "Acynodon_iberoccitanus", "Acynodon_adriaticus", 
    "Iharkutosuchus_makadii", "Agaresuchus_subjuniperus", "Allodaposuchus_precedens", 
    "Arenysuchus_gascabadiolorum", "Lohuecosuchus_mechinorum", 
    "Lohuecosuchus_megadontos", "Borealosuchus_griffthi", "Borealosuchus_sternbergii", 
    "Borealosuchus_formidabilis", "Borealosuchus_acutidentatus", 
    "Borealosuchus_wilsoni", "Diplocynodon_remensis", "Diplocynodon_darwini", 
    "Diplocynodon_hantoniensis", "Diplocynodon_deponiae", "Diplocynodon_muelleri", 
    "Diplocynodon_ratelli", "Diplocynodon_tormis", "Leidyosuchus_canadensis", 
    "Deinosuchus_riograndensis", "Deinosuchus_schwimmeri", "Planocrania_hengdongensis", 
    "Planocrania_datangensis", "Boverisuchus_magnifrons", "Boverisuchus_vorax", 
    "Prodiplocynodon_langi", "Asiatosuchus_germanicus", "Brachyuranochampsa_eversolei", 
    "Crocodylus_affinis", "Crocodylus_depressifrons", "Crocodylus_megarhinus", 
    "Trilophosuchus_rackhami", "Australosuchus_clarkae", "Kambara_implexidens", 
    "Crocodylus_porosus1", "Crocodylus_porosus2", "Crocodylus_porosus3", 
    "Crocodylus_porosus6", "Crocodylus_porosus4", "Crocodylus_porosus5", 
    "Crocodylus_niloticus1", "Crocodylus_niloticus2", "Crocodylus_rhombifer1", 
    "Crocodylus_rhombifer2", "Crocodylus_rhombifer3", "Rimasuchus_lloydi", 
    "Osteolaemus_tetraspis1", "Osteolaemus_tetraspis2", "Osteolaemus_tetraspis3", 
    "Osteolaemus_tetraspis4", "Osteolaemus_tetraspis5", "Osteolaemus_osborni", 
    "Voay_robustus", "Euthecodon_arambourgi", "Brochuchus_pigotti", 
    "Mecistops_cataphractus1", "Mecistops_cataphractus2", "Dollosuchoides_densmorei", 
    "Thecachampsa_antiqua", "Tomistoma_schlegelii1", "Tomistoma_schlegelii2", 
    "Toyotamaphimeia_machikanensis", "Maomingosuchus_petrolicus", 
    "Eothoracosaurus_mississippiensis", "Thoracosaurus_macrorhynchus", 
    "Piscogavialis_jugaliperforatus", "Gryposuchus_colombianus", 
    "Gavialis_gangeticus1", "Gavialis_gangeticus2", "Eosuchus_lerichei", 
    "Eosuchus_minor", "Dongnanosuchus_hsui", "Orientalosuchus_naduongensis", 
    "Jiangxisuchus_nankangensis", "Albertochampsa_langstoni", 
    "Brachychampsa_montana", "Stangerochampsa_mccabei", "Hassiacosuchus_gaudryi", 
    "Hassiacosuchus_haupti", "Wannaganosuchus_brachymanus", "Allognathosuchus_polyodon", 
    "Allognathosuchus_wartheni", "Navajosuchus_mooki", "Ceratosuchus_burdoshi", 
    "Procaimanoidea_kayi", "Procaimanoidea_utahensis", "Alligator_prenasalis", 
    "Alligator_mcgrewi", "Alligator_sinensis1", "Alligator_sinensis2", 
    "Alligator_sinensis3", "Alligator_thompsoni", "Alligator_mefferdi", 
    "Alligator_mississippiensis1", "Alligator_mississippiensis2", 
    "Alligator_mississippiensis3", "Alligator_mississippiensis4", 
    "Alligator_olseni", "Chinatichampsus_wilsonorum", "Gnatusuchus_pebasensis", 
    "Globidentosuchus_brachyrostris", "Kuttanacaiman_iquitosensis", 
    "Paleosuchus_palpebrosus", "Paleosuchus_trigonatus1", "Paleosuchus_trigonatus2", 
    "Bottosaurus_harlani", "Tsoabichi_greenriverensis", "Acresuchus_pachytemporalis", 
    "Purussaurus_brasiliensis", "Purussaurus_mirandai", "Purussaurus_neivensis", 
    "Mourasuchus_arendsi", "Mourasuchus_atopus", "Mourasuchus_amazonensis", 
    "Mourasuchus_pattersoni", "Caiman_crocodilus", "Caiman_yacare", 
    "Caiman_brevirostris", "La_venta_Caiman", "Caiman_wannlangstoni", 
    "Caiman_latirostris1", "Caiman_latirostris2", "Caiman_latirostris4", 
    "Caiman_latirostris5", "Caiman_latirostris6", "Caiman_latirostris7", 
    "Caiman_latirostris8", "Caiman_latirostris9", "Caiman_latirostris10", 
    "Caiman_latirostris11", "Caiman_latirostris12", "Caiman_latirostris13", 
    "Caiman_latirostris14", "Caiman_latirostris15", "Caiman_latirostris16", 
    "Caiman_latirostris17", "Caiman_latirostris18", "Caiman_latirostris19", 
    "Caiman_latirostris20", "Caiman_latirostris21", "Caiman_latirostris22", 
    "Caiman_latirostris23", "Caiman_latirostris24", "Caiman_latirostris25", 
    "Caiman_latirostris26", "Caiman_latirostris27", "Caiman_latirostris28", 
    "Caiman_latirostris3", "Melanosuchus_niger"), root.edge = 1.697949, 
        edge.length = c(27.4077542666346, 5, 31.3705195961427, 
        5, 6.60453919520602, 43.1374840662675, 21.7791211443348, 
        22.3503144402988, 5, 15.9149625357706, 5, 28.2079300474701, 
        18.8528368031839, 19.3952294447226, 21.9457926810952, 
        5, 5, 7.51641691953409, 5, 60.635058846185, 21.0271428222768, 
        12.9209674594458, 5, 5, 13.9058013056172, 5, 5, 15.4699907565489, 
        14.4338856691495, 5, 5.84073909376748, 12.0295903263846, 
        5, 16.205518656061, 5, 5, 17.3722181951161, 18.5514465004671, 
        7.38806605259887, 5, 66.038806105894, 5, 48.9899363399483, 
        11.6915758594871, 5, 5, 57.2550456666155, 15.08137366632, 
        5, 5, 6.58536741342396, 16.8992742385017, 5, 5, 5, 50.9331353797112, 
        75.4505497605773, 5, 67.5247130137868, 53.5137950222008, 
        9.64627795058769, 5, 5, 78.8348252374679, 49.1448289294262, 
        43.4780618581641, 32.9558012055722, 5, 5, 57.8740150412545, 
        5, 86.2285734865535, 5, 82.7370282714532, 10, 5.58491891950392, 
        5, 5, 5, 45.7925195186865, 5, 20.4740347065497, 9.08921348410659, 
        5, 5, 5, 7.31098357953597, 5, 60.0906477657612, 12.63168191517, 
        5, 13.2312994251959, 5, 5, 67.7393942621583, 25.5825529287988, 
        5, 5, 5, 5, 5, 5, 5, 5, 10, 5, 5, 5, 5, 5, 5, 5, 30.5825529287988, 
        5, 5, 5, 9.56416068383493, 5, 5, 7.17540558075765, 15.5825529287988, 
        14.8886323488927, 5, 10, 5, 5, 5, 5, 5, 5, 20.9833229193697, 
        25.8321416597581, 5, 29.8211739578284, 5, 9.95285464064219, 
        5, 16.9681208881782, 5, 12.8905669078697, 10.2031731941272, 
        12.5165026381845, 5, 27.4046121344203, 5, 8.87045943208504, 
        5, 5.45960634066724, 5, 13.0403386137448, 5, 8.52927085570991, 
        11.230073764245, 5, 5, 6.05190041956957, 10, 5, 12.3766492363065, 
        38.4178595460951, 5, 5, 22.43146149409, 15.0334929280868, 
        26.3707691592211, 5, 5, 5, 5, 11.4179470335972, 5, 12.0290445752954, 
        5, 9.34172458392568, 5, 5, 5, 5, 5, 47.3028630427783, 
        5, 71.9269887848752, 76.5330021594665, 5, 69.0300150595685, 
        5, 5, 21.5599622471491, 5, 5, 57.3386242715875, 10, 5, 
        5, 5, 35.2175922960276, 8.42728064323263, 5, 20.0226366196317, 
        5, 10, 7.23825091280229, 5, 6.13085669572325, 8.31587563359505, 
        5, 12.5933242187244, 5, 10.2644831664874, 5.89266229205485, 
        5, 5, 37.1210319755599, 5, 5, 22.1210319755599, 5, 5, 
        5, 10.8400093055321, 5, 5, 7.73904402034497, 27.1210319755599, 
        5, 5, 5, 5, 5, 5, 5, 5, 5, 5, 5, 5, 5, 5, 5, 5, 5, 5, 
        5, 5, 5, 5, 5, 5, 5, 5, 5, 5), root.time = 153.321947190957), class = "phylo", order = "cladewise"), 
    structure(list(edge = structure(c(156L, 156L, 157L, 158L, 
    158L, 158L, 158L, 159L, 159L, 160L, 160L, 158L, 161L, 161L, 
    161L, 161L, 162L, 162L, 157L, 163L, 164L, 164L, 164L, 165L, 
    166L, 166L, 167L, 167L, 165L, 168L, 168L, 169L, 169L, 170L, 
    170L, 171L, 171L, 171L, 171L, 163L, 172L, 172L, 173L, 174L, 
    174L, 173L, 175L, 176L, 176L, 177L, 177L, 178L, 178L, 175L, 
    179L, 180L, 180L, 180L, 181L, 181L, 182L, 182L, 181L, 183L, 
    183L, 184L, 184L, 184L, 183L, 198L, 198L, 199L, 199L, 200L, 
    201L, 201L, 202L, 202L, 200L, 203L, 203L, 204L, 209L, 209L, 
    204L, 205L, 206L, 206L, 205L, 207L, 207L, 207L, 208L, 208L, 
    183L, 185L, 186L, 188L, 189L, 189L, 188L, 190L, 190L, 190L, 
    186L, 187L, 187L, 187L, 187L, 187L, 187L, 185L, 191L, 197L, 
    197L, 191L, 192L, 192L, 196L, 196L, 192L, 193L, 193L, 194L, 
    194L, 195L, 195L, 195L, 195L, 195L, 179L, 210L, 211L, 211L, 
    212L, 212L, 210L, 213L, 214L, 214L, 214L, 213L, 215L, 216L, 
    223L, 223L, 216L, 217L, 222L, 222L, 217L, 218L, 221L, 221L, 
    218L, 219L, 219L, 220L, 220L, 215L, 224L, 225L, 225L, 224L, 
    226L, 227L, 227L, 227L, 226L, 228L, 228L, 228L, 229L, 229L, 
    230L, 230L, 230L, 230L, 213L, 231L, 231L, 232L, 232L, 232L, 
    233L, 233L, 234L, 235L, 235L, 236L, 236L, 237L, 237L, 238L, 
    238L, 234L, 239L, 240L, 241L, 241L, 242L, 242L, 243L, 243L, 
    240L, 244L, 245L, 245L, 244L, 246L, 246L, 239L, 247L, 247L, 
    248L, 249L, 250L, 250L, 249L, 251L, 251L, 252L, 252L, 248L, 
    253L, 253L, 253L, 253L, 253L, 253L, 253L, 253L, 253L, 253L, 
    253L, 253L, 253L, 253L, 253L, 253L, 253L, 253L, 253L, 253L, 
    253L, 253L, 253L, 253L, 253L, 253L, 253L, 253L, 1L, 157L, 
    158L, 2L, 3L, 4L, 159L, 5L, 160L, 6L, 7L, 161L, 8L, 9L, 10L, 
    162L, 11L, 12L, 163L, 164L, 13L, 14L, 165L, 166L, 15L, 167L, 
    16L, 17L, 168L, 18L, 169L, 19L, 170L, 20L, 171L, 21L, 22L, 
    23L, 24L, 172L, 25L, 173L, 174L, 26L, 27L, 175L, 176L, 28L, 
    177L, 29L, 178L, 30L, 31L, 179L, 180L, 32L, 33L, 181L, 34L, 
    182L, 35L, 36L, 183L, 37L, 184L, 38L, 39L, 40L, 198L, 64L, 
    199L, 65L, 200L, 201L, 68L, 202L, 66L, 67L, 203L, 69L, 204L, 
    209L, 76L, 77L, 205L, 206L, 70L, 71L, 207L, 72L, 73L, 208L, 
    74L, 75L, 185L, 186L, 188L, 189L, 47L, 48L, 190L, 49L, 50L, 
    51L, 187L, 41L, 42L, 43L, 44L, 45L, 46L, 191L, 197L, 62L, 
    63L, 192L, 52L, 196L, 60L, 61L, 193L, 59L, 194L, 58L, 195L, 
    53L, 54L, 55L, 56L, 57L, 210L, 211L, 80L, 212L, 78L, 79L, 
    213L, 214L, 81L, 82L, 83L, 215L, 216L, 223L, 91L, 92L, 217L, 
    222L, 89L, 90L, 218L, 221L, 87L, 88L, 219L, 86L, 220L, 84L, 
    85L, 224L, 225L, 93L, 94L, 226L, 227L, 95L, 96L, 97L, 228L, 
    98L, 104L, 229L, 99L, 230L, 100L, 101L, 102L, 103L, 231L, 
    105L, 232L, 106L, 107L, 233L, 108L, 234L, 235L, 113L, 236L, 
    112L, 237L, 109L, 238L, 110L, 111L, 239L, 240L, 241L, 114L, 
    242L, 117L, 243L, 115L, 116L, 244L, 245L, 118L, 119L, 246L, 
    120L, 121L, 247L, 155L, 248L, 249L, 250L, 122L, 123L, 251L, 
    124L, 252L, 125L, 126L, 253L, 127L, 128L, 129L, 130L, 131L, 
    132L, 133L, 134L, 135L, 136L, 137L, 138L, 139L, 140L, 141L, 
    142L, 143L, 144L, 145L, 146L, 147L, 148L, 149L, 150L, 151L, 
    152L, 153L, 154L), dim = c(252L, 2L)), Nnode = 98L, tip.label = c("Bernissartia_fagesii", 
    "Pietraroiasuchus_ormezzanoi", "Pachycheilosuchus_trinquei", 
    "Shamosuchus_djadochtaensis", "Acynodon_iberoccitanus", "Acynodon_adriaticus", 
    "Iharkutosuchus_makadii", "Agaresuchus_subjuniperus", "Allodaposuchus_precedens", 
    "Arenysuchus_gascabadiolorum", "Lohuecosuchus_mechinorum", 
    "Lohuecosuchus_megadontos", "Borealosuchus_griffthi", "Borealosuchus_sternbergii", 
    "Borealosuchus_formidabilis", "Borealosuchus_acutidentatus", 
    "Borealosuchus_wilsoni", "Diplocynodon_remensis", "Diplocynodon_darwini", 
    "Diplocynodon_hantoniensis", "Diplocynodon_deponiae", "Diplocynodon_muelleri", 
    "Diplocynodon_ratelli", "Diplocynodon_tormis", "Leidyosuchus_canadensis", 
    "Deinosuchus_riograndensis", "Deinosuchus_schwimmeri", "Planocrania_hengdongensis", 
    "Planocrania_datangensis", "Boverisuchus_magnifrons", "Boverisuchus_vorax", 
    "Prodiplocynodon_langi", "Asiatosuchus_germanicus", "Brachyuranochampsa_eversolei", 
    "Crocodylus_affinis", "Crocodylus_depressifrons", "Crocodylus_megarhinus", 
    "Trilophosuchus_rackhami", "Australosuchus_clarkae", "Kambara_implexidens", 
    "Crocodylus_porosus1", "Crocodylus_porosus2", "Crocodylus_porosus3", 
    "Crocodylus_porosus6", "Crocodylus_porosus4", "Crocodylus_porosus5", 
    "Crocodylus_niloticus1", "Crocodylus_niloticus2", "Crocodylus_rhombifer1", 
    "Crocodylus_rhombifer2", "Crocodylus_rhombifer3", "Rimasuchus_lloydi", 
    "Osteolaemus_tetraspis1", "Osteolaemus_tetraspis2", "Osteolaemus_tetraspis3", 
    "Osteolaemus_tetraspis4", "Osteolaemus_tetraspis5", "Osteolaemus_osborni", 
    "Voay_robustus", "Euthecodon_arambourgi", "Brochuchus_pigotti", 
    "Mecistops_cataphractus1", "Mecistops_cataphractus2", "Dollosuchoides_densmorei", 
    "Thecachampsa_antiqua", "Tomistoma_schlegelii1", "Tomistoma_schlegelii2", 
    "Toyotamaphimeia_machikanensis", "Maomingosuchus_petrolicus", 
    "Eothoracosaurus_mississippiensis", "Thoracosaurus_macrorhynchus", 
    "Piscogavialis_jugaliperforatus", "Gryposuchus_colombianus", 
    "Gavialis_gangeticus1", "Gavialis_gangeticus2", "Eosuchus_lerichei", 
    "Eosuchus_minor", "Dongnanosuchus_hsui", "Orientalosuchus_naduongensis", 
    "Jiangxisuchus_nankangensis", "Albertochampsa_langstoni", 
    "Brachychampsa_montana", "Stangerochampsa_mccabei", "Hassiacosuchus_gaudryi", 
    "Hassiacosuchus_haupti", "Wannaganosuchus_brachymanus", "Allognathosuchus_polyodon", 
    "Allognathosuchus_wartheni", "Navajosuchus_mooki", "Ceratosuchus_burdoshi", 
    "Procaimanoidea_kayi", "Procaimanoidea_utahensis", "Alligator_prenasalis", 
    "Alligator_mcgrewi", "Alligator_sinensis1", "Alligator_sinensis2", 
    "Alligator_sinensis3", "Alligator_thompsoni", "Alligator_mefferdi", 
    "Alligator_mississippiensis1", "Alligator_mississippiensis2", 
    "Alligator_mississippiensis3", "Alligator_mississippiensis4", 
    "Alligator_olseni", "Chinatichampsus_wilsonorum", "Gnatusuchus_pebasensis", 
    "Globidentosuchus_brachyrostris", "Kuttanacaiman_iquitosensis", 
    "Paleosuchus_palpebrosus", "Paleosuchus_trigonatus1", "Paleosuchus_trigonatus2", 
    "Bottosaurus_harlani", "Tsoabichi_greenriverensis", "Acresuchus_pachytemporalis", 
    "Purussaurus_brasiliensis", "Purussaurus_mirandai", "Purussaurus_neivensis", 
    "Mourasuchus_arendsi", "Mourasuchus_atopus", "Mourasuchus_amazonensis", 
    "Mourasuchus_pattersoni", "Caiman_crocodilus", "Caiman_yacare", 
    "Caiman_brevirostris", "La_venta_Caiman", "Caiman_wannlangstoni", 
    "Caiman_latirostris1", "Caiman_latirostris2", "Caiman_latirostris4", 
    "Caiman_latirostris5", "Caiman_latirostris6", "Caiman_latirostris7", 
    "Caiman_latirostris8", "Caiman_latirostris9", "Caiman_latirostris10", 
    "Caiman_latirostris11", "Caiman_latirostris12", "Caiman_latirostris13", 
    "Caiman_latirostris14", "Caiman_latirostris15", "Caiman_latirostris16", 
    "Caiman_latirostris17", "Caiman_latirostris18", "Caiman_latirostris19", 
    "Caiman_latirostris20", "Caiman_latirostris21", "Caiman_latirostris22", 
    "Caiman_latirostris23", "Caiman_latirostris24", "Caiman_latirostris25", 
    "Caiman_latirostris26", "Caiman_latirostris27", "Caiman_latirostris28", 
    "Caiman_latirostris3", "Melanosuchus_niger"), root.edge = 1.697949, 
        edge.length = c(34.3484615539084, 5, 39.3489442725992, 
        5.83116692411248, 5, 32.8516024248581, 19.855694326004, 
        14.3373660482466, 5, 14.2326464111684, 5, 23.9274738786183, 
        22.7872830101289, 25.4679463521112, 24.6103129460476, 
        5, 5, 11.5470251312945, 5, 66.2578594278311, 21.9767921735533, 
        17.2442487698048, 5, 5, 14.7427680436056, 5, 5, 14.2331910417415, 
        15.0424734177999, 5, 7.70984428506345, 13.5389574716566, 
        5, 16.5817112347344, 5, 5, 13.7427584340563, 16.3125873501645, 
        5.76761276652105, 5, 64.4286389493383, 5, 54.5565723501146, 
        14.6545843736269, 5, 5, 65.8181272645714, 11.8662582857069, 
        5, 5, 5.98311624976341, 11.05228916544, 5, 5, 5, 57.3676677588141, 
        77.7587525962619, 5, 79.3286388456589, 66.1136534068501, 
        6.52537633124739, 5, 5, 82.6733257214772, 61.0699384310516, 
        38.6157578188297, 30.8552136415523, 5, 5, 63.4342334204586, 
        5, 93.0608934058761, 5, 89.5651094707891, 10, 5.492235427676, 
        5, 5, 5, 52.1367020988604, 5, 28.8557394376723, 8.82761398446746, 
        5, 5, 5, 5, 9.94735522423872, 67.8316461203387, 11.1802949636125, 
        5, 12.2256987781264, 5, 5, 77.9280487855244, 22.1292961129406, 
        5, 5, 5, 5, 5, 5, 5, 5, 10, 5, 5, 5, 5, 5, 5, 5, 27.1292961129407, 
        5, 5, 5, 10.8680951795215, 5, 5.69497966967989, 5, 12.1292961129406, 
        14.8753490137608, 5, 10, 5, 5, 5, 5, 5, 5, 22.4146120111924, 
        32.0513194560772, 5, 23.65250238874, 5, 12.9175586240832, 
        5, 21.033743934962, 5, 13.7397862253245, 11.7242531914264, 
        14.4773643086897, 5, 28.6186492428882, 5, 12.5898228917969, 
        5, 9.5756718698889, 5, 12.5859013766982, 5, 12.1584432339296, 
        11.3267891583266, 5, 5, 6.98618464330211, 10, 5, 11.0069368423428, 
        41.4647808171343, 5, 5, 23.2539394690702, 15.9420429557422, 
        25.7585448057065, 5, 5, 5, 5, 11.3809872190887, 5, 13.0790805326914, 
        5, 7.67946427301504, 5, 5, 5, 5, 5, 52.4587970112217, 
        5, 79.1669908746225, 82.0739295753883, 5, 72.4890126455161, 
        5, 5, 26.1007215683581, 5, 5, 62.6427328872727, 10, 5, 
        5, 5, 40.3082578378031, 8.69506627029879, 5, 18.7089950895328, 
        5, 9.31291318745166, 10, 5.42788408676116, 5, 10.5213689263179, 
        5, 9.25298880436691, 5, 8.20496452673711, 5.90194703778625, 
        5, 5, 37.3344750494696, 5, 5, 22.3344750494696, 5, 5, 
        5, 13.3886294526453, 5, 5, 7.28608720861608, 27.3344750494696, 
        5, 5, 5, 5, 5, 5, 5, 5, 5, 5, 5, 5, 5, 5, 5, 5, 5, 5, 
        5, 5, 5, 5, 5, 5, 5, 5, 5, 5), root.time = 160.057344898465), class = "phylo", order = "cladewise"), 
    structure(list(edge = structure(c(156L, 156L, 157L, 158L, 
    158L, 158L, 158L, 159L, 159L, 160L, 160L, 158L, 161L, 161L, 
    161L, 161L, 162L, 162L, 157L, 163L, 164L, 164L, 164L, 165L, 
    166L, 166L, 167L, 167L, 165L, 168L, 168L, 169L, 169L, 170L, 
    170L, 171L, 171L, 171L, 171L, 163L, 172L, 172L, 173L, 174L, 
    174L, 173L, 175L, 176L, 176L, 177L, 177L, 178L, 178L, 175L, 
    179L, 180L, 180L, 180L, 181L, 181L, 182L, 182L, 181L, 183L, 
    183L, 184L, 184L, 184L, 183L, 198L, 198L, 199L, 199L, 200L, 
    201L, 201L, 202L, 202L, 200L, 203L, 203L, 204L, 209L, 209L, 
    204L, 205L, 206L, 206L, 205L, 207L, 207L, 207L, 208L, 208L, 
    183L, 185L, 186L, 188L, 189L, 189L, 188L, 190L, 190L, 190L, 
    186L, 187L, 187L, 187L, 187L, 187L, 187L, 185L, 191L, 197L, 
    197L, 191L, 192L, 192L, 196L, 196L, 192L, 193L, 193L, 194L, 
    194L, 195L, 195L, 195L, 195L, 195L, 179L, 210L, 211L, 211L, 
    212L, 212L, 210L, 213L, 214L, 214L, 214L, 213L, 215L, 216L, 
    223L, 223L, 216L, 217L, 222L, 222L, 217L, 218L, 221L, 221L, 
    218L, 219L, 219L, 220L, 220L, 215L, 224L, 225L, 225L, 224L, 
    226L, 227L, 227L, 227L, 226L, 228L, 228L, 228L, 229L, 229L, 
    230L, 230L, 230L, 230L, 213L, 231L, 231L, 232L, 232L, 232L, 
    233L, 233L, 234L, 235L, 235L, 236L, 236L, 237L, 237L, 238L, 
    238L, 234L, 239L, 240L, 241L, 241L, 242L, 242L, 243L, 243L, 
    240L, 244L, 245L, 245L, 244L, 246L, 246L, 239L, 247L, 247L, 
    248L, 249L, 250L, 250L, 249L, 251L, 251L, 252L, 252L, 248L, 
    253L, 253L, 253L, 253L, 253L, 253L, 253L, 253L, 253L, 253L, 
    253L, 253L, 253L, 253L, 253L, 253L, 253L, 253L, 253L, 253L, 
    253L, 253L, 253L, 253L, 253L, 253L, 253L, 253L, 1L, 157L, 
    158L, 2L, 3L, 4L, 159L, 5L, 160L, 6L, 7L, 161L, 8L, 9L, 10L, 
    162L, 11L, 12L, 163L, 164L, 13L, 14L, 165L, 166L, 15L, 167L, 
    16L, 17L, 168L, 18L, 169L, 19L, 170L, 20L, 171L, 21L, 22L, 
    23L, 24L, 172L, 25L, 173L, 174L, 26L, 27L, 175L, 176L, 28L, 
    177L, 29L, 178L, 30L, 31L, 179L, 180L, 32L, 33L, 181L, 34L, 
    182L, 35L, 36L, 183L, 37L, 184L, 38L, 39L, 40L, 198L, 64L, 
    199L, 65L, 200L, 201L, 68L, 202L, 66L, 67L, 203L, 69L, 204L, 
    209L, 76L, 77L, 205L, 206L, 70L, 71L, 207L, 72L, 73L, 208L, 
    74L, 75L, 185L, 186L, 188L, 189L, 47L, 48L, 190L, 49L, 50L, 
    51L, 187L, 41L, 42L, 43L, 44L, 45L, 46L, 191L, 197L, 62L, 
    63L, 192L, 52L, 196L, 60L, 61L, 193L, 59L, 194L, 58L, 195L, 
    53L, 54L, 55L, 56L, 57L, 210L, 211L, 80L, 212L, 78L, 79L, 
    213L, 214L, 81L, 82L, 83L, 215L, 216L, 223L, 91L, 92L, 217L, 
    222L, 89L, 90L, 218L, 221L, 87L, 88L, 219L, 86L, 220L, 84L, 
    85L, 224L, 225L, 93L, 94L, 226L, 227L, 95L, 96L, 97L, 228L, 
    98L, 104L, 229L, 99L, 230L, 100L, 101L, 102L, 103L, 231L, 
    105L, 232L, 106L, 107L, 233L, 108L, 234L, 235L, 113L, 236L, 
    112L, 237L, 109L, 238L, 110L, 111L, 239L, 240L, 241L, 114L, 
    242L, 117L, 243L, 115L, 116L, 244L, 245L, 118L, 119L, 246L, 
    120L, 121L, 247L, 155L, 248L, 249L, 250L, 122L, 123L, 251L, 
    124L, 252L, 125L, 126L, 253L, 127L, 128L, 129L, 130L, 131L, 
    132L, 133L, 134L, 135L, 136L, 137L, 138L, 139L, 140L, 141L, 
    142L, 143L, 144L, 145L, 146L, 147L, 148L, 149L, 150L, 151L, 
    152L, 153L, 154L), dim = c(252L, 2L)), Nnode = 98L, tip.label = c("Bernissartia_fagesii", 
    "Pietraroiasuchus_ormezzanoi", "Pachycheilosuchus_trinquei", 
    "Shamosuchus_djadochtaensis", "Acynodon_iberoccitanus", "Acynodon_adriaticus", 
    "Iharkutosuchus_makadii", "Agaresuchus_subjuniperus", "Allodaposuchus_precedens", 
    "Arenysuchus_gascabadiolorum", "Lohuecosuchus_mechinorum", 
    "Lohuecosuchus_megadontos", "Borealosuchus_griffthi", "Borealosuchus_sternbergii", 
    "Borealosuchus_formidabilis", "Borealosuchus_acutidentatus", 
    "Borealosuchus_wilsoni", "Diplocynodon_remensis", "Diplocynodon_darwini", 
    "Diplocynodon_hantoniensis", "Diplocynodon_deponiae", "Diplocynodon_muelleri", 
    "Diplocynodon_ratelli", "Diplocynodon_tormis", "Leidyosuchus_canadensis", 
    "Deinosuchus_riograndensis", "Deinosuchus_schwimmeri", "Planocrania_hengdongensis", 
    "Planocrania_datangensis", "Boverisuchus_magnifrons", "Boverisuchus_vorax", 
    "Prodiplocynodon_langi", "Asiatosuchus_germanicus", "Brachyuranochampsa_eversolei", 
    "Crocodylus_affinis", "Crocodylus_depressifrons", "Crocodylus_megarhinus", 
    "Trilophosuchus_rackhami", "Australosuchus_clarkae", "Kambara_implexidens", 
    "Crocodylus_porosus1", "Crocodylus_porosus2", "Crocodylus_porosus3", 
    "Crocodylus_porosus6", "Crocodylus_porosus4", "Crocodylus_porosus5", 
    "Crocodylus_niloticus1", "Crocodylus_niloticus2", "Crocodylus_rhombifer1", 
    "Crocodylus_rhombifer2", "Crocodylus_rhombifer3", "Rimasuchus_lloydi", 
    "Osteolaemus_tetraspis1", "Osteolaemus_tetraspis2", "Osteolaemus_tetraspis3", 
    "Osteolaemus_tetraspis4", "Osteolaemus_tetraspis5", "Osteolaemus_osborni", 
    "Voay_robustus", "Euthecodon_arambourgi", "Brochuchus_pigotti", 
    "Mecistops_cataphractus1", "Mecistops_cataphractus2", "Dollosuchoides_densmorei", 
    "Thecachampsa_antiqua", "Tomistoma_schlegelii1", "Tomistoma_schlegelii2", 
    "Toyotamaphimeia_machikanensis", "Maomingosuchus_petrolicus", 
    "Eothoracosaurus_mississippiensis", "Thoracosaurus_macrorhynchus", 
    "Piscogavialis_jugaliperforatus", "Gryposuchus_colombianus", 
    "Gavialis_gangeticus1", "Gavialis_gangeticus2", "Eosuchus_lerichei", 
    "Eosuchus_minor", "Dongnanosuchus_hsui", "Orientalosuchus_naduongensis", 
    "Jiangxisuchus_nankangensis", "Albertochampsa_langstoni", 
    "Brachychampsa_montana", "Stangerochampsa_mccabei", "Hassiacosuchus_gaudryi", 
    "Hassiacosuchus_haupti", "Wannaganosuchus_brachymanus", "Allognathosuchus_polyodon", 
    "Allognathosuchus_wartheni", "Navajosuchus_mooki", "Ceratosuchus_burdoshi", 
    "Procaimanoidea_kayi", "Procaimanoidea_utahensis", "Alligator_prenasalis", 
    "Alligator_mcgrewi", "Alligator_sinensis1", "Alligator_sinensis2", 
    "Alligator_sinensis3", "Alligator_thompsoni", "Alligator_mefferdi", 
    "Alligator_mississippiensis1", "Alligator_mississippiensis2", 
    "Alligator_mississippiensis3", "Alligator_mississippiensis4", 
    "Alligator_olseni", "Chinatichampsus_wilsonorum", "Gnatusuchus_pebasensis", 
    "Globidentosuchus_brachyrostris", "Kuttanacaiman_iquitosensis", 
    "Paleosuchus_palpebrosus", "Paleosuchus_trigonatus1", "Paleosuchus_trigonatus2", 
    "Bottosaurus_harlani", "Tsoabichi_greenriverensis", "Acresuchus_pachytemporalis", 
    "Purussaurus_brasiliensis", "Purussaurus_mirandai", "Purussaurus_neivensis", 
    "Mourasuchus_arendsi", "Mourasuchus_atopus", "Mourasuchus_amazonensis", 
    "Mourasuchus_pattersoni", "Caiman_crocodilus", "Caiman_yacare", 
    "Caiman_brevirostris", "La_venta_Caiman", "Caiman_wannlangstoni", 
    "Caiman_latirostris1", "Caiman_latirostris2", "Caiman_latirostris4", 
    "Caiman_latirostris5", "Caiman_latirostris6", "Caiman_latirostris7", 
    "Caiman_latirostris8", "Caiman_latirostris9", "Caiman_latirostris10", 
    "Caiman_latirostris11", "Caiman_latirostris12", "Caiman_latirostris13", 
    "Caiman_latirostris14", "Caiman_latirostris15", "Caiman_latirostris16", 
    "Caiman_latirostris17", "Caiman_latirostris18", "Caiman_latirostris19", 
    "Caiman_latirostris20", "Caiman_latirostris21", "Caiman_latirostris22", 
    "Caiman_latirostris23", "Caiman_latirostris24", "Caiman_latirostris25", 
    "Caiman_latirostris26", "Caiman_latirostris27", "Caiman_latirostris28", 
    "Caiman_latirostris3", "Melanosuchus_niger"), root.edge = 1.697949, 
        edge.length = c(29.8940915128682, 5, 35.3035165701015, 
        5, 5.97839332962408, 34.2245081506018, 22.4390265476704, 
        13.0437360362383, 5, 11.4557219058042, 5, 26.5688275650889, 
        22.9645450136857, 19.7175181191182, 20.8207908058772, 
        5, 5, 8.32015752268489, 5, 62.3942373873666, 20.8902424828149, 
        13.6990710582119, 5, 5, 16.9474594735075, 5, 5, 18.437420210056, 
        12.3308196440339, 9.08634133152664, 5, 16.7118518359726, 
        5, 21.248391885031, 5, 8.76526818345302, 22.0382860597456, 
        23.3427652629325, 5, 5, 67.1478682031622, 5, 54.4946411010344, 
        5, 5.17886913977563, 5, 63.1928059231723, 10.6441773698432, 
        5, 5, 7.47238104993012, 10.2745957071893, 5, 5, 5, 53.8622730221134, 
        77.1108125934145, 5, 73.6782798460219, 59.4146700283047, 
        8.56840177052654, 5, 5, 77.8142411108129, 54.9703515265603, 
        43.0076292118127, 32.9684888237412, 5, 5, 59.9860903834226, 
        5, 89.5246273502428, 5, 86.0100895951081, 10, 5.60938490065304, 
        5, 5, 5, 47.0462758956011, 5, 23.1943635849282, 12.9923870567931, 
        5, 5, 5, 5, 5.67928462703713, 63.0907897174358, 13.1823411048679, 
        5, 13.5286847783253, 5, 5, 70.9169117699843, 25.7025627257768, 
        5, 5, 5, 5, 5, 5, 5, 5, 10, 5, 5, 5, 5, 5, 5, 5, 30.7025627257768, 
        5, 5, 5, 7.9002630387852, 5, 5, 8.48467544433661, 15.7025627257768, 
        14.8998926815696, 5, 10, 5, 5, 5, 5, 5, 5, 24.2899585514562, 
        31.073520187824, 5, 21.8842384294607, 5, 11.6486161233857, 
        5, 16.3810642793775, 5, 12.5066245781025, 13.6252337291604, 
        12.0026628971798, 5, 25.5480622274801, 5, 10.4855999091174, 
        5, 6.53742244958412, 5, 12.8531938700704, 5, 9.19459046218545, 
        14.0091302108252, 5, 5, 7.01248226212338, 10, 5, 12.1238034899812, 
        41.315076606744, 5, 5, 18.9558018821105, 13.510183524508, 
        25.501592915873, 5, 5, 5, 5, 10.1908198480331, 5, 13.6562239652919, 
        5, 6.84536895058118, 5, 5, 5, 5, 5, 46.5645211369498, 
        5, 72.4166784722325, 78.3184032405694, 5, 69.3276077336511, 
        5, 5, 21.3105628038524, 5, 5, 57.3295159443049, 10, 5, 
        5, 5, 33.8723807799397, 7.54036552590691, 5, 20.8852963962257, 
        5, 10, 9.39325460093655, 5.24720363927679, 5, 11.5047853090498, 
        5, 10.4767987293806, 5, 9.28649457042152, 5, 7.00806885420717, 
        5, 38.4571351643652, 5, 5, 23.4571351643652, 5, 5, 5, 
        13.0683538699592, 5, 5, 7.17047242331505, 28.4571351643652, 
        5, 5, 5, 5, 5, 5, 5, 5, 5, 5, 5, 5, 5, 5, 5, 5, 5, 5, 
        5, 5, 5, 5, 5, 5, 5, 5, 5, 5), root.time = 156.619474495761), class = "phylo", order = "cladewise"), 
    structure(list(edge = structure(c(156L, 156L, 157L, 158L, 
    158L, 158L, 158L, 159L, 159L, 160L, 160L, 158L, 161L, 161L, 
    161L, 161L, 162L, 162L, 157L, 163L, 164L, 164L, 164L, 165L, 
    166L, 166L, 167L, 167L, 165L, 168L, 168L, 169L, 169L, 170L, 
    170L, 171L, 171L, 171L, 171L, 163L, 172L, 172L, 173L, 174L, 
    174L, 173L, 175L, 176L, 176L, 177L, 177L, 178L, 178L, 175L, 
    179L, 180L, 180L, 180L, 181L, 181L, 182L, 182L, 181L, 183L, 
    183L, 184L, 184L, 184L, 183L, 198L, 198L, 199L, 199L, 200L, 
    201L, 201L, 202L, 202L, 200L, 203L, 203L, 204L, 209L, 209L, 
    204L, 205L, 206L, 206L, 205L, 207L, 207L, 207L, 208L, 208L, 
    183L, 185L, 186L, 188L, 189L, 189L, 188L, 190L, 190L, 190L, 
    186L, 187L, 187L, 187L, 187L, 187L, 187L, 185L, 191L, 197L, 
    197L, 191L, 192L, 192L, 196L, 196L, 192L, 193L, 193L, 194L, 
    194L, 195L, 195L, 195L, 195L, 195L, 179L, 210L, 211L, 211L, 
    212L, 212L, 210L, 213L, 214L, 214L, 214L, 213L, 215L, 216L, 
    223L, 223L, 216L, 217L, 222L, 222L, 217L, 218L, 221L, 221L, 
    218L, 219L, 219L, 220L, 220L, 215L, 224L, 225L, 225L, 224L, 
    226L, 227L, 227L, 227L, 226L, 228L, 228L, 228L, 229L, 229L, 
    230L, 230L, 230L, 230L, 213L, 231L, 231L, 232L, 232L, 232L, 
    233L, 233L, 234L, 235L, 235L, 236L, 236L, 237L, 237L, 238L, 
    238L, 234L, 239L, 240L, 241L, 241L, 242L, 242L, 243L, 243L, 
    240L, 244L, 245L, 245L, 244L, 246L, 246L, 239L, 247L, 247L, 
    248L, 249L, 250L, 250L, 249L, 251L, 251L, 252L, 252L, 248L, 
    253L, 253L, 253L, 253L, 253L, 253L, 253L, 253L, 253L, 253L, 
    253L, 253L, 253L, 253L, 253L, 253L, 253L, 253L, 253L, 253L, 
    253L, 253L, 253L, 253L, 253L, 253L, 253L, 253L, 1L, 157L, 
    158L, 2L, 3L, 4L, 159L, 5L, 160L, 6L, 7L, 161L, 8L, 9L, 10L, 
    162L, 11L, 12L, 163L, 164L, 13L, 14L, 165L, 166L, 15L, 167L, 
    16L, 17L, 168L, 18L, 169L, 19L, 170L, 20L, 171L, 21L, 22L, 
    23L, 24L, 172L, 25L, 173L, 174L, 26L, 27L, 175L, 176L, 28L, 
    177L, 29L, 178L, 30L, 31L, 179L, 180L, 32L, 33L, 181L, 34L, 
    182L, 35L, 36L, 183L, 37L, 184L, 38L, 39L, 40L, 198L, 64L, 
    199L, 65L, 200L, 201L, 68L, 202L, 66L, 67L, 203L, 69L, 204L, 
    209L, 76L, 77L, 205L, 206L, 70L, 71L, 207L, 72L, 73L, 208L, 
    74L, 75L, 185L, 186L, 188L, 189L, 47L, 48L, 190L, 49L, 50L, 
    51L, 187L, 41L, 42L, 43L, 44L, 45L, 46L, 191L, 197L, 62L, 
    63L, 192L, 52L, 196L, 60L, 61L, 193L, 59L, 194L, 58L, 195L, 
    53L, 54L, 55L, 56L, 57L, 210L, 211L, 80L, 212L, 78L, 79L, 
    213L, 214L, 81L, 82L, 83L, 215L, 216L, 223L, 91L, 92L, 217L, 
    222L, 89L, 90L, 218L, 221L, 87L, 88L, 219L, 86L, 220L, 84L, 
    85L, 224L, 225L, 93L, 94L, 226L, 227L, 95L, 96L, 97L, 228L, 
    98L, 104L, 229L, 99L, 230L, 100L, 101L, 102L, 103L, 231L, 
    105L, 232L, 106L, 107L, 233L, 108L, 234L, 235L, 113L, 236L, 
    112L, 237L, 109L, 238L, 110L, 111L, 239L, 240L, 241L, 114L, 
    242L, 117L, 243L, 115L, 116L, 244L, 245L, 118L, 119L, 246L, 
    120L, 121L, 247L, 155L, 248L, 249L, 250L, 122L, 123L, 251L, 
    124L, 252L, 125L, 126L, 253L, 127L, 128L, 129L, 130L, 131L, 
    132L, 133L, 134L, 135L, 136L, 137L, 138L, 139L, 140L, 141L, 
    142L, 143L, 144L, 145L, 146L, 147L, 148L, 149L, 150L, 151L, 
    152L, 153L, 154L), dim = c(252L, 2L)), Nnode = 98L, tip.label = c("Bernissartia_fagesii", 
    "Pietraroiasuchus_ormezzanoi", "Pachycheilosuchus_trinquei", 
    "Shamosuchus_djadochtaensis", "Acynodon_iberoccitanus", "Acynodon_adriaticus", 
    "Iharkutosuchus_makadii", "Agaresuchus_subjuniperus", "Allodaposuchus_precedens", 
    "Arenysuchus_gascabadiolorum", "Lohuecosuchus_mechinorum", 
    "Lohuecosuchus_megadontos", "Borealosuchus_griffthi", "Borealosuchus_sternbergii", 
    "Borealosuchus_formidabilis", "Borealosuchus_acutidentatus", 
    "Borealosuchus_wilsoni", "Diplocynodon_remensis", "Diplocynodon_darwini", 
    "Diplocynodon_hantoniensis", "Diplocynodon_deponiae", "Diplocynodon_muelleri", 
    "Diplocynodon_ratelli", "Diplocynodon_tormis", "Leidyosuchus_canadensis", 
    "Deinosuchus_riograndensis", "Deinosuchus_schwimmeri", "Planocrania_hengdongensis", 
    "Planocrania_datangensis", "Boverisuchus_magnifrons", "Boverisuchus_vorax", 
    "Prodiplocynodon_langi", "Asiatosuchus_germanicus", "Brachyuranochampsa_eversolei", 
    "Crocodylus_affinis", "Crocodylus_depressifrons", "Crocodylus_megarhinus", 
    "Trilophosuchus_rackhami", "Australosuchus_clarkae", "Kambara_implexidens", 
    "Crocodylus_porosus1", "Crocodylus_porosus2", "Crocodylus_porosus3", 
    "Crocodylus_porosus6", "Crocodylus_porosus4", "Crocodylus_porosus5", 
    "Crocodylus_niloticus1", "Crocodylus_niloticus2", "Crocodylus_rhombifer1", 
    "Crocodylus_rhombifer2", "Crocodylus_rhombifer3", "Rimasuchus_lloydi", 
    "Osteolaemus_tetraspis1", "Osteolaemus_tetraspis2", "Osteolaemus_tetraspis3", 
    "Osteolaemus_tetraspis4", "Osteolaemus_tetraspis5", "Osteolaemus_osborni", 
    "Voay_robustus", "Euthecodon_arambourgi", "Brochuchus_pigotti", 
    "Mecistops_cataphractus1", "Mecistops_cataphractus2", "Dollosuchoides_densmorei", 
    "Thecachampsa_antiqua", "Tomistoma_schlegelii1", "Tomistoma_schlegelii2", 
    "Toyotamaphimeia_machikanensis", "Maomingosuchus_petrolicus", 
    "Eothoracosaurus_mississippiensis", "Thoracosaurus_macrorhynchus", 
    "Piscogavialis_jugaliperforatus", "Gryposuchus_colombianus", 
    "Gavialis_gangeticus1", "Gavialis_gangeticus2", "Eosuchus_lerichei", 
    "Eosuchus_minor", "Dongnanosuchus_hsui", "Orientalosuchus_naduongensis", 
    "Jiangxisuchus_nankangensis", "Albertochampsa_langstoni", 
    "Brachychampsa_montana", "Stangerochampsa_mccabei", "Hassiacosuchus_gaudryi", 
    "Hassiacosuchus_haupti", "Wannaganosuchus_brachymanus", "Allognathosuchus_polyodon", 
    "Allognathosuchus_wartheni", "Navajosuchus_mooki", "Ceratosuchus_burdoshi", 
    "Procaimanoidea_kayi", "Procaimanoidea_utahensis", "Alligator_prenasalis", 
    "Alligator_mcgrewi", "Alligator_sinensis1", "Alligator_sinensis2", 
    "Alligator_sinensis3", "Alligator_thompsoni", "Alligator_mefferdi", 
    "Alligator_mississippiensis1", "Alligator_mississippiensis2", 
    "Alligator_mississippiensis3", "Alligator_mississippiensis4", 
    "Alligator_olseni", "Chinatichampsus_wilsonorum", "Gnatusuchus_pebasensis", 
    "Globidentosuchus_brachyrostris", "Kuttanacaiman_iquitosensis", 
    "Paleosuchus_palpebrosus", "Paleosuchus_trigonatus1", "Paleosuchus_trigonatus2", 
    "Bottosaurus_harlani", "Tsoabichi_greenriverensis", "Acresuchus_pachytemporalis", 
    "Purussaurus_brasiliensis", "Purussaurus_mirandai", "Purussaurus_neivensis", 
    "Mourasuchus_arendsi", "Mourasuchus_atopus", "Mourasuchus_amazonensis", 
    "Mourasuchus_pattersoni", "Caiman_crocodilus", "Caiman_yacare", 
    "Caiman_brevirostris", "La_venta_Caiman", "Caiman_wannlangstoni", 
    "Caiman_latirostris1", "Caiman_latirostris2", "Caiman_latirostris4", 
    "Caiman_latirostris5", "Caiman_latirostris6", "Caiman_latirostris7", 
    "Caiman_latirostris8", "Caiman_latirostris9", "Caiman_latirostris10", 
    "Caiman_latirostris11", "Caiman_latirostris12", "Caiman_latirostris13", 
    "Caiman_latirostris14", "Caiman_latirostris15", "Caiman_latirostris16", 
    "Caiman_latirostris17", "Caiman_latirostris18", "Caiman_latirostris19", 
    "Caiman_latirostris20", "Caiman_latirostris21", "Caiman_latirostris22", 
    "Caiman_latirostris23", "Caiman_latirostris24", "Caiman_latirostris25", 
    "Caiman_latirostris26", "Caiman_latirostris27", "Caiman_latirostris28", 
    "Caiman_latirostris3", "Melanosuchus_niger"), root.edge = 1.697949, 
        edge.length = c(28.8659625968314, 5, 36.8029679251416, 
        6.07148588332814, 5, 36.8802205993515, 21.8531537927874, 
        15.2646874508821, 5, 16.5645258683246, 5, 23.0003205345199, 
        22.5804267406231, 23.4834253483219, 23.9032665385166, 
        5, 15.1970909326337, 5, 5, 63.1438714459538, 21.560642609559, 
        16.7715752034448, 5, 5, 16.3288760799682, 5, 5, 13.3864994805306, 
        13.0282173740678, 8.12734349099919, 5, 15.7178700726246, 
        5, 18.680469602556, 5, 8.41607278655283, 17.5244100976503, 
        20.1807673949748, 5, 5, 68.7565075161634, 5, 56.3052981958957, 
        10.1076636905782, 5, 5, 64.0951435214374, 9.7741515162168, 
        5, 5, 6.93659292131197, 10.3016281847376, 5, 5, 5, 53.5479893445969, 
        79.5151644601021, 5, 73.1548450770788, 62.0296169021865, 
        5, 6.55014729381073, 5, 81.112067650212, 59.0563037681859, 
        39.8639380160789, 28.0164684275608, 5, 5, 63.1008512196597, 
        5, 90.2772415423021, 5, 87.1102037911336, 10, 5.16084264153289, 
        5, 5, 5, 51.1817418983206, 5, 25.5566936044022, 7.18751497482882, 
        5, 5, 5, 5, 8.46869041174651, 65.4310222019441, 10.3535606990303, 
        5, 11.8400242307223, 5, 5, 73.8008509843051, 23.4701954483613, 
        5, 5, 5, 5, 5, 5, 5, 5, 10, 5, 5, 5, 5, 5, 5, 5, 28.4701954483613, 
        5, 5, 5, 8.44856169154868, 5, 5, 5.8338959793374, 13.4701954483613, 
        14.9472038239497, 5, 10, 5, 5, 5, 5, 5, 5, 19.8925506309839, 
        36.2806546854321, 5, 18.9994017712073, 5, 16.9585717613809, 
        5, 14.4428510109195, 5, 18.1951031297911, 19.6031052065082, 
        16.4585420404328, 5, 28.4053414501948, 5, 11.2841527940007, 
        5, 6.96474700658582, 5, 13.0120449106675, 5, 9.9254816015251, 
        11.4197801982751, 5, 5, 7.44096391936764, 10, 5, 13.0513979990035, 
        39.1213607125683, 5, 5, 24.8197893482586, 16.2199271122878, 
        25.5786659363937, 5, 5, 5, 5, 9.93357282281388, 5, 11.4240383624379, 
        5, 9.15462757395581, 5, 5, 5, 5, 5, 56.7778129609534, 
        5, 79.0660418641358, 83.2580418708627, 5, 75.0089704171219, 
        5, 5, 23.1069529290078, 5, 5, 62.3784958016826, 10, 5, 
        5, 5, 39.6033162463223, 9.58585128516332, 5, 20.2593980279616, 
        5, 10, 6.8198800766631, 5, 7.22424433449656, 7.27206521113497, 
        5, 9.3224549133298, 5, 11.2956125026881, 5, 5.26520806063013, 
        5, 37.7751795553602, 5, 5, 22.7751795553602, 5, 5, 5, 
        14.518397467474, 5, 5, 9.35478771711514, 27.7751795553602, 
        5, 5, 5, 5, 5, 5, 5, 5, 5, 5, 5, 5, 5, 5, 5, 5, 5, 5, 
        5, 5, 5, 5, 5, 5, 5, 5, 5, 5), root.time = 157.271046432666), class = "phylo", order = "cladewise")), class = "multiPhylo")
