# Supplementary material for: Expanded phylogeny elucidates Deinosuchus relationships, crocodylian osmoregulation and body-size evolution
Source: Commun Biol. 2025 Apr 23;8:611. doi: 10.1038/s42003-025-07653-4 (PMC12018936; doi:10.1038/s42003-025-07653-4)
Supplement: Supplementary file 4 — Supplementary Data 2 [file 42003_2025_7653_MOESM4_ESM.zip › Supplementary Data 2/1. R Code - time scaling/Script – time-scaling Alligatoroidea tree.R]

######################################################################
####### Time scaling the Alligatoroidea tree for body size estimates
######################################################################


#load packages:
library(ape)
library(paleotree)
library(geiger)

# set working directory:
setwd("")


# Load files:

# load tree
tree <- read.tree("topology2.tre")

str(tree)
tree # 155 taxa

# load ages
ages <- read.table("taxon ages.txt", header = T, row.names = 1)

str(ages)
ages # 155 taxa


name.check(tree, ages) # Ok


## Time-scale it.

tree.time <- tree
tree.time$edge.length <- NULL
plot(tree.time, direction = "right", cex = 0.3)


##############################################################################

### "mbl" method

tree_mbl <- timePaleoPhy(tree.time, ages, type = "mbl", randres = F,
                          vartime = 5, ntrees = 20, dateTreatment = "minMax")

# ladderizing
ttree_mbl <- list()
for (i in 1: length(tree_mbl)) {
  ttree_mbl[[i]]<-ladderize(tree_mbl[[i]], right = F)}
class(ttree_mbl) <- "multiPhylo"

## checking/plotting:
plot(ttree_mbl[[1]], direction = "right", cex = 0.5)
axisPhylo()
abline(v = c(ttree_mbl[[1]]$root.time-50), lty = 3, col = "red", lwd = 2)
abline(v = c(ttree_mbl[[1]]$root.time-100), lty = 3, col = "green", lwd = 2)
abline(v = c(ttree_mbl[[1]]$root.time-150), lty = 3, col = "purple", lwd = 2)


### saving:
write.tree(ttree_mbl, file = "alligatoroidea tree, 20 trees, mbl method.tre")
dput(ttree_mbl, file = "alligatoroidea tree, 20 trees, mbl method.txt")
