# Supplementary material for: Expanded phylogeny elucidates Deinosuchus relationships, crocodylian osmoregulation and body-size evolution
Source: Commun Biol. 2025 Apr 23;8:611. doi: 10.1038/s42003-025-07653-4 (PMC12018936; doi:10.1038/s42003-025-07653-4)
Supplement: Supplementary file 4 — Supplementary Data 2 [file 42003_2025_7653_MOESM4_ESM.zip › Supplementary Data 2/1. R Code - time scaling/taxon ages.txt]

Taxon	FAD	LAD
Bernissartia_fagesii	130	125.45
Pietraroiasuchus_ormezzanoi	112.03	109
Pachycheilosuchus_trinquei	112.03	109
Shamosuchus_djadochtaensis	83.5	70.6
Acynodon_iberoccitanus	83.5	70.6
Acynodon_adriaticus	83.5	70.6
Iharkutosuchus_makadii	86.3	83.6
Agaresuchus_subjuniperus	70.6	66
Allodaposuchus_precedens	70.6	66
Arenysuchus_gascabadiolorum	70.6	66
Lohuecosuchus_mechinorum	83.5	66
Lohuecosuchus_megadontos	83.5	66
Borealosuchus_griffthi	66	61.6
Borealosuchus_sternbergii	70.6	66
Borealosuchus_formidabilis	61.7	56.8
Borealosuchus_acutidentatus	66	61.6
Borealosuchus_wilsoni	55.8	48.6
Diplocynodon_remensis	59.2	56
Diplocynodon_darwini	47.8	41.3
Diplocynodon_hantoniensis	38	33.9
Diplocynodon_deponiae	48.6	40.4
Diplocynodon_muelleri	33.9	28.4
Diplocynodon_ratelli	33.9	28.4
Diplocynodon_tormis	48.6	37.2
Leidyosuchus_canadensis	83.5	70.6
Deinosuchus_riograndensis	83.5	70.6
Deinosuchus_schwimmeri	83.5	70.6
Planocrania_hengdongensis	58.7	55.8
Planocrania_datangensis	61.7	56.8
Boverisuchus_magnifrons	47.8	41.3
Boverisuchus_vorax	55.8	50.3
Prodiplocynodon_langi	70.6	66
Asiatosuchus_germanicus	47.8	41.3
Brachyuranochampsa_eversolei	46.2	40.4
Crocodylus_affinis	50.3	46.2
Crocodylus_depressifrons	56	47.8
Crocodylus_megarhinus	33.9	28.1
Trilophosuchus_rackhami	15.97	11.62
Australosuchus_clarkae	28.4	23.03
Kambara_implexidens	56	47.8
Crocodylus_porosus1	0	0
Crocodylus_porosus2	0	0
Crocodylus_porosus3	0	0
Crocodylus_porosus6	0	0
Crocodylus_porosus4	0	0
Crocodylus_porosus5	0	0
Crocodylus_niloticus1	0	0
Crocodylus_niloticus2	0	0
Crocodylus_rhombifer1	0	0
Crocodylus_rhombifer2	0	0
Crocodylus_rhombifer3	0	0
Rimasuchus_lloydi	23.03	15.97
Osteolaemus_tetraspis1	0	0
Osteolaemus_tetraspis2	0	0
Osteolaemus_tetraspis3	0	0
Osteolaemus_tetraspis4	0	0
Osteolaemus_tetraspis5	0	0
Osteolaemus_osborni	0	0
Voay_robustus	0.126	0.0117
Euthecodon_arambourgi	23.03	15.97
Brochuchus_pigotti	20.44	15.97
Mecistops_cataphractus1	0	0
Mecistops_cataphractus2	0	0
Dollosuchoides_densmorei	47.8	41.3
Thecachampsa_antiqua	13.82	11.62
Tomistoma_schlegelii1	0	0
Tomistoma_schlegelii2	0	0
Toyotamaphimeia_machikanensis	0.781	0.126
Maomingosuchus_petrolicus	47.8	38
Eothoracosaurus_mississippiensis	83.5	66
Thoracosaurus_macrorhynchus	72.1	66
Piscogavialis_jugaliperforatus	7.246	5.333
Gryposuchus_colombianus	13.8	11.8
Gavialis_gangeticus1	0	0
Gavialis_gangeticus2	0	0
Eosuchus_lerichei	55.8	50.3
Eosuchus_minor	59.2	56
Dongnanosuchus_hsui	47.8	38
Orientalosuchus_naduongensis	41.3	33.9
Jiangxisuchus_nankangensis	72.1	66
Albertochampsa_langstoni	83.5	70.6
Brachychampsa_montana	70.6	66
Stangerochampsa_mccabei	70.6	66
Hassiacosuchus_gaudryi	55.8	48.6
Hassiacosuchus_haupti	48.6	40.4
Wannaganosuchus_brachymanus	61.7	56.8
Allognathosuchus_polyodon	50.3	46.2
Allognathosuchus_wartheni	56.8	55.8
Navajosuchus_mooki	66	63.3
Ceratosuchus_burdoshi	56.8	55.8
Procaimanoidea_kayi	50.3	46.2
Procaimanoidea_utahensis	46.2	40.4
Alligator_prenasalis	37.2	33.9
Alligator_mcgrewi	20.43	15.97
Alligator_sinensis1	0	0
Alligator_sinensis2	0	0
Alligator_sinensis3	0	0
Alligator_thompsoni	15.97	13.6
Alligator_mefferdi	10.3	4.9
Alligator_mississippiensis1	0	0
Alligator_mississippiensis2	0	0
Alligator_mississippiensis3	0	0
Alligator_mississippiensis4	0	0
Alligator_olseni	23.03	20.44
Chinatichampsus_wilsonorum	46.2	37.2
Gnatusuchus_pebasensis	15.97	11.608
Globidentosuchus_brachyrostris	11.62	7.246
Kuttanacaiman_iquitosensis	15.97	11.608
Paleosuchus_palpebrosus	0	0
Paleosuchus_trigonatus1	0	0
Paleosuchus_trigonatus2	0	0
Bottosaurus_harlani	70.6	61.7
Tsoabichi_greenriverensis	55.8	48.6
Acresuchus_pachytemporalis	11.62	7.246
Purussaurus_brasiliensis	11.62	7.246
Purussaurus_mirandai	11.62	7.246
Purussaurus_neivensis	15.97	11.608
Mourasuchus_arendsi	11.62	7.246
Mourasuchus_atopus	15.97	11.608
Mourasuchus_amazonensis	11.62	7.246
Mourasuchus_pattersoni	11.62	7.246
Caiman_crocodilus	0	0
Caiman_yacare	0	0
Caiman_brevirostris	11.62	7.246
La_venta_Caiman	13.8	11.8
Caiman_wannlangstoni	11.62	7.246
Caiman_latirostris1	0	0
Caiman_latirostris2	0	0
Caiman_latirostris4	0	0
Caiman_latirostris5	0	0
Caiman_latirostris6	0	0
Caiman_latirostris7	0	0
Caiman_latirostris8	0	0
Caiman_latirostris9	0	0
Caiman_latirostris10	0	0
Caiman_latirostris11	0	0
Caiman_latirostris12	0	0
Caiman_latirostris13	0	0
Caiman_latirostris14	0	0
Caiman_latirostris15	0	0
Caiman_latirostris16	0	0
Caiman_latirostris17	0	0
Caiman_latirostris18	0	0
Caiman_latirostris19	0	0
Caiman_latirostris20	0	0
Caiman_latirostris21	0	0
Caiman_latirostris22	0	0
Caiman_latirostris23	0	0
Caiman_latirostris24	0	0
Caiman_latirostris25	0	0
Caiman_latirostris26	0	0
Caiman_latirostris27	0	0
Caiman_latirostris28	0	0
Caiman_latirostris3	0	0
Melanosuchus_niger	0	0
