# Supplementary material for: Expanded phylogeny elucidates Deinosuchus relationships, crocodylian osmoregulation and body-size evolution
Source: Commun Biol. 2025 Apr 23;8:611. doi: 10.1038/s42003-025-07653-4 (PMC12018936; doi:10.1038/s42003-025-07653-4)
Supplement: Supplementary file 4 — Supplementary Data 2 [file 42003_2025_7653_MOESM4_ESM.zip › Supplementary Data 2/1. R Code - time scaling/topology2.tre]

(Bernissartia_fagesii:0.03203600000000001,((Pietraroiasuchus_ormezzanoi:0.0001,Pachycheilosuchus_trinquei:0.0001,Shamosuchus_djadochtaensis:0.0001,(Acynodon_iberoccitanus:0.0001,(Acynodon_adriaticus:0.0001,Iharkutosuchus_makadii:0.0001):0.0001):0.0001,(Agaresuchus_subjuniperus:0.0001,Allodaposuchus_precedens:0.0001,Arenysuchus_gascabadiolorum:0.0001,(Lohuecosuchus_mechinorum:0.0001,Lohuecosuchus_megadontos:0.0001):0.0001):0.0001):0.0001,((Borealosuchus_griffthi:0.0001,Borealosuchus_sternbergii:0.000125,((Borealosuchus_formidabilis:0.0001,(Borealosuchus_acutidentatus:0.0001,Borealosuchus_wilsoni:0.0001):0.0001):0.0002,(Diplocynodon_remensis:0.0001,(Diplocynodon_darwini:0.0001,(Diplocynodon_hantoniensis:0.0001,(Diplocynodon_deponiae:0.0001,Diplocynodon_muelleri:0.0001,Diplocynodon_ratelli:0.0001,Diplocynodon_tormis:0.0001):0.0001):0.0001):0.0001):0.0001):0.00007500000000000001):0.000025,(Leidyosuchus_canadensis:0.0001,((Deinosuchus_riograndensis:0.0001,Deinosuchus_schwimmeri:0.0001):0.0001,((Planocrania_hengdongensis:0.0001,(Planocrania_datangensis:0.0001,(Boverisuchus_magnifrons:0.0001,Boverisuchus_vorax:0.0001):0.0001):0.0001):0.0001,((Prodiplocynodon_langi:0.0001,Asiatosuchus_germanicus:0.0001,(Brachyuranochampsa_eversolei:0.0001,(Crocodylus_affinis:0.0001,Crocodylus_depressifrons:0.0001):0.0001,(Crocodylus_megarhinus:0.0001,(Trilophosuchus_rackhami:0.0001,Australosuchus_clarkae:0.0001,Kambara_implexidens:0.0001):0.0001,(((Crocodylus_porosus1:0.017908,Crocodylus_porosus2:0.017908,Crocodylus_porosus3:0.017908,Crocodylus_porosus6:0.017908,Crocodylus_porosus4:0.017908,Crocodylus_porosus5:0.017908):0.017908,((Crocodylus_niloticus1:0.028229,Crocodylus_niloticus2:0.028229):0.014122500000000001,(Crocodylus_rhombifer1:0.01365,Crocodylus_rhombifer2:0.01365,Crocodylus_rhombifer3:0.01365):0.01365):0.007061250000000001):0.007061250000000001,((Rimasuchus_lloydi:0.0001,(((Osteolaemus_tetraspis1:0.06885675,Osteolaemus_tetraspis2:0.06885675,Osteolaemus_tetraspis3:0.06885675,Osteolaemus_tetraspis4:0.06885675,Osteolaemus_tetraspis5:0.06885675):0.005738062500000002,Osteolaemus_osborni:0.005738062500000002):0.005738062500000002,Voay_robustus:0.0001):0.012173570312500003,(Euthecodon_arambourgi:0.0001,Brochuchus_pigotti:0.0001):0.0001):0.0003487226562500001,(Mecistops_cataphractus1:0.0459045,Mecistops_cataphractus2:0.0459045):0.0729815):0.00017436132812500004):0.00017436132812500004,(Dollosuchoides_densmorei:0.0001,(Thecachampsa_antiqua:0.0001,(((Tomistoma_schlegelii1:0.0746175,Tomistoma_schlegelii2:0.0746175):0.012436249999999996,Toyotamaphimeia_machikanensis:0.0001):0.012436249999999996,(Maomingosuchus_petrolicus:0.0001,(((Eothoracosaurus_mississippiensis:0.0001,Thoracosaurus_macrorhynchus:0.0001):0.0001,(Piscogavialis_jugaliperforatus:0.0001,Gryposuchus_colombianus:0.0001,(Gavialis_gangeticus1:0.049745,Gavialis_gangeticus2:0.049745):0.0248725):0.01243625):0.006218125,(Eosuchus_lerichei:0.0001,Eosuchus_minor:0.0001):0.0001):0.05085462500000001):0.022318250000000005):0.011159125000000002):0.005579562500000001):0.005579562500000001):0.052963):0.0264815):0.0264815,(((Dongnanosuchus_hsui:0.0001,Orientalosuchus_naduongensis:0.0001):0.0001,Jiangxisuchus_nankangensis:0.0001):0.0001,((Albertochampsa_langstoni:0.0001,Brachychampsa_montana:0.0001,Stangerochampsa_mccabei:0.0001):0.0020522500000000007,((((((Hassiacosuchus_gaudryi:0.0001,Hassiacosuchus_haupti:0.0001):0.00005,Wannaganosuchus_brachymanus:0.0001):0.00005,(Allognathosuchus_polyodon:0.0001,Allognathosuchus_wartheni:0.0001):0.0001):0.00005,(Navajosuchus_mooki:0.0001,Ceratosuchus_burdoshi:0.0001):0.0001):0.00005,(Procaimanoidea_kayi:0.0001,Procaimanoidea_utahensis:0.0001):0.0001):0.004270625000000001,((Alligator_prenasalis:0.00005,Alligator_mcgrewi:0.0001):0.00005,((Alligator_sinensis1:0.0667245,Alligator_sinensis2:0.0667245,Alligator_sinensis3:0.0667245):0.0667245,(Alligator_thompsoni:0.0001,(Alligator_mefferdi:0.0001,(Alligator_mississippiensis1:0.0667245,Alligator_mississippiensis2:0.0667245,Alligator_mississippiensis3:0.0667245,Alligator_mississippiensis4:0.0667245):0.0667245):0.021023625000000004,Alligator_olseni:0.0011011250000000003):0.0010011250000000003):0.0020022500000000006):0.004004500000000001):0.004004500000000001,(Chinatichampsus_wilsonorum:0.0001,(Gnatusuchus_pebasensis:0.0001,Globidentosuchus_brachyrostris:0.0001,(Kuttanacaiman_iquitosensis:0.0001,((((Paleosuchus_palpebrosus:0.0001,(Paleosuchus_trigonatus1:0.0001,Paleosuchus_trigonatus2:0.0001):0.0001):0.027954500000000004,Bottosaurus_harlani:0.0001):0.013977250000000002,Tsoabichi_greenriverensis:0.0001):0.013977250000000002,(((Acresuchus_pachytemporalis:0.0001,((Purussaurus_brasiliensis:0.0001,Purussaurus_mirandai:0.0001):0.0001,Purussaurus_neivensis:0.0001):0.0001):0.0001,((Mourasuchus_arendsi:0.0001,Mourasuchus_atopus:0.0001):0.0001,(Mourasuchus_amazonensis:0.0001,Mourasuchus_pattersoni:0.0001):0.0001):0.0001):0.0001,((((Caiman_crocodilus:0.07660025000000001,Caiman_yacare:0.042525718750000004):0.021262859375000002,(Caiman_brevirostris:0.0001,(La_venta_Caiman:0.0001,Caiman_wannlangstoni:0.0001):0.0001):0.0001):0.010631429687500001,(Caiman_latirostris1:0.052454,Caiman_latirostris2:0.052454,Caiman_latirostris4:0.052454,Caiman_latirostris5:0.052454,Caiman_latirostris6:0.052454,Caiman_latirostris7:0.052454,Caiman_latirostris8:0.052454,Caiman_latirostris9:0.052454,Caiman_latirostris10:0.052454,Caiman_latirostris11:0.052454,Caiman_latirostris12:0.052454,Caiman_latirostris13:0.052454,Caiman_latirostris14:0.052454,Caiman_latirostris15:0.052454,Caiman_latirostris16:0.052454,Caiman_latirostris17:0.052454,Caiman_latirostris18:0.052454,Caiman_latirostris19:0.052454,Caiman_latirostris20:0.052454,Caiman_latirostris21:0.052454,Caiman_latirostris22:0.052454,Caiman_latirostris23:0.052454,Caiman_latirostris24:0.052454,Caiman_latirostris25:0.052454,Caiman_latirostris26:0.052454,Caiman_latirostris27:0.052454,Caiman_latirostris28:0.052454,Caiman_latirostris3:0.052454):0.0029348125000000004):0.010631429687500001,Melanosuchus_niger:0.0577975625):0.017608875000000003):0.022822500000000003):0.008341250000000001):0.008341250000000001):0.025023750000000004):0.012511875000000002):0.07454693750000004):0.03727346875000002):0.01863673437500001):0.009318367187500004):0.004659183593750002):0.002329591796875001):0.0011647958984375005):0.06987700000000001):1.697949;
