# Supplementary material for: Expanded phylogeny elucidates Deinosuchus relationships, crocodylian osmoregulation and body-size evolution
Source: Commun Biol. 2025 Apr 23;8:611. doi: 10.1038/s42003-025-07653-4 (PMC12018936; doi:10.1038/s42003-025-07653-4)
Supplement: Supplementary file 4 — Supplementary Data 2 [file 42003_2025_7653_MOESM4_ESM.zip › Supplementary Data 2/2. R Code - body size/crocs_data.csv]

Taxon	HW_cm	TL_cm	BM_kg
Alligator_mississippiensis1	20.7		128
Alligator_mississippiensis2	22.5		104.5
Alligator_mississippiensis3	24		116
Alligator_mississippiensis4	25		106.2
Alligator_mississippiensis5	27		132
Alligator_mississippiensis6	27.5		129.5
Alligator_mississippiensis7	28		158
Alligator_mississippiensis8	28		190.5
Alligator_mississippiensis9	29		155
Alligator_mississippiensis10	30		225
Alligator_mississippiensis11	30.5		198
Alligator_mississippiensis12	33		230.2
Alligator_mississippiensis13	34		173
Alligator_mississippiensis14		426.9	324.1
Alligator_mississippiensis15		422.9	473.1
Alligator_mississippiensis16		419.7	394.6
Alligator_mississippiensis17		416.6	317.5
Alligator_mississippiensis18		408.9	294.8
Alligator_mississippiensis19		406.4	349.3
Alligator_mississippiensis20		401.3	344.7
Alligator_mississippiensis21		381	417.3
Alligator_mississippiensis22		309.9
Alligator_mississippiensis23		304.8	115.7
Alligator_mississippiensis24		302.3	120.2
Alligator_mississippiensis25		300
Alligator_mississippiensis26		299.7	111.1
Alligator_mississippiensis27		299
Alligator_mississippiensis28		298
Alligator_mississippiensis29		297.2	115.7
Alligator_mississippiensis30		292.1	124.7
Alligator_mississippiensis31		289.6	129.3
Alligator_mississippiensis32	32.31	343	233.6
Alligator_mississippiensis33	30.8	287	143.6
Alligator_mississippiensis34	28.39		177.6
Alligator_mississippiensis35	30.97	338	225.9
Alligator_mississippiensis36	33.8	371.5	296.7
Alligator_mississippiensis37		322.5	175.7
Alligator_mississippiensis38		307	156.8
Alligator_mississippiensis39		293.5	140.6
Alligator_mississippiensis40		285	128.6
Alligator_sinensis1	12.6		11.8
Alligator_sinensis2	12	139.5	13.1
Alligator_sinensis3	13	154	14.73
Alligator_sinensis4	13.8	155	14.6
Alligator_sinensis5		152.494
Alligator_sinensis6		222.578
Caiman_crocodilus1		198.305
Caiman_crocodilus2		228.888
Caiman_crocodilus3	14.8		17.5
Caiman_crocodilus4	14.8	166	19
Caiman_crocodilus5	14		19.2
Caiman_crocodilus6	14		25.27
Caiman_crocodilus7		198.305
Caiman_crocodilus8		228.888
Caiman_latirostris1	8.1	103	4.37
Caiman_latirostris2	14.98	170	25
Caiman_latirostris3	11.22	140	12.2
Caiman_latirostris4	11.5	146.5	14
Caiman_latirostris5	12.44	144	13.8
Caiman_latirostris6	14	167	28
Caiman_latirostris7	12.04	145	14.6
Caiman_latirostris8	17.36	194	43
Caiman_latirostris9	21.5	209	62
Caiman_latirostris10	14.94	152.5	30
Caiman_latirostris11	16.25	170	35.5
Caiman_latirostris12	14.59	170.05	30.5
Caiman_latirostris13	12.87	150.58	22.5
Caiman_latirostris14	12.85	154.5	20
Caiman_latirostris15	13.16	165	29.5
Caiman_latirostris16	12.76	161.5	19
Caiman_latirostris17	14.55	171	31
Caiman_latirostris18	18.44	210	51
Caiman_latirostris19	14.88	182	34.5
Caiman_latirostris20	13.36	160.5	24
Caiman_latirostris21	13.01	140.39	21
Caiman_latirostris22	13.46	150.3	21
Caiman_latirostris23	8.96	111.85	6.8
Caiman_latirostris24	8.45	108.1	5.2
Caiman_latirostris25		181.446
Caiman_latirostris26		244.283
Caiman_latirostris27	16.5		16.1
Caiman_latirostris28	16.98	176.8	32.3
Caiman_latirostris29	15	167.5	45
Caiman_latirostris30	15	168	20.4
Caiman_latirostris31	14	156.5	35
Caiman_yacare1	12.5		17
Caiman_yacare2	14	162	17.9
Caiman_yacare3	14		19
Caiman_yacare4			12.2
Caiman_yacare5	13.3		22.7
Caiman_yacare6		244.082
Caiman_yacare7		306.138
Caiman_yacare8		102	4.75
Caiman_yacare9		110	5.75
Caiman_yacare10		104.5	5.25
Caiman_yacare11		103.5	4.35
Caiman_yacare12		109	5.9
Caiman_yacare13		119	6.4
Caiman_yacare14		107	5.25
Caiman_yacare15		107	5.4
Crocodylus_acutus1	24	270	100
Crocodylus_acutus2	30	317.5	163.64
Crocodylus_acutus3		338.95
Crocodylus_intermedius1	26.24		182.2
Crocodylus_intermedius2		400
Crocodylus_johnstoni1	18.24	215	43
Crocodylus_johnstoni2		200
Crocodylus_mindorensis1	20.5	244.4	68.82
Crocodylus_mindorensis2		250
Crocodylus_moreletii1		300
Crocodylus_moreletii2	28	284	110
Crocodylus_niloticus1	23	261	86.09
Crocodylus_niloticus2	20	239.5	86.5
Crocodylus_niloticus3		368.471
Crocodylus_niloticus4		365.748
Crocodylus_niloticus5		417.127
Crocodylus_niloticus6		539.607
Crocodylus_novaeguineae1		300
Crocodylus_novaeguineae2	25	290.5	123
Crocodylus_novaeguineae3	30	315	185.95
Crocodylus_palustris1	33	332	206.9
Crocodylus_palustris2		450
Crocodylus_porosus1		318.523
Crocodylus_porosus2		369.817
Crocodylus_porosus3	14	202	36.27
Crocodylus_porosus4	24	299	106
Crocodylus_porosus5	30	357	168.5
Crocodylus_porosus6	38		447
Crocodylus_porosus7	36.5	459	495
Crocodylus_porosus8	40	451	531
Crocodylus_porosus9	27.14	297.5	119.9
Crocodylus_porosus10		210	32
Crocodylus_porosus11		230	42
Crocodylus_porosus12		270	77
Crocodylus_porosus13		370	233
Crocodylus_porosus14		420	383
Crocodylus_porosus15		430	408
Crocodylus_porosus16		460	520
Crocodylus_porosus17		460	520
Crocodylus_porosus18		490	660
Crocodylus_porosus19		520	820
Crocodylus_porosus20		550	1010
Crocodylus_porosus21		218.9	43.4
Crocodylus_porosus22		221.5	43.5
Crocodylus_porosus23		220	45
Crocodylus_porosus24		232.5	46.8
Crocodylus_porosus25		229.1	50.2
Crocodylus_porosus26		305.7	114
Crocodylus_porosus27		396	291
Crocodylus_porosus28		395.3	292
Crocodylus_porosus29			293
Crocodylus_porosus30		393	303
Crocodylus_porosus31		407.7	332
Crocodylus_porosus32			339
Crocodylus_porosus33		439.4	389
Crocodylus_rhombifer1	15.5	186.5	29.5
Crocodylus_rhombifer2	17.7	209	63
Crocodylus_rhombifer3	22.2	246.2	64.82
Crocodylus_rhombifer4		223.217
Crocodylus_rhombifer5		266.393
Crocodylus_siamensis1		300
Crocodylus_siamensis2	18.7	212	39.5
Crocodylus_siamensis3	25		80
Crocodylus_siamensis4	25	263	87.45
Crocodylus_suchus1		200
Gavialis_gangeticus1	18	318	102.9
Gavialis_gangeticus2	20	333.5	120.73
Gavialis_gangeticus3		444.234
Gavialis_gangeticus4		300.551
Gavialis_gangeticus5		460.789
Gavialis_gangeticus6		300.83
Mecistops_cataphractus1	22.17	231.1	55.5
Mecistops_cataphractus2	25.4	262	95.3
Mecistops_cataphractus3	18.5		49.9
Mecistops_cataphractus4		387.363
Mecistops_cataphractus5		323.309
Mecistops_cataphractus6		344.178
Mecistops_cataphractus7		306.698
Melanosuchus_niger1	15.3		31.25
Melanosuchus_niger2	17.3		43.4
Melanosuchus_niger3	24	303.5	103.45
Melanosuchus_niger4		390.617
Melanosuchus_niger5		540.236
Melanosuchus_niger6		495.353
Melanosuchus_niger7		853.512
Osteolaemus_tetraspis1		289.993
Osteolaemus_tetraspis2	11.5	124	9.4
Osteolaemus_tetraspis3	13	143	14.1
Osteolaemus_tetraspis4	13.7	146	15.6
Osteolaemus_tetraspis5	12.5	139	12.8
Osteolaemus_tetraspis6	18	182.5	33.8
Osteolaemus_osborni	14.04	200
Paleosuchus_palpebrosus1	11	133	11.9
Paleosuchus_palpebrosus2	11		12.41
Paleosuchus_palpebrosus3	12.3		13.6
Paleosuchus_palpebrosus4		151.005
Paleosuchus_palpebrosus5		220.483
Paleosuchus_trigonatus1		174.037
Paleosuchus_trigonatus2		253.134
Paleosuchus_trigonatus3	13	143	18.54
Paleosuchus_trigonatus4	15	156	19.1
Paleosuchus_trigonatus5	16.4		28
Tomistoma_schlegelii1	23		79.3
Tomistoma_schlegelii2	21	289.5	90.8
Tomistoma_schlegelii3	34	404.5	255
Tomistoma_schlegelii4		436.813
Tomistoma_schlegelii5		346.977
