# Supplementary material for: Expanded phylogeny elucidates Deinosuchus relationships, crocodylian osmoregulation and body-size evolution
Source: Commun Biol. 2025 Apr 23;8:611. doi: 10.1038/s42003-025-07653-4 (PMC12018936; doi:10.1038/s42003-025-07653-4)
Supplement: Supplementary file 4 — Supplementary Data 2 [file 42003_2025_7653_MOESM4_ESM.zip › Supplementary Data 2/2. R Code - body size/data.csv]

	intercept	LogHW	y
Alligator_mississippiensis1	1	3.475	5.838
Alligator_mississippiensis2	1	3.428	5.659
Alligator_mississippiensis3	1	3.433	5.823
Alligator_mississippiensis4	1	3.52	5.918
Alligator_sinensis1	1	2.485	4.938
Alligator_sinensis2	1	2.565	5.037
Alligator_sinensis3	1	2.625	5.043
Caiman_latirostris1	1	2.092	4.635
Caiman_latirostris2	1	2.695	5.136
Caiman_latirostris3	1	2.418	4.942
Caiman_latirostris4	1	2.442	4.987
Caiman_latirostris5	1	2.521	4.97
Caiman_latirostris6	1	2.639	5.118
Caiman_latirostris7	1	2.488	4.977
Caiman_latirostris8	1	2.854	5.268
Caiman_latirostris9	1	3.068	5.342
Caiman_latirostris10	1	2.704	5.027
Caiman_latirostris11	1	2.788	5.136
Caiman_latirostris12	1	2.68	5.136
Caiman_latirostris13	1	2.555	5.014
Caiman_latirostris14	1	2.553	5.04
Caiman_latirostris15	1	2.577	5.106
Caiman_latirostris16	1	2.546	5.085
Caiman_latirostris17	1	2.678	5.142
Caiman_latirostris18	1	2.915	5.347
Caiman_latirostris19	1	2.7	5.204
Caiman_latirostris20	1	2.592	5.078
Caiman_latirostris21	1	2.566	4.944
Caiman_latirostris22	1	2.6	5.013
Caiman_latirostris23	1	2.193	4.717
Caiman_latirostris24	1	2.134	4.683
Caiman_latirostris25	1	2.832	5.175
Caiman_latirostris26	1	2.708	5.121
Caiman_latirostris27	1	2.708	5.124
Caiman_latirostris28	1	2.639	5.053
Crocodylus_niloticus1	1	3.135	5.565
Crocodylus_niloticus2	1	2.996	5.479
Crocodylus_porosus1	1	2.639	5.308
Crocodylus_porosus2	1	3.178	5.7
Crocodylus_porosus3	1	3.401	5.878
Crocodylus_porosus4	1	3.597	6.129
Crocodylus_porosus5	1	3.689	6.111
Crocodylus_porosus6	1	3.301	5.695
Crocodylus_rhombifer1	1	2.741	5.228
Crocodylus_rhombifer2	1	2.874	5.342
Crocodylus_rhombifer3	1	3.1	5.506
Gavialis_gangeticus1	1	2.89	5.762
Gavialis_gangeticus2	1	2.996	5.81
Mecistops_cataphractus1	1	3.099	5.443
Mecistops_cataphractus2	1	3.235	5.568
Osteolaemus_tetraspis1	1	2.442	4.82
Osteolaemus_tetraspis2	1	2.565	4.963
Osteolaemus_tetraspis3	1	2.617	4.984
Osteolaemus_tetraspis4	1	2.526	4.934
Osteolaemus_tetraspis5	1	2.89	5.207
Osteolaemus_osborni	1	2.641910399	5.298317367
Paleosuchus_trigonatus1	1	2.565	4.963
Paleosuchus_trigonatus2	1	2.708	5.05
Tomistoma_schlegelii1	1	3.045	5.668
Tomistoma_schlegelii2	1	3.526	6.003
Bernissartia_fagesii	1	1.832581464	NA
Pietraroiasuchus_ormezzanoi	1	1.91839212	NA
Pachycheilosuchus_trinquei	1	1.803358605	NA
Shamosuchus_djadochtaensis	1	2.224623552	NA
Acynodon_iberoccitanus	1	2.402430428	NA
Acynodon_adriaticus	1	2.362739016	NA
Iharkutosuchus_makadii	1	1.621366483	NA
Agaresuchus_subjuniperus	1	3.236322738	NA
Allodaposuchus_precedens	1	3.5484673	NA
Arenysuchus_gascabadiolorum	1	2.385086315	NA
Lohuecosuchus_mechinorum	1	2.847812143	NA
Lohuecosuchus_megadontos	1	3.226050029	NA
Borealosuchus_griffthi	1	2.971439581	NA
Borealosuchus_sternbergii	1	2.937573359	NA
Borealosuchus_formidabilis	1	3.550479084	NA
Borealosuchus_acutidentatus	1	3.065724645	NA
Borealosuchus_wilsoni	1	3.023347441	NA
Diplocynodon_remensis	1	3.006177531	NA
Diplocynodon_darwini	1	2.60194867	NA
Diplocynodon_hantoniensis	1	3.2429829	NA
Diplocynodon_deponiae	1	1.978239036	NA
Diplocynodon_muelleri	1	1.978239036	NA
Diplocynodon_ratelli	1	2.737609003	NA
Diplocynodon_tormis	1	2.240709689	NA
Leidyosuchus_canadensis	1	3.076851325	NA
Deinosuchus_riograndensis	1	4.100989105	NA
Deinosuchus_schwimmeri	1	3.871201011	NA
Planocrania_hengdongensis	1	1.710187816	NA
Planocrania_datangensis	1	2.089391873	NA
Boverisuchus_magnifrons	1	2.52332576	NA
Boverisuchus_vorax	1	3.17971911	NA
Prodiplocynodon_langi	1	3.634423268	NA
Asiatosuchus_germanicus	1	3.478158423	NA
Brachyuranochampsa_eversolei	1	3.086486637	NA
Crocodylus_affinis	1	3.518091133	NA
Crocodylus_depressifrons	1	3.618993327	NA
Crocodylus_megarhinus	1	3.526360525	NA
Trilophosuchus_rackhami	1	1.824549292	NA
Australosuchus_clarkae	1	2.729811693	NA
Kambara_implexidens	1	2.768831673	NA
Rimasuchus_lloydi	1	3.865979067	NA
Voay_robustus	1	3.107720776	NA
Euthecodon_arambourgi	1	2.418588769	NA
Brochuchus_pigotti	1	2.77133794	NA
Dollosuchoides_densmorei	1	3.015534901	NA
Thecachampsa_antiqua	1	3.784416881	NA
Toyotamaphimeia_machikanensis	1	3.927108643	NA
Maomingosuchus_petrolicus	1	2.751109691	NA
Eothoracosaurus_mississippiensis	1	3.683364273	NA
Thoracosaurus_macrorhynchus	1	3.198673118	NA
Piscogavialis_jugaliperforatus	1	3.509154523	NA
Gryposuchus_colombianus	1	3.733374694	NA
Eosuchus_lerichei	1	2.872434057	NA
Eosuchus_minor	1	2.77570885	NA
Dongnanosuchus_hsui	1	2.7047113	NA
Orientalosuchus_naduongensis	1	2.778819272	NA
Jiangxisuchus_nankangensis	1	2.595254707	NA
Albertochampsa_langstoni	1	2.660259537	NA
Brachychampsa_montana	1	3.087855562	NA
Stangerochampsa_mccabei	1	2.672768387	NA
Hassiacosuchus_gaudryi	1	1.860974538	NA
Hassiacosuchus_haupti	1	2.191653532	NA
Wannaganosuchus_brachymanus	1	2.584751985	NA
Allognathosuchus_polyodon	1	2.610069793	NA
Allognathosuchus_wartheni	1	1.811562097	NA
Navajosuchus_mooki	1	2.734367509	NA
Ceratosuchus_burdoshi	1	1.294727168	NA
Procaimanoidea_kayi	1	1.880990603	NA
Procaimanoidea_utahensis	1	1.669591835	NA
Alligator_prenasalis	1	2.820187701	NA
Alligator_mcgrewi	1	1.625311262	NA
Alligator_thompsoni	1	3.204371139	NA
Alligator_mefferdi	1	2.995732274	NA
Alligator_olseni	1	2.623218266	NA
Chinatichampsus_wilsonorum	1	2.736313666	NA
Gnatusuchus_pebasensis	1	3.072693315	NA
Globidentosuchus_brachyrostris	1	2.730463796	NA
Kuttanacaiman_iquitosensis	1	2.761274962	NA
Bottosaurus_harlani	1	3.779405481	NA
Tsoabichi_greenriverensis	1	2.006870849	NA
Acresuchus_pachytemporalis	1	3.526360525	NA
Purussaurus_brasiliensis	1	4.584967479	NA
Purussaurus_mirandai	1	4.364371699	NA
Purussaurus_neivensis	1	3.914021008	NA
Mourasuchus_arendsi	1	3.811097087	NA
Mourasuchus_atopus	1	3.295836866	NA
Mourasuchus_amazonensis	1	4.077537444	NA
Mourasuchus_pattersoni	1	3.968403339	NA
Caiman_brevirostris	1	2.681021529	NA
La_venta_Caiman	1	3.214064268	NA
Caiman_wannlangstoni	1	2.903616985	NA
