# Supplementary material for: Expanded phylogeny elucidates Deinosuchus relationships, crocodylian osmoregulation and body-size evolution
Source: Commun Biol. 2025 Apr 23;8:611. doi: 10.1038/s42003-025-07653-4 (PMC12018936; doi:10.1038/s42003-025-07653-4)
Supplement: Supplementary file 4 — Supplementary Data 2 [file 42003_2025_7653_MOESM4_ESM.zip › Supplementary Data 2/2. R Code - body size/dataname.csv]

	x
1	Alligator_mississippiensis1
2	Alligator_mississippiensis2
3	Alligator_mississippiensis3
4	Alligator_mississippiensis4
5	Alligator_sinensis1
6	Alligator_sinensis2
7	Alligator_sinensis3
8	Caiman_latirostris1
9	Caiman_latirostris2
10	Caiman_latirostris3
11	Caiman_latirostris4
12	Caiman_latirostris5
13	Caiman_latirostris6
14	Caiman_latirostris7
15	Caiman_latirostris8
16	Caiman_latirostris9
17	Caiman_latirostris10
18	Caiman_latirostris11
19	Caiman_latirostris12
20	Caiman_latirostris13
21	Caiman_latirostris14
22	Caiman_latirostris15
23	Caiman_latirostris16
24	Caiman_latirostris17
25	Caiman_latirostris18
26	Caiman_latirostris19
27	Caiman_latirostris20
28	Caiman_latirostris21
29	Caiman_latirostris22
30	Caiman_latirostris23
31	Caiman_latirostris24
32	Caiman_latirostris25
33	Caiman_latirostris26
34	Caiman_latirostris27
35	Caiman_latirostris28
36	Crocodylus_niloticus1
37	Crocodylus_niloticus2
38	Crocodylus_porosus1
39	Crocodylus_porosus2
40	Crocodylus_porosus3
41	Crocodylus_porosus4
42	Crocodylus_porosus5
43	Crocodylus_porosus6
44	Crocodylus_rhombifer1
45	Crocodylus_rhombifer2
46	Crocodylus_rhombifer3
47	Gavialis_gangeticus1
48	Gavialis_gangeticus2
49	Mecistops_cataphractus1
50	Mecistops_cataphractus2
51	Osteolaemus_tetraspis1
52	Osteolaemus_tetraspis2
53	Osteolaemus_tetraspis3
54	Osteolaemus_tetraspis4
55	Osteolaemus_tetraspis5
56	Osteolaemus_osborni
57	Paleosuchus_trigonatus1
58	Paleosuchus_trigonatus2
59	Tomistoma_schlegelii1
60	Tomistoma_schlegelii2
61	Bernissartia_fagesii
62	Pietraroiasuchus_ormezzanoi
63	Pachycheilosuchus_trinquei
64	Shamosuchus_djadochtaensis
65	Acynodon_iberoccitanus
66	Acynodon_adriaticus
67	Iharkutosuchus_makadii
68	Agaresuchus_subjuniperus
69	Allodaposuchus_precedens
70	Arenysuchus_gascabadiolorum
71	Lohuecosuchus_mechinorum
72	Lohuecosuchus_megadontos
73	Borealosuchus_griffthi
74	Borealosuchus_sternbergii
75	Borealosuchus_formidabilis
76	Borealosuchus_acutidentatus
77	Borealosuchus_wilsoni
78	Diplocynodon_remensis
79	Diplocynodon_darwini
80	Diplocynodon_hantoniensis
81	Diplocynodon_deponiae
82	Diplocynodon_muelleri
83	Diplocynodon_ratelli
84	Diplocynodon_tormis
85	Leidyosuchus_canadensis
86	Deinosuchus_riograndensis
87	Deinosuchus_schwimmeri
88	Planocrania_hengdongensis
89	Planocrania_datangensis
90	Boverisuchus_magnifrons
91	Boverisuchus_vorax
92	Prodiplocynodon_langi
93	Asiatosuchus_germanicus
94	Brachyuranochampsa_eversolei
95	Crocodylus_affinis
96	Crocodylus_depressifrons
97	Crocodylus_megarhinus
98	Trilophosuchus_rackhami
99	Australosuchus_clarkae
100	Kambara_implexidens
101	Rimasuchus_lloydi
102	Voay_robustus
103	Euthecodon_arambourgi
104	Brochuchus_pigotti
105	Dollosuchoides_densmorei
106	Thecachampsa_antiqua
107	Toyotamaphimeia_machikanensis
108	Maomingosuchus_petrolicus
109	Eothoracosaurus_mississippiensis
110	Thoracosaurus_macrorhynchus
111	Piscogavialis_jugaliperforatus
112	Gryposuchus_colombianus
113	Eosuchus_lerichei
114	Eosuchus_minor
115	Dongnanosuchus_hsui
116	Orientalosuchus_naduongensis
117	Jiangxisuchus_nankangensis
118	Albertochampsa_langstoni
119	Brachychampsa_montana
120	Stangerochampsa_mccabei
121	Hassiacosuchus_gaudryi
122	Hassiacosuchus_haupti
123	Wannaganosuchus_brachymanus
124	Allognathosuchus_polyodon
125	Allognathosuchus_wartheni
126	Navajosuchus_mooki
127	Ceratosuchus_burdoshi
128	Procaimanoidea_kayi
129	Procaimanoidea_utahensis
130	Alligator_prenasalis
131	Alligator_mcgrewi
132	Alligator_thompsoni
133	Alligator_mefferdi
134	Alligator_olseni
135	Chinatichampsus_wilsonorum
136	Gnatusuchus_pebasensis
137	Globidentosuchus_brachyrostris
138	Kuttanacaiman_iquitosensis
139	Bottosaurus_harlani
140	Tsoabichi_greenriverensis
141	Acresuchus_pachytemporalis
142	Purussaurus_brasiliensis
143	Purussaurus_mirandai
144	Purussaurus_neivensis
145	Mourasuchus_arendsi
146	Mourasuchus_atopus
147	Mourasuchus_amazonensis
148	Mourasuchus_pattersoni
149	Caiman_brevirostris
150	La_venta_Caiman
151	Caiman_wannlangstoni
