# Supplementary material for: Expanded phylogeny elucidates Deinosuchus relationships, crocodylian osmoregulation and body-size evolution
Source: Commun Biol. 2025 Apr 23;8:611. doi: 10.1038/s42003-025-07653-4 (PMC12018936; doi:10.1038/s42003-025-07653-4)
Supplement: Supplementary file 4 — Supplementary Data 2 [file 42003_2025_7653_MOESM4_ESM.zip › Supplementary Data 2/2. R Code - body size/defaultpredictions.csv]

	Bernissartia_fagesii	Pietraroiasuchus_ormezzanoi	Pachycheilosuchus_trinquei	Shamosuchus_djadochtaensis	Acynodon_iberoccitanus	Acynodon_adriaticus	Iharkutosuchus_makadii	Agaresuchus_subjuniperus	Allodaposuchus_precedens	Arenysuchus_gascabadiolorum	Lohuecosuchus_mechinorum	Lohuecosuchus_megadontos	Borealosuchus_griffthi	Borealosuchus_sternbergii	Borealosuchus_formidabilis	Borealosuchus_acutidentatus	Borealosuchus_wilsoni	Diplocynodon_remensis	Diplocynodon_darwini	Diplocynodon_hantoniensis	Diplocynodon_deponiae	Diplocynodon_muelleri	Diplocynodon_ratelli	Diplocynodon_tormis	Leidyosuchus_canadensis	Deinosuchus_riograndensis	Deinosuchus_schwimmeri	Planocrania_hengdongensis	Planocrania_datangensis	Boverisuchus_magnifrons	Boverisuchus_vorax	Prodiplocynodon_langi	Asiatosuchus_germanicus	Brachyuranochampsa_eversolei	Crocodylus_affinis	Crocodylus_depressifrons	Crocodylus_megarhinus	Trilophosuchus_rackhami	Australosuchus_clarkae	Kambara_implexidens	Rimasuchus_lloydi	Voay_robustus	Euthecodon_arambourgi	Brochuchus_pigotti	Dollosuchoides_densmorei	Thecachampsa_antiqua	Toyotamaphimeia_machikanensis	Maomingosuchus_petrolicus	Eothoracosaurus_mississippiensis
1	4.80577876171026	4.69071385475062	4.64535216455428	4.98573063784291	5.08816787330409	5.2122735454799	4.62855770493284	5.8869856254854	6.20669559175718	5.23293598394524	5.58292061167348	5.98394466854662	5.2979835866905	5.55041261192311	6.00396418547826	5.53105184019356	5.68803439134384	5.6681275029481	5.20339182632073	5.68336746527528	4.81937813205772	4.4567558207976	5.25030340481301	4.95802918415547	5.56732166912801	6.46424692352097	6.26935718767668	4.48154853701182	4.97690154978831	4.99193542777675	5.75105763197787	6.27344286582094	5.71194019772081	5.66721371489654	5.75703123870177	5.99547947936893	5.83049517601407	4.68165150629344	5.45566542471349	5.46319789436148	5.89900636942983	5.32427796985781	4.81628219417864	5.00013045148407	5.66921534286905	6.22671595588755	6.25390786601096	5.20542187097052	6.19378111177983
2	4.52333354888023	4.6922915859064	4.4488809859375	4.80068379591404	5.0369069478635	4.997240063887	4.3858217945013	5.69123530494769	5.91509772494955	4.83769944342484	5.25088819117913	5.56128248533731	5.5132663710459	5.54416038536733	5.92578704019147	5.51919963535413	5.44793771096935	5.41071453201633	5.19246832111181	5.86814049522194	4.67813396797474	4.80568233157752	5.40020836453919	5.06538288124259	5.54065375060618	6.42540641809833	6.27889267725765	4.36259279287232	4.47918020084221	4.84897901167146	5.38663529107071	5.8278942900222	5.96138203965702	5.66311573903672	5.77052153628657	5.89454265399652	6.17999262715057	4.57823412631878	5.21549914682368	5.35991486684292	6.18244037441905	5.48806116435115	4.99700502124669	5.14141590652654	5.63687613292494	6.18017175616014	6.32767206286822	5.4650375977489	6.33007551580771
3	4.6378131199699	4.70626638892018	4.60613961715752	5.00599423550333	5.04481994736547	5.19620237474883	4.52127570426658	5.75150627128794	6.05651404088053	5.16997365712334	5.43320838747061	5.58100090639854	5.27396154146245	5.47446918289562	5.91246980966534	5.60449941780084	5.64294614461393	5.52784208474893	5.09293970109416	5.64147573954919	4.65835171654937	4.83757643503557	5.32932380550102	4.91032914967107	5.71695646118326	6.28668147180989	6.18424045795076	4.61212765745703	4.88798760031252	5.19045268180052	5.73301361240851	5.99286391977039	5.99389884633192	5.53142112600598	5.79404772636346	6.05936200870696	5.90478714441636	4.46342353899421	5.12389608508508	5.13227971697875	6.02355195402312	5.51284835259597	4.82369757016353	5.05447175884651	5.46125624309592	6.15965456391171	6.25469059121422	5.35558566237012	6.11324684850667
4	4.35014855864045	4.41192777959129	4.4219336332187	4.7841892813699	4.8182748541975	4.81989211261192	4.25227448302715	5.49451862178457	5.71523738389417	4.75575703667055	5.22850771920901	5.55836389645014	5.4583056980134	5.43129022913848	5.84821687658735	5.56069654917852	5.49728783670839	5.62209646302022	5.12135836480051	5.78906448637064	4.55718221113306	4.64493845655777	5.27607976693198	4.80230193041267	5.29097327759567	6.44969700369999	6.03829442507348	4.59900467253203	4.71747127599378	5.31534026137018	5.71861621318015	6.16688639113945	5.72721939952809	5.58732670150454	5.88757579071926	5.95093316628046	5.87212367411502	4.63364184663612	5.13079898701544	5.16969652084528	6.1031587468022	5.43586237539035	4.87984456362211	5.11490394344282	5.38893533587547	6.1277542979214	6.2871051304399	5.20394518248865	6.12427456302454
5	4.6303768523595	4.59787254291113	4.44022625448674	4.96224457714605	4.93691350824132	5.02214464195452	4.31368417013793	5.84157874115946	5.92293356367039	4.9887935606666	5.32936811830401	5.67234367003922	5.48196418876686	5.62815185130471	6.24183743806407	5.6231443196592	5.75349840378367	5.62843684188108	5.25185113497333	5.79999548805338	4.70617215824856	4.59734775522017	5.37412701233756	4.95588322939942	5.60653817632879	6.43637968701111	6.43110730624474	4.34627989025335	4.59518850278933	5.02399068251337	5.51517175780066	5.82129856268309	5.73842506130649	5.33284548234607	5.8572797412645	6.10885178883115	5.8378658788161	4.45698924944567	5.26381428722926	5.29976241520752	6.28828001393236	5.38312713430207	4.98358537159559	5.35048339371129	5.73052283698453	6.17500017619978	6.31681184726552	5.43001501771728	6.24830459271657
6	4.64627204093492	4.70238995534939	4.63647123979331	4.80432937959083	5.10969247215652	5.00875740061547	4.54100644494564	5.68592023180092	5.96995903801346	5.35568436424378	5.48805334047066	5.86139108421852	5.4746370281441	5.48182486716711	6.12384789933691	5.43528353412013	5.46986594077321	5.56283674953631	5.04974068157733	5.74377357963726	4.8227885332767	4.88802134980708	5.27569656024284	4.77346455691128	5.66851034285705	6.78137626320125	6.49407536254237	4.67559046675647	5.04596159984774	5.45253259742304	5.93080993529238	5.97952568453261	5.97391268563216	5.55582604976032	5.96913257504798	6.00735303187559	6.09607573621213	4.68399908855351	5.29430875180307	5.49577505873028	6.03735693366128	5.46834373282621	5.01576765991426	5.19640473515875	5.60149370807568	6.33398302817648	6.37277120358273	5.67289181155913	6.2267234689547
7	4.55834797402821	4.63930329659206	4.56299863551699	4.77019545139494	5.12225586872473	4.97724615294743	4.53581540913811	5.51893751350838	5.74281835872265	5.00953953755902	5.37705043451883	5.57974354340944	5.48549151310844	5.52861165721058	6.14023363131228	5.68424159343616	5.64296545729791	5.51000413265695	5.58850520372624	5.88791339552908	4.89470591843269	4.65630150627566	5.40143562712176	4.93642050634898	5.44065648005137	6.13536489843619	6.03331498990354	4.51549223004184	4.80130089540045	5.20591721035028	5.66044741469435	5.99839770983141	5.95154132783998	5.6453632734638	5.78686861515764	5.90059018408286	5.82735668303666	4.49754591752095	5.01326645151697	5.17949043410065	6.05430216163412	5.51272634729392	5.11405128151191	5.11405384704752	5.49978639786563	5.92167815673254	6.07226651534955	5.53866587299928	6.14529967765407
8	4.37225323697067	4.59929918425049	4.4258508891125	4.9746896706491	4.92109807215417	4.96183237584837	4.46785185171899	5.84191745720425	6.20195400601729	5.11974171372178	5.501336118728	5.80179811431705	5.63560256618758	5.47273790016582	5.86523598664479	5.53761896251306	5.46813944484096	5.70059326904365	5.30911563710682	5.84044126654672	4.80961558407473	4.76244209977571	5.43655423267293	4.99842227910093	5.66998016835864	6.25717017693267	6.07351403823225	4.32181470912714	4.63949945602545	4.94119896526971	5.63616916858138	6.08043337079512	5.88578132573337	5.64578033162171	5.92994423349131	6.12597471461287	5.92618868899305	4.30400256294917	5.26570740576709	5.09076313414671	6.09839218407437	5.42831558227026	4.8805592255528	5.1053308143266	5.6895202947972	6.04749209368717	6.39099304774355	5.39965329130611	6.11792736754764
9	4.68255504348791	4.8205290368139	4.73660917631059	5.05294783892231	5.26674855107791	5.27916125132027	4.63451178356751	5.87972405081459	6.16205810782336	5.25484725841126	5.47816682044689	5.93641820135384	5.60135817225473	5.45104094801051	5.88974618457466	5.51207116224779	5.61835083110269	5.56752700646841	5.29155934044784	5.83437517417548	4.88090332133488	4.84115711797833	5.51682684216104	5.11244593526866	5.48814259231507	6.48443757953617	6.18849925179966	4.68932724108244	4.86740457321765	5.35986969051887	5.66384509566549	6.14830527506118	6.09026992043329	5.72178491945744	5.81760981843299	5.86401291828737	5.91325481580892	4.9766982209642	5.68825439142867	5.87062074994	5.95182703183511	5.35418970704609	5.00071362766018	5.16062411773343	5.55045526029362	6.02923671691552	6.30343144177847	5.4524430811979	6.18036465357928
10	4.61822185410178	4.74807957215278	4.66658797737748	4.89474080992421	5.02867753483515	4.91012975200164	4.30601964496296	5.93701711780438	5.9784590216941	5.25558646874161	5.56267360849533	5.77386428412212	5.55193755552879	5.54299843871912	5.83829322138171	5.39139518897577	5.34545722337768	5.3109956678869	5.19341437940779	5.51290241028479	4.54064661738385	4.47747617910894	5.23614789296304	4.84489018702702	5.69008298160193	6.43187142468338	6.23437350135008	4.5225611734314	4.96660868152392	5.20569225034811	5.76506370460429	6.10116464556611	5.94767971977302	5.86750801534949	6.07752722413997	6.22778282697132	5.76278380209739	4.95751690670311	5.67119543589036	5.58151021562013	6.03829657865841	5.46944850259134	5.07886895950804	5.38414150973764	5.72244824545611	6.20500226162247	6.254427429549	5.62254517576439	6.31416545794715
11	4.41151324190989	4.54307973574188	4.38934530322562	4.97078612144356	5.02142050577474	4.93379225740126	4.41407393328817	5.60103020517375	5.75369972820108	4.82854739371943	5.35109203335498	5.63731515520268	5.75071918803844	5.75976581259042	6.3660190925808	5.87701843229483	5.66521114949645	5.76445622044789	5.48697468342907	5.97074150685622	4.95621641756332	4.7589944654185	5.66577402940527	5.16593971627734	5.36347151370428	6.51717640189773	6.34976064872364	4.46813398943427	4.80612347319789	5.07540860427345	5.62422761560714	6.0485144967225	6.00946922902284	5.6864492586017	6.05823978016063	6.16540297131421	6.04437430038998	4.23697056239659	5.15220871565093	5.29896337992566	6.19063420319606	5.53188924443629	4.83257577854823	5.18315730714078	5.55841425324814	6.17784613558889	6.29785443863851	5.43446583616652	6.29255195123382
12	4.59209618870917	4.5278058455797	4.39457880623875	4.96359176722155	5.06412629059881	5.01646048064514	4.43591091378063	5.51844894008142	5.75940565874177	4.70589767033507	5.13520212557002	5.51744035143483	5.66061848130129	5.4882562109059	5.94277735918237	5.57484690970557	5.51458562035365	5.56768502257367	5.19086696276027	5.52259637901818	4.63200757628024	4.55225424611071	5.20892793815425	4.74808116521111	5.64423058403663	6.35435854657423	6.28629926363438	4.63802148831346	4.90478942129288	5.34569788714671	5.90055351988944	6.14512271893596	5.73376246403877	5.84600550532862	6.28796348216677	6.1392533070196	6.00497929568842	4.89573309193299	5.49397992974509	5.38435298561877	6.22171115713399	5.35125412061718	5.08493319425189	5.32797965320133	5.59060364184966	6.12163806948915	6.21843060517874	5.52200714203604	6.14041505069488
13	4.46240136074379	4.55183818080483	4.47666132393544	4.8213147248255	4.92363925792566	4.87177300960966	4.22517106953223	5.9043104365112	6.11479509465161	5.04888689750554	5.4743166950888	5.81845825092223	5.25032823004187	5.14912191613955	5.58069586994792	5.25843125630211	5.16437161842918	5.2621971828263	5.00289367901792	5.51622521324795	4.47040786022823	4.45176041388101	5.01817899195192	4.76611349300376	5.55432121495431	6.29485387352776	6.06798654381003	4.12623425551366	4.55454394373525	4.81618977632799	5.51366443246456	5.99635915190589	6.12404099002721	5.53186522171171	6.03824515047998	6.12089284399572	6.05153003924017	4.40561652552827	5.43277251866085	5.39972230419548	6.09339498929199	5.50056948375039	4.97971219544369	5.18164950150178	5.69662524599585	6.27361890182976	6.32443293372834	5.53101185264006	6.30228430622569
14	4.72787977755156	4.68076495354413	4.61810495563384	4.91491165684979	5.20957308410331	5.09119969663368	4.56413891298112	5.75884955127548	5.98954615562853	5.07949967893953	5.36524244483462	5.70190640741221	5.62566588846813	5.52015410748953	6.13697946833548	5.72261625934088	5.69727164686699	5.56857585848326	5.33658329480201	6.00060526131022	4.78146176858395	4.83602799611546	5.41508782665597	5.14547623115898	5.82234232092067	6.34513313668003	6.23056121498285	4.486368570295	4.80477670493469	5.00509750746417	5.65188612485078	6.08924422358335	6.01865551066779	5.41615789853982	5.87373503407061	6.01663790351956	5.964991668331	4.73292014537233	5.47726699157786	5.52378498242687	6.17904563288024	5.5087384898171	4.97502084542794	5.26216083803399	5.70035411473778	6.1234734485895	6.29996446128073	5.56884801680344	6.19298428431557
15	4.67819399208636	4.70983170800423	4.57179768253227	5.10607898252008	4.97986913538056	5.06304524470743	4.339037389444	5.8073274573063	6.08539212094904	5.21677504299607	5.55223335919499	5.78210061754329	5.64502031349529	5.436746497971	5.95658520997908	5.52428051680349	5.43998856707306	5.55515849358745	5.19856255271282	5.77191894136294	4.64897982612972	4.81333667242787	5.41926072536771	5.01076919840391	5.67889066066773	6.54288080033142	6.23040899920517	4.35521133238425	4.64508909734931	5.06688931867359	5.66363935125119	6.26788764792951	6.12873631415104	5.74865123606382	6.03372097451206	6.10301088846183	6.13923996981156	4.37345067582338	5.22774545904768	5.3386585389597	6.12995947999906	5.61009428754831	4.86635672015308	5.16835497670925	5.7245989650316	6.32165574362472	6.51952955994579	5.40153328336565	6.17425238439654
16	4.56428750706882	4.48734156355579	4.34963426363225	4.74751562610656	4.87776677991181	4.74473027991407	4.15712913318062	5.52731510888881	5.79036489484207	4.83638512051439	5.21597519806324	5.53178503979159	5.30640457822631	5.35649246756531	5.93809646237932	5.59873792050934	5.45142846155914	5.46614878539563	5.19191624137645	5.66949883211248	4.50459667688464	4.41228501368954	5.06398989617432	4.70383593790263	5.51377810389711	6.21053709375302	6.00102255801802	4.54072195268174	4.85371378203533	5.24873869332192	5.71562035630455	6.06898349922577	5.94125641653226	5.50579626215635	5.83546095716962	5.91637473990015	6.02085893775842	4.35611689827116	5.13160708819685	5.31866454148268	6.11688316158492	5.45821961149023	4.9817256128709	5.32778336704277	5.69001595154448	6.2838374013091	6.3140044297925	5.53036293876553	6.26024597051169
17	4.50880116516414	4.59702774950309	4.51298541430748	4.99613592314638	4.86071434828579	4.96827144975386	4.31592457586676	5.67120887543827	5.95389224143111	4.99889015909841	5.47461374422252	5.70260269892015	5.45413203403133	5.55043372353065	5.97498550210629	5.53037302231777	5.46599224356315	5.34935077282278	5.09946785373033	5.55357748334988	4.60016287389898	4.55892247310241	5.4231686405167	4.88395262696553	5.80659444064056	6.58486128544646	6.42472159252941	4.22422934247941	4.64157933682684	4.8286802497667	5.4639601896382	6.00711428695811	6.13943642207405	5.64880865312175	5.86050469213735	5.95258994116534	6.06879886234971	4.64810194276375	5.59658429625601	5.40060198878603	6.19814026853299	5.51581205778048	5.0397444325254	5.33489621872316	5.71684850190738	6.27879992334479	6.31993112384702	5.31048045758409	6.10253649340275
18	4.42486891228565	4.56131863380072	4.40913276037601	4.82759778650889	4.80454510357956	4.84898306529322	4.26106512038727	5.62296254274327	5.66517462364539	4.91712150310822	5.21384537993623	5.54360070302411	5.36419009114899	5.4322501790577	5.84397542863202	5.33629917150521	5.35522294156593	5.57120193905394	5.30439142704772	5.69447313368668	4.76922205143587	4.73285350336867	5.26180619003385	4.88804293920083	5.38964118439823	6.21948730776149	6.01805168822197	4.4474679259915	4.715338017693	5.06273592380107	5.65400874523065	5.94300674934698	5.83276543581852	5.39141843573946	5.65137628090565	5.73816343482378	5.91781369533709	4.46430596726527	5.22787989125114	5.15837487971794	5.96193057803048	5.556180314469	5.03984785097678	5.32287902127127	5.51379547176389	6.24949415590192	6.44406683991639	5.50392618431707	6.09210100880377
19	4.56997008217322	4.64980477994452	4.49747257509599	5.0599735388727	4.9145593606204	5.01037995385817	4.41404004542319	5.8929058172033	6.01366576650005	5.10202427673887	5.58441968593922	5.89544029294029	5.70660835232205	5.69183728435209	6.19041692062516	5.63776692789217	5.68975908900825	5.65143455496558	5.54400651536031	5.94808037057655	4.83148686691391	4.8057718755169	5.51509970628906	5.0944139789681	5.55968430061241	6.65667683414213	6.3605719484329	4.35396770775898	4.72088389776371	5.14290922533324	5.6393223965977	6.04379986987796	5.94821589971527	5.67152839483327	6.00184521582712	6.05479156321453	6.03610374504128	4.65335147430348	5.40048439898871	5.2735979684087	6.13148675739196	5.50402358010218	4.81428236798907	5.12551207375502	5.57134977512069	6.46164023821922	6.48002663114086	5.42721167861257	6.26279263597511
20	4.52369422326194	4.71422233370116	4.55049153662988	4.97428088520626	5.0278365161265	4.7069967678348	4.21842613262315	5.66631914741683	6.05048564048098	5.13027375431171	5.47338742919548	5.82099288480376	5.12480999983882	5.09941774962362	5.60521663238872	5.1468044251105	5.17594101379085	5.0508931604955	4.95270249259397	5.39422499180182	4.25909161347156	4.29135434988824	4.84615229168767	4.48674906722824	5.53406042973981	6.13524237577298	6.0607952516325	4.49413226760195	4.84155429627095	5.2551074855221	5.68435454299081	6.05968868509215	5.98888076658864	5.26577297875491	6.07565127076817	6.1308277882854	5.74731030598866	4.37818701839772	5.17858382310325	5.08361202754985	6.21732984708917	5.53211514711141	5.01878304227347	5.4341233030856	5.55853756832145	6.09089878896981	6.44490569017981	5.41964546864009	6.01030703364905
21	4.62811382315645	4.59733026181618	4.44679347558282	4.73750432045543	4.72720502020616	4.95496395062608	4.30773983982635	5.49295088867049	5.71128597674003	4.94414968262951	5.25479729608691	5.61311421959232	5.37624588771024	5.48798058166892	5.8073565310128	5.38443162763569	5.3402432779428	5.38406396023055	5.20525600327846	5.74862194371665	4.72412531583737	4.80809642300547	5.14869182123045	4.92932814502234	5.6380241544905	6.19598856092784	5.91263219442482	4.24427795594563	4.61787472698689	4.86033892695752	5.377582933808	5.84560577524591	5.94883147263913	5.46667943775512	5.74366086312073	5.81742709769206	5.8058286700764	4.519385250664	5.08648192578462	5.21390932394866	5.99804574415328	5.48513092343422	5.09848863576338	5.30327453417763	5.36371813094115	5.96087235642669	6.35174115163653	5.3406953074387	6.07695128915141
22	4.42703842795976	4.60933831371797	4.47076098999613	4.70530006133399	5.13853408181604	5.01747859488877	4.39623497466487	5.31283019196282	5.76836983853887	4.858652307113	5.32928167378211	5.59048608438795	5.18925135277105	5.27510739614086	5.97820236589723	5.48416557688109	5.57508596786555	5.45034444787087	5.10328611252947	5.69061521927114	4.64695977044964	4.61791182294394	5.31089109136434	4.68725675218497	5.60486892068228	6.40923876110629	6.2379939378851	4.31382631387688	4.68315420398425	4.92448538304432	5.44265998770119	6.10756354426659	5.83328773646382	5.6760033321225	5.79535349449518	6.037867611958	5.92336092830633	4.51737857389954	5.5007941532271	5.42025907349996	5.98899781148942	5.70872662855328	4.77955454335723	5.18751774627679	5.39166407921913	5.98134165408196	6.39307135881621	5.15910013078688	6.26331449355752
23	4.38200186382436	4.60356727927634	4.56781197692949	4.91117851236037	5.00301108725147	4.97958657077506	4.42913942115555	5.6203494917815	5.89494877943136	4.87205897713233	5.37706423136592	5.5314046706798	5.47738028635564	5.32041292401355	5.68559749120693	5.39545730613066	5.33840261318429	5.27974703872896	4.8840948970443	5.53193119838168	4.5850666213372	4.43719949705048	5.09039580890458	4.82160090960414	5.45540813589315	6.43244482975203	6.22339149506532	4.67719747814185	5.05677570980058	5.37127526321546	5.97840232510553	5.84459219871404	5.85062560855573	5.66072188200649	5.79453479589245	5.90364955283927	5.90618537778552	4.57588230613529	5.35907076680812	5.22338992739023	5.99951702548515	5.27580186289902	4.91417287979609	5.21757146014306	5.37690509302753	6.14509905378698	6.41790956441647	5.22131254250703	6.11919388464504
24	4.4110921366416	4.49505337336057	4.46583855637566	4.83757168932997	4.91638803335202	4.87306085292009	4.25312214548202	5.59870449826265	5.71542534624362	4.93888683175149	5.28331950740175	5.55094087672561	5.58551868805287	5.32795658237686	6.0701857040174	5.57726155103042	5.52126547742688	5.51027457342908	5.15770160853647	5.70813072248972	4.74697845669109	4.74780778148568	5.40935580477585	4.92354140616116	5.43009395877756	6.15749302771669	5.92697728672001	4.45647880638796	4.67299357958922	5.05925444802384	5.51540542521618	5.91974923212368	5.99557863848818	5.5222119285237	5.91330377091706	6.02793550778334	5.82081728806403	4.33134074303066	5.29391370809118	5.1688712743508	6.22417344158515	5.51757924042274	5.05142688654804	5.27882234527297	5.69502382973605	6.20746283007244	6.27582198289832	5.18434690530358	6.10320058972745
25	4.55727146224668	4.58035625685528	4.6322904123445	4.82550192845689	4.93991653440122	4.97483941786763	4.41977923241961	5.61666376055269	5.77841155697714	5.02016434390029	5.3703672222986	5.64328425053304	5.46985054473713	5.42816890327202	5.93695160990989	5.55434369115405	5.45493333221794	5.54146899390281	5.20012809050693	5.72736826764196	4.86087311805419	4.84332494192634	5.1310053253741	5.06690216061711	5.59133829608252	6.1220321441523	5.93755041541358	4.32775566633042	4.64644870093694	4.86850945398804	5.38450215763176	6.03069511030592	5.97497014225576	5.4484026434844	5.91946625105785	6.07839833465188	5.81510483980779	4.70741130741085	5.44047000583178	5.34525051645189	5.99782022472327	5.57705483756369	4.92458124281226	5.40240665465865	5.38062333017639	6.11155939374224	6.34648228452599	5.44631641115615	6.19221439408059
26	4.60355624789527	4.52944195142869	4.67416355939578	5.05290386915074	5.10128193753331	5.0353910283083	4.46121886330143	5.77000832535169	6.03315992296492	5.20512953027474	5.40187546597612	5.76778791259281	5.47067582220004	5.36951098558252	5.88037198031525	5.47692263787504	5.49544521454842	5.5637141354829	5.18771638429797	5.66385039959684	4.64639893461437	4.75828399183244	5.3976662580459	4.87698052846833	5.54688432189142	6.2782677594544	6.06633064721805	4.55802476346971	4.70892828717153	5.05206845022797	5.57765285460966	5.9972396073611	5.85496132605283	5.59299058847198	6.06357288633323	6.25112493620297	5.90321964989044	4.81263309565222	5.50135106675977	5.62874436960695	6.16719901451526	5.43531026978015	5.04170207376005	5.25486290776659	5.51840000263682	6.21843402514118	6.41490912282639	5.4040433903911	6.13404259512483
27	4.66430225581195	4.60013572956842	4.47045599342413	4.89667019491591	4.79716357308861	4.78643613374635	4.25571665440836	5.4284340782564	5.71057171352126	4.71442154276608	5.24252904665161	5.38466256706684	5.69916691607913	5.70293335412696	6.0403595769468	5.64566351844531	5.66157710502083	5.80826463745774	5.35625679455315	5.81329036219558	4.79415131820023	4.92339630913537	5.33279895810097	5.05599211058621	5.56029290167415	6.41764331129531	6.19556438163654	4.61241340881702	4.9116864590983	5.19427006439117	5.75322831748291	5.97806682651662	6.05639522780193	5.7895862846462	5.77423103425167	5.79765272661086	6.22944342750153	4.68744385247559	5.44817511004786	5.4297302133572	6.11407215971632	5.34451588062291	4.90679439190671	5.22608525562537	5.54293446199024	6.45567353833809	6.41623063977915	5.69027021833622	6.14730439192303
28	4.64295702988077	4.57881226647977	4.52748957352364	4.937017128936	5.01006640200869	4.90473827518851	4.42380772145255	5.46098675142999	5.68062556874791	4.8237293994901	5.0950865527765	5.38236082795189	5.36577643569998	5.40179979350638	5.85759726887653	5.63530991629117	5.47148003812554	5.52392548591145	5.20059485457406	5.69242775383324	4.90974682023967	4.86888848520594	5.42166565299873	4.98272036176233	5.39994872980966	6.298839496274	6.10650764931848	4.3938414943642	4.81084995238449	5.05736834586752	5.66848040871016	5.94484316868023	5.89986024250999	5.85309853318182	6.08579509451591	6.03223227474049	5.99104083697747	4.53208302082486	5.3655839626385	5.253436621762	5.91505168669803	5.37597274399336	4.88839447967323	5.21623367966806	5.61585012358405	5.9800218838345	6.37207479600788	5.13431442240169	6.24193553421433
29	4.73896728958908	4.53463854525698	4.49861310233312	4.73241894180037	5.09859471924016	5.00233267484977	4.39877007298725	5.61478595924102	5.82941307829012	4.79267924632644	5.3107567111984	5.51393753210412	5.48899148744758	5.34460513888876	5.79441120027937	5.37217978228107	5.50768238221156	5.42879819277074	5.17197594211653	5.65412562439667	4.73003653659959	4.70215194425519	5.26419661208247	4.83169266136115	5.25868097503259	6.38376197992179	6.24350754339605	4.26161556597383	4.7768030781268	5.17884635361968	5.74914264086474	6.13986443214213	5.65304281653393	5.60774739168135	5.94636651062329	6.00921100871797	5.97685083558566	4.82458774034075	5.41247687956491	5.54812020662056	6.18934174002462	5.48607648847362	4.97562952590318	5.28286029061485	5.46764878259411	6.40304529254157	6.35186645544141	5.35997339288243	6.31978975505786
30	4.55623886079739	4.51796219508145	4.42232715882595	4.74594709164497	4.92856476097253	4.93444070630957	4.24881152099283	5.55517168498172	5.88049344106321	4.78426115996867	5.28198773789952	5.52798710303802	5.20269588995295	5.27820418014664	5.88840218146212	5.4123532240362	5.28356316043353	5.31160510579844	5.049721713733	5.53704925134312	4.38771501721274	4.5253562694352	5.04806085659941	4.58873212416687	5.34563495556661	6.37419964859481	6.19060680594313	4.28364806307288	4.58305582799737	4.98008290523366	5.66657631238192	5.93974430682893	6.01854296722726	5.81269579048231	5.93992463617701	6.06648345452153	6.15687142661141	4.50076673396963	5.37044312457349	5.40213242687088	5.99594913802566	5.39681095717689	4.85375751618752	5.04134166456696	5.61833082864957	6.24247080404122	6.41038552253191	5.24479925131916	6.17629321533976
31	4.39373167252885	4.49967659986157	4.36192224564875	4.83927984206356	4.95470742774048	4.89806299706405	4.35323569637013	5.38222844913672	5.70390636385168	4.88138956569628	5.15222670629128	5.61272969514771	5.68780675648942	5.61746370925688	6.09787764733322	5.64657860055744	5.60010722070238	5.61761342514746	5.41195897019705	5.82408306962	4.80191263742346	4.8761064937292	5.43078370840628	4.97513990216977	5.38289212033807	6.291338246264	6.12209086565677	4.34236864358195	4.62450045905613	5.0456078773486	5.49043059113497	5.89748153194368	5.95653001613634	5.73285895514783	6.0174142713917	6.0449340406959	6.13379219034771	4.84409665482314	5.54272076605481	5.4310987101217	6.10692055412761	5.50150761040229	5.01417952263084	5.15974966867237	5.95845093832932	6.39041561615425	6.18756596026699	5.46250655351633	6.27808567430675
32	4.72459353954041	4.65282504837706	4.63606471013587	4.74698104359954	5.36609122981576	5.13220560732995	4.57598127204266	5.68467886990864	5.91928442721283	4.99878477953034	5.42778158017479	5.729981527812	5.41105640029923	5.27776595958995	5.83731957599043	5.40240894051513	5.3428680854355	5.4734077372226	5.10635027435636	5.56158069530307	4.65944155149097	4.82991546932156	5.26528585232978	4.89249816123049	5.40641689870873	6.38400083046069	6.22752278859212	4.57769448682742	4.89036981319564	5.13806955158109	5.76507031034223	5.77797784597782	6.09289945467123	5.70128921931814	5.90566572061936	6.07015889112459	5.8926271765496	4.65273170781584	5.34064113973984	5.28068542488466	6.22455430105461	5.64095249941183	5.02576739946859	5.15698167989565	5.49816543007754	6.09204161979454	6.4627593963551	5.42309902671529	6.17240466525555
33	4.40486841102204	4.39354398056052	4.23965719550167	4.65735899248387	4.77726278753135	4.68478255880617	3.98902705533156	5.90202232034969	5.86795438420673	4.8923484730184	5.49773804744945	5.80800182455467	5.04644603805653	5.22991971223206	5.55255805251537	5.1155286818382	4.88360849324737	5.19578435874999	4.78854310919876	5.30349231196886	4.25727831233294	4.32964788594268	4.92708078304931	4.49676336605509	5.56049445760949	6.58177226572672	6.4259977776674	4.57568033210472	4.79345151202528	5.22758457636602	5.7156270546045	5.99401911723847	5.91791013560659	5.5658719663739	5.88385050155368	5.88360135098542	6.0908989286068	4.31865918143834	5.34659600636193	5.30129363814332	6.26942479402514	5.46298224241302	4.95399835992345	5.20733514538179	5.46318517978319	6.14305711461457	6.31147213062178	5.33368034937233	6.24520488664487
34	4.53842002857927	4.57781459340014	4.53871304657552	4.75068118896261	4.80875038872516	4.77269553869603	4.21282498684698	5.50331162954608	5.74400998317029	4.73477142052244	5.18240734639106	5.47025686497829	5.2676606345138	5.35405256894788	5.99076898705117	5.62478067878221	5.5070728822024	5.48531301443425	5.30021404873533	5.76312579294201	4.63109494810012	4.92486352128267	5.2683842404384	4.75778271286415	5.48144430662058	6.44561476561825	6.09172823715947	4.40426154822981	4.79129390296767	5.21519812656475	5.63587947685287	5.86919882175179	5.82373720862242	5.66731210740104	6.09552281288629	6.08887358819556	5.52977416040825	4.54971079931019	5.08401632538103	5.2894985730998	6.07556613343525	5.49344015566926	5.05307711367369	5.24571995935798	5.63644606070673	6.00383455778419	6.45829881766226	5.5182680337136	6.2196975569833
35	4.53828391255308	4.83436278402103	4.6542951263847	5.097769403136	5.18425456869381	5.09317986149807	4.61735474029836	5.85091664136465	6.13456264279413	5.09566291701606	5.56359083638765	5.8139091197269	5.85021630282666	5.70872519841144	6.17790911980809	5.86964777480061	5.7519112540824	5.93661317283407	5.43587308096899	6.08982303104747	5.11103315209105	5.12444525686185	5.8492095074076	5.26726130641734	5.81822327565253	6.69027148014472	6.52584049958085	4.42474995184694	4.75911324479602	5.24127270534332	5.71350651109592	6.0993742822138	5.94760644991097	5.79850681479432	6.07510646679465	6.02333733628266	6.12115761082154	4.72163056754597	5.3963484423995	5.45381729452886	6.23106893525431	5.48968128635441	4.90064028290935	5.26048194616903	5.39374523721717	6.27568426387374	6.37124491683001	5.47039419416671	6.30132402262437
36	4.53302062693917	4.58025355655832	4.48131984632095	4.7488664750525	4.6655618732011	4.78805124699556	4.17381433531266	5.73789853721235	6.17804044880773	5.14156101457191	5.42877643498447	5.77539978710027	5.26929141558876	5.26939363125144	5.78788147555541	5.38256371451543	5.27869563439213	5.36004271890068	4.98765607486429	5.37496686018902	4.4771773078348	4.38481707571944	5.30825354768201	4.669119468221	5.60858284011132	6.33985280235795	6.26047203409054	4.33896716418101	4.56210805160178	5.08325655955211	5.57145725364861	5.93743236752329	5.66636684896463	5.40638697944883	5.96555906817711	6.02339644005663	5.95041919419319	4.70649261838793	5.45881845916675	5.40345194828688	6.21937450940304	5.60094291132108	4.97572685222712	5.34663583072385	5.36869264003135	6.14151464278808	6.36360146412748	5.25586381702472	6.24398596169394
37	4.63204757878095	4.69835873054498	4.56216348292456	5.08068985715354	5.05376606871858	4.99352089265479	4.37457124154148	5.82682175953297	6.09402676938987	5.16223858737277	5.49764275742727	5.88557974941907	5.24229175556469	5.20763969481288	5.93168310786665	5.25789251173277	5.27508058753156	5.4222681542246	5.01682836273497	5.58304711032225	4.52910326822838	4.45962053496765	5.16524963799127	4.73836579849095	5.61617608427988	6.39965148942854	6.14193185860662	4.22815853155727	4.61082805208952	4.8703123442013	5.49860099156612	5.970987479678	6.00120908880497	5.66325387901379	5.80479978043612	5.99514733063767	6.06552276292105	4.42181951115924	5.186621963265	5.16712475364616	6.11724823865606	5.50921856693582	4.86029900279815	5.29478810596586	5.51842545567952	6.37598924959399	6.44467543902789	5.57583706994492	6.03942512938913
38	4.42765203857598	4.70715491094269	4.62619732149953	4.95108769418061	5.00257131339228	4.95246009910593	4.52507340293419	5.64535407877737	6.14641249231758	5.20662095629043	5.49684310207853	5.78668777523913	5.41294729289502	5.57572360562482	6.133635906193	5.77318884339773	5.65783562463145	5.52284336377422	5.18349750474377	5.78134321213549	4.86370207876256	4.87715841792513	5.44417756211193	5.01152062448537	5.81188961203566	6.29724507708696	6.18061769014409	4.25673482338298	4.66060960532725	5.061035413677	5.46365006418868	5.81424208858243	5.98444056380015	5.60639355703149	5.78430418594701	5.95142031184749	5.82372211279181	4.47328100358808	5.19223768641952	5.18444438679039	6.1182235208958	5.45091050599726	4.84063989061029	5.17860177979943	5.43158922892532	6.30408945318621	6.27061224479425	5.34131829823664	6.03879854480797
39	4.70909624696341	4.64185966012058	4.60362033390163	5.05628781144986	5.0353260796398	4.9916961736138	4.36199520237113	5.73423522580021	5.93772199034424	5.14287538158587	5.35775608067568	5.71994503053805	5.60380443854169	5.51900652894762	6.06911432110689	5.76395691926114	5.8941551895197	5.75523916544181	5.62599221244108	5.89457413242778	5.01617009335397	5.0392638116081	5.56726221537124	5.10498826294323	5.50006499232377	6.14951757901005	6.05799351045048	4.68557934923838	4.89380109188911	5.38696401356917	5.82365057496154	5.97648100207369	5.86870671103174	5.52716263241855	5.64084631678753	5.78437430793978	6.23083999792523	4.70870601533633	5.33830896742794	5.47116934118361	6.13074864513055	5.32118821226355	4.8341426353054	5.07951357149396	5.73542092816598	6.16426053563967	6.47370648928678	5.26779241956453	6.09898264805939
40	4.5251725681382	4.65576082773447	4.59213850599037	4.85083718133563	5.31610321205572	4.99869256061744	4.31857164562435	5.81472898363049	6.19974413435316	5.05225936522141	5.52553461071606	5.86009818133943	5.3068224883779	5.39016483968802	5.93772316522362	5.54195944245205	5.46053253214061	5.40482828048807	4.92808039739573	5.4819571869229	4.4855569546763	4.43445230496618	5.07664056765935	4.77488621046916	5.60576133644989	6.50716270535094	6.30922825876013	4.20633699172266	4.69591680585951	5.21188515851612	5.76005509727518	5.84594333133407	5.83913622715303	5.35316881885254	5.91204060848205	6.09921437785064	6.05657824062532	4.56396863895504	5.31057669245567	5.45823683964208	6.19227815904591	5.51423280801333	4.85547419141291	5.20141487919005	5.3553760058033	6.1415117450198	6.34717401085508	5.45795095631086	6.10567645885045
41	4.54959989295142	4.46205203707939	4.46408245404296	4.77712535021726	4.78376271565098	4.88417847435554	4.38027847636142	5.47092835188992	5.82689617795652	4.80422943048928	5.3262795664131	5.58269689974793	5.66057883292729	5.37041361066476	6.08332880873112	5.55806265769247	5.61068897402601	5.50251563517276	5.28667778375152	5.69826656875502	4.76409469270323	4.63372041754008	5.28104698415533	4.92197546919103	5.4493755962995	6.50087008810151	6.4135350573013	4.47743267329229	4.89337378431919	5.21883352750674	5.68153882422438	6.1074909268412	5.79991806366817	5.69504537976363	6.00665905483605	6.02925767562809	5.95419307793105	4.84470920121473	5.61286127744634	5.59193187113078	6.02958192457179	5.64468081587528	4.88838489303138	5.26440773268918	5.70708647204359	6.39762994058871	6.40686352818211	5.52560048027922	6.18536019856846
42	4.6249258714125	4.61659284981859	4.51821803082137	4.96503672665134	5.06415146584037	4.90013451808121	4.36612630500825	5.54094836255344	5.84727216838278	4.87827093595239	5.20438408283222	5.56425252259474	5.37298357280318	5.44786448459196	5.71963812185539	5.49582113081267	5.39180988833665	5.44313632259172	5.09347623025384	5.47190786085718	4.62812347653528	4.59865556023832	5.03784626154571	4.88028663715294	5.39135738496294	6.39927929218383	6.20575555650873	4.47423294060416	4.60644818612427	5.04197208686627	5.65831050203558	6.26189901190218	5.96161400733386	5.45024491126386	6.07242275164271	6.11142191938653	5.86236838355756	4.46538184905608	5.31125013580164	5.25133582047471	6.05325222867928	5.5901744903904	4.8753716391691	5.28747043737908	5.6823092783664	6.02721416550118	6.5614744266792	5.2641976292045	6.10287894347135
43	4.44696570015499	4.46583973424902	4.4337539762601	4.68496096994827	4.97521901220761	4.98879656645242	4.41649989678845	5.73746119411727	5.84146119301157	5.03433984119554	5.40401605152501	5.70026500636846	5.35847677089868	5.17537331135569	5.61183335722336	5.36739038949334	5.27002730904321	5.23916046464902	5.00928188492608	5.40935786489803	4.43597515225412	4.60841228485119	4.94197061945599	4.68647045639061	5.47653569346238	6.32682042813751	6.23985842700287	4.44095708413577	4.77468413828898	4.94053019194161	5.59565520753909	5.64777989378575	5.8032538168879	5.43992020836462	5.80331689267209	5.9591900873675	5.7915203222458	4.67082654280072	5.23469159169539	5.17476043755976	6.11794431117309	5.53111752663374	4.96777880746301	5.39221312506782	5.54618119184514	6.18580648797676	6.37409659142621	5.33760250411498	6.13508992786034
44	4.66243871136289	4.76478641752114	4.68359697628331	5.02927124229325	5.26877578865312	5.29915124790891	4.60930909711888	5.71583818297263	6.04408320092648	5.29531273528781	5.46118635111999	5.7605290774259	5.57279939011576	5.56340874504484	6.02286594230778	5.66401214777178	5.55805533463062	5.60535170593105	5.17896048215822	5.72121308672857	4.69028333588237	4.63022904049043	5.27943149853844	5.02441440761463	5.65583369571149	6.41676465952324	6.13697078929696	4.60660171087163	4.93576998725542	5.40008122977293	5.92597608082248	5.9086565958838	6.03334140877213	5.32657478814897	5.94334696209133	6.14713754245803	5.96799133815835	4.59524801502236	5.54253248240116	5.39935848306975	5.98692233375676	5.43716673566762	4.92927524561706	5.14645915968133	5.45301748942507	6.41837822185475	6.56617728675441	5.56698967548836	6.16468480370405
45	4.47383126139451	4.45969293737779	4.42040239384855	4.73178612945351	4.92146681798839	4.85987953775932	4.3130461582873	5.42985159879373	5.68518245711441	4.76596956207513	5.20911169619355	5.40857407425757	5.50188584950447	5.36958716168548	5.83257464402849	5.36334793607016	5.49698687163867	5.3885907287016	5.03259351445117	5.79222978277302	4.67823901619581	4.56478750178437	5.30025800306239	4.79396711618995	5.31021641706308	6.32773851001606	6.15952712286676	4.33229208927159	4.67438627160258	5.04109929102851	5.52953494236427	5.91485925299054	5.62866882343754	5.81679033508919	6.05600487257065	6.18816344550726	5.85166307413653	4.90152179058841	5.34434049935803	5.44802494988521	6.06545468240308	5.45807051004304	5.05024125498128	5.34965442767245	5.4960476095349	6.37526403696535	6.37958485577332	5.61466981092041	6.26326543225464
46	4.62004230205723	4.89117117367443	4.6894117989458	4.90783096731352	5.32642681331829	5.20565222257074	4.64401079798758	5.75875746440592	5.96443861675845	5.06009551635326	5.43416911505211	5.82933009210423	5.53242637458551	5.50345325208996	5.88925921521102	5.49009061329056	5.50795743494447	5.55335002527019	5.14943000872744	5.66023810660699	4.64550713281577	4.65800261994903	5.3258625540478	4.96751780493295	5.60775932684071	6.33372686687491	6.18184273358793	4.36662111077027	4.86012943343179	4.97164654066635	5.65446610667435	5.76250940409899	5.93123610127838	5.59568849108299	5.7434206512509	5.98557336309266	5.90078126982589	4.70080641974689	5.32684057824794	5.43472789203193	6.16279611523911	5.38646775158978	4.90138562838817	5.07511298834865	5.55547317489179	6.11205408180334	6.45448766782429	5.63962420175158	6.21225775389901
47	4.57813941194344	4.6032566957928	4.52768369623876	4.91288777580768	4.99122458909538	5.08483003041555	4.47365943059554	5.43847281305853	5.85141634325429	4.89094527517367	5.20679748983496	5.59610397359603	5.47882807521469	5.55893748999101	5.88578012801898	5.54369842960673	5.58423843209741	5.59241576888721	5.20720630208164	5.8234536296751	4.85752131845938	4.80239623510372	5.23058987129195	5.01216542505216	5.56719520739164	6.32103464692521	6.19285513859718	4.58149432058305	4.87479041396369	5.19792961365462	5.69733876928935	5.90520494766192	5.71379973873299	5.35606884518762	5.74291630668667	6.01617144532197	5.66119718639195	4.62996745817862	5.16346545765084	5.2793218793224	6.15467999950346	5.39477989917075	5.1035441310946	5.22144682869055	5.36889286583796	6.2178686142527	6.31349499637409	5.25067240698193	5.95830300626751
48	4.48365326879718	4.53760147852471	4.44944177550449	4.85805886425477	5.02638089119556	4.96063919387295	4.31235105868398	5.59270893690113	5.89569961917667	4.91067332520509	5.38407024343738	5.63030639389349	5.37121975166734	5.40376928925866	5.87535512299398	5.42153733463392	5.43527780057639	5.40660136387348	5.19196515537732	5.70647240863194	4.59032193552084	4.61019657306774	5.18247988226739	4.77611444970464	5.49887808315418	6.24034625964195	6.04087207117383	4.23663176337472	4.55769155535054	4.82848456763202	5.29610263964492	5.8368795939412	5.71166894987762	5.53222163198063	5.95311103810552	5.91351113647324	5.64049059827102	4.46088769945127	5.2787411536356	5.32067748540142	6.07856141482152	5.59483475274	4.8729797337671	5.10782213022836	5.51785888898227	6.19614924271717	6.4350017179831	5.23818721946225	6.06344788721761
49	4.42840927852914	4.73414794572211	4.59887357806169	4.81236738104425	5.21175486909935	5.09995507394149	4.4487949308778	5.51975855553087	6.07042117355027	4.91726611689573	5.28092887481823	5.63053396992374	5.2836486885632	5.30259835446721	5.9377610330794	5.55157298604215	5.48686472259512	5.47621105310495	5.23770954970662	5.77486379196005	4.6323249938301	4.51698384621956	5.09071932941379	4.82279404545641	5.74647830013925	6.40239454428589	6.33547228557157	4.50747065421155	4.88536040372257	5.17971528530025	5.62929998181375	6.23279824024792	5.81866264804139	5.7451086274979	5.9503162457712	5.91306099854435	6.0742684857308	4.38820665162475	5.30975268520645	5.3001962674086	6.03417159329578	5.46703020363207	4.92914717794893	5.24295775247642	5.41625655023967	6.34586762556381	6.42889115150479	5.39364708780994	6.17217042128207
50	4.74470966402609	4.85862269999358	4.72206623309632	4.95096659771494	5.34945817816622	5.15585951207033	4.57946858062438	5.90879842438395	6.48587485156028	5.34974440275292	5.53533706893733	5.94420214196872	5.59461839026892	5.65529970055768	6.22491675320207	5.7370453223443	5.55961240305425	5.68473191273014	5.13948006241862	5.72038249138775	4.50893888494892	4.73022597230956	5.15208352972331	4.85179688956149	5.77502585669652	6.50212857557832	6.24447750571191	4.33528604129966	4.80493296288837	4.90864605489568	5.54969561978975	5.95183021342255	5.92363030863794	5.54666236683338	6.06988898841974	6.14104018753034	5.97973005554095	4.42391466763221	5.16234961763332	5.27779116788832	6.18389556072293	5.54850973919435	4.86669337981485	5.05757852220363	5.88517956933959	6.30281172227063	6.417504918888	5.52637333670676	6.25928239015151
51	4.3667125132246	4.39397927516981	4.26101217859286	4.78135555681158	4.67546041072276	4.71390368633301	4.11381617641302	5.19579050928354	5.58077031000335	4.67598174522412	4.96378221183953	5.28929573553011	5.31265457470218	5.38883473383143	5.76697852401167	5.42181800487203	5.49240499064604	5.5468910329166	4.97615535238011	5.47564176231464	4.41508004671039	4.42758222903668	4.95721399575142	4.64049378879359	5.45805619559291	6.21249609245385	5.963215927465	4.20209126339994	4.61919447358714	5.07302382289452	5.4815852275893	5.78538147183126	5.57597718870357	5.53612740751348	5.938087265764	6.01698642409809	5.90788225127655	4.44777097338438	5.22244624867613	5.31820111960741	6.11483569064089	5.53851527033302	5.10687700269986	5.43430085242109	5.40841079581167	6.0227459185338	6.22318342575165	5.43842852206772	6.03037451702779
52	4.58240162026584	4.53259291138832	4.46961652983474	4.80858428712237	4.98199492332517	4.88446252573705	4.26653088834855	5.64953422379313	5.94625004786199	5.07593000407929	5.41720670692649	5.66508000879987	5.41965843690625	5.52478414652745	5.91286739453364	5.43775245472921	5.31003089171746	5.51014351533873	5.20624958663475	5.81937560687775	4.676951816686	4.79073147847949	5.43927958950503	5.02363989165368	5.43739439894541	6.42266807370141	6.21124149213924	4.44515674674285	4.76610858579657	5.02036924478195	5.60066079297653	6.06080966061393	6.07138598415019	5.57340715989697	5.92250318934638	6.02213551834384	5.86615818510543	4.44403159002711	5.37384755962716	5.24052122307387	6.18762377553825	5.53894630346082	5.00627607945946	5.12962405629503	5.59940104062301	6.49997393756728	6.27622994286673	5.50947740729442	6.03269249285867
53	4.59734326013946	4.82877140604875	4.65083956777452	5.04176540736162	5.30852677215727	5.23578907161965	4.59069106566464	5.95797904134872	6.08079852637385	5.18579199840863	5.64167772226115	5.98478419292352	5.40915162849775	5.32413672563829	6.02548534114766	5.50424597177385	5.41689482362304	5.44434731924977	5.19352248442691	5.6990207935167	4.59339255546411	4.59704395607654	5.2097324831378	4.87260987221779	5.4984615402169	6.44939407153306	6.26664810739049	4.40113312542889	4.76268088985539	5.04648921313322	5.69701264779131	6.06784203958364	5.69677019013768	5.64488062967649	5.81854580850574	5.89450173443708	5.97176199043346	4.32824805770943	5.17445525512989	5.30731147010741	6.21925580773198	5.46939663892377	5.09254177787127	5.26029954391121	5.48583373283573	6.14911452110681	6.39952143373293	5.38345508680261	6.20079865715163
54	4.58235464728483	4.67720703816188	4.56998550051963	4.88044121041215	5.09448107907897	5.08477637935761	4.33270323372425	5.85554767579451	6.16980026597347	5.07587809588515	5.51824626637361	5.76465720362106	5.28909621916881	5.34844538132096	5.78695216635302	5.35257195730433	5.41590387552583	5.30463402011933	4.97259586050495	5.61500543469442	4.54484739664674	4.52261648940487	5.34025139042433	4.72748366161926	5.52790492986475	6.53408470226928	6.30841937921029	4.188186229537	4.62837904729833	4.9335902067343	5.56349273716035	6.07131964012722	5.86248136874502	5.63802763230187	5.99075980935397	6.12883410507489	5.7434942734449	4.70589770271889	5.41068122405869	5.33146717867906	6.06716934508405	5.32279169593351	4.88504567061933	5.2558622363545	5.31214329121936	6.17617021774469	6.1715921809299	5.49423821686318	5.95286786017601
55	4.52127164015551	4.36946704399602	4.31351615467546	4.61519536497118	4.75672167180176	4.64593945785349	4.1830128617507	5.49401757908768	5.8956888140261	4.86529358464805	5.24919256444279	5.51064685877243	5.3795718604149	5.27257623927616	5.92158402819449	5.4599532556442	5.28558141425425	5.43910202011901	5.04046809391627	5.55168357080811	4.55069196764576	4.60694111349613	4.96628224426987	4.72132749295763	5.57138866796757	6.27354452145866	6.16114276046156	4.1120193145862	4.55373264201672	4.9395350768649	5.41023929594295	6.15165456768698	6.04565177841547	5.45699924350022	5.73322589949836	5.88823449128452	5.8565774559088	4.87908113804579	5.64906356473285	5.69870566898295	6.19672958361356	5.61701487606925	4.91835292355951	5.33784100002375	5.50909505163361	5.96637751197623	6.30705304013575	5.37051173158074	6.18409367510573
56	4.45708759614948	4.80555837076539	4.6722457691832	5.16338259285689	5.17279666886523	5.03568683769901	4.45444893315206	5.84694972549356	6.07767833068105	5.14815984961099	5.52793631124885	5.8526977307199	5.44934633525828	5.37265948931556	5.77557650269849	5.50363373861773	5.47477028823751	5.51048443019822	5.15407598671075	5.66288727114206	4.63995345128491	4.67594327462245	5.44559807850935	4.91119317696812	5.23430404491531	6.23462938616163	5.93094465117529	4.53714104173126	4.64211481309553	5.06556130475154	5.63599679719605	5.79748294842344	5.88249205555628	5.73716255722437	5.88147037063782	5.97816560516515	5.82102173711303	4.53162232846791	5.33910950590581	5.33536633866853	6.05708030008244	5.49118495620983	4.94135632921829	5.17660829387179	5.57978401168187	6.18773470548274	6.19020612737405	5.376443479185	6.27097325594864
57	4.66397077571732	4.7944349479797	4.58479736823392	4.95355656276199	5.27137179543275	5.06982281232886	4.48973153354612	5.72524731182095	6.09640766516803	5.0045849224917	5.44860102052106	5.75428605957682	5.30355772411308	5.46237745313536	5.89138981362442	5.55676240957762	5.41924698634401	5.41395754959842	5.1124678794252	5.58434811008904	4.59085270174821	4.5769870997103	5.33201424298241	4.80787014879482	5.60698649538761	6.3525608260815	6.25918989243666	4.4202507214059	4.6507840899633	5.10138985850374	5.57232762516214	6.05120430429649	5.56749636849998	5.50731556760128	6.22791721982162	6.27886723439468	6.00557094089596	4.58347271547335	5.28129081763241	5.33711378108679	6.01552906730585	5.45125729316551	4.97501538197787	5.211435384804	5.54128001883533	6.27133681886396	6.20444526149242	5.44260995132045	6.36623704434689
58	4.34415652373762	4.56043142595384	4.47702480914903	4.82686703422128	5.08026337172107	4.86974005767696	4.22155316973903	5.71989689269863	5.92837901939645	4.89467276675355	5.32388546059782	5.6662424483676	5.39981443192541	5.45528677653165	5.98217746613052	5.51341292361334	5.49060881268732	5.37122754994917	4.96399611021355	5.59759569347463	4.55074343079445	4.37549678147632	5.2679306408552	4.75489352391804	5.56452673172396	6.40465663893848	6.29617009463417	4.55117833972197	4.83967297144727	5.15619039588129	5.77135054953275	6.18431291493326	5.88625627341299	5.57291838946918	5.89654349199606	6.03756750160012	5.97605873193196	4.75356831013591	5.23002658802736	5.42981283731088	6.12470992014127	5.48067138017467	5.072549660515	5.38400326838146	5.53374648340319	6.29657134423782	6.34360761972408	5.21550008306919	6.15195619342252
59	4.40366553470686	4.35005695888131	4.20676936208688	4.57973578033709	4.59426162375559	4.73398430578719	4.03125699335764	5.4997053055972	5.75893753964096	4.6460569603559	4.99891358253534	5.39442669985271	5.04925015551677	4.8346534412349	5.49630093286916	5.27632815219651	5.06793219213767	5.15182843988118	4.61227923993955	5.19748494457504	4.02935064322933	4.00019247427188	4.64206378308549	4.33111902991044	5.62917288560114	6.59793841206605	6.21664734150938	4.17275627548282	4.4440384280924	4.84833167401714	5.4963295679198	6.24781390469249	5.87600870077773	5.47616641566859	5.92158517155048	6.1090670060353	6.15602556155218	4.37875454106959	5.32528601189367	5.46282141489118	6.09165394065467	5.54893611855706	4.83186848259616	5.16082087614767	5.37053635957594	6.24382306974721	6.43271040388217	5.19762761872034	6.22824992790419
60	4.50651176998419	4.34891768210515	4.27083047390792	4.57538170925089	4.8478952741372	4.70928532889198	4.10194155824254	5.40930160164143	5.60504318538069	4.71229138767299	5.05261622044831	5.28402362068784	5.14405526802231	5.09245842222299	5.59930723800096	5.19690226851507	5.03440594243889	5.30681066718152	4.87601594999265	5.37649281765174	4.36624517249285	4.3587477518892	4.90441668045651	4.53172909186898	5.31822767268204	6.28069135293007	6.11263707653539	4.13913964597644	4.51048006983058	4.77273466004495	5.44054856932448	5.96188604041474	5.73949177741832	5.51438572093034	5.87944668892191	5.88781464626045	5.71566608374713	4.54226813189261	4.99408268684555	5.15592560717113	6.1402910013521	5.58089496143828	5.10387472257157	5.2984403671737	5.37091418449291	6.07739424872332	6.3246237632798	5.40624199643227	6.03052338714047
61	4.4981076085768	4.65246370491802	4.63376260448561	4.86088315109299	5.19089227673545	5.05000926879878	4.37347084721086	5.94388538286438	6.09524354245654	5.29493954364555	5.54507506767765	5.85766035026286	5.32958827624606	5.29662177726392	5.7519454388288	5.38450984639725	5.36719956005625	5.32307840594655	5.0728041845226	5.60417700375368	4.53283028305819	4.57418430975937	5.12857686936776	4.84105731840188	5.65081705757157	6.34648958148184	6.15880706035401	4.56806934579617	4.80162726610211	5.18864680728429	5.71575516218493	5.92858773749178	5.86071182435727	5.47975450382836	5.81101854447585	6.01054795773871	6.00464276382131	4.65009345295742	5.53044337098977	5.53605378459986	6.20964526342095	5.58802206017683	4.98812577410763	5.32337663629739	5.68943092774255	6.53267125550545	6.37580418240042	5.30886672368158	6.25185016457808
62	4.57607575648136	4.65304003649941	4.5956901478408	4.93911628298839	5.24514600565433	5.03515807519787	4.5410073715264	5.80551484816768	6.11690407709052	5.17279558697428	5.56210316156981	5.76560232935924	6.02397476538723	5.95799960200492	6.45987734561618	5.96263116224073	5.91143064867585	5.96251009573625	5.44144906119414	6.20951401396648	5.07925952771044	5.0391497292951	5.66311872573422	5.35808382702595	5.84710232301171	6.40018652145917	6.14459612700234	4.610974800071	5.03050445446163	5.35291941295833	5.7518856462434	6.1360266935847	6.14174680912037	5.61873913197141	6.12192054569234	6.100228953711	6.16366153346328	4.60283287980104	5.38657084072487	5.34869453586741	6.19486180597517	5.434240229709	4.95917139109098	5.22358038476815	5.72575419249024	6.21848915843142	6.1055272033287	5.44688377736178	6.06442435873499
63	4.53439047624119	4.79300546741101	4.72469518746879	5.08557133847773	5.14217610258411	5.36800507300773	4.61480221204569	5.91283765235226	6.29207535451314	5.25531666086118	5.59289620777836	5.87916802015026	5.50912882939406	5.27507259427487	5.78781585686443	5.56318103196401	5.4182504437842	5.5509954672062	5.11139695471166	5.66569967186664	4.42503082559746	4.50004825296133	5.14970346191707	4.79339634360878	5.75955046222639	6.33225391343151	6.26800115951857	4.69022401649473	5.20503828882819	5.59089733400766	6.06889576139646	6.27176793019399	6.06018765576923	5.58035296094584	6.09788983667082	6.18576944130216	5.595330761168	4.6208373307083	5.48311742619715	5.322981649488	5.96646587214794	5.37577439151153	4.83350791061883	5.13189773077948	5.5981950367132	6.4248572986763	6.22614799903821	5.35384797323719	6.32929435955274
64	4.7019379110292	4.64393876481592	4.59284553273275	5.03212502148832	4.90368850701799	4.91344655068775	4.19225301647447	5.71259806403535	5.93005883601599	4.95250246245534	5.37852747579627	5.69219464896616	5.5532417719302	5.53425668628262	5.8993130956917	5.67338973407384	5.50227688194462	5.44840663196878	5.39512189314355	5.74544370525655	4.80642928643798	4.65018385774543	5.26606506726573	4.9498979120635	5.44394945340893	6.33511306166866	6.11949088710163	4.50023000614412	4.8842468246752	5.36297056274797	5.77532284685881	6.18592949347957	5.76722070649865	5.73392552353366	5.81721292423164	5.97165079576102	5.78476411901729	4.62736933119103	5.31543548154827	5.3839537157245	6.03916217154533	5.51295185840176	4.9211433720608	5.13759611593671	5.61444454168208	6.11426659624434	6.37409502625638	5.51060822828843	6.0041891481624
65	4.84114089651815	4.79410346537843	4.73555345195418	5.03818919076945	5.20107242476546	5.20912531290649	4.60767373579742	5.89941380348596	6.07073649276228	5.29911612674506	5.66013465976003	5.92861947998334	5.53823999727604	5.64797215890376	5.93680915153173	5.67032433259035	5.61788457906951	5.62475367529033	5.31193176026534	5.78221845853118	4.75069422742023	4.78391167471656	5.29096781826794	4.97831078307259	5.66928052347638	6.45392758017637	6.25260649906911	4.70721562227294	5.04074834006897	5.33188924458616	5.75942564985876	5.99362584229263	6.12419745651734	5.77312317240943	6.02793161823606	5.92128932620629	6.01897313875839	4.80411840691057	5.29410860501454	5.52356381903133	6.09645910913512	5.36345657878655	5.0530026036487	5.29422245512966	5.54528583730727	6.59020263226139	6.33869005628784	5.73111594662957	6.30338364033229
66	4.72909296956394	4.82707011059824	4.7022227614206	4.88892702148079	5.05898364954547	4.9072759340696	4.50654430578878	5.896631452583	6.07354369008459	5.03959290461288	5.43876033279473	5.84595039477434	5.47999735788766	5.51420499338484	5.9221333104162	5.51903097470941	5.44739663256833	5.48127343332649	5.19490527949237	5.74643572396935	4.8167831820668	4.5699839588323	5.20919221797415	4.95030709400198	5.74517742981303	6.42546429554877	6.38224121375259	4.82164535322973	5.05274634714843	5.38369461899248	5.88679796578609	6.0664831243538	6.01237054015248	5.60776552174972	5.95095505537051	6.0098416326997	5.98836690867185	4.8491816184248	5.46403234565574	5.38967356739651	6.09377355181572	5.43841130265677	4.87640097915936	5.06040259470213	5.67332686013353	6.47063396505263	6.50101169405946	5.56827448325436	6.29691588202734
67	4.53183889753899	4.54062467418629	4.47428183484308	4.77869805335979	5.02347658000098	4.93924877929783	4.39606493996306	5.74732090912499	5.99242288766013	4.94429279151933	5.23279382827796	5.54267930314618	5.49964618861794	5.50251676486786	6.01290099286254	5.68822101500456	5.89721504661593	5.82882946545018	5.34141970848263	5.89136803464802	4.75554581982155	4.89812517073311	5.40232452613823	5.06033297471582	5.71687310640371	6.46719368151243	6.29455806808419	4.4724811454586	4.7873413654667	5.29256393464344	5.73752439513696	5.80292771373581	5.99988425336402	5.61987231944458	5.9856240368724	6.09827921492171	5.7288416035191	4.54680858621683	5.37443485335586	5.43094860653899	6.16163419567672	5.52485761640386	4.84042648480668	5.22386672419326	5.60584528141444	6.17337968114801	6.46900284527291	5.3923587150652	6.09470641055519
68	4.42229504507347	4.612324014565	4.544129334114	4.86385468537378	4.94390947040077	5.04922010596187	4.47920707303115	5.60265305068693	5.89661449945627	4.86606867445454	5.39023893403531	5.51787708346492	5.41245750133693	5.31761849591031	5.83028159437473	5.44004425564796	5.38053160890078	5.37597634731434	4.94877492129048	5.65444587467534	4.58261494893277	4.54432859666228	5.16596269188098	4.76144231437582	5.73004197618453	6.52139137421031	6.2588865321737	4.70859990212737	4.90854241180872	5.24126248416652	5.73937617155144	6.09662392540067	6.06151881770854	5.60612552137574	6.06669989673504	6.11712978550314	5.77661681685179	4.55365238739525	5.407764271717	5.25422930581726	6.09262817355239	5.62263420759433	4.96431207903552	5.15578825322286	5.54927571924001	6.06754367502516	6.42344393130448	5.43945697160288	6.09113417533942
69	4.69645353263318	4.76970342697814	4.71290705048317	4.97968253754272	5.14536559120166	5.17117433680837	4.55617457787236	5.83668464338112	5.98528596174922	4.94798253124299	5.35425863412744	5.7423717420052	5.78413231942456	5.69778128689265	6.18564186218525	5.91695113830469	5.8710761743304	5.67158949614765	5.42435363719298	5.78650816762947	4.80948451917877	4.88312967539112	5.59215197580067	5.09913762445161	5.73701778381563	6.5668356410965	6.4759574638401	4.49992667569076	4.85825796961021	5.20903640849629	5.6177279820909	5.9607129958156	6.09358069981714	5.66060946039524	5.9975236638851	6.19912340435484	5.84484367805342	4.79221836590272	5.54050845329124	5.45654693983009	6.05933058287012	5.51940906959557	4.95114089049765	5.0798051393266	5.573171318609	6.62714911630496	6.24414542770301	5.43377201895372	6.21483311790131
70	4.29164812375743	4.63757301968752	4.38740848807917	4.85575310104781	4.81802603526738	4.96244098798709	4.38065426100448	5.43122783467039	5.71385051004715	4.80264120552259	5.17287180374224	5.3382483874997	5.47457108855756	5.46068152860408	5.87124127204734	5.47886467498545	5.45311870191646	5.58679158555833	5.21965683998455	5.74551933396428	4.70196259951167	4.65916159462378	5.34445988235991	4.90878839646228	5.68697800249672	6.43928683901679	6.34259717628119	4.49628140625198	4.91765237603308	5.1804902078203	5.92266486119425	6.0865737716099	5.87618369279964	5.45232091106656	5.87303731327532	5.91751345529245	5.83097254570099	4.57504153180757	5.18405657417047	5.13569882430623	6.04670286418132	5.54039106446493	4.78700311277841	5.13066039599806	5.7202858656049	6.32821229138816	6.3772899058884	5.69726757058448	6.35507609056729
71	4.49334362900085	4.66373506790204	4.45059516537354	4.87291936546438	4.8298339217971	5.05295359585114	4.36737767518311	5.77826052166558	6.03964245863459	5.07204341622127	5.47483343030298	5.88262309299956	5.35134569559869	5.32911200642183	5.93491523072993	5.4841438589306	5.42313590841788	5.30852085715731	5.22947101119156	5.68266440334363	4.70489865943437	4.74007251250707	5.23117484346247	4.79759193729806	5.31546243120609	6.42015487379922	6.12605874551961	4.38441294322511	4.64949700515206	5.13428906831419	5.59991619571073	6.08782630646128	5.85467563637653	5.60834465994505	6.11887977206456	6.26926828705826	6.03834209879965	4.65556391858769	5.20237102189883	5.25084446040914	6.19132794668169	5.44054370767065	4.93839785295546	5.43201509442088	5.51021827055242	6.07437211679702	6.42563643400886	5.61748132399468	6.18936699757207
72	4.49065215861384	4.46970026245571	4.44525301677987	4.66832549231961	4.97066033080795	4.87911971013205	4.10102397964632	5.60648810044793	5.82657128015145	4.8852090791437	5.2420375421715	5.56572700562831	5.10512115347478	5.30524449550552	5.7090395019823	5.37041082196477	5.41392948399053	5.30916315655271	4.89857669670947	5.45711193181151	4.43610809586354	4.46030932644811	5.05047819117163	4.50138149020361	5.85464069664	6.39491782276376	6.12464975745198	4.29613720785442	4.58262285647383	4.82262485161459	5.404535206147	5.8511622142636	5.98279958973593	5.61500257333343	5.95572181308784	5.97073643523255	6.19963799135141	4.30834069153336	5.25215874783486	5.2698012344307	6.26986443370131	5.53305366909614	4.92626777260309	5.31677003099019	5.67217720686836	6.34371882075411	6.48150455939485	5.54459341417171	6.37313901650192
73	4.63283840660734	4.55265002720299	4.41316608582981	4.65417328087361	4.90801750901724	4.90170370260845	4.2574485612878	5.76298837382652	5.77965143180163	5.15354141779212	5.33187916891986	5.65056948677335	5.43408547800742	5.44870332999699	5.89366490109764	5.56271531117219	5.65888215504477	5.50727317659854	5.27819133270307	5.67983838919689	4.7643751636038	4.88042273105579	5.43182498410626	4.89837458854654	5.41084355223422	6.35710487323662	6.09838272992079	4.32817610443171	4.61063649490522	5.03082008409474	5.48413199891321	6.12898778212447	5.78458006658444	5.43010769093027	6.05223823858589	6.04169996136713	6.07195698420405	4.60521754140957	5.48530626229174	5.36553537654296	6.12228207356664	5.52148865003495	4.82877632733391	5.20607556244207	5.5923131186574	6.07912068972615	6.33180065163894	5.47923302908459	6.17271088469095
74	4.29171439236267	4.29879262069923	4.21673837901365	4.62902512052642	4.83700711922799	4.89653575512424	4.15503971805672	5.41159378309239	5.73517138177295	4.62768859292877	5.15581445044453	5.51175048509655	5.37251524969561	5.33787828380768	5.88713310672716	5.51621149027339	5.52328546577677	5.48453106318609	5.14517767432663	5.77608650266248	4.62258025397	4.68354518902812	5.22925787935265	4.88557507295603	5.48204815540612	6.07135223808879	5.95143035767491	4.12299136127425	4.45129195999614	4.80125494724316	5.26011542020561	6.06938136201679	5.81983341105394	5.62912154785616	5.91150830431589	5.97354822714998	5.98187537251429	4.37292951634387	5.1081282613304	5.15301702275658	6.19718428814652	5.51873254464858	4.93649746915351	5.31166920842547	5.61676409953843	6.04565048238219	6.50247363838948	5.31337781791974	6.14096427061113
75	4.75235954501955	4.59239025462954	4.49735077019971	4.84507278363126	4.87481965380325	4.89669765299669	4.32540536314459	5.64788700563119	5.80172483400277	4.89453933464071	5.37349847737828	5.73589032704026	5.80500618335188	5.80512873436244	6.26519622375171	5.73472651294712	5.77431381264576	5.6496265291642	5.34941213202801	5.89343581282013	4.83562161807814	4.70581339018578	5.3059925520123	4.99984950624101	5.75050704122014	6.4068646120926	6.35762080716902	4.53792198739507	4.9149458900772	5.23627833347563	5.77578322167423	6.08995975819622	5.86971595899804	5.71818920351341	6.08236939943315	6.03168873056591	5.9276602534324	4.81111551274058	5.54606590934966	5.51400879727443	6.04662644729622	5.48913579802	4.92776510268523	5.1407613290566	5.56037972577926	6.21920237947457	6.31951497928986	5.39860916403204	6.20571033428298
76	4.40645597774152	4.46753145194908	4.3246219548983	4.71883924596027	4.73943954325746	4.71220507898523	4.12742192543828	5.64429296669319	5.92121062920842	4.99825089919921	5.37888095895176	5.67860597972989	5.51247182288527	5.55806594826032	6.11514501506108	5.76197399352312	5.71329325293949	5.55666525754211	5.30884342072373	5.69278088532076	4.66315107980911	4.64179148053349	5.25837395531097	4.97447674755154	5.54970158108912	6.39248269115287	6.25303609496474	4.39725393036666	4.72846427571611	5.0162613197653	5.72168203290731	6.10026036633866	5.91004363434434	5.56198096549383	5.76245101351278	5.78549046872887	5.78664750511935	4.72241173192118	5.5246235604661	5.48149637213038	6.13275747576452	5.51135842287718	4.91250571804341	5.2724530292335	5.47886700620121	6.38602162820637	6.41413509467058	5.40190827907536	6.36943984793666
77	4.57576680934231	4.5285396059612	4.46500956060161	4.79170396617416	5.05719206557066	4.91777407353739	4.35723018125952	5.81167577405313	6.10436751596864	4.92839887543773	5.32825276948284	5.6168122051707	5.5995496410605	5.72640883868469	6.15934687625135	5.6835773764378	5.55084123168677	5.84461418706727	5.62178068372144	5.79768862074232	4.94627703620196	5.00812134729555	5.52520837870191	4.92339820295486	5.48298414280974	6.48665511832413	6.17564575269562	4.54431825588967	4.79082678222753	5.16793685938951	5.68994007249709	5.9472607767915	5.7147360848166	5.53351834930855	5.62633875628236	5.92197005630597	5.97843896289171	4.77614188098218	5.07707399578581	5.17017963424745	6.05947640028118	5.39019734096553	4.90163759789944	5.10230437686922	5.62013193430913	6.28361200087539	6.35215486492418	5.34945668080247	6.18489690074147
78	4.52749394010988	4.32275843624244	4.33545142957115	4.70721928353898	4.73239415359458	4.61935750824412	4.15950018195899	5.46802344699725	5.6698935280378	4.82556686624692	5.228344669114	5.52390811608375	5.45747355242312	5.33649380570391	5.89143212703201	5.51392345480391	5.50244527794511	5.37034311864138	5.0301113002341	5.56401405323803	4.61350586768865	4.46284792596992	5.27860655750127	4.76809346387306	5.48773412812851	6.30114319921887	6.18288183788964	4.28199974711836	4.67956260753449	4.98640276726105	5.61654955138422	5.87051877548384	5.5116667959328	5.34085466813087	5.87936716198628	5.977775305843	5.80509361535862	4.63069625137904	5.19615622589912	5.2863593525616	6.01689773187601	5.55973951108183	4.84788208305025	5.18923035929329	5.61218273060895	5.96724465248374	6.36800297458021	5.24765583891124	5.99016969445397
79	4.67110914069748	4.81267415900737	4.79178431151056	4.93280812791029	5.1885104263651	5.28046934429725	4.72686821755056	5.79087129454916	5.96044273774307	5.11654569538392	5.41115653657359	5.83067763589322	5.36866347195628	5.27150919510733	5.64840227920337	5.29155024601913	5.34696414350495	5.38617135510195	5.1004279696346	5.63587281337447	4.56201802953961	4.53197872952107	5.18318286245878	4.90116544959574	5.61483030147109	6.62268618283395	6.44335927017232	4.4239337289953	4.7605382071948	5.0159400342009	5.62942813866719	6.11707515121757	5.88639932929671	5.81026346980126	5.82919273089461	5.97723811450891	5.98945293860544	4.4883951445565	5.33316587764891	5.32644513812691	5.95246837581451	5.29955388828741	4.94423888443871	5.20166715353617	5.79150796171195	6.34186345995334	6.33150857571422	5.57090729379538	6.34301892048883
80	4.5093355212316	4.56877284842732	4.40369804195766	4.82106456125987	4.93213563552555	4.85193276115577	4.27384684074514	5.56745513314076	5.90866466415592	4.94299586174195	5.43883200595656	5.6675878001267	5.5118095382838	5.62979187307441	6.04181963243919	5.56264220196183	5.56609213204106	5.55559789031116	5.24740564091631	5.92666834648627	4.91333235447844	4.93211760648187	5.49164768621242	4.99764720936628	5.68746565844545	6.37267261727294	6.26851630833253	4.35815136717021	4.88579213704369	5.20189231453878	5.74102709691526	6.05608051688066	5.99332190218182	5.62547768436486	5.88629168248843	5.92876925842975	6.09638524257935	4.60135199261627	5.28644916319355	5.44388626943788	6.09408917508808	5.44075462515176	5.01588187979798	5.24195742263183	5.49117604473691	6.40801164796228	6.31768588980821	5.53367088771698	6.18245745006226
81	4.92289582221491	5.00847622026141	4.93323818817608	5.34004921145842	5.45094737461021	5.28854814657635	4.54959451748435	6.02559287889412	6.38477841269633	5.53806661061958	5.98638187013158	6.14617921258323	5.78287832019438	5.69309397049533	6.16688723536376	5.86063166249802	5.85919199420381	5.7200438616026	5.59119337556577	6.06575627362812	4.95965985681413	4.78159280685102	5.52194121032265	5.10386610642383	5.67631433699144	6.27032677253819	6.24010260956668	4.34871419480579	4.59457109528439	5.01357250954638	5.53506146070393	6.2016743859222	5.78104709554812	5.54895537231716	5.75999546480679	5.86770114228062	6.14774595094957	4.52395689366583	5.26912554817374	5.21020479231407	5.96377784187532	5.47489006517202	4.78738303543175	5.11483005155245	5.70244420176346	6.26002334377009	6.45401226357154	5.31404985244195	6.02282087991918
82	4.51290266949332	4.60811136865389	4.47633954382462	4.87265225143461	5.08227559959727	4.84343404086652	4.31204029586932	5.77968256403473	6.10395370337108	5.06592523831871	5.52703331790202	5.84990640460448	5.60805336576638	5.56749942926485	6.04040213410312	5.72701829263418	5.61628128813552	5.71474031217151	5.1836911041979	5.895131449782	4.76081700045111	4.62077387575104	5.49437152368547	5.07154297547959	5.57815675355152	6.52578431809762	6.27637451523132	4.56201164409225	4.87158094444795	5.2521217704491	5.81721500265476	6.05924642761254	5.77588836022299	5.49320489963423	5.9156362666956	6.07864577573079	6.16645800662025	4.33994501494379	5.01460572420361	5.20378937538539	6.11656612690298	5.49390486823556	4.94705033233541	5.22775623108038	5.67226752371427	6.30654346400047	6.43686531420081	5.57390416581283	6.33507806859677
83	4.46724116649475	4.54801683134773	4.6264783014043	4.69828819957654	5.09894835511816	5.10512477757287	4.53988392832652	5.46854373203187	5.80773432172799	4.81392621842665	5.20163832877089	5.39954221836537	5.55044094599041	5.53546406852947	5.7853327165246	5.58978017423661	5.64499126177772	5.58996934963468	5.20002295729989	5.5637848534759	4.65587328087968	4.64016208431879	5.19582105615483	4.84505676820856	5.66438206897246	6.31140546973636	6.00276306824764	4.47297797715561	4.83907775697007	5.06389942828481	5.7304045422956	5.84430399956221	5.79741796842224	5.54082252675115	5.81489521570016	5.9694694277502	6.02547089118073	4.56030997992842	5.3020685661755	5.44407107342885	6.24929519898259	5.53583660851103	5.07508629617673	5.30010500730685	5.37205788045323	5.73944257347516	6.3451472746418	5.49523087843535	6.22170422775376
84	4.40204893204144	4.48915871767389	4.38682862927059	4.87385498600404	5.07420795061625	4.8083384154491	4.19123290087895	5.66606380799406	5.81936539652156	4.83952340146435	5.29180613713077	5.561042251502	5.24985226455145	5.18349557095254	5.62625695827926	5.2881505349059	5.25436566514129	5.25807951330004	4.97653698437919	5.57482269717651	4.42439434459363	4.37887669839602	5.11653288618198	4.75494416904518	5.23782096831397	6.02334830703777	5.92653524354616	4.208365662465	4.37278695690098	4.72563864943155	5.37024872673787	5.76118974443452	5.98878305355683	5.08981895672539	5.92606225345316	5.98636396665955	5.87446714294281	4.44179935109393	5.11110954027414	5.38846991540433	6.19035968976586	5.40009776435829	4.91228915273416	5.15253389898489	5.35317835979459	5.95468215145805	6.25436473516931	5.19228131305935	6.00460897576972
85	4.50747347234979	4.57040403777885	4.61678717855941	4.80602305638972	4.99808237903555	5.01047078486607	4.4423182887259	5.56656857751638	5.73146524228965	4.81901669995009	5.18346397125534	5.47744913850268	5.35813944364039	5.44458014748326	5.83993306601386	5.45942728517738	5.38833254356045	5.41840091775784	5.08529209104145	5.57961863214963	4.60213530322196	4.58787123765335	5.05477055243975	4.86908689816043	5.35684328432224	6.11357947547688	5.91469628226297	4.46851065424896	4.71137288277491	5.05685979555644	5.55498862021951	5.73682902491279	5.72427314640553	5.26320899950892	5.97192804003559	6.08521240868612	6.00083855359472	4.31453440565475	5.12582234245439	5.08406348777545	6.03502154309316	5.48056773942541	4.93628991503896	5.16106427625711	5.43142194116371	5.8396527501255	6.35173376429146	5.27622803880848	6.08884929715801
86	4.44697177669856	4.46871081832718	4.37364013612189	4.7407241820389	4.93815572935109	4.76599504790047	4.32944084905167	5.30225832741199	5.50710430734602	4.75081435503213	5.21477241657863	5.41644009002847	5.30206071865211	5.34311070666546	5.69560209188057	5.3890954022818	5.37052372727497	5.34467982404282	4.87782061184389	5.50420933225895	4.49376343489254	4.40078174612096	4.99751797293054	4.61552357767798	5.54613821169448	6.10445649282133	6.00382136584947	4.41372226125847	4.63982182213751	5.0856113806682	5.61951184317788	6.25192415369312	5.93914998343102	5.59758519672889	5.98015221551409	6.1606549647638	6.00926535460419	4.36965440488572	5.15542028391339	5.30191920429187	6.12608496489574	5.3335929490243	4.86940864642081	5.09354444338906	5.58723253287551	5.90267254283731	6.35273889967173	5.437204646451	6.11303377296054
87	4.67433231885619	4.67917785344313	4.61076836949935	4.83960157224582	5.18998767171526	5.08929186984205	4.5840113746306	5.76339854330472	6.0696519842777	5.07388869146219	5.34271094225243	5.62861596934939	5.37782377126011	5.46562741366581	5.96345085481108	5.54946039611855	5.57387680074019	5.48078089798795	5.00960166069644	5.61108327773456	4.59320517781813	4.66980517922586	5.1955098041837	4.85156944502277	5.75961499511317	6.34406370177007	6.08183914900179	4.34979940434988	4.72704167803684	5.12982184378609	5.58408674233354	6.04104099875882	5.94510265250352	5.44780469569834	5.98809938971974	6.08036076726917	6.04341704570154	4.42782136463576	5.23958038011713	5.31809385474844	6.00892320095606	5.60559216468589	5.02192257915386	5.26806035853521	5.69452172881996	6.01347238996065	6.41631755858962	5.36949667971584	5.99820566047201
88	4.37818011558276	4.44156257780605	4.2885774320636	4.72008126417449	4.84424038737659	4.77930103405569	4.22081941427222	5.40257999200925	5.80649883405432	4.77770079709402	5.22938959101535	5.51026286945697	5.32007837035185	5.33145562154941	5.83966051995238	5.4691476454662	5.34404496248566	5.51586411409742	5.04464578087606	5.57500324295181	4.55000529810887	4.54058574040685	5.09852219002016	4.76833112703884	5.59768945695209	6.45115890240917	6.24210908795858	4.50506743960923	4.67474898714431	4.98509427464294	5.65029965837543	6.08041322168291	5.85558450599528	5.43592329648012	6.01213954733742	5.9908068222184	5.99106900371964	4.60586144223867	5.39881106882302	5.37423802403144	6.12337848797943	5.37720992145354	4.93589085227714	5.0961418796956	5.67681092431649	6.29446278795666	6.40725268208026	5.40632677381978	6.11037531720775
89	4.50527710947197	4.54412259696231	4.3745423288202	4.90077824082223	4.75177861007539	4.73743932770379	4.27595570403904	5.52491256748421	5.7094092049018	4.69668744281933	5.20619134663964	5.54361559930705	5.34479929444311	5.23957387295331	5.77150127996075	5.41168770595413	5.33160187962838	5.47688655521045	5.01928297619771	5.31485827455985	4.54066174082145	4.71271016454152	5.14620767918804	4.7682501973721	5.42299914096415	6.08331807429068	5.94177172159475	4.31981710840575	4.67609517518351	5.0902685375036	5.51532461370396	6.1494675674816	6.08232840875489	5.37830583555155	5.89113091914416	6.05632175991467	5.92036994377855	4.58579865271935	5.43290056105236	5.32662331429636	6.04118777203933	5.35702638162929	4.79961602755221	5.22776376113822	5.49188326746445	6.33579680051978	6.3404339380356	5.05448304246356	6.06274605472014
90	4.74721860088188	4.76639987438075	4.64292306643238	4.92706961924324	5.12955990434518	5.20761653179898	4.58999077726348	5.78802262267584	5.9331251201274	5.12605393414487	5.46555035338362	5.73036515976659	5.55129383127711	5.56228376193253	6.05975858303879	5.79243930255334	5.71867552671419	5.56979246794189	5.2503413274641	5.86360357669602	4.78216447072822	4.78593130030156	5.49072647674225	5.05966047352402	5.56489639271452	6.54740212712286	6.38530576889186	4.50356856283454	4.73474590457889	4.98842310249392	5.58079971790621	6.08072645034606	5.72480718311774	5.57895969750571	5.91505262827675	6.07464299914547	6.1408846138473	4.58129358805091	5.59637189256628	5.36234568825843	6.26430622229183	5.48333903942049	5.05179970620322	5.33808738759049	5.4485182257779	6.2346543121898	6.30752985698656	5.38320299598444	6.14605624873003
91	4.69831693726405	4.63377331512291	4.57932802550378	4.83005743657755	5.21148320396349	5.10156490286469	4.55132749388478	5.74273253301174	6.05294695374311	5.15307246839287	5.5003570801196	5.73765887074197	5.30917142198001	5.27811163388345	5.88900982227606	5.38562760046426	5.35215197318979	5.45634039092567	5.09590867042029	5.65960352740339	4.63195806153431	4.5759455351104	5.15884994961164	4.84852642557739	5.56980081841172	6.18637398193072	6.14434344903904	4.67853003877576	4.84108874396338	5.28411432889334	5.77130003097659	5.88268741455544	5.57508160428476	5.46837794433618	5.83562589301508	5.66076599495157	5.9274650312107	4.67069458174692	5.2933756038745	5.24679662386004	6.05686801988762	5.25340357356745	5.02805408502196	5.21204809009004	5.41123480463424	5.9318369181869	6.46337280319117	5.34467886582918	6.0680728507938
92	4.4535062390941	4.49651381495572	4.28775217980166	4.57032811684798	4.62934083462314	4.54516896714311	4.05621490082731	5.50839917406017	5.7663781288956	4.81090459158645	5.14235508638841	5.55997951760311	5.53678706528473	5.37155925404481	5.93136395654001	5.58618435932094	5.55693151462746	5.53786506223164	5.20893030440276	5.58070065806712	4.75869029170605	4.70984636861022	5.28428033038859	4.86232044191669	5.74794589042602	6.31891949399628	6.1745886572974	4.49002969845771	4.67490193716402	5.04767721395712	5.66710601681602	6.09108619383327	5.62317995174997	5.67666088389485	5.96261227842346	6.11043465211071	5.79491606316654	4.6965302010883	5.433100027615	5.40995530068999	6.17332852626491	5.353321263575	4.96745485470387	5.12568878510793	5.51897601533036	6.42823885661706	6.39781707676676	5.55563513464327	6.26731425860915
93	4.62165572397199	4.79623512651524	4.58402372034274	4.83258069875676	5.20937694049776	5.09174719085588	4.61911435035049	5.72123720669627	5.96248592249131	5.06539004775783	5.29549465276182	5.61858093048417	5.547716058502	5.46395924163048	6.03948310114805	5.6226886309272	5.66675891484844	5.44716663457039	5.05241541004498	5.73070159746506	4.54162778784715	4.63152853815526	4.98636186056771	4.69157076734651	5.48797133227663	6.52819101976943	6.3691216003742	4.61586442254217	4.94804851651996	5.27237710963132	5.62705100718164	6.13052137236662	6.26055153815558	5.50388630704555	6.0058591662636	6.09616474358581	5.68730407081689	4.74071763351387	5.2732768594196	5.42064297773595	6.10841912097398	5.47587323353229	4.79708198243213	5.19250397693811	5.81109745097585	6.27488796954721	6.4081002234697	5.49196889668449	6.10463041958018
94	4.64911264639843	4.72342751333816	4.60737504043813	4.95818372992071	5.3825603024128	5.20812169950785	4.74070291617845	5.97262739708814	6.15927850459079	5.27678422214589	5.5727724369207	5.99356282197214	5.41058938393308	5.53594437428202	5.92699389870231	5.60205438774845	5.5959941500024	5.56418340240681	5.37657318112666	5.83977416204874	4.90707441289479	4.97097234510431	5.53569193214787	5.08872567571509	5.44579253850783	6.25725339593454	6.10044914685652	4.35576909470635	4.84051612157053	4.98466935822914	5.64178077687873	5.88648358228369	6.03625094365288	5.79879475481535	5.95331325703118	6.10819463879083	6.10730896189524	4.49988649671054	5.15343052948554	5.12615775993469	6.05532505707309	5.38566507949402	5.03719147623134	5.10403005158249	5.48965533005904	5.95600157941751	6.47496077626314	5.22917463360232	6.07180911685845
95	4.50521927624751	4.48841020918564	4.38522455630574	4.69963561524988	4.87811776665971	4.72365605506297	4.19434140260627	5.59809072011182	5.89814822440697	4.89819922330982	5.20742311638241	5.66864525555455	5.44777651698937	5.43610930843373	5.72444089139904	5.29211083175063	5.12059862154988	5.30759919386898	5.12704679887473	5.68098758371598	4.50370196648465	4.4891036299467	5.04293660008845	4.64626946492947	5.33084440912436	6.2319052139693	5.99215882692029	4.35073041915485	4.63523687708021	4.88566049122244	5.41072908735567	5.99031144359712	5.65222801621428	5.46255145415257	6.04653165673799	6.19452331988173	5.66731947724874	4.3427347418853	5.23728037370694	5.13952421962938	6.12786351923521	5.31374305000295	4.96031809077012	5.13456573907177	5.4511947806437	6.09013360223934	6.35610626004225	5.14715018078466	5.90695139251246
96	4.5430007729281	4.70195657250466	4.63304118290984	5.01003643221095	5.13836997489109	5.10730925066634	4.50274327749406	5.75709946776377	5.96564269257589	5.19262309503771	5.49947834279148	5.80565872719067	5.35477790851169	5.34458854234006	5.9498629833863	5.56995627181541	5.31434878833146	5.34117236891927	5.12835921787282	5.42391615722982	4.63112353915225	4.59429753590089	5.33412811673029	4.76013797745058	5.65672290138873	6.4889143971495	6.23020007885343	4.68093887092139	4.91627323080914	5.39377555535693	5.94297142825449	5.74207831787364	5.96757701849969	5.46444062155479	6.0169848653572	6.08479018980295	6.11484831830246	4.86168875466669	5.44093496739368	5.46125587808451	6.1155939545882	5.52165725757283	4.86859951949589	5.22003063340942	5.55847529291146	6.40255463088623	6.33288250560193	5.54126785304467	6.1547707287218
97	4.52469446361114	4.57713883954645	4.47275210044169	4.90176442573109	4.94913096360442	4.87594500713211	4.28045270450602	5.88006600904968	6.10001343878165	4.95536254277023	5.45038214744284	5.81876281468317	5.38040951295987	5.33997703879294	5.97275970525626	5.55799684440583	5.34792014855226	5.44683788856617	5.13184181410075	5.67510590426721	4.69817762888778	4.6077192116602	5.23303905106101	4.92210454360906	5.3771011536243	6.44254701489277	6.27878840906693	4.22045486425704	4.62523566310963	5.02493358266129	5.67021103683313	5.93394934295362	5.9102918550572	5.43433168328924	5.8926373751551	5.88374300673889	5.89442380611119	4.76317636336774	5.56581131100315	5.52017298662041	6.08517267579159	5.43677690484053	4.90272680857418	5.13130276773181	5.80896963143589	6.24802292453289	6.27182926097355	5.21836835302545	6.09767518769116
98	4.63990364944901	4.48425563777693	4.41688268273368	4.77464907883019	4.77961015465925	4.76424647786853	4.1583773521552	5.43393401435518	5.68376667413289	4.76022992813406	5.15800854806138	5.50341744975454	5.34587197371424	5.43035983992495	6.04056813524435	5.64611298262304	5.41248917494273	5.48457740298721	5.26300090083466	5.81703273419213	4.68112615945741	4.67324152774331	5.23964578535668	4.93132677931333	5.51715727213077	6.36192609630159	6.2477109325181	4.40939575214626	4.54451355709466	5.12793043841405	5.52875027696366	6.04947922014075	5.79117990512839	5.60826653051622	6.02183901674198	6.27373522478789	5.97382953177924	4.61205682565062	5.14407766636518	5.42091072706092	6.08413663657436	5.64392772048029	4.88584788263049	5.21299464123026	5.50907975996195	6.32479918019549	6.31392169819411	5.28132782962297	6.05984426813777
99	4.40114530503704	4.70809455694566	4.6678785932849	4.82316697553745	4.91358805129485	5.08841997326856	4.43029862409599	5.91412027150468	6.01192419450421	5.24834034420149	5.5409141226366	5.78333079165853	5.28477437191762	5.42958397281375	5.77441754883517	5.28679211144415	5.30658139708322	5.40910456005519	4.93602361393037	5.48874961410811	4.50613192672878	4.5204514366541	5.18886933625233	4.68667718436667	5.37018476470474	6.22180247058448	5.96063826827202	4.49171305989163	4.80264281393059	5.26276166744024	5.71175824357145	6.2462988771449	5.79421180059319	5.34711018020956	6.0789338544429	6.12753407755116	5.62754325919059	4.63116556459015	5.23262520327946	5.30048227803282	6.02750504932958	5.4318814606467	4.89388894858986	5.1563754888685	5.49320145897058	6.26388132269096	6.30559544329764	5.63795693368716	6.13051257399791
100	4.51755167038523	4.59543036780584	4.48740928721118	4.90469974783167	5.08242031834462	5.06877300972988	4.50694760353716	5.87274337147569	6.18778286124128	5.07039165858017	5.6357711789729	6.02879415522241	5.5501701745286	5.42254998641035	5.88733311543101	5.46053554398251	5.52867564010248	5.33283311590407	4.81538891424694	5.61470506246351	4.40811848662962	4.37360801334284	5.06744377872629	4.47059815083398	5.55893039217881	6.31853538259969	6.08737564276132	4.47845374652319	4.80883257350243	5.05025321040334	5.72009369092171	6.04211998884254	5.77761774465626	5.42818738594564	5.93935885536168	6.06310291621184	5.71339352616414	4.67973500650665	5.32715935586471	5.52922893591329	6.19725593004534	5.49122181491934	5.06168285076508	5.3396349777183	5.26693648653756	6.23039668858555	6.36155637452701	5.54986885534172	6.13785584631974
101	4.50416382090949	4.53446051031844	4.3407464294531	4.95357964635622	4.9912565468129	4.903972380714	4.38524518291643	5.62075114045777	5.84777964435819	4.98362632441897	5.34099824207391	5.6187466350244	5.4809664703312	5.46345440317306	6.09586187981541	5.53653045260279	5.54304558962904	5.72903177754401	5.39154642593858	5.78488158650677	4.75446012021292	4.92545644304561	5.41154234823178	4.92362585369581	5.46036100575145	6.38274639363193	6.32238930407862	4.28869727219605	4.56260260049899	4.89333389384424	5.49129804360066	6.01397816010087	5.79578608746603	5.46970664330349	6.17208152956181	6.23226617160669	5.87415282505326	4.71255865969217	5.23261729223872	5.28508499979489	6.07612058511119	5.47512331225203	4.92929087392577	5.14291457070064	5.60923099387702	6.38271799166579	6.3161487241744	5.51692426661105	6.22080950312469
102	4.53850984103905	4.46371533965738	4.5126074543233	4.74410739266277	4.99273678297735	4.89420664857824	4.28671929201388	5.57228339539205	5.6409664957661	4.95546951853845	5.38400832832847	5.58379552998623	5.39336981371568	5.34378827751169	5.75113363472585	5.47476661579123	5.38159285636502	5.32080242051715	4.8332235995108	5.56647375199351	4.64490705498606	4.68605536934516	5.21311638686474	4.79114287422936	5.52554396592308	6.50650629438094	6.28841439605066	4.39673586315155	4.84194028276932	5.10237552159638	5.54935101389395	5.81528576703499	5.72548777369624	5.56319423253227	6.05664792022504	6.10743121490651	5.89312101368819	4.57683953963493	5.19352534951357	5.13685103738809	6.09104997915068	5.45067333856543	4.9807784685497	5.18594926004103	5.44553139917505	5.88689255569678	6.28568766131196	5.54666005302338	6.05065414720324
103	4.59439215802283	4.69359062299934	4.67811367631542	5.03920799840731	5.20701444154685	5.13902648036491	4.53995934193508	5.79930237476462	5.99856916446106	5.06781227677148	5.33483786188959	5.6586665773658	5.64617751855652	5.55891990734929	5.90500499682718	5.59940916518315	5.65296848787977	5.6909360017745	5.24498792819642	5.89002088291945	5.04854949482276	4.83876065295491	5.3984010493468	5.0213239357072	5.86462848452444	6.17571108524513	6.03053729124369	4.56854502341862	4.93227261891747	5.28689817901272	5.72682993284085	5.95074527559702	5.83658705591136	5.73600726549135	5.85105202397968	5.86876895595282	5.88497239823516	4.62080816706912	5.24504465344906	5.40549782314453	6.09719091494592	5.48262110739978	4.82537177937874	5.09285656409055	5.50396490435207	6.29496836955175	6.45613220793521	5.45603060747458	6.14650812499584
104	4.53113366323172	4.61874759733066	4.56082770419041	4.87255387647735	5.00377678409188	4.94787301580668	4.39227652881126	5.59318505861289	5.862025339698	4.98260202702815	5.28832794949532	5.51851352660751	5.39054159293556	5.3814284751423	5.84175998690763	5.45404626084152	5.41079615676778	5.43439841920059	5.08162650899572	5.5154675688853	4.61894600243147	4.65992844062758	5.23715933145506	4.78052933520708	5.42947297248022	6.34488460796723	6.0827307528756	4.57667431391461	4.86083183290026	5.24770282910517	5.68930437302568	5.9421021239909	5.6372094233502	5.48365271020277	6.04136544932941	6.03443051221134	5.79858138274637	4.52967380394076	5.34249672890225	5.33909284831399	6.21715754897304	5.55764863731954	5.11406872852017	5.26427764846879	5.63323763490984	5.9969615482869	6.21515472572583	5.43931959823072	6.14786125147016
105	4.71000020886041	4.58977585477609	4.53378397162111	4.71589677969116	4.87904332646198	4.81889361709552	4.33333242548273	5.77208392359912	6.05484851496788	5.12953960622691	5.49197379934521	5.72911252766397	5.52173166937234	5.30369093742494	5.83569763168203	5.51761168095245	5.22918984782351	5.45599987231889	5.22331842653365	5.41527058904733	4.7104419655061	4.61648833771428	5.11217868309861	4.8017460442552	5.58193419386153	6.40743824548932	6.18721415854688	4.50886946746339	4.53905289523542	5.07478369045957	5.46554148837642	5.92581073522781	5.83465742340848	5.35949297968032	5.90463706262305	5.88339136733052	5.91467661664002	5.05635359786225	5.32668645325725	5.53925488038966	5.92222255005723	5.40182254805077	4.89352497724348	5.17879539725621	5.39287174593769	6.07633735033629	6.33610207690367	5.51121795688009	6.19116183077957
106	4.62627440830739	4.59699879761893	4.58102635419331	4.87454843781535	4.78518978650966	4.9042934509736	4.30759516800821	5.75292420890316	5.76957142108493	5.05338423439257	5.36366513717619	5.75349280448544	5.5783965423563	5.5024133208241	5.94163527878086	5.55058461073711	5.5715119161997	5.57102999707973	5.30509813133345	5.76640770985867	4.80814777496431	4.89941213010311	5.27310692335181	5.01255560437462	5.63123131627851	6.1501026745543	6.04002506694521	4.95560239978604	5.15915893836336	5.31725695057709	5.85329646323913	5.92502571427644	5.80917536449278	5.73004299881851	6.01478821824555	6.10709328237686	5.79914375213485	4.79892461720323	5.43384917676138	5.54091928845401	5.95879780801474	5.38201586699115	4.886327714322	5.1026869948571	5.5525903722728	6.12049929555809	6.36604652661661	5.5121531297606	6.20305009447832
107	4.48056359925481	4.73829631277246	4.6807777580709	5.0744299723834	5.27803616925173	5.00530318438753	4.47323935259756	5.62550343577926	6.02757374657055	5.06173483922226	5.44926191253097	5.75213113495183	5.56717065003173	5.59018503044436	6.0604524623395	5.7120723494758	5.62332938894639	5.57826432898863	5.3427038184363	5.73830736657065	4.75059526169793	4.81311588972805	5.42038490918081	5.05747783445317	5.85577551510345	6.51337404820763	6.43569788110718	4.6359494103967	4.91133029687229	5.17136165601439	5.74860094403985	6.14827817025177	5.95938200661078	5.62098254224629	5.79411139088683	5.82798100011337	6.21724078379084	4.60242275181099	5.29756312754647	5.37461447771651	6.1321603592347	5.48345425896051	4.98779904716409	5.38708048211425	5.56971101596956	6.21869039595565	6.20292513679939	5.40386256304411	6.15794049993517
108	4.7432941703639	4.47881075478872	4.38519627774476	4.70495735543218	4.79079334399059	4.68694457963727	4.17289360639889	5.656140029698	5.72226695075156	4.93306341835121	5.2304498035135	5.55945272826912	5.66805771941322	5.6487460698441	6.15084884038194	5.76596004569427	5.73228256036373	5.65484104369563	5.31399574749758	5.81279040639843	4.7910284447215	4.86752696605877	5.51960307961992	4.94431952188676	5.5839916009283	6.62765463113832	6.49423882507933	4.48527075725432	4.74739046803885	5.07557901705856	5.4939263249185	6.10477041902746	5.90671546623406	5.58304552119284	5.94059343745761	5.86056469244014	6.11752653011688	4.68048982673094	5.39069786742344	5.26203365911694	6.02538390627879	5.4720049420326	5.05932073548147	5.28687383200248	5.50327376980922	6.22976037571964	6.30267589469749	5.32724392557295	6.28509625752702
109	4.6227154192132	4.72697611064966	4.75397544990992	5.02118605449479	5.213320843964	5.09761682401136	4.5994095590715	5.78766552933793	5.99786297888131	5.29427706841967	5.50534688914048	5.79209585180903	5.57627939241003	5.5190541315748	5.99296687195586	5.56769168186608	5.59252299786807	5.54063537776563	5.14622267046485	5.54193154240228	4.66469773925821	4.81746105277742	5.29148874866426	4.86703672025277	5.60043021656174	6.27189261751742	6.13377759634989	4.62538578395662	4.89773247068404	5.29797207207079	5.65316975229043	6.01299380040105	5.9261253678318	6.02823858772803	6.02300101968237	6.02980652072473	6.26035805846858	4.35946558220967	5.20911634007124	5.07325508513348	6.02573987761898	5.41951706017741	4.99874187716052	5.14562686797953	5.43115437271164	6.19424367524735	6.47050094828753	5.34653900889092	6.17731650253646
110	4.75767480078998	4.80339275651103	4.82586901384207	4.91705373692934	5.10228448264623	5.16741674610045	4.60463312936775	5.89386174787002	6.15425767565618	5.17925513433484	5.51460534442974	5.97774381253337	5.60928353733597	5.63738342881433	6.10642252439695	5.59924458943524	5.55032502319394	5.54290671825201	5.32445009909034	5.88028982570624	4.93316502253169	5.02862856455348	5.39054790301864	5.07546285794457	5.56193314219724	6.17909417754139	6.04671197242625	4.33244238714694	4.61178080910555	4.89436185375845	5.47571320916143	6.17557639112551	5.85461106058668	5.44884185934323	5.77344259282058	5.8650029732426	5.74163641531656	4.45046003507146	5.23281529148894	5.07843601747337	6.14486604790898	5.68922840885098	5.06431265195601	5.3538353214352	5.46423974990381	6.13555614869308	6.20236920264363	5.40257050312848	6.11871062154872
111	4.33146222236498	4.64023073238927	4.46275428698203	4.84353615930205	4.92065459461644	5.03465915277936	4.36753871783687	5.55959637489132	5.8864916567197	4.6794948057505	5.32967645077943	5.62500984178903	5.6007333290163	5.28527185531837	6.10866971415194	5.58937068064464	5.77025564530257	5.53180754414625	5.40549790295518	5.82992665385105	4.71321797833022	4.85519558031594	5.27604224270867	5.05088461366475	5.72171768812875	6.29596114042443	6.10418117070692	4.41550770706659	4.70190735008089	5.23797297973431	5.87791230019903	6.23151481627607	5.93988902306491	5.67552562825614	6.17714060302046	6.2715252741224	6.10931586502747	4.81295508416917	5.61414890634956	5.66422488841801	6.24933292881	5.63276478323713	4.79833024553534	5.27376953982754	5.63646394814078	6.28903600272861	6.33022483237922	5.4100538092451	6.25920367731443
112	4.57264298666928	4.67782680470107	4.54448977913474	4.90419201005275	5.24131735559037	5.01933365424213	4.62513440837001	5.84075551431834	5.7841130978929	5.06197878418753	5.3547368630211	5.62378570173326	5.45794626292719	5.45858400896333	5.9287572459254	5.68930714777311	5.563554932371	5.65380694861989	5.25790412289809	5.80481686123083	4.74606432687647	4.84306056393531	5.44519260637338	4.97143534038585	5.7465040492602	6.48983291208911	6.2742667138715	4.56316265542822	4.92345315156789	5.242496505039	5.9506740872328	6.15549435863686	6.14054194310479	5.74773209816394	6.24797353619777	6.26168169440598	5.96627823445542	4.76534177780622	5.51110264159374	5.47738550820173	6.03443232776274	5.50649438434273	4.83840482183414	5.12989661276563	5.54732695820941	6.34946150929127	6.56021297835994	5.25332005302108	6.22067263212644
113	4.59220575498278	4.68858687321585	4.56594038556844	4.87713952846525	4.91814872970959	5.14795887209537	4.47378704695637	5.68294620193801	6.05664879568719	4.9821249105829	5.52970666881434	5.72781651670514	5.31091342897149	5.30052259679285	5.71584479734254	5.36584386737916	5.50050689993332	5.28586043411797	5.03509435115832	5.43576097243872	4.33755895719453	4.27558572046478	5.04973663262797	4.59345554851064	5.50191267420182	6.3979095618917	6.13241660440282	4.41563066639757	4.71869243150867	5.10632546142334	5.61832705289283	5.9000091874239	5.80131045621416	5.6583810191225	5.88014445053993	5.84259913317777	5.84465578688022	4.50415830354771	5.17740786449391	5.27578319924196	6.08458698068096	5.47546577658003	4.80582509407055	5.14058100765969	5.50110566415675	6.12220180684131	6.37445380318609	5.33223676173294	6.12151588003696
114	4.58588781771802	4.66434025494562	4.57202866894553	4.91610195260531	5.1104030434015	5.14587873428917	4.55753595330468	5.84305212855918	6.10891456879256	5.04659217970226	5.50296562265094	5.7925245958252	5.40025876985393	5.5141675473844	5.83015483454982	5.50409130267063	5.50488853305003	5.52539658652006	5.09414615705872	5.56149844825971	4.60638803165289	4.79763746114429	5.2571166583022	4.74801114176445	5.61319941563371	6.12568931185132	6.04061013704248	4.49963304055185	4.67604902332954	4.9466827735842	5.44825396370912	6.01019985670875	5.86853736494241	5.31591105741577	6.00315046857755	6.09736025501179	5.98232648925281	4.66852418501314	5.43616120291126	5.49902673197741	6.13832484274607	5.55953694207138	4.98777064234271	5.2167289110975	5.56711187473467	5.96889240588067	6.2801287931153	5.29217034160437	6.22710041183487
115	4.58481369509453	4.28669913722668	4.34369760332715	4.72333510378342	4.80848656709909	4.94295806041686	4.17328460176632	5.30023935898858	5.52494205709035	4.57794625218623	4.9291882005753	5.38516521417128	5.47344534950716	5.48586400938898	5.99610408210529	5.71337951073078	5.54278387076707	5.51381450667543	5.16240197781211	5.82971866335685	4.76388426699638	4.91482216360353	5.14934954865119	4.92741413720752	5.30961367661688	6.37473196424159	6.24447972231403	4.37850697613358	4.69232545749911	4.96578333701578	5.81875180188065	5.7539999501611	5.74267379890462	5.38794226736566	5.80521417893447	5.78348116514149	6.04765698065205	4.54593508984626	5.36489226186465	5.23222233735014	6.2220144893014	5.57779916186967	5.05232097143449	5.34309596207218	5.46324492561107	6.36340830151686	6.09079761312541	5.56110758839875	6.09539263836882
116	4.45472861288188	4.65281161601561	4.54356970853347	4.8986105746233	4.88486656498299	4.96161667868965	4.22049918338696	5.6260869403821	5.91515666383668	4.96774903702246	5.47568507878687	5.74535834193466	5.50731589154555	5.57854831889841	5.96256295294642	5.6024102259842	5.6478708886722	5.503567854022	5.23063239496942	5.98380578172277	4.8467993742021	4.88111600747637	5.40539965423106	5.04030719837632	5.3990898643332	6.37546336371992	6.18448976824596	4.53275922479943	4.73268827283326	5.28759634390378	5.79295471424434	5.89858044109077	5.86291313246391	5.68158551323917	5.94945158658535	6.04944481256442	5.94192520973741	4.50661911001576	5.14548366361395	5.3239504283249	6.12427628236771	5.55230883580128	4.9232066361851	5.24290582665987	5.59460866865795	6.17088449812314	6.39541207786354	5.41497412082793	6.22699725222042
117	4.42978179750201	4.46288578384827	4.31900372489099	4.70974580649356	4.82781733974054	4.72349885839489	4.15512102125285	5.46772923087212	5.78361456333801	4.67981523497427	5.12151677896183	5.53766819319161	5.60630363370122	5.70355902686304	6.25386782273656	5.90053053994879	5.81412744475538	5.73720500237643	5.38058377095147	5.90686147581136	4.9270797895596	4.82601846458252	5.47457860687088	5.12998033752473	5.60728726788088	6.1457986743924	5.97130853331359	4.39634977295468	4.76927515955205	5.03696628054439	5.68012326531685	5.91051247040003	5.87267445462874	5.34122893317435	5.70639061614145	5.72023548900782	5.98569676341643	4.35574156153683	5.24846137711536	5.22930331433963	6.06846450421352	5.49275680398937	4.80155482437457	5.25011296932145	5.59619359934432	6.01254787060372	6.40838123068712	5.2863994184983	6.0888548833382
118	4.63645588797559	4.71195499289358	4.66191648572037	4.98339270759228	5.1156259958876	5.12154058543841	4.53916599096605	5.67363741684447	5.80280786425362	4.97684597734146	5.4411137066879	5.62566658452351	5.51195324461263	5.43208513105436	5.99738571714264	5.45024163653631	5.46356575231318	5.53091085408819	5.22434419426159	5.63033090272558	4.75158935593566	4.74691529317881	5.41810198377035	4.91542358471938	5.20525400889518	6.06082840796305	5.94201463826263	4.49307207897932	4.72023910800933	5.04091539492041	5.48650790499232	5.95827455414435	5.78851845214117	5.6809538256423	5.84110493829886	5.95390147703723	5.82936175746636	4.63455666430782	5.31617024548	5.38880948526232	6.03956753473154	5.44793085262469	4.86694708442128	5.17998135237696	5.63255672805204	6.08260044660271	6.2848051002223	5.54146388501872	6.11205686825667
119	4.52695022473487	4.88314634886623	4.74220678316411	5.33257664782927	5.1846260150624	5.15487698499688	4.51467977972134	5.81921624847198	6.17858336456811	5.16985813328649	5.58265528440225	5.84604064008727	5.29078989562332	5.5046827359417	5.87109232517537	5.52409631398404	5.49630664756995	5.53368335703283	5.28664574947062	5.69833961618576	4.69353478338024	4.72829540874041	5.26391530469567	4.93374981298999	5.40062155669275	6.37656454434733	6.22653617265202	4.65363273297692	4.8075888779788	5.08671771387062	5.70420500985284	5.9023291959847	5.84790001043501	5.52182851204273	5.81736805356867	5.73069645062948	5.97996399096139	4.65137057573542	5.36682424293244	5.42651768318873	6.15150442333372	5.37684203474343	5.02193962916954	5.2215267695978	5.48211717533337	6.13211989045632	6.32546599038304	5.47900005828944	6.16009630949323
120	4.56282283344765	4.55273542804742	4.48448694555355	4.85918834063834	4.94318068928196	4.79456409410317	4.26101830834612	5.56595521648848	5.91842844955805	4.86921599172805	5.25367661858378	5.5769969839717	5.61275975119334	5.55945918393102	6.04545119248411	5.64694684598373	5.64595153218706	5.58642725219251	5.30378174015808	5.941936241756	4.87171205268943	4.92415604652296	5.49829508133888	5.06534455716961	5.563177192785	6.21219748055431	6.01999168255753	4.48789055204353	4.84726956722042	5.19839441945886	5.67868440187642	5.98573633776379	5.9442821698023	5.58343607351144	5.92627250838491	6.02922570626581	6.00709990759569	4.67003466653528	5.50020001101166	5.58721699076833	6.02833864068545	5.48574229961025	5.00047178914969	5.10292376506407	5.63961391387177	6.33033311439715	6.151292548529	5.29637929282964	6.16224693902107
121	4.52603474488978	4.58526497598564	4.35960354597054	4.90710354918064	4.88100477257128	4.73773920212822	4.21422049419416	5.40060000544552	5.77069780340302	4.89991800827415	5.21702873489985	5.47716894169447	5.17364909568412	5.07259115639064	5.53899330260936	5.29606433356933	5.13570874549593	5.1898399126809	4.83011228914416	5.36528328668972	4.30908520501377	4.33722053175056	4.86913847341927	4.39298209203568	5.50253683388382	6.33790128013937	6.12003059974363	4.38089410781955	4.63229524015983	5.02499784802364	5.74583968626379	5.89085149615465	5.51653425142404	5.31236328287354	5.81824994764441	5.66741289694887	5.99725510911629	4.37194820225877	5.02392386760069	5.1785239474597	5.97975462633296	5.49368716189195	4.80713597333655	5.25346295400411	5.65691880383628	6.0775445875106	6.30356593578617	5.55865627971931	6.29854101489705
122	4.51761958997655	4.61648397828972	4.61526185756095	4.7047742184916	5.0537921459921	5.09401531254109	4.4325528873075	5.77371319749588	6.0121108880995	5.02303993439307	5.35894343875598	5.66085382518995	5.46667586021558	5.42186953707688	5.9330158985534	5.38254603648531	5.39161111733063	5.49389706834808	5.15880827150847	5.48326998942999	4.58911467351166	4.51879426986409	5.307449195505	4.74170441660541	5.51294503695888	6.24139235450751	5.90604146902799	4.51636176815199	4.97445581640878	5.32483919380394	5.92943824867436	6.06570078307899	5.89283798707845	5.63146829180589	6.05612979949265	6.07281059613689	6.06621348933247	4.65875274935974	5.35423947591635	5.41558328941608	6.18724922223913	5.55881837540992	5.02552331690474	5.36208238961076	5.63515073647577	6.1815861824492	6.40386837040368	5.35502211750042	6.21263653225537
123	4.66483472905193	4.62253115385124	4.51950640819742	4.73813651093385	5.03950732095901	4.91572108111201	4.35352519841617	5.35896960634988	5.85206968406204	5.03663234839071	5.35459074739378	5.60208252159195	5.20210110666993	5.20416252740467	5.52041126197372	5.12145271881359	5.13878324021543	5.16025896880815	4.72634671500294	5.36931029607814	4.33811323881484	4.3185552853126	4.83818852648253	4.6116461450881	5.53745935012104	6.45252947744813	6.31501248984721	4.55386413445807	4.7587838547978	5.2163885681826	5.66332866213538	6.17214766215717	6.02304683167439	5.68051918984167	5.93621687576094	5.89390893166128	6.02800902969313	4.75598238537564	5.34291687951102	5.31507273538353	6.03071939191322	5.51162047182404	4.97798503012322	5.17385808142332	5.51046134116613	6.2241739111868	6.35647966815126	5.23100305884415	6.02896255649671
124	4.6582315229525	4.73126057679715	4.54073968565026	4.81228273608247	5.16448795938818	5.28917073941782	4.60662282927661	5.7250292217393	6.06242830318233	5.10407328786835	5.56665915183339	5.94211548202052	5.48115116564266	5.41391392953829	6.08023466964991	5.77581816866387	5.7161034127836	5.45515300200876	5.23899284743172	5.84186363290841	4.71005692560761	4.53130539032374	5.1887055620588	4.84506653485618	5.44424477326897	6.13010526314585	5.93334246614394	4.48715582554033	4.77920139322746	5.1968158604123	5.69993024229338	6.01896415109336	5.64522671856776	5.65026049244427	5.86946347111564	5.97437585889632	5.8863305278159	4.50795949752169	5.24235355705081	5.23209486011072	6.15843641489233	5.43958420926386	5.09269296527955	5.38572076527817	5.36425053757651	6.23660823618285	6.51863048478617	5.32422180766588	6.15147660872524
125	4.31643882175774	4.59593267823195	4.50595541221818	4.77766375720273	4.63853780257094	4.9200653432843	4.21998176267596	5.74599322174701	5.95119660951272	4.88600627523578	5.31365626441502	5.80966204358642	5.74056121878437	5.61125423553365	5.94775132885394	5.64867270590344	5.64206112349795	5.60302984705476	5.25629421494171	5.62157055377428	4.77984337108061	4.80967347964438	5.35479858856228	4.92050961010422	5.53977574595122	6.49146159016932	6.26762272950914	4.56646934090822	4.69955566951752	5.10727329289962	5.67914708615521	5.93245543077693	6.1280628515469	5.69036648032132	5.77230148726963	5.958574685165	5.92547165246947	4.50877188420709	5.17029756210142	5.20997467856753	6.27497396459112	5.65644449355145	5.01254045537782	5.27249316640636	5.4793511430632	6.11827116615643	6.23948930869799	5.59575473701783	6.07592078072621
126	4.62718144278986	4.60651269983108	4.50538508870353	4.66582462135371	5.05016737346864	4.96977364329687	4.29710254951224	5.69830154641569	5.85957256368455	4.90924967200174	5.30769576776715	5.68176341312396	5.37141162153945	5.42231876427645	5.95333713256275	5.39501985808025	5.41115605531566	5.38332099899371	5.11972406307647	5.81161601936883	4.68612738051159	4.66151669868899	5.46879846344694	4.85634134237859	5.6879376689591	6.36738741797674	6.25239419158594	4.34487677551457	4.68015918338783	5.17475737520757	5.53804544284464	6.13242970031305	5.87848937133962	5.60181754779541	5.96047460317719	6.05348667459496	5.94363521988459	4.6825702421336	5.32266704463642	5.44962463888132	6.13123241651435	5.49205904381133	4.94558719581547	5.29107165693832	5.68527088465784	6.29530532509753	6.39893219698222	5.3116740793649	6.21732593669121
127	4.68917009210407	4.35458813841897	4.28617606757318	4.77230819749533	4.83276622012739	4.83228561994896	4.2825637714642	5.34303181747164	5.57626165328828	4.53370377117811	5.05210986849821	5.37674894589972	5.38182656167663	5.31566164605131	5.72122158576617	5.5344178915443	5.5055427204832	5.31182667833539	4.87274476080216	5.34460458301708	4.43511204359017	4.46321704856719	5.03367282158969	4.59432776691139	5.6285544147988	6.41919402894228	6.12666417316903	4.39860602002143	4.75327054722232	5.25236394914067	5.61710709419289	5.96659929522724	5.94611576410589	5.58425191272945	6.03454578835168	6.01974353332984	5.78218382906407	4.63887641801534	5.52199075662242	5.32366895603259	6.13918783832576	5.45147664292912	4.84982150643225	5.14764311314437	5.37166007438573	6.12683775382955	6.39400460420728	5.09271854385103	6.06557244578681
128	4.54798925173172	4.63919148526567	4.50363599998924	4.87503625531293	5.06192329528889	4.94411733474062	4.31654707422676	5.81384530715747	6.02170276386373	5.19430686703583	5.52042037140631	5.82194982484857	5.68099736505941	5.66105967430951	6.23395645247162	5.80452926944462	5.78965419766608	5.78196780954517	5.38270891760612	5.95785216722547	4.79739739308416	4.77902228922216	5.40014533006308	5.06124397589226	5.67450758834557	6.4508780644104	6.24560716115076	4.49373432803789	4.84284583117416	5.15382001602585	5.64602468030841	5.98732981871154	6.07920540572329	5.66959659669694	5.87069173701405	6.0206988837953	5.921964841422	4.69663546837362	5.2402520014514	5.48399114290784	6.15238666004301	5.55120116891889	4.91230154804667	5.29224336355261	5.54137472875199	6.42594955107841	6.33284933486008	5.40964368863295	6.28046468966341
129	4.79595669391263	4.72168336379413	4.65562597088863	5.04715418452871	5.23616616220001	5.08277684855072	4.53589335938297	5.72575361113069	6.01974793541765	5.02202656282039	5.34817124870949	5.70430779110544	5.77314206610188	5.6928473932636	6.19853742063921	5.83494120711037	5.66223297475137	5.6753647420212	5.26168579605028	5.73680541246714	4.88673284375035	4.84572078062363	5.43810605356513	5.07731223695928	5.79031899842268	6.65331117649748	6.4791667563946	4.6203685539723	4.94004114910393	5.22745977028654	5.7244969821859	6.1081478802996	5.89994620870989	5.69026566247352	5.93137445559798	5.98612302312618	5.85732055794563	4.72100518726956	5.57321364053145	5.33620205913321	6.11174053403927	5.41577368784995	5.03911501874657	5.31966150017244	5.65936660118722	6.5782773143032	6.37775261898125	5.43861515205697	6.3385345154783
130	4.49036481576973	4.42796384289449	4.38820068392558	4.65750226101354	4.66246670324466	4.63753369888171	4.15020290705664	5.51044722456978	5.6383203939658	4.71005368826288	5.16865166506339	5.45000558758092	5.05708965912246	5.17373618152281	5.61184615255786	5.12939798956091	5.24348455622032	5.20430632492973	4.82819057730329	5.32341574296308	4.47374774200312	4.44626760456583	4.97352084701609	4.55631481859199	5.43803878467811	6.34707192662034	6.10476163744893	4.49210649510391	4.85678453932827	5.20984630983241	5.57460023401625	5.89641971867408	5.73386751258922	5.43382809216457	5.93073708888564	5.93021204170048	6.01726861424537	4.61869971719508	5.5366163233853	5.3557983683959	6.07908079206039	5.48249434126704	4.96399185938359	5.24674693751847	5.50939113456311	5.90253697043354	6.409332511107	5.17169684729477	6.12369609439895
131	4.57494469175933	4.51718872112517	4.33706380631773	4.75058554672149	4.72887553613985	4.64479810001236	4.03940524680114	5.62604213241593	5.86443091372492	4.80185395427438	5.36867263072715	5.61858158350955	5.19319339397783	5.13512151854721	5.71212901664344	5.27283160087694	5.18739003233824	5.28669123305214	4.78758448670054	5.46101208327417	4.36111872123657	4.34332228441414	5.05470145828833	4.55174593179273	5.42771813151386	6.17028363998662	6.07122269685195	4.2703221539952	4.56989112736731	4.98380920355058	5.63138934687892	6.13283498214689	6.10902539785962	6.02057592001689	6.0181285031632	6.08478007049775	6.10176208543145	4.62737081658348	5.31953290695908	5.40283648800341	6.0270178472674	5.54223178983948	4.85460522477482	5.07347791435923	5.41579626126326	6.23000775093214	6.43875041054531	5.31244324346043	6.10090769430672
132	4.49180278465768	4.52328891378846	4.53738129528742	4.6201466234738	4.9844094624536	4.91093144005202	4.50218210516188	5.58451363684263	5.76743968411725	4.77340851654894	5.13078328532748	5.40397834035674	5.23384723520789	5.34660239468429	5.8163552311066	5.43833004510043	5.37021892966559	5.3171132176188	5.07894640373175	5.4763455196693	4.46476473957076	4.42118054732337	4.85410716959104	4.72282197256463	5.58974392057285	6.13031020566639	6.02450065142165	4.50913599242721	4.81004506210156	5.14119572934306	5.44049139680286	5.77740334270444	5.94629372258083	5.58472285463959	5.77767645285545	5.92169601689269	5.78918396031715	4.63082284332877	5.20074582236942	5.36140873072318	6.04738956536372	5.53016086116829	4.99617826904573	5.2666684029883	5.58360495613129	6.28229664800567	6.22094524045317	5.509881964302	6.33646304596398
133	4.49244967447099	4.53402019570962	4.52975360147999	4.74361340558185	4.93027397626806	4.96185075083119	4.3943934134486	5.71733658193777	5.89802648888605	4.83872214815793	5.25064798835118	5.63742121021769	5.33850071518426	5.49625480116271	5.86076058167814	5.46425671129039	5.41534884534495	5.37652749972451	5.18904337345353	5.59588452900534	4.66010189477486	4.67158052390842	5.34317633882862	4.81736401921669	5.57110531753809	6.50944063033564	6.16634787651005	4.60196668315852	4.76624499242389	5.06759699886632	5.6473835813288	6.23639350108819	5.90080562663035	5.72286596997222	6.01600525509042	6.15298888973335	6.25835837980521	4.66923442920586	5.41827599834849	5.28358174388705	6.04868135967567	5.49999556638817	4.97302113083548	5.26234750341991	5.66118482076899	6.28579465852799	6.42700947353377	5.44529458681741	6.30070966501752
134	4.45879091206418	4.52893308728957	4.48939256208368	4.82995812815993	4.90867161313542	4.87468043347712	4.21194890874021	5.76545143886916	6.05757501347695	5.0832576230594	5.41106114184913	5.72877494458037	5.44531039106838	5.42599445173978	5.888764002347	5.5708294567277	5.66982076191968	5.46152381194748	5.16680834109033	5.74296172030441	4.52474163917352	4.64960823192566	5.24767474099807	4.80501168718301	5.33490518600915	6.20457691666673	6.12825083436481	4.26857893342706	4.52963720965351	4.78213118362461	5.43920683780745	5.99305304091431	6.10893373072941	5.59392930893554	5.975579199675	6.15234741337569	5.75722735629372	4.24970947714041	5.34051416084956	5.34949169040986	6.29898702446428	5.50845430536696	4.96167869632251	5.19800617852523	5.63806368389412	5.97432851432097	6.41051408144536	5.45019818648625	6.41127977117882
135	4.63493293592727	4.58842507589647	4.58282936871845	5.019672275123	5.00861609673284	5.04188663850427	4.41311665617569	5.77028954001706	5.97738153793097	5.04038232918476	5.37504217331378	5.71040424760124	5.37404955684988	5.44929630811986	6.03503011913946	5.5674836870146	5.56117872925383	5.55059366231888	5.25746962353288	5.77185835878392	4.68297019318399	4.62044780450136	5.43431979507934	4.91022227408442	5.45851754705177	6.48890821010165	6.32183553218462	4.43505000929842	4.63613167092624	5.10394110207175	5.55090786255579	5.89925206261395	5.92275420461816	5.48830372476079	5.50680880962371	5.53745636332951	5.97619848597444	4.70811725924506	5.42918433567568	5.39589051032367	5.95701154965722	5.44276560339767	4.93283390798388	5.25138331956605	5.39103208782578	6.27133291915715	6.39844831981156	5.27419393245968	6.19125998639219
136	4.51520404004306	4.51709327183359	4.45374641626426	4.90402465000937	5.0831865242898	5.09088202547035	4.3711091010692	5.80522878987327	6.0019333592253	5.18263199950767	5.45921651598548	5.72901345482023	5.5472141225003	5.31302201854156	5.96613160166234	5.37734761310878	5.28266183404027	5.41597141479178	5.21151113169465	5.60144997830208	4.55709978580125	4.59242759220627	5.15047298598184	4.90413594965999	5.45351703903381	6.3649237799647	6.20784770458981	4.4272612891447	4.61713361775002	4.96084502836379	5.50735392619513	6.10695697844009	6.04083525942375	5.75793180910868	6.08206304595253	6.16492158655237	6.00135128965735	4.6097341033103	5.45638636697579	5.42550019159361	6.13053301076983	5.48186780564299	4.93614848756708	5.26396703181883	5.50752177363401	6.4586226439857	6.33207434552547	5.29712976592265	6.18819365026626
137	4.52256426247275	4.62462222528124	4.67848003784675	4.88667999959483	5.0152485744016	4.95713078614775	4.43212957362226	5.50906879028625	5.8660667203636	4.95313851751209	5.18657038534823	5.55807603677559	5.37706277371108	5.39176136144764	5.72476144221703	5.42387976857749	5.28042607980164	5.38919796168339	5.06499854797228	5.50084566102104	4.53900796485376	4.63198591231016	5.15605579148367	4.8498883628782	5.56336602114572	6.30704145402386	6.02788341051682	4.68608251885958	4.90446187899487	5.32004174156972	5.83912995603965	5.91771872099419	5.56287226492288	5.47396721934925	5.83378158424185	5.87368088296592	6.09041127508473	4.67497062919488	5.25383115158094	5.34167649469201	5.97849836494272	5.5770032580101	4.95511011760363	5.25589347879396	5.59550048886079	6.4886831602075	6.29969957133164	5.41555422236139	6.21428049615971
138	4.55738878122456	4.56379053109142	4.53819002338172	4.84924689353761	5.0338207344578	5.04628585795098	4.42303230486757	5.65525271136339	5.8293847435041	5.03185676521181	5.39456417118067	5.62562362586172	5.50132155738138	5.53668486758102	6.15682631577911	5.59086935176953	5.61937854551831	5.63683409461395	5.29261745348038	5.83917498701508	4.73434513799706	4.65281971788509	5.35075823899304	4.92637786852198	5.63847904977283	6.36858510046531	6.19166371043159	4.30404966134271	4.67845910279108	5.01675798056061	5.53005394057949	6.05230713003516	5.92724613906373	5.44516480938771	5.92458063365518	6.08814939919898	6.02544858097397	4.5974153147008	5.26437813834886	5.38739931327857	6.28534700696434	5.33593502929911	5.00358230673019	5.18851618327194	5.54020584194095	6.0415317193513	6.30282243860116	5.31152319769471	6.16169695912929
139	4.52921294630556	4.65160417986868	4.54773341290849	4.76868236950465	4.94166756058971	4.8934958280616	4.27858433649835	5.71509935494926	5.97003517399118	4.97662172477773	5.45778294540585	5.77094899574404	5.3352782089129	5.30433240376214	5.70720982774672	5.24843334800208	5.25677057177575	5.43203358859244	5.0266500935325	5.46340436000185	4.49782360576747	4.67919186334392	5.02806355945829	4.69342016303488	5.54496280676504	6.20014446166592	6.02183238828303	4.35710123489438	4.69124789607057	5.11238946458066	5.53036425170334	6.00045377379608	5.69981636518228	5.75822963207894	5.898784149733	6.02712311993028	5.84500122040815	4.61496936532821	5.50402140040722	5.36188944010046	6.07803345165268	5.42713491224975	5.01727018784435	5.21316598248245	5.54928396078752	6.29549242705104	6.23445677448766	5.66562437107469	6.15424760615082
140	4.72509023140026	4.66095239213517	4.53919594018469	4.96286295999697	4.96998185379273	4.93707351550254	4.34645251788796	5.62737987821202	5.88197507610664	5.00500664876154	5.38659416677763	5.68072618313765	5.49241073658735	5.61308606664093	6.00429530069361	5.60671608197766	5.58435163722568	5.52155519595592	5.20992287895414	5.82056944976298	4.51151158781853	4.65323925795345	5.214969507833	4.8761298829812	5.58876915979776	6.03263939078764	5.90586130214605	4.21223564305737	4.5537680944981	4.6849942316206	5.28767643839831	5.84979356432139	5.80474592354197	5.45928722008946	5.87224109328125	5.99954320727307	6.10894772829352	4.51587782908358	5.19325788906472	5.24060139494334	5.95349181668682	5.34065147073866	4.98461225943279	5.14554883925125	5.35973021596993	6.09828851584247	6.42586465542831	5.47190108317083	6.03578744068212
141	4.49479555372182	4.6687204655452	4.60833101942767	4.86094154405709	4.93577937827992	5.06112946531015	4.41173153353441	5.65069005214778	5.84387901847236	5.09779142179033	5.40296432221158	5.67715590830709	5.17717313800464	5.28894725595105	5.82343945808292	5.32164992100953	5.27686123770227	5.41974763184534	5.07944898079334	5.46192959049048	4.50247100744321	4.26709749311668	4.99679038131757	4.65788749956359	5.43342306481669	5.99284323215553	5.80645701436458	4.27237883819906	4.69454884581889	4.90195055934509	5.44910355648266	5.89878790602754	5.91445226702083	5.21980198103753	5.81562493905401	5.86253006387136	5.61509918948662	4.4524500000093	5.12110527928604	5.31140033772236	5.90034147775634	5.48176501993931	5.09845929795145	5.23084427613459	5.39370873106113	6.22710099975765	6.21403501898716	5.511777781855	5.92493341339785
142	4.55236070866312	4.57427772140737	4.45392379057631	4.9245769920921	4.84428921790577	4.84230604966795	4.29502320851045	5.643950394556	5.85602311945564	4.87190162024822	5.17143842620602	5.43933780116209	5.48808023912759	5.48553859885401	5.85019775892426	5.52642935123805	5.42070849022404	5.47291178370455	4.90668365950762	5.36273284372963	4.62443516043331	4.52949327154838	5.03155122551343	4.85529694300737	5.6411649661922	6.28942130647556	6.16710844773905	4.43902335749265	4.79501438522274	5.04852058974396	5.39582458900256	5.81980442713274	5.73499292368486	5.34984419077685	5.81639974112272	5.95177432931814	5.87524135844986	4.30850639964672	5.01897086420114	5.24546707197626	6.02010763507619	5.50873941053321	4.95589755891844	5.26877846569118	5.36505277516776	5.89399100464362	6.16406289642133	5.3771507078472	5.97084694726668
143	4.5906067067789	4.62315226911315	4.51633988060129	5.04254521755666	5.15862906753236	4.9429550312752	4.25001533737258	5.64803424615515	5.9902579184109	5.12868447430262	5.38837884253762	5.81857858285169	5.39474806373595	5.2470849820931	5.79911746636015	5.40690665859352	5.33634956060605	5.29703681514423	5.02473947583641	5.39705733976976	4.50933991207553	4.33214397807513	5.10338950446595	4.75800409937253	5.61861426440986	6.36240294208547	6.18521248877609	4.46605222834202	4.76141128700349	4.89379956081455	5.52475105819798	5.87257230046153	5.99293951224516	5.42874287879735	5.85050554774507	5.91986356922504	5.91336145546283	4.38105675107239	5.32466553697274	5.37434641445127	6.05364036966519	5.59647974440525	4.93444614779205	5.27539472099022	5.35251278401983	6.13364929754461	6.3123862424209	5.32064358345898	6.38304519201734
144	4.61046705921471	4.36597221373939	4.26090430265323	4.55424085422269	4.96249775456472	4.72999808754338	4.11293977065752	5.38217243955716	5.61870521950686	4.67139278978083	4.93347952711323	5.3082571972258	5.22671937300966	5.33035727272607	5.71779791505182	5.37325765565656	5.3674895712708	5.33880433212902	4.87576940332837	5.3563751902561	4.44537558101376	4.33397526573185	5.0635192320745	4.61231329108385	5.50123118561933	6.3689008183423	6.07476020011909	4.45330154117494	4.73826841870918	5.07776000422605	5.54156993211858	5.84572423576995	6.01991516837157	5.5733882366139	5.94303340088985	5.87942403531903	5.89591086926893	4.17625945943076	5.07318244373237	4.99224292044009	6.13129259997188	5.43580436538513	4.99524985347831	5.22018108893802	5.58105445270249	6.27525421333443	6.31842268564639	5.1331446043612	6.00445162535321
145	4.52571145766056	4.66666319373735	4.64483908184295	4.92425705616548	4.89388921954529	5.22247843197582	4.49483808092848	5.53433285242241	5.96889257254381	4.95035072300532	5.4282389838189	5.72301559444735	5.41532067164481	5.45235685776297	5.90273722808288	5.49529715683634	5.36065545263309	5.47196798700258	5.22051602510124	5.59297320927124	4.60215943398641	4.60259417825952	5.28302569712279	4.89558662935102	5.38322086469048	6.36525443416167	6.25465263289539	4.22452487485883	4.54007930374906	4.85844858732305	5.32399953398538	6.07765681527869	5.84623337980805	5.68070617014959	5.93484935704087	6.10513172115283	6.08048943978371	4.53282801865624	5.36469106551642	5.46574184903211	6.18062551029326	5.33016107644066	5.01615959542185	5.25599347945303	5.46323042191349	6.44045985019696	6.18494024427851	5.30665172916445	6.16895436828836
146	4.50295190829321	4.54980749643802	4.5166543501009	4.76877857326781	4.92876490370937	5.03933972677266	4.33832961483466	5.48008364444998	5.86144666122425	4.88631126528139	5.12908078989005	5.54371131103126	5.27780789571506	5.28059249333605	5.7346833964193	5.28418520148699	5.25792964657355	5.35426408882716	5.10929770720039	5.66411291541545	4.66816777979589	4.63013186774802	5.16306614042125	4.87041931745218	5.38185028269459	6.59826294008908	6.39088341285766	4.23286177844943	4.56696216382542	4.76851478894023	5.33605963017273	5.97149288684112	5.82588842555194	5.39889296227469	5.73714832390134	5.76610326228624	5.68265116588239	4.36131016103759	5.19418184536439	5.14462389161204	5.92826138953054	5.3552065948914	4.94106210542876	4.99849734741514	5.27161289801538	5.97237603967988	6.31122210114212	5.35405266254451	5.98409648069174
147	4.51641832436114	4.46292691077503	4.27290167058245	4.5963397605567	4.75399669785843	4.6383908177222	4.11872894052611	5.79210109115532	5.92253089806197	4.91770058491954	5.46734638222057	5.78776641625238	5.32507765418226	5.38628460697352	5.7591799470074	5.246552598612	5.29467822005329	5.18124463450688	4.93105512777581	5.45842413032867	4.29418243970145	4.44479545839582	5.14235183658749	4.7288346051727	5.38365790138294	6.28521779440814	6.05415135968982	4.33019712450206	4.64140860155001	5.08816640810739	5.51124186485711	6.020177312215	5.95595614641219	5.77399978184606	6.14950573631625	6.10297202517888	6.12222605127588	4.5513070990505	5.50573382923077	5.44541511365913	6.05000864902683	5.43357368274613	5.11213674396429	5.21157708936362	5.86062820860117	6.47493709306897	6.47529201171353	5.39362448703575	6.10839379662033
148	4.50588803017679	4.59893522167962	4.36390404381939	4.80713965642963	5.13531881711913	4.94863079006662	4.27482582017326	5.73150659671922	6.07075196872643	5.06090746229403	5.43225149371367	5.83887974348899	5.55888995341636	5.50493048134382	5.97650009980837	5.69546765082407	5.50374171623274	5.64311441392037	5.253197285707	5.94012626264587	4.55381938487471	4.58376931641725	5.35731821900876	4.89329367803932	5.62609311048081	6.50568355638803	6.20374961128002	4.46604708362586	4.70942442029469	5.13311625741125	5.73327244387797	5.98837678051655	5.84250594861039	5.52588160737958	5.96988103232387	6.00466786959375	6.11732926731499	4.70204189771696	5.44339579938062	5.47580425910234	6.17173396068487	5.46834070699173	5.00100215715134	5.30835967843389	5.34612766928182	6.3525681703723	6.29067503591434	5.45187147836471	6.1910487056115
149	4.33894144373177	4.39972865023942	4.29869708584534	4.48172874197249	4.74106521708893	4.73666339605746	4.13254131144424	5.24875808875971	5.65665102549728	4.69037489972627	5.11183885562961	5.53661679780696	5.328771307467	5.20474108856915	5.81141431435841	5.29907728240331	5.26597681169278	5.28013621825927	4.90515676324986	5.38613324233965	4.37942902658439	4.4164059643936	5.09478102542349	4.53723778434198	5.46363294442579	6.39126223082844	6.07934609150341	4.20897523629154	4.77116004362924	4.98841182753176	5.62636008303376	5.89787444290735	5.84745294483225	5.31575872714135	5.76749288450688	5.88796011505755	6.09107737257371	4.68685497274705	5.26895891476892	5.35920350667751	6.14044830534351	5.39802450342635	4.88569669734473	5.17051516055761	5.31488787149252	6.27489725913532	6.52789948099777	5.21718962531118	6.09101036440258
150	4.64050741725411	4.70825849736826	4.51462079053529	4.91947628069738	4.855924710642	5.07923712309652	4.54961119040269	5.54250920847768	5.81625103676886	4.86992098979495	5.38809441915313	5.59321575797804	5.48694341506235	5.39208528908799	6.05961234195649	5.79033514910271	5.69114717428162	5.63315374183916	5.3139222792078	5.71473528332113	4.78257953639017	4.87950363263921	5.35249120077739	4.90751161618306	5.42563774414501	6.21600912843764	6.02761564238001	4.54950969572831	4.71903632537792	5.06542069660535	5.50975516817934	5.98560998345485	5.9203261748273	5.67032870474179	5.86641996171776	5.81388918821614	5.70664968907167	4.72578480226387	5.08878212924912	5.26664614136249	5.78876968627606	5.3732884868575	4.82803590378011	5.21583689454162	5.52244032692538	6.2405958670331	6.25824279174472	5.42591028471076	5.87397194620632
151	4.52091994075781	4.87298731903404	4.69643145387033	5.00534502654645	5.31776567401179	5.1515810749473	4.5917379268851	5.76645368056117	6.0773359225377	5.06897322887692	5.48755895696125	5.81410341689382	5.49336481488416	5.47143273723766	5.92693220155183	5.57469603141982	5.65563611426225	5.47604249095708	5.30324042354021	5.65218828370732	4.84306263784129	4.83132707106203	5.40464535709472	5.03035392493133	5.63144093876634	6.48899681345098	6.29085137077428	4.31158575405735	4.73567634034579	4.97676512179588	5.61989586398723	6.12465553237753	5.92988766394911	5.80430301405058	5.89549553913065	5.97701121525319	5.836105588038	4.48334250940067	5.46372661150288	5.27011685155341	6.0608197365803	5.43112310778435	5.00345438578122	5.18933229695649	5.51481752623116	6.36432409662033	6.36868165362811	5.3600158760535	6.10763948040435
152	4.57270796601923	4.78180613773831	4.68596805094834	4.87545726682172	5.19723420477622	4.92251690199516	4.40704245279405	5.85716319407836	6.08124225214304	5.20383807921597	5.4500564546637	5.75727826664666	5.46282226393307	5.45824345827226	5.95414057522046	5.47959506305297	5.48418097450138	5.59555088327072	5.23944393597482	5.64223186373315	4.52726890223376	4.69204158120349	5.29235994470599	4.81900647927834	5.47816132947861	6.44416146368977	6.20823467723756	4.42646495708555	4.55961396682711	5.0031261815839	5.43903952887665	5.98617405457261	5.91473879031172	5.51527516246812	5.8379354865261	5.88126646094225	5.79794674397792	4.4492951222186	5.27954967742446	5.30434552888229	6.13506354746682	5.55631082569027	4.80427066342329	5.19220977983368	5.5111022055123	6.09897445066312	6.36556747696479	5.4360428981296	6.16429819177992
153	4.51332536953532	4.72973564406806	4.61843261998098	5.07701486092653	5.00945205803098	5.11948407649697	4.5403366666244	5.83018705367388	6.15362288103218	5.03814628727555	5.4108450364457	5.83061324313697	5.44597008134543	5.53654328157283	5.86585386006732	5.53297486813255	5.47935956573439	5.51219367315852	5.15848477292184	5.81100539109851	4.82279670616076	4.75117744862935	5.27658971228357	4.93006487520216	5.60271689991891	6.32141780554191	6.19257751921457	4.21207995098808	4.59261305599815	4.95301903891977	5.45648905979702	6.16128244705937	6.15033570584948	5.67640218093652	6.03592929908202	6.2069814914755	5.81926765674952	4.66950816080362	5.39442213611922	5.39050781619787	6.13462647423803	5.58357645082014	4.86803870436501	5.24690501138079	5.48761201689588	6.13256315213797	6.29213497632636	5.34543706488502	6.1785373939293
154	4.50590801797196	4.4871435012157	4.41533982732354	4.63508008853841	4.8110386105644	4.77930602640906	4.17168119255862	5.47375020947602	5.75606030608161	4.9053230411267	5.21084188394432	5.54836651444094	5.34874353697165	5.31015287543226	5.47779094231523	5.15737145026907	5.11055375134625	5.34041417110027	4.85780413063915	5.35275663558396	4.48639392310125	4.35630972250771	5.17346086948313	4.62453444472697	5.48231476793384	6.07431973833293	5.90583473420794	4.47626652077525	4.83408747136408	5.16229032831325	5.57489818356984	5.8821663424818	6.08901452055578	5.84230999201215	6.07116714156434	6.00944711875821	5.912315462866	4.496106456864	5.16464300548527	5.24222916178151	6.13635757047343	5.35554334079818	5.11452980912225	5.10139638049603	5.51138925593547	5.86175109981231	6.1981229502852	5.13457065077736	6.08099758330422
155	4.34856516507502	4.56648494290632	4.49649939447812	5.03575753464156	4.94088525503395	4.92978785682304	4.297186680163	5.80096781783574	6.1526916217974	5.16512482896307	5.49213296376574	5.83472913293638	5.4128069677072	5.54092236699744	6.10272385247557	5.61080690613096	5.46418576458134	5.57522374787267	5.11847577848828	5.58250702923422	4.70397669366086	4.55038135035574	5.09377264054573	4.7728434613302	5.46779078248225	6.48364631211023	6.38392570067542	4.34306030475519	4.66963977755489	5.02427619628873	5.5412847409236	6.00513039359841	5.90515209843771	5.42165950169892	6.08175311359408	6.13870075307142	6.02513322901653	4.54376994649051	5.32742207994227	5.26608754836167	6.15618206703396	5.72833109901691	4.72272968968414	5.11246642655042	5.77583962274333	6.4575379506152	6.3985563085218	5.30012550929848	6.0944130426103
156	4.81662422213388	4.57483516916022	4.48368833162524	4.97446034615838	5.06369949795444	4.93585601908812	4.37329774598395	5.654955436642	5.84364801993031	4.75601227222374	5.32187780465542	5.47357813027475	5.57290372082214	5.68463245350314	6.04039080482691	5.723096451974	5.82427862094192	6.00103300211341	5.51312045546982	6.17819455600701	5.06240237383938	5.0756407981594	5.71648889652208	5.28730983443568	5.90442404444142	6.33413927354499	6.06074315440384	4.67498975932122	4.95880160746531	5.33631712809977	5.74143423560475	5.81349096655564	5.69432275066441	5.30333719288527	6.02034458068962	6.25894229920164	6.11130132428712	4.42389060595058	5.31155111984526	5.36325205325054	6.17327749763264	5.60142573335764	4.99912424115613	5.12913507895832	5.67670613338986	6.46026549483911	6.42068861957272	5.55942660143564	6.33961801911171
157	4.29205611581768	4.34768420553808	4.22550127182619	4.6302326137031	4.82327277482172	4.72644333656293	4.10579815787088	5.42182825545877	5.75821599180575	4.68438679282022	5.04983619322541	5.36084361393063	5.20733256973231	5.19866428932327	5.62981028669977	5.28179221481574	5.20319969517877	5.2256018788258	4.7548469078067	5.26998301511783	4.3583736267081	4.35077341018089	4.97011887847134	4.52554347180611	5.26171655955574	6.22789581108584	6.02903492890308	4.43931972068998	4.682678625624	5.17234849430421	5.68567580145923	5.92842477048645	5.72310810777255	5.10347737661367	5.77791766499364	5.6913069342719	5.98366701659685	4.37381948251998	5.2612428380304	5.22292241174186	6.18237466151854	5.43860000743071	4.89537098190911	5.19995060626534	5.47404971482781	5.97807971973789	6.24682090834009	5.33694914272274	6.05770524484463
158	4.72467315497015	4.86525806498441	4.67375985630966	5.07027696686535	5.11058500306174	5.11290583264628	4.62209048912434	5.97112410292875	5.98245533246375	5.09853728512967	5.47625918139332	5.74887302720813	5.4480369431396	5.37750724841048	5.92718781573459	5.44461248774675	5.53505983433887	5.35478657207361	5.04425651307875	5.69237975431924	4.62985155922926	4.53197766397334	5.11060731935302	4.80638197401731	5.61914585890381	6.31944450454495	6.23785780940428	4.51616755512648	4.84407499926988	5.13819154491481	5.54741570024011	6.06305676848087	5.91573330608769	5.62279014429354	5.9609564830026	6.06628162123895	6.0650201539828	4.73686981706552	5.29293471871139	5.27866009982534	6.03617927936573	5.35800266811954	5.03171293073806	5.25366780012388	5.55339937077744	6.14553307080946	6.2240862442678	5.41065327732595	6.15630839210516
159	4.56962079662245	4.58892752503589	4.46134051215583	4.91145740112444	4.98705921650529	5.024265670634	4.34252949545596	5.5379826807816	5.8677400677216	4.94272120280442	5.33824081164641	5.68357796230147	5.77465112601682	5.70826871946579	6.2005244605301	5.72881064485077	5.73067280370465	5.64928689940879	5.30142046245685	5.98308979139245	4.75809868919698	4.73321979484077	5.45725816813578	4.93764926615607	5.66818819623545	6.37332707158908	6.11255338055456	4.41489311435679	4.69010495352907	5.18234228439976	5.68689220485899	6.10748774774069	5.91862592381725	5.83458961598758	5.77802595869322	5.8243197535058	5.94761323848391	4.60406081846583	5.21153485406447	5.35092289825146	6.27575178157723	5.4602567192929	4.92532057806979	5.27590634262601	5.64424862029521	6.12718056800762	6.41724951474414	5.52199921891496	6.24035836236201
160	4.48021704064006	4.55921256130158	4.40617685263913	4.84833571336814	4.82207201700973	4.88180744516933	4.20034619950832	5.64696533643756	5.99592393949206	5.03672484533655	5.37256175152834	5.74600843449993	5.47019908505824	5.52449786016064	5.99548320909511	5.68645208073487	5.55896929345049	5.55073695486714	5.17522858544758	5.81167106954546	4.73105558942582	4.82781600734175	5.44293815182388	5.04619342748145	5.34703593518799	6.31808707742623	6.06984563946814	4.35105250516819	4.50492665456009	4.8658284640278	5.46638191620638	6.19174551956026	5.92842492318286	5.54950594656881	5.74342934045026	5.90422991071508	6.20601276745369	4.48952173684559	5.16146708177221	5.12201710516006	5.93385936936895	5.30803534286609	4.67607938460092	5.08580283460181	5.44701645512443	6.37146743306247	6.36059505046854	5.23094359262821	6.06796329105317
161	4.68106558577155	4.68557648246619	4.63854162825738	4.92231940975001	5.03502290897815	5.08797796246579	4.44944928795452	5.64538125244691	5.91109312434297	5.07539992479143	5.4328075248822	5.6128173408801	5.60376295581	5.57592377894811	6.05455515379817	5.67262913889065	5.6511780265505	5.63529383927819	5.28829689327543	5.75630908167458	4.77019603810725	4.77048096049836	5.3335286583829	4.95074345931497	5.4745678144238	6.52398882340624	6.27407302207937	4.73480224791473	4.98598888181958	5.35582124670509	5.84861395712458	6.03442598791999	6.28525652759893	5.88614891170152	5.94565457937699	6.03003808677509	6.15812290781198	4.69174594441652	5.55281909928358	5.57369049070018	6.26657338733318	5.60390228779627	5.12738255043324	5.3634417594924	5.63676925776632	6.48549743584232	6.46116276250813	5.59399619601754	6.25448541230388
162	4.68604503241703	4.62005970599424	4.45939224548471	4.8926912314613	5.02847038594019	4.86844875615781	4.32049899279565	5.78004886021955	6.00671354462739	5.14695460203198	5.40439108304719	5.72292221547066	5.51445628787983	5.42379730289867	6.004014792128	5.57726465790832	5.5169344728614	5.63820333144311	5.32628464521618	5.83189461278989	4.77357906768127	4.88234492784017	5.41605384137617	5.04139300617694	5.4553855823705	6.26993539394118	6.10306955286715	4.5119308203591	4.78104830636235	5.09793775794291	5.7071105070629	6.16940416115769	5.75809467465888	5.42632985692218	6.10551124104123	6.15324240506314	6.09485944168078	4.51929827397286	5.33784252945511	5.2652576492294	6.16160951236633	5.47499031731503	5.01600013639691	5.26501083583313	5.38809128317301	5.91710354864135	6.37961448927796	5.26702125358961	6.26468960106924
163	4.65020534705168	4.67533178663528	4.63974643887531	4.89789186886761	5.049269304991	5.06638142005336	4.47025784523192	5.91281712536136	6.06246061192845	5.20518875029397	5.58748646321391	5.87607923186285	5.59773506402526	5.57000494566703	6.14159004939156	5.75200496910274	5.68838810505783	5.76170894115403	5.40109111071245	5.94876110419487	5.01542500121431	5.08127810933657	5.51460201897216	5.19909513182878	5.50353808685655	6.37073910111093	6.12023423169656	4.67986846590944	5.04818713262032	5.2124165800009	5.736352444293	5.96375097916054	5.89212785650663	5.48556925367868	5.97805532073809	5.97107073300367	6.02860007949231	4.68597740437926	5.46315657011041	5.39450677844126	6.07707293909791	5.603716903123	4.9686067429406	5.26880932398712	5.71292014063219	6.237939840647	6.27413783995515	5.48279086487151	6.17354169194909
164	4.52272781274654	4.55759267284489	4.45669215064539	4.76829646253982	4.9106867964463	4.8957716252694	4.33694532419729	5.5059021749158	5.91522437386763	5.06470588079468	5.24629141525916	5.6126101866336	5.31756240774869	5.21978465111262	5.61849464911183	5.31935672206308	5.39479623239118	5.3184758248834	5.09536532216344	5.42267081968488	4.46972134170321	4.51240141024068	5.16104341700212	4.77025638184888	5.40669474240306	6.25390868021104	6.02081720197579	4.30461138584235	4.68239626076567	5.08038838420355	5.48548323739151	6.22386040790044	5.8885745975617	5.59148958258958	6.13756402757424	6.2435119898446	5.97126372503594	4.85793855030008	5.45262732934986	5.367330621324	6.18254859552419	5.55312553388745	4.94058903115023	5.23260454964035	5.61495274110914	6.22746978063082	6.29002228586217	5.44832988675854	6.1220404725473
165	4.68959196942614	4.72905590507532	4.69799287067767	4.90756940515245	5.06179449304037	5.08482625011944	4.52447722936679	5.699617580602	6.04757733596101	5.11936764209205	5.45166594260225	5.80064984756865	5.44190207017904	5.59777143747017	5.99414517766405	5.61621052571632	5.5161758471799	5.59756291276112	5.35254682262569	5.80673962480917	4.90123555154913	4.99599000256822	5.4511322386545	5.09906998345225	5.74346911940422	6.36677190337596	6.32540593708197	4.5963783642246	4.79643444266669	5.14507366393014	5.65728822827552	6.13105056981525	5.91274537563323	5.74844987838646	5.99544086202258	6.01513428625922	6.16478582670517	4.75207941793385	5.35938070154577	5.39090300929548	6.09811266966633	5.41877588320408	5.03011026945428	5.20849984932982	5.76170421581256	6.03083807922696	6.19619860883667	5.45222914591039	6.31551803237812
166	4.5532277047012	4.52756909716344	4.54159782778132	4.75595551200724	5.0469379469375	4.90527652449064	4.32979841544906	5.63289985621498	5.8676687264078	5.12620782601623	5.30183500551314	5.51312244333595	5.32201381716597	5.17328790072746	5.74382005039329	5.42901906548399	5.45564015128671	5.43235214182815	5.18177147228572	5.57572168299243	4.64159809500274	4.63028424301127	5.26672148276949	4.80201882701443	5.5065157602774	6.25887803119807	6.1690531084976	4.52505507783395	4.7810373487057	5.08169587091156	5.61019561482154	5.78915997592625	6.04052636722154	5.41643425668352	5.84169976207266	5.92427939670061	6.11067557613355	4.60499982786395	5.31830293186077	5.31357639806183	6.10897346568818	5.39703056635675	4.96271468631278	5.378640186027	5.49350493246387	6.2188825780243	6.30466536257164	5.25878242733406	6.05467969949648
167	4.46001790877243	4.58669892847286	4.44014058271227	4.72309163382702	4.78556310066812	4.76942623561557	4.28475312171031	5.65334664763021	5.84474025989769	4.93496167456939	5.37869680626225	5.58456188772868	5.42021859098525	5.33304395932026	6.02356443268128	5.47438419164892	5.35292717067536	5.36523130350196	5.01950016542808	5.56633207597451	4.60972243089756	4.68429051689786	5.25820077633772	4.93350834991351	5.46508433633837	6.27473105874684	6.1037144619114	4.38257202480278	4.66202800442966	5.01619612453818	5.56791563007195	5.93964910746907	5.8037458207985	5.40416153196729	5.75459402186869	5.88316469363805	5.76871184630705	4.45965897695278	5.30514305650568	5.1233240552952	6.16093680006952	5.49659248365905	4.96620094779263	5.27572235631825	5.60282527921848	6.08899533387242	6.36730405940103	5.25620994318915	6.10248001594243
168	4.48692778102694	4.82631955599865	4.70986912777507	5.04073807325975	5.19456636390951	5.13175205545731	4.46004883436025	5.85166213423391	6.02259976637282	5.11756737474344	5.66934270002965	5.84608556763337	5.60915994250151	5.53153934422297	6.07563638355294	5.69062295852005	5.57046423768732	5.63376088243989	5.29044940537212	5.66780687641733	4.69884018090687	4.90378399947463	5.42870615254751	5.04796998232902	5.56832041082708	6.29836569526056	6.04448102260383	4.39726249885463	4.79143719041684	5.18403847734089	5.48445953182072	5.9400424941317	5.82254402671033	5.33246606387336	5.90618650674214	5.89670456608271	5.69638779201721	4.41844980151546	5.12803219063083	5.26329211603138	6.15493713823533	5.39308975336918	4.89555857369674	5.13798259448477	5.41365050274742	5.97793795908483	6.28536264030032	5.5117703117711	6.2283107732688
169	4.46162085916344	4.52447490632365	4.4285988769703	4.66179750058639	5.0473031867755	5.04573367721155	4.37902609195045	5.64350677397969	5.90108705523095	4.86142935494573	5.29750028556281	5.572195072449	5.65063541939042	5.65571427117343	6.13602580904072	5.73309317005102	5.66597594785356	5.65474634184716	5.3273245856836	5.75322862608844	4.8398295271371	4.74534125084888	5.28007793311565	5.03397398524535	5.5178398321795	6.28653023416736	6.17131579691444	4.37351063258121	4.72722638020904	5.21509159108617	5.74185835292312	6.21303273264929	5.97150933608581	5.56506143226304	5.84953446233715	5.97904451104907	5.70294773553606	4.47657086848708	5.31354113221786	5.37852374983814	6.0152045629832	5.388370370792	4.93081392073272	5.16096805051059	5.3636636717966	6.19674287186686	6.44592824532989	5.42382244623323	6.1555413323885
170	4.51395552351446	4.56091062700009	4.53381251267065	4.86382478215879	5.04831292412306	4.94179229927455	4.35606717557651	5.64416377151966	5.99469263347594	5.00485876174354	5.45030319340047	5.83660816697758	5.32148249013381	5.28111799867075	5.87013322643613	5.43905656191833	5.40843596078233	5.39105767452915	5.00828533034349	5.69567072482845	4.61804050032763	4.54534928900757	5.32039462790226	5.00701170881609	5.58097980327268	6.49332920875237	6.34705771299047	4.36907757368394	4.62756225129916	5.05621356099729	5.5610059979147	6.09883476508229	5.94016365998339	5.59117422960572	5.99362462962023	6.07582819902009	5.8107968907105	4.54498670942258	5.21410027426619	5.31163138358072	5.93538737573945	5.64374893092433	4.89566408897218	5.2342256228656	5.5388280081615	6.18058043729843	6.43462093800443	5.54667459703368	6.12286378107196
171	4.38989659705403	4.5600565323048	4.55736100949052	4.90612312040962	4.94707744828086	5.0988795157651	4.25923217329529	5.86119728170302	6.19098086506021	5.1197903466767	5.46275294487589	5.88504866763319	5.25063061840039	5.36702753365699	5.61096838718537	5.39792273720285	5.42469008423618	5.27409662750625	5.05666880869056	5.5151114931478	4.50377976012984	4.57417200091277	5.18436953114051	4.77950488133254	5.81963523356365	6.53501965545204	6.31202277487829	4.45358346728915	4.76363255671628	5.17717410334146	5.75702843528163	6.16325316100663	6.29413892982754	5.63246420297347	6.30964346031722	6.3519479880586	6.08204711768782	4.71405969016917	5.40684650494774	5.57989283762423	6.19431483129518	5.56204157209524	4.86835575148659	5.24511457997206	5.6259870156922	6.11643632819458	6.32488140210875	5.41326516187907	6.25646331692007
172	4.45241911668658	4.5708117751379	4.58665073429625	4.92214493573208	4.90809569794069	5.08972422229755	4.49671795839654	5.56831180548008	5.85625863179395	4.85131181684624	5.20609566911299	5.49731630255977	5.2111582635891	5.38751933170662	5.96177674724277	5.44131295960189	5.68611869433226	5.51225398986414	5.00102967250945	5.54175602785628	4.68339575587321	4.36808412209551	5.34754620719392	4.73449731908228	5.28915341425789	6.54794674354805	6.2197984845878	4.48252666390825	4.8330970400322	5.06166923308212	5.76414678523133	5.88707417545672	5.93159621851615	5.53862577048149	6.11389351338874	6.11840265284701	6.07214664816137	4.83845106099946	5.58308917281837	5.33206714635054	5.84215344843572	5.38738703149572	4.83255267350716	5.24829392015334	5.54582224202823	6.05936207311286	6.33972455481223	5.54449478417587	6.29163736047055
173	4.47344437389885	4.45634616339596	4.42196827802617	4.7388376139556	4.89917312217705	4.87655233206984	4.33994287446202	5.56922981736352	5.82253659121247	4.91889015577522	5.24532484834675	5.57069499448465	5.24376459053414	5.34550971680032	5.7136117577686	5.29888585705191	5.27033456335255	5.2780303607786	4.9233351520474	5.3898739942604	4.49341054312135	4.46338567692998	5.01178446829186	4.61329483606899	5.47867744484225	6.33401931980584	6.16187367072793	4.16765306781546	4.52888891962742	4.96890193802147	5.51807689264141	5.86562705534032	5.83925320945622	5.69019775598076	5.95897066614989	6.09403032151096	6.04426419897457	4.40715831195514	5.08076664349862	5.06893380805879	6.0463133364407	5.3851782908052	4.88487337243412	5.13467590363649	5.54072010631552	5.96370725555631	6.34876401049844	5.23066770625866	6.03294625919807
174	4.64897404618859	4.8107559212024	4.71489980802201	4.9944991583177	5.07223291465938	5.14648892637754	4.68504572877024	5.77930967907032	6.07507158723231	4.98316522177665	5.52971746898383	5.7733838810098	5.45824683725329	5.51871345281827	5.78820826082071	5.64337510774651	5.52873458498828	5.5511638142156	5.05668461245354	5.5596711145649	4.67580354564885	4.57551345714274	5.09608805244095	4.90343206819449	5.55148308454066	6.05507389926435	5.79140368048182	4.43802733105872	4.78425206553276	5.0804358209147	5.45794202947753	5.86480042572136	5.89153109383442	5.40115784091552	5.67266360443306	5.68279729903902	5.87581679920147	4.52048016213969	5.38640444735512	5.35194007656908	6.07754588008071	5.58052455931606	5.10945991167793	5.24537005578836	5.61753375422369	6.13638672715401	6.35669801197713	5.45482715338369	6.08898655000443
175	4.57366377887511	4.75057490690504	4.59592794510736	4.87663819007512	5.14973488093772	5.18780240863876	4.58738353369045	5.72818438551302	5.96938859028786	5.05347179243793	5.43750811086248	5.80896467499535	5.19039735958296	5.23558221785582	5.60804654212856	5.201778002164	5.19583036163105	5.33893077317892	4.8953789097188	5.37614167558244	4.37052314642759	4.44132340163832	4.93422138405258	4.68958257536991	5.68295822559122	6.24734290159272	6.16004653181495	4.41990768758826	4.78166927102098	5.07312013485225	5.72705929849141	5.96751093353647	5.97551786120469	5.7128541508043	6.04534458824367	6.22417686956241	5.80941605689531	4.69437112473678	5.30036937877565	5.4439824154462	6.17095488948104	5.36726057705175	4.83927726409229	5.05564962336769	5.62747967911081	6.13107476622629	6.32270636924231	5.31442074669612	6.16843853977468
176	4.64357280087088	4.58282103728005	4.47625770209237	4.8794846715126	4.80674334316835	4.85971711281972	4.21596334746444	5.59008764899331	5.89403567526561	4.81994628383568	5.16977644447177	5.51932652375419	5.49180539183233	5.43027031707365	6.00812549294464	5.65757717182802	5.60912089741974	5.46307738068754	5.2847032160966	5.61700740137055	4.78669734128218	4.82591086818849	5.3969183073245	4.95272058383083	5.67114542848458	6.19869697018492	5.97181768478724	4.57899116397152	4.78443415533058	5.09899457627986	5.50872400975621	6.10855081727265	5.83523478365174	5.59650510050489	5.74883942507148	5.92294463359501	5.70167529672952	4.81755460995383	5.40756348634145	5.35661976737782	6.0949386060328	5.50661441211149	5.11408374066519	5.33228242523139	5.43835809929787	6.03300315942572	6.35340993933998	5.36648494168947	6.04889299753326
177	4.57291391599867	4.68586709608453	4.4815823424835	4.87145802051205	5.20292252065879	4.86441222818576	4.34152236977023	5.75768931384399	5.82405331732631	5.11226636532079	5.31006515422725	5.7265011852579	5.63487078318414	5.53979276116057	5.96461237217899	5.54838473681984	5.54105399583801	5.5199133037675	5.18269516898646	5.69597790108223	4.63849701846229	4.73614223470745	5.41518988387905	4.75462107942703	5.4825135822874	6.36813654128062	6.09022482682082	4.34309452722811	4.51172613952235	4.87808505285375	5.51105386200708	6.00639387095395	6.23599852973136	5.37672528996027	5.98510164871197	5.99442656299296	6.02472171060946	4.55419211820379	5.47602001505436	5.37504884319007	6.07417529961498	5.52739495981921	4.98074231071647	5.22873178874558	5.51838967667401	6.23667545892001	6.37579887547677	5.50421923883658	6.22622019383073
178	4.4662965608431	4.53055555456231	4.44036923063451	4.71392897120195	4.98683789491334	4.85229391392558	4.17545659738556	5.70289635534247	6.02592776073121	5.11548006605287	5.38279065854445	5.68495591671924	5.65695417689852	5.63941947225579	6.17184476485586	5.66583991676785	5.62465575768134	5.53278642490923	5.26243565578846	5.7391970779561	4.71348951242419	4.70768134948721	5.46481496793458	4.89592401850661	5.56969270114902	6.33816858240759	6.15709615306795	4.4185843458598	4.77479091892364	5.16941127216064	5.72031253429168	5.91094784800178	5.7410275830454	5.59424323455799	5.4710140479244	5.64350055025086	5.69073009370978	4.63524133045817	5.41707203533547	5.43072330197888	6.25486260686928	5.45020614392637	4.92178902028596	5.10244413293421	5.46403202235753	6.29003798021059	6.48900220905721	5.25844499900697	6.0850466880056
179	4.43173765802232	4.42345532841986	4.42726928660361	4.69671870225706	5.12087068239119	4.87949892557865	4.34814849144066	5.60993633928555	5.83807424355818	4.65596263102104	5.35980756740895	5.67147731703932	5.39165278738517	5.26646632698719	5.85082457065007	5.44802209901423	5.39870345274131	5.45795004236257	5.13074246320021	5.59084329845737	4.54972598502597	4.43564044331492	5.16518794856807	4.77170030612538	5.59589058098361	6.24770363213492	6.07345713850412	4.38288248394039	4.72980728936008	5.11408428728061	5.57599626642727	6.10932811015839	5.63575054215431	5.51633145092674	5.84016349736343	5.88056442456257	6.09206966589893	4.4927743700748	5.30838760006224	5.16116066024703	6.23762972568637	5.59427057721361	4.95258164327461	5.32067773315965	5.23716830049363	6.31420577082845	6.39432442567227	5.27857436229131	6.08674725375424
180	4.69439819712056	4.38377134935922	4.30234058491987	4.70283482822135	4.91899029491884	4.6288470789764	4.09761306319106	5.41878398077651	5.77329623777205	4.61040735275684	5.13818113377737	5.42953427539634	5.67147964771943	5.53163309201237	6.18335301555216	5.73376324265365	5.75251427140932	5.77907123511319	5.31296810713536	5.93027006543641	4.8292182260642	4.83047797777233	5.49663277069878	5.07010554204995	5.36347078784154	6.02861461730944	5.96808282605386	4.4185826090895	4.69419067510094	5.04999990584624	5.49504200528671	5.85188279265695	5.88551551525203	5.41199152824323	5.72321720381748	5.84635685820172	5.85577431048731	4.22979748149711	5.11352620104323	5.04260773885378	6.04827654754185	5.57202155506746	4.98174659207079	5.09951438832945	5.56650109372671	5.96164819109376	6.21598832641461	5.30919905783168	6.06970270445875
181	4.42393416014142	4.80234145642598	4.73658343914078	4.89324531224849	5.17490378169087	5.24708323721076	4.60051685408156	5.94937328290526	6.11313152142209	5.27327810407495	5.68064201110343	5.90435428512574	5.57396865330901	5.59313203925686	5.94386377714483	5.69721695170111	5.56779043324627	5.62203194995812	5.15975171997601	5.66440879450471	4.78741503948314	4.69394530010991	5.50577514720126	4.97887902621956	5.67519923977078	6.35790405393169	6.28995212443156	4.38890583999546	4.63525582024976	5.06950733997568	5.39105772238678	5.97538239898905	5.72469750842831	5.71554445617379	6.0135669324274	5.98218086138352	5.99095840439847	4.63736914019303	5.41027793288784	5.27776279431058	6.08868857214631	5.40344550099443	4.94254273349537	5.25596639593778	5.51007315409596	5.89391996861265	6.40570817259901	5.24140734033368	6.12659486049948
182	4.35922419521975	4.60653899707437	4.56442006253664	5.10683305173766	5.00048980063748	4.96675861548058	4.33217357440232	5.69460473655218	6.00430229955101	5.14974422357376	5.30870347123065	5.75239933565391	5.64153754518347	5.55194272072804	6.28485838698997	5.5867348170003	5.63238232916773	5.6724288773856	5.33836669180563	5.85036849133225	4.7674403303461	4.87703690402752	5.26677043199477	4.94139935387175	5.86211206206229	6.66416561624011	6.59721241656341	4.5275015281125	4.76999597327323	5.17112056239043	5.82960168921713	5.81321269561029	6.25115026049102	5.3309681953467	6.02012116203881	6.20307108476103	6.11130147758086	4.77100696897555	5.60670429544632	5.64777706641731	6.17073018015357	5.4880720760981	5.02834725307501	5.31442639086345	5.49973619577037	6.31938174319329	6.42929505596808	5.55503902201662	6.24859481796677
183	4.69334116880223	4.84186896450835	4.73990081681677	5.15446784578777	5.25325151913988	5.07179294041428	4.65611927294181	5.84864771749425	6.16791226852439	5.09023150112308	5.64169097379411	6.03789586546547	5.62906989583825	5.57825178468174	6.07157715587629	5.70160235716213	5.56693214665384	5.65610465627392	5.34819330012112	5.95963779270262	4.80985996883392	4.82452247290239	5.44966962664369	5.04398853614309	5.62168930139775	6.38476302166223	6.25854142763039	4.48882779924183	4.91399450550521	5.18012219964721	5.7139023713409	6.10184955353097	5.77722960072718	5.59834108782171	6.02448732960805	5.85539367676415	6.24628669256662	4.70472858295346	5.38095718712171	5.46638456881071	6.1917647329489	5.39178139728603	4.85814818280845	5.2257544236915	5.55831873665936	6.15196888366315	6.31267832575041	5.52728526467609	6.42848832258543
184	4.86782786756959	5.05447972865107	4.94280936173013	5.3314351090384	5.37446446076197	5.4776534374992	4.92267331997717	6.02065441734017	6.27138692542533	5.31172413048366	5.81661881934072	6.11257494458637	5.88141588692103	5.83583900159304	6.18443009836526	5.77425866772393	5.63956513618805	5.92647990518758	5.5682553902905	6.03874943040418	5.12576494376893	5.21911397018327	5.8036948737172	5.38527707409856	5.65201633799656	6.56885580135207	6.37817049173213	4.52446754734068	4.74308624282232	5.07212837754792	5.63913233984812	6.18962662510649	5.95943476134668	5.65066147685484	6.05324069417254	6.07374870309246	6.03393166894132	4.72391193653485	5.48963028345196	5.55111869211172	6.18186483545507	5.41068527177294	4.95786674108982	5.25311392163076	5.7559539117091	6.17838743928191	6.32698067683528	5.49287692421397	6.27498715570493
185	4.55439803491554	4.63324811142113	4.5210955398025	4.90841710226016	5.07605933199537	5.05670564910394	4.30423194019756	5.61019254305171	5.89182476383465	4.91900447541813	5.26258499175406	5.60015516022105	5.39155790656606	5.43856318021448	5.98702065771744	5.53567364748014	5.5102977721648	5.43862430320314	5.25733537141565	5.76525964351896	4.86428335424706	4.73155349263995	5.2415995689577	5.07492103970959	5.47055831757038	6.44252230366497	6.25330176752909	4.04743940792233	4.26601896624355	4.8117012825385	5.28677878639632	5.82730294423163	5.8170736575184	5.47277981134328	6.03238725456944	6.15274466992287	5.85510136918515	4.46626344395403	5.4645623776314	5.35633324987696	6.12223497183696	5.56149167047297	5.03294110740587	5.31463450205554	5.38278653735864	6.06715130902365	6.26952960005664	5.29551305946436	6.0580953030047
186	4.61245756595076	4.87191426171031	4.76621087300918	5.1121766242196	5.3157100420811	5.28946404516507	4.61565157190312	6.2337276851762	6.45740743080745	5.23927037022223	5.90791789163533	6.09394340401525	5.55616146752998	5.54305937653887	5.9523925194527	5.59257552879719	5.49717254195168	5.53910317371135	5.21972971334361	5.70201796639535	4.86375379978187	4.85562841567976	5.4119698036941	5.08680610286805	5.54466419344387	6.38868418750389	6.12446788824861	4.68444086558605	4.82779998699347	5.25254030487297	5.81399274369411	6.24895486590161	5.89794282252914	5.89072083101142	6.11605529398799	6.07382422849286	6.02810869554063	4.61077093204292	5.46977183894915	5.48173094244772	6.1492023356912	5.50211305856807	5.04523336900886	5.2241548006276	5.67779308875186	6.12066687206131	6.33775024132631	5.47880350955315	6.29061492273972
187	4.49839329922625	4.58243820426001	4.46968679764191	4.91574569999671	4.91023318080273	4.90798590879703	4.40354664959507	5.61828707424397	5.81391744145024	4.89992296513506	5.21870574579654	5.49558371284561	5.47937265696483	5.4103730802972	5.95289852448336	5.4973016786308	5.50316556954496	5.41687042800275	5.02237056517684	5.62318462308189	4.62450230234922	4.65365670863657	5.12556474094554	4.7834332032601	5.49497300429661	6.27368679544768	6.05127768140308	4.56539379653626	4.78697137934909	5.11055247880572	5.63082864815834	6.09607200210919	5.87610352673122	5.37823765678871	5.863211622815	5.99328226119609	6.20938082071461	4.61769346460727	5.39494075103902	5.42062454716846	5.94353460801334	5.45879326737647	4.96837967492852	5.25257830457891	5.49347388018779	6.14765310231151	6.3432758898165	5.32126570938647	6.1765562082762
188	4.72433677305618	4.77962041378471	4.73859065724996	5.14129893204441	5.27081065865221	5.03364016623641	4.46511793065572	6.0648094009387	6.18683095917332	5.10797204168978	5.60366470528339	5.93937858795976	5.53265687998149	5.35951249828459	5.96976924180405	5.55321079534015	5.55684781106691	5.63466650513407	5.23589650554504	5.84970451614048	4.72232850774759	4.85726792280899	5.30197785745121	5.00904287925179	5.44281376654844	6.67303434232565	6.40186813598755	4.46842774853156	4.77865024738389	5.21369234373728	5.73264991269855	6.13098773800614	6.16443823683834	5.75844975361041	6.01984748375576	6.1334893167191	6.17502936580733	4.49287988524653	4.95272068310435	5.19618103443468	6.13520803234065	5.55286609556736	4.7236774732622	5.05433695702726	5.52590745337954	6.46986845257693	6.34913462633753	5.40017836428855	6.12570120417448
189	4.66063601090325	4.62254167022204	4.46002100003135	4.87194503050953	5.05797189418794	5.02628963247288	4.53653232381059	5.82973799687961	5.87378248691769	5.09087990971872	5.36182625190504	5.60083400418839	5.45935998321105	5.51775608045726	5.91146509209624	5.5887079801173	5.52408499538259	5.52630358624103	5.09584718166583	5.74701439192841	4.62432385962066	4.76772637119069	5.08144912173669	5.01464187490922	5.61554797336431	6.30760275165962	6.26583834602717	4.38289722880464	4.81931102102732	5.01610115565985	5.55880988840809	5.97391725986025	5.85714909259368	5.86659680152801	5.70016566109466	5.84446020677264	5.64121957775837	4.80922546627996	5.66873641927492	5.49260103837756	6.1291127522617	5.48181722827647	5.1370888851598	5.26983819109148	5.50509822877703	6.20328059832052	6.34954658009011	5.4133373951811	6.1575302387756
190	4.45771917235846	4.38778170167749	4.33629305815199	4.66635173334205	4.90048337307097	4.66237251021693	4.16910287844739	5.54253241500813	5.70912693765226	4.72949515542342	5.05349881418765	5.30385195170474	5.45377688241114	5.26017857358162	5.79991301277963	5.45046147359133	5.45349215160698	5.43417096999448	5.10351128523416	5.56503935537319	4.53917640040608	4.60556677753779	5.26915098918586	4.80696571243262	5.44742274935655	6.24019064844516	6.09390931150863	4.53576197286305	4.74917882786246	5.03402196971915	5.5996222506518	6.1609815128949	5.985546796577	5.63938160332791	6.13252730958745	6.12973917777583	6.10044656074634	4.66650544444736	5.42644054328122	5.25591515570986	6.32964118858283	5.54757404861268	5.01539684010571	5.39987617092094	5.67871532346857	6.38539184440103	6.28578173129131	5.52929820791988	6.09195799906804
191	4.30969025594734	4.68570093782316	4.51547602198184	4.82198922286802	4.92193632451842	4.97087016608629	4.35603892774066	5.82337224418606	6.20377934841806	5.11443288863613	5.55592045973451	5.7865012469477	5.40344714004657	5.31597562209874	5.9132085022013	5.3818758192704	5.37333526172607	5.34894145255604	5.03986446163497	5.48535660637252	4.62207301488005	4.57188962854084	5.05984001135593	4.73239224259707	5.81710299457059	6.34021744880466	6.16043700123881	4.56534969144455	4.91866651840076	5.23129612379382	5.78927190883902	6.19033812229033	5.6571105364582	5.34085715415695	5.99598840413074	6.15424324133327	5.91436654625768	4.19703753414551	5.06717676446764	5.11494920262017	6.08757018294475	5.56703781977911	5.0091336221603	5.34060049183163	5.60150726763763	6.06674544616653	6.27937394168443	5.34122474133649	6.25434761348359
192	4.5048313827277	4.57957506289168	4.53069739916854	4.75565628702867	5.03685127651264	4.95463632653954	4.23802835140827	5.54672048518869	5.79578502306936	4.9491493035969	5.25749436606777	5.57221922778251	5.40735767081158	5.48165791112126	5.87465841603569	5.50355479082685	5.43637299871707	5.42642947086034	5.08461578949346	5.63330963311019	4.68433319019034	4.6498116118861	5.19921293272564	4.85459246657336	5.61285318141597	6.24494169685564	6.07922104762216	4.48319802081647	4.91994235900449	5.21937860102554	5.80218132518913	5.94911587245018	5.83761649916827	5.82373473052113	5.91704099253394	6.08524425217158	5.98580122002844	4.67068904357702	5.3885488324688	5.49966034806845	5.97707052024302	5.39321595031487	4.88735484172252	5.10395945229196	5.69455666250026	6.08897956764922	6.23891911455162	5.42510223892279	6.15221620606954
193	4.41713751915854	4.76356098634217	4.63628493517951	5.11644620637672	5.12314668983339	5.08236115692272	4.45676468440266	5.74328152281453	6.19110639313109	5.18848333595241	5.62869732326452	5.92966493998524	5.52823818113224	5.35583914672426	5.88693383730324	5.65280135622108	5.55846564342748	5.45435370712809	5.13247027357291	5.66484516041882	4.73175907739029	4.72807855438088	5.25555554024874	4.88820897676063	5.61016742370626	6.75896414884245	6.63951001404282	4.41633405691848	4.67880999504994	5.13808506384557	5.71483707570572	6.00729434555637	6.19007383746425	5.50772192220293	5.92406801133004	6.08329919398654	5.99380324333363	4.6065960167596	5.45335141016939	5.40526033895115	6.05958233977824	5.44405924412542	4.91122367923757	5.22565092418523	5.67670822222121	6.30901898319237	6.54005236045981	5.57667908165594	6.33592650990112
194	4.71630754392209	4.82997378114907	4.79474850816455	5.17575070808812	5.25159937798522	5.07076676857887	4.43694200254941	5.95031455008956	6.23502599060946	5.41017169691367	5.66577759879658	6.15069931822238	5.40328467523896	5.45232585077627	5.78309007800134	5.52621057810836	5.44321565005715	5.47893811217097	5.22838282305951	5.648832719675	4.71316054125316	4.73339649904585	5.36936166074922	4.86792273510122	5.66665669191714	6.3422205288331	6.10233098949918	4.4693814617238	4.71618193287207	4.96017428301188	5.60275288660962	6.10947999749855	5.88392272005934	5.53062343868907	5.99841104030244	6.01466385761538	5.70712452865834	4.51918241634541	5.27918903436001	5.22088943667357	6.13965608052032	5.48668359960454	4.84203102340177	5.16355589686839	5.5810574815146	6.25420647382733	6.31149142847194	5.2735284422245	6.09257834124314
195	4.56212125951721	4.75396509022515	4.65066970663606	5.07368336813176	5.32021221277025	5.22996014993188	4.74730767213959	5.82191141748371	6.12711338467915	5.14355043425948	5.472318158215	5.7605860682266	5.35130320109089	5.26985854702766	5.75896874006432	5.44871194427224	5.42244137599936	5.42313218170517	5.03478722766027	5.45399560752802	4.52406997852583	4.54639180700237	5.14751418211181	4.66272149359333	5.73531418183532	6.46734866085304	6.32520641479919	4.44150835356538	4.76474369150876	5.04095810066826	5.60244031727514	6.04642505848947	5.86809039620608	5.65094830426596	6.25756832142291	6.32690892992234	6.08896631009944	4.75147281544452	5.38983622665551	5.3757282216336	6.19406111487565	5.52182296743953	4.9602829925324	5.17049482349026	5.48447726163594	6.25273837154938	6.30069012646259	5.44024252922338	6.12353739250686
196	4.56225528708548	4.55357732648932	4.49649424294879	4.8650809654403	5.07291691643638	4.97683445480739	4.31176177740277	5.90945652872841	5.93158632579878	5.13223891838022	5.50573965875676	5.8296542966269	5.33952892214225	5.24797189974612	5.69862388703343	5.40575241934267	5.28072711042338	5.28980576136433	4.87746399316061	5.46594913961831	4.59259298576184	4.50494558662655	5.110526636801	4.59813608027071	5.60057448508636	6.23584019314795	6.04195365664481	4.1068482996758	4.3875884536472	4.82720135826108	5.29582746184237	5.87693935346957	5.7627557938598	5.58198979490993	5.8622650715847	5.94993442371886	5.90907001771266	4.59658461883497	5.39947828645321	5.3662724599921	6.00892183934481	5.3687516242212	5.03405367542795	5.34588776585829	5.45795733578883	6.33244752124693	6.27499793587154	5.3019015939776	6.02418501889023
197	4.58062147783185	4.79299874969777	4.65099459021155	4.81040445826735	5.09993067984221	5.18657791041459	4.53787014964554	5.77529300881299	6.13313386346904	5.15703792889471	5.60211859470109	5.84681729899898	5.73817507405576	5.61367057139955	6.31753043866001	5.82589467603332	5.7112849868321	5.99822774740605	5.48652391888482	5.86407238157495	4.90173076467371	5.1014677875522	5.69060098824449	5.14199653009111	5.72955976892213	6.44822116727834	6.38878625009464	4.65171654148561	4.87291002063227	5.18605669273462	5.58725190918163	6.174354097482	6.05586466168219	5.86976197330465	5.85169685072102	5.85436251645847	6.19404348512376	4.96746586117023	5.72951323636263	5.73434474059865	6.04780829244385	5.35634286332131	4.74613369667633	5.10994078438298	5.5611530828909	6.2304025908068	6.44701422116656	5.53872227937751	6.31238291188703
198	4.40307256505338	4.41493251883906	4.31789546864757	4.62525967934226	4.8026488827968	4.89209381796089	4.19121444480614	5.76986957759191	6.05427621579222	5.10259086051015	5.44560899323945	5.84770902614938	5.47595637327905	5.2857629701311	6.05242287421224	5.51085795818009	5.58576870553243	5.52114182687529	5.33699674915261	5.82392692760119	4.83603320004032	4.74078922995209	5.45962478030916	4.96895391764312	5.50367594820868	6.34517669762174	6.1312978470719	4.56252940291023	4.62269935051621	5.04372512054222	5.72532243148709	5.90751320521785	5.66632768128708	5.57456378139026	6.19116894604275	6.37435213660568	6.06308768546919	4.65005965700552	5.30281893611281	5.30220490286022	6.01837454439565	5.45430640363085	4.82724286725253	5.13790660586509	5.53044834199991	6.53030535796384	6.46049821684217	5.21545436779363	6.35464843739771
199	4.63225015328507	4.82928192184343	4.67735204260622	4.9776682540338	5.2046156833012	5.07586155841723	4.5613599202392	6.02895340721392	6.16105223970974	5.38601526022604	5.64679179254705	5.96877598251932	5.49144145074725	5.5458669273185	5.96825740263412	5.50922784008035	5.52354727667232	5.70711068698546	5.26633391400942	5.87051373861717	4.77272818957479	4.74455940675291	5.34930862557332	5.06580865009808	5.72916710928862	6.58480596393945	6.39956190957065	4.53881826325206	4.86549845271301	5.30517545056843	5.79653704145707	6.19325682825951	6.21307933660919	5.83736264494065	6.29462660889547	6.22842943537157	6.16038963861181	4.51441249141485	5.12651557209936	5.22700231672582	6.09577389792845	5.36734453323909	4.97004747453896	5.23707174383943	5.71909672439868	6.2467627542751	6.4032250943331	5.41196297254631	6.15804611662501
200	4.53172596672012	4.86344964165016	4.71405304169562	5.05321032391278	5.13157656097358	5.08206408763037	4.52426243595542	5.96139739081092	5.99505409129784	5.01582834313916	5.50312502628401	5.88893962605476	5.33921306367586	5.39425044819394	5.84447817703426	5.54013332145141	5.50912830702964	5.34231749677646	4.99390216439445	5.54452158080163	4.43869438523275	4.2997631345289	5.29495620883992	4.72560645412434	5.3848036715233	6.30444413662175	6.117869735714	4.27164841841761	4.60925824507237	5.0594336489497	5.45905731929007	6.05217416931534	5.99934232484195	5.39988532494841	5.91870404187693	6.08820631192827	5.81852883695147	4.63371548333075	5.30387686223822	5.3953980701165	6.24210997565154	5.60729490595013	5.02207486983743	5.18492232592626	5.30757297657984	6.05051671709747	6.33277336286814	5.25668430307092	6.24025465290084
201	4.51748450249139	4.68133228015021	4.5688954703988	4.89490475896632	5.01220925203973	4.87164187190628	4.35937514967594	5.72681249516189	6.06607937636876	5.11135561002554	5.45775935953203	5.77646221101516	5.49204488771934	5.55110948950352	5.8649271850958	5.59914677200294	5.64995972628458	5.61997417631013	5.15111516954843	5.73326477688118	4.6433441461121	4.74388654519735	5.38891937420059	4.90235683798917	5.70889738413339	6.48216308978505	6.18186612194086	4.50967630531447	4.74373597611951	5.12868052533554	5.72122964052785	5.89609367406614	6.0215024284605	5.49992365868144	5.89952136021206	5.95356468095208	6.03141765243513	4.45059745792666	5.18442829062245	5.26167228153688	6.16884052158205	5.53934892046182	4.9629047020912	5.24530178624816	5.51916826526474	6.22018117197656	6.36469321507834	5.52867952638801	6.30837078311241
202	4.45244569953069	4.49480167968534	4.42687690084691	4.8331592519419	5.04297424187319	4.91566237816389	4.27343781484341	5.68538202275178	5.92703097126059	4.79734940746752	5.26797606251678	5.50323937244985	5.29669506222411	5.20032192317413	5.73800461457033	5.34566093792761	5.34153543853619	5.36409878318468	5.00027666130069	5.44017518419362	4.66674364015764	4.53350272963684	5.22371676869713	4.77086854124446	5.31049280310432	6.50187390791371	6.40678885510753	4.38301665555906	4.77941431380557	5.15837689324479	5.65477385081843	6.02173800021784	5.98132265246522	5.41848934459572	6.15455375740578	6.2370325969463	6.23430522769014	4.54635932575689	5.29139260222688	5.29272658849087	6.1744638399164	5.40620263117793	4.89700708542443	5.27503215574962	5.40566633606688	6.24388182611182	6.53663588471324	5.61107333626773	6.29787240414795
203	4.59462244245158	4.67150297017139	4.55694475637452	4.81295757394177	5.12749469535579	5.14647764446989	4.47594834687194	5.62790645016948	5.9843474418599	5.01956319491218	5.38074741641481	5.66466207147019	5.54177531212824	5.39375060423997	5.92836838901714	5.60602504785565	5.5741330306129	5.56026417933716	5.13803077915084	5.65665150343883	4.68307069342208	4.70878934740984	5.33870793034076	4.81583123315181	5.74769654155275	6.5272263447172	6.32301249020564	4.28583026098481	4.66408682438934	4.83018442244193	5.5394863608964	6.11949489363183	6.20989009510275	5.68880031635409	5.96575779101818	6.07227003893416	6.12268355604955	4.64124391497889	5.29941252104777	5.4493733575055	6.18549188658337	5.55804167188025	4.85219727006558	5.18281054984763	5.35790566087721	6.64316721122868	6.28801274876742	5.42161157849356	6.15699956985904
204	4.68836534070608	4.71337107333979	4.56722574232511	4.95235710578883	5.20615787395119	5.13587312579776	4.53802621524153	5.58380364585387	5.85632622239837	4.91963468341376	5.21415469778327	5.63825748399336	5.50210395558953	5.60054078871415	6.03282683428084	5.61765440069832	5.4371300248913	5.58255364641021	5.22143329037944	5.72398613566539	4.78071745253141	4.65360961138127	5.34720053231337	4.80888594582384	5.52560236605257	6.54468648321901	6.33668682681809	4.31486591093554	4.82301118734695	5.04604707741394	5.51521668926579	6.1214897822333	5.94611185810849	5.61065695113843	6.01331192038889	6.18025344542641	6.27690865204207	4.60458274916695	5.4614042294312	5.50055090926519	6.19504952619916	5.43811343243144	4.90498509761318	5.37841535382825	5.68148407732253	6.19876854557088	6.33090200764119	5.59536556417396	6.16121343326117
205	4.46058679826176	4.6393852503237	4.5461131532449	4.93375480627152	5.05373847125867	4.83029026036143	4.41463360526925	5.80772041875806	6.07647580766711	5.1101981500064	5.55907977418825	5.77279028913339	5.39287690156774	5.45684969583969	6.01815995893322	5.69090493336522	5.5901080254799	5.57309242366544	5.07868723219227	5.65401805366433	4.66877125436682	4.78974496433941	5.15309321675236	4.93902778359322	5.65248026752769	6.42127464060635	6.26159968481899	4.58442345398967	4.99354938967633	5.39988804067384	5.97765263705821	5.99262435340972	6.22139590059207	5.63047957894989	5.97548824684424	6.13589749702623	5.8756137991042	4.80798378888316	5.49123468631067	5.46826772979619	5.94394545613695	5.32766733990051	5.06338046593019	5.28441363557504	5.64656189510751	6.67539524004577	6.30863919997062	5.49924413753937	6.19919242429993
206	4.50706306563536	4.58153656277158	4.45370988935838	5.10874083871441	4.96607548205173	5.04972593961442	4.36842611641665	5.8855877104833	6.09992535788315	5.01457713387	5.55996465938694	5.81246978765426	5.41388893279995	5.43058295009882	5.965037273764	5.724048801684	5.68178328405719	5.62994367838296	5.1502911326768	5.90056118576214	4.79241053725455	4.66085697732408	5.53322198671404	5.04448741083897	5.48596583796879	6.43583569564944	6.31575382669968	4.34663458399783	4.58897801822147	5.19158919846221	5.59967447513495	6.14816491287974	5.84258817037461	5.73611410232667	5.8932906309185	5.92040472573431	5.84099564207676	4.3739075212573	5.20233831059097	5.37768208985318	6.16677917870466	5.53061668997833	4.83337163090483	5.0487390121205	5.69032025121175	6.24353243874362	6.48854626023935	5.57114132036132	6.3571149598686
207	4.61244760902638	4.66939863097201	4.66314075947874	4.88476612206024	5.06153746041379	5.08969359734007	4.53719232388437	5.91847589827383	6.00888079865058	5.02641599769383	5.57929776954918	5.91330247707873	5.62677174990203	5.57138418579846	6.0390199334573	5.68508459999547	5.62017195957313	5.60011789272045	5.30979008146113	5.71479606582998	4.75944240648097	4.64700134800897	5.3988149260863	4.93926897161772	5.6975716654185	6.42371284455445	6.40820773911123	4.45456149410546	4.68373303185949	5.15068389893252	5.72139851972728	6.14790453629203	5.94729838763282	5.79692837387935	6.07727126386815	6.10493980483744	5.95026846269553	4.5815311973426	5.36362913556737	5.45558122220772	6.12378275418796	5.42762086013403	4.79380868595118	5.19419457194249	5.7339589643521	6.10066476227525	6.35334768483115	5.3454385079089	5.95636587460024
208	4.7223082557486	4.6594269619864	4.50308627084241	4.97780527504267	5.02770773977014	4.88554876654187	4.36080579421155	5.73051699134183	5.93212629112901	5.09351681162126	5.4572296095188	5.67656611796666	5.34703893016835	5.2700763011103	5.81538089224994	5.44260426289346	5.40271405607596	5.514713010717	5.2242082331204	5.69064705155513	4.65898798184861	4.73496407367082	5.42998814973774	4.9341226921987	5.85505413291664	6.49629415032888	6.31428822181588	4.84379758122247	5.07674683472253	5.5359488197471	6.02103059348422	6.16668140004217	6.07626679590699	5.81812583639177	6.07834397671269	6.18754590219844	6.24844563763208	4.71639342515883	5.39269313082855	5.28351021566105	6.14601283447494	5.11231087836274	4.75408890641423	5.19796094656639	5.7539605834909	6.38429784345891	6.32157990251504	5.33343321660931	6.24006596418931
209	4.30606859765557	4.50608926214562	4.43341907952913	4.88172434078046	4.94038217986494	4.99017832524185	4.40140040081367	5.56024173077389	5.76541940640547	4.87467409975727	5.26959495037679	5.50311306459078	5.501471718607	5.42619246597537	5.90389220487658	5.39689644960946	5.44011675611334	5.36475119547774	5.01031349331827	5.60504718103839	4.67211588080602	4.64508188650772	5.17284627567128	4.84235638687902	5.64074559466503	6.24993822913519	6.0681515335267	4.55746257983985	4.81250278841903	5.11599453417815	5.59303363305017	5.859769877915	5.68793709939199	5.59220306529572	6.1359529495865	6.01511419199292	5.95664346013763	4.53351460679954	5.0772441529949	5.2984085957629	6.06710689249574	5.52604101554945	4.9127536216981	5.25428544609718	5.62083926483473	6.17065736614732	6.29787446131264	5.29966857930859	6.1381602972528
210	4.57144407342694	4.68187798237202	4.47056715993553	4.74376608558799	4.99989560677522	4.85612884879911	4.36728137939605	5.68256252590879	5.84056174565039	4.76367896425975	5.2545763875185	5.49481173121789	5.50192308373557	5.46491021968521	5.91232369190582	5.53662938177705	5.60363881333395	5.41200051612729	5.23750362804147	5.72364078035404	4.70373012163392	4.76203992121906	5.08484470719243	4.8207343645825	5.4163008474496	6.47524064452727	6.30199153943938	4.75744386053141	4.94888702351707	5.2125525944707	5.8035613436766	5.84266968780107	6.02248054547548	5.63092153969111	5.79954811907723	5.86774556455808	5.7784835846856	4.52885222708738	5.29331892682459	5.2497050348452	6.2841482040847	5.35125740956466	4.94942761654602	5.14571568986069	5.43327412845104	6.07835559827187	6.27774902719081	5.4639190036448	6.07426565025222
211	4.51015144313559	4.55515274699879	4.51218609721278	4.79166844295444	5.14802751738021	5.06155023337041	4.42402984145071	5.6551946733055	5.76187936121805	4.88673247690584	5.2767283415603	5.65411935506869	5.34590737361846	5.31530901270104	5.73914172710995	5.40905367176949	5.40514832278409	5.18869584669988	4.88435398006393	5.49438513483691	4.37883844766393	4.33728992577384	4.98550692061621	4.62659208342403	5.5895836313834	6.56095394991263	6.29257833771963	4.29755130847126	4.73874583522621	4.9241106820957	5.6525201661153	6.28330602986583	6.00594549721779	5.83491335941096	6.10361989547094	6.20973126920987	5.94381933718539	4.85657725781976	5.65405436013028	5.62101391566852	6.179682141127	5.42368365635306	4.98927270469787	5.29168366085457	5.63623019080688	6.24305464789788	6.2912265182074	5.44189305213106	6.33078261914584
212	4.59273134323192	4.49447928962516	4.45426628236072	4.73310033838202	5.02767287661008	4.91906834734049	4.49895374926584	5.79023432182639	5.80063331249399	4.87606747191053	5.38476187513157	5.72377093909834	5.46408943725204	5.50747630732615	5.8709059476762	5.42897532012354	5.45105299555451	5.55168674324703	5.18423703602082	5.76639101571428	4.5680676867761	4.43053271577121	5.24290183240866	4.73567169903811	5.60039552852954	6.24336657304948	5.99348433162274	4.66780589424562	4.95757050346714	5.21030499358697	5.71286865867936	6.20086777381348	5.88710268456463	5.46301356830646	5.75537793400924	5.95092240927191	6.08040231342812	4.48751440825749	5.50251110129457	5.25352811047734	6.33410261361381	5.37846609366615	4.84416195876368	5.15965041835027	5.7236549810195	6.09932452197682	6.49485912627183	5.33638435366398	6.25758735491646
213	4.53411306486044	4.59880928265389	4.43648718193627	4.78027736857399	5.04975559025807	4.93986915866524	4.34716664859585	6.01046173078857	6.17579459651947	5.12135279190889	5.73903295240684	5.99453643172368	5.46540320097423	5.58359521185226	6.37972923298602	5.85350968486916	5.86960364310108	5.78453752210852	5.31676872019859	5.927662032607	4.76459926811011	4.70941798085024	5.27986801639405	4.93777059571535	5.68865637416432	6.60478126250948	6.3178482126104	4.34025877924287	4.81665800120016	5.13137931580343	5.52222284144026	6.07067966105111	6.04000274391552	5.348889728698	5.71999000442197	5.89572480875764	5.91200322995591	4.46944778516921	5.2018648987342	5.32661112965027	6.09161596243732	5.48852546549575	4.93385769182208	5.21870994448528	5.47987608049489	6.15196643166271	6.23144238190943	5.33228020507256	6.17806690391116
214	4.59764406399977	4.76903138343776	4.63090618444017	5.01432948625871	5.18183980633798	5.0932117095713	4.63687541263753	5.97122047488434	6.14563497630077	5.13980558185492	5.57151026435266	5.9804814250167	5.45845038101836	5.63538147882674	6.00531177585361	5.61975148468916	5.56000150603277	5.68988861537305	5.38602583747656	6.01212938176424	4.84007297745712	4.75012871344813	5.35745306869623	5.0169479037322	5.70802914947645	6.494547946984	6.15684862624119	4.30706319900764	4.62480098591467	4.96608998519822	5.64034178699558	6.15964616507975	5.833543246686	5.89628211054368	6.0564196145586	6.14624611284255	6.05852383508512	4.87262724543735	5.45176144050965	5.62981303142062	6.09039971165066	5.71633766487726	5.01551916537888	5.24099145623701	5.95150460475155	6.18405296465113	6.4242527310084	5.53509844001067	6.22878201544481
215	4.54784823582149	4.58803868145408	4.5571797967446	4.8792367323489	5.04420103145286	4.78563628588456	4.32930478239	5.76226511287667	6.01628109762572	5.10611100406328	5.51980027422174	5.76636542288575	5.45244805598307	5.41720391773688	5.80144554977148	5.47345623544638	5.38624279158678	5.50030067995729	5.05913658026519	5.61022313959259	4.5655445770605	4.4485543345152	5.25587304871974	4.78978623899679	5.45265442491738	6.00298497986954	5.9234387414338	4.5211076148562	4.73958038928063	5.04783297670604	5.61196370601811	6.16107050722196	6.0220966645001	5.52118400872651	5.92648799120939	5.8260661906035	5.84739256936766	4.6237508565476	5.41306192876366	5.40966891783106	6.05434376251	5.38155941125124	4.98344076071141	5.12518288514045	5.43633700499719	6.10573074879293	6.32965164457475	5.54807252522437	6.20881319315071
216	4.5341924254462	4.70550593537432	4.62600069021374	4.70194269336884	5.02634223044371	4.7452806843315	4.41080939904551	5.69330528950605	5.80036016098575	4.79043878885167	5.26296727368061	5.51575355360161	5.66620654391212	5.44677215510703	5.87179409328986	5.54258985519348	5.3751725051624	5.63787941331147	5.36332863052401	5.68582946485474	4.7774458377367	4.74419605875961	5.3398221784106	5.01580394273089	5.58472173109451	6.24957544738438	6.12054316344201	4.51493579389872	4.78585855770076	5.11670870026953	5.61928651689022	5.86987596111265	5.82263278512577	5.54874913143224	5.90893899600601	6.08990823469894	5.59092215302224	4.35891814018178	4.94161912333235	5.19733379754742	6.15626800612211	5.40119673257791	5.01475374827236	5.3778804666571	5.58721325271532	6.49983281482069	6.22241331241507	5.43530515568136	6.06884573954612
217	4.62889024329016	4.8329464298337	4.76156712849825	5.02462777967502	5.1887174437832	5.21980377398284	4.61106051089071	5.90253702244782	6.2973417275317	5.1435510079797	5.59172307989143	6.01755504682494	5.7280789764138	5.74132075370586	6.39826487023165	5.96133243808508	5.81357438160943	5.77931733204399	5.52293442725021	5.77648555833979	4.8718596256622	4.96173400179603	5.7083372723878	5.14018288060673	5.63320891092228	6.47915525399857	6.38098733752918	4.56370000096338	4.72364291240204	5.15774266914086	5.71033513522216	5.83218788729889	5.96327372836333	5.65940109901225	5.65164583976156	5.8931473578257	5.89617253324392	4.54494631086443	5.1973724381416	5.27841652646144	6.13210615711108	5.50644563058783	4.89648347213933	5.14684844090046	5.57715939924126	6.31175972863075	6.25825114975028	5.53148132704354	6.20854306966855
218	4.5740443817232	4.55973448294792	4.47977205930451	4.81335018705029	4.97736757349684	4.91128709282717	4.45365320080902	5.58982015056846	5.9813731262247	5.07933307924358	5.38078277236613	5.71407985641179	5.51198908113965	5.5872747115941	5.97686140908439	5.59622563269885	5.53327652033315	5.57149458079195	5.13128819568548	5.80055454800611	4.65468256776076	4.72691720011442	5.31520932791765	4.90861827365559	5.69220676922409	6.33014875099738	6.22936937573021	4.35563704777035	4.55063737036339	5.01646680317452	5.67409979156741	6.05577382157965	5.80386861341086	5.63262744984369	5.7664807714389	5.86049798629508	5.95108247506469	4.49338221611954	5.39602252860015	5.29997614444556	6.07003984717494	5.49267359068511	5.03276025020673	5.22536764685918	5.66037077000678	6.12346476827578	6.27436564880686	5.46475378676545	6.15836533863002
219	4.4916923624947	4.6316423727676	4.5703182871019	4.69888289485242	4.96400528347805	4.96763289498525	4.39498748748748	5.52040953936778	5.75642483173628	4.95087277986672	5.3050258172571	5.51398339578285	5.37273306630406	5.19147177123386	5.63047864939505	5.29303528968312	5.29866492060898	5.40335625973405	5.21908923103995	5.56949143140088	4.69154554089091	4.62119582378777	5.10012427848513	4.78938506260532	5.37558198968444	6.24792938458091	6.01315661571113	4.28080042770077	4.66438357828671	5.00229609915063	5.55337019974927	5.87338091340533	5.8072562875879	5.68159122688178	5.89464291386862	5.87052954979856	6.01007169396119	4.57375578648559	5.25305772924936	5.18503108879692	5.99571217000659	5.39898945535636	4.86443664778797	5.19876053685237	5.54641505798542	5.9460593866342	6.49036877507791	5.37651725282098	6.07722579302631
220	4.51170430974057	4.56995640493251	4.42902499306576	4.83816759157928	4.93836821653353	5.00518256381611	4.37347084005363	5.74460191069168	6.01752242672142	4.9376698508751	5.4274189984082	5.66707597456668	5.60013062474329	5.57641731212839	6.10571566460437	5.66139321671302	5.63522692808561	5.59858899014872	5.22626913741941	5.58248993105502	4.76648153283049	4.63130271358468	5.25141905415992	4.89569054941365	5.4836403115486	6.36404428344123	6.17873653576406	4.54433762193996	4.79263317261393	5.26430488361139	5.78904153006681	5.80895987480424	5.75279501347691	5.53392897093652	5.89910739852146	5.81907302774996	5.97773923114084	4.51744677579782	5.29933939953722	5.39702715804775	6.14175663123849	5.48017284052912	4.85274394128396	5.17063285470054	5.54770520575567	6.21609387237685	6.44952484584392	5.40858867376982	6.18541103616291
221	4.44259300316093	4.39450247927834	4.34331492923446	4.78294016844595	4.86666213096621	4.92928504268138	4.17844127602927	5.55204514268481	5.81417759160426	4.67974606905676	5.08951729900681	5.4703730059566	5.24307964492817	5.16743555734361	5.82836458338698	5.28213486026287	5.33792471675109	5.17244206204084	4.86095500326645	5.3489723515751	4.25826450155149	4.26833649856135	5.019988190764	4.49384238256145	5.5530411129932	6.459186702288	6.2315189073612	4.36325328572216	4.66532240748789	5.04058607886356	5.53158526579252	5.98689534933572	6.02202922488479	5.63220515441185	6.06646460065917	6.0367865495182	5.77918524137301	4.27242834586001	4.98948217706602	5.08491395331154	6.1316448179648	5.57553352109806	4.94237208915555	5.23355438796538	5.39549015258475	6.22872475148545	6.28885822638603	5.39119207576419	6.19826820478232
222	4.47946989369308	4.61865068795784	4.45698392416482	4.92755967714379	5.06551875884719	5.02842000367772	4.42221892087007	5.67138310454445	5.81919220249149	4.99471793564107	5.27471533863531	5.54994213206567	5.28460487182114	5.0407527420863	5.48537880652411	5.14279876254109	4.93070750282679	5.08677271755668	4.85472247015437	5.20795780987059	4.35373331170853	4.3855090385814	4.9065131036496	4.544365908892	5.45414983406173	6.01611629483145	5.8190396230865	4.45709812562884	4.81557954288415	5.04520607433199	5.64581969241797	6.03524030239528	5.87285927257477	5.78185488576057	5.89591675833708	5.9681569113113	5.92339300216693	4.69589727685566	5.26651733309313	5.38003663889032	6.07275226913083	5.55475307892402	4.99358529942011	5.22296712667234	5.73941194970427	6.0543418171128	6.26655036984027	5.22685045921578	5.98793971706424
223	4.57177440924467	4.66724353919023	4.57263409410822	4.97573386623458	5.00996428477394	4.9381865553483	4.34428407556909	5.75365098224558	5.90889707148819	5.20705258645945	5.43222431493859	5.67570102995764	5.30477085259176	5.18068908116064	5.72455954898062	5.55473927667206	5.38427494858426	5.47248320552898	5.02337187936565	5.45479992289813	4.58073893597362	4.58746420588696	5.27762739374376	4.7921468902573	5.66220134392058	6.47978647528607	6.29612311188031	4.47320478896196	4.86879075177857	5.27057449464428	5.72738360307151	6.06769712864179	5.82086168917134	5.46847635422913	5.80942798912075	5.96337506308354	5.71564157679223	4.70656836555512	5.45847603644764	5.41699797220967	6.11041899162636	5.47922836007092	4.79517791604462	5.10656393554945	5.47768797764518	5.9615053015887	6.25485568300035	5.34828021313938	6.17653354334183
224	4.55250517239467	4.65363545053941	4.6650799598665	4.80171239553489	4.84258599798376	4.94690446506272	4.42645148222658	5.83763240073387	5.79822373421528	5.05536272050771	5.33037663662409	5.66759091220346	5.46178973748605	5.49484356636421	5.88275423789985	5.54289548183079	5.55342692201719	5.44247980339202	5.19747801869064	5.61320416848483	4.57582510525323	4.47467971136618	5.17331793720099	4.71851212694655	5.75665259017658	6.49877470050249	6.30427354586018	4.49041057882388	4.83952710631195	5.14029500967324	5.68333147659961	5.92831431514262	6.06999709747438	5.44596025514453	5.85155969285811	5.96570137770249	6.09976680943543	4.60350491199793	5.43665986055401	5.36148751828246	5.99747437240839	5.51489591901692	4.95652971080276	5.1848009708925	5.62001099845211	5.88918284387894	6.43264485602017	5.29712639638181	6.19523648087316
225	4.40203153597669	4.39327263248605	4.34009766138996	4.59727621900488	4.87530261489293	4.87853835923342	4.20794016180325	5.3900871923247	5.59049560464677	4.70832277052226	5.1998633421454	5.58807617365691	5.75380517439226	5.76772964787498	6.15418370833233	5.76171447096069	5.71256928776197	5.77933308191755	5.46796876147742	5.95810764378288	4.98612646834406	4.9046091318081	5.46896216355538	5.0465630669253	5.46305110752025	6.26509901408467	6.23144599749201	4.41022768739801	4.60495537442191	4.84844997772943	5.43328454118889	6.34342968156542	5.72630749806062	5.44999434334219	6.10879282581073	6.20180256556238	6.32963262714035	4.70413663624964	5.53815082600767	5.4201433147525	6.09669066553784	5.39960399321306	5.00136416097341	5.19525319992503	5.6660816987524	6.0537849956365	6.54422614214061	5.44162454320901	6.13594130306713
226	4.51782117085146	4.41773728545172	4.37844407750403	4.51139240218121	4.84943750497722	4.74903601166917	4.25242502214543	5.47500962784144	5.93160420221554	5.02967453393933	5.31097774801267	5.63426961505632	5.16354440344661	5.15714828075949	5.7466560111377	5.331360370701	5.33666923077063	5.42717865169019	5.03493037947523	5.52870940813632	4.4878330481372	4.49391110024897	5.06417916360749	4.72792175115994	5.37700200716874	6.11893136446319	5.91474757053603	4.65518200028663	4.83258931827783	5.07369500807242	5.52948685484451	5.7962158045401	5.96917631127855	5.71000427762957	6.05940449812976	6.3274305468313	5.94289397219517	4.637569939709	4.97232281911499	5.09553785086621	5.79901287997603	5.38850834371931	4.78378949520427	5.06056446094114	5.41649637922989	6.04512563992099	6.33056771796329	5.43100773416237	6.18712023270659
227	4.38302109596227	4.39296405049329	4.40479528265248	4.62671939534794	4.94012629853434	4.89856965131526	4.25663872062407	5.61603998945287	5.8586564818782	4.68692801417933	5.22416272764742	5.55419465881897	5.79530139686019	5.75480830105092	6.08027199453433	5.82113173036541	5.73486516690224	5.86967100364453	5.39570374736494	6.04021646569025	4.98633041700607	4.87136619196184	5.66891625002116	5.21982759743574	5.44683668745425	6.15393843517787	6.12825728004442	4.36030990761915	4.41279839275803	4.96700428633661	5.40015415845918	5.89239211202356	5.56827493027388	5.62927984487913	5.93701477906385	6.07859933022777	6.15001246307652	4.64186267399818	5.19256036820172	5.18168431060012	6.22234459283056	5.52831889776921	4.91209062316241	5.33059630175554	5.56188448762267	6.07074188324972	6.24012967546089	5.19067716524827	6.09727811301744
228	4.63690074279063	4.46260266003265	4.4392469541238	4.67269561492697	4.96749269922375	4.9190880572319	4.37146634820248	5.41896271620929	5.69898293012921	4.76300765331437	5.08704945861529	5.31970088039994	5.716273895583	5.53303371520984	6.13296383111965	5.69204852426528	5.797289963413	5.64624914462223	5.33625867727075	5.79794196808009	4.83416009417754	4.89003149166959	5.47811056199949	5.11036198676308	5.40132857672844	6.17044177119226	5.95007781019618	4.47588819760621	4.70225479034995	5.013445325614	5.48693495992906	5.86975115948275	5.75303920630731	5.44083210865722	5.95790023145565	5.93483538832406	5.94427393302719	4.41887777558017	5.30410806018753	5.22715754592602	5.98373800433065	5.5023889378775	5.03941131240654	5.23587492323164	5.50598316844922	6.21499118363923	6.24411530216716	5.28134668942283	6.35876029766455
229	4.690393135245	4.73018183004393	4.5842648452082	4.97423319487991	5.07985761383226	5.00123608498728	4.41608430572511	5.80666360263502	6.0093241612832	5.00030083121901	5.56557189996059	5.84068077973608	5.44574658841568	5.57684555456273	6.02905678146944	5.65668118886584	5.52401102169591	5.69823003917467	5.06844392455778	5.69768127629094	4.64361246287837	4.70236207639211	5.41130268204836	4.96700753157453	5.55889108333936	6.26499114906937	6.16882867497626	4.24190116317736	4.71228166710243	4.89220791182847	5.60165586443996	6.12894207389657	6.04522284362759	5.74127912638912	5.92517968970431	6.0453214124465	6.22583043536548	4.63414857442696	5.0954015130456	5.22188312514259	6.11678900534664	5.33365286490496	4.8752789088206	5.24036503474549	5.84963296341056	6.14640148516367	6.14648360692617	5.24700799181645	6.37909325478762
230	4.51838914719302	4.40580631044128	4.40401978473495	4.67261679332971	4.80851524233301	4.67804870149067	4.1236519660516	5.42005403238702	5.67818167113842	4.91912119473984	5.27459657833125	5.48177604056512	5.54702705673704	5.43351069794257	5.88341605801236	5.53648242789228	5.51389274231343	5.65959699315888	5.33790362744445	5.91468862814821	4.91359098832517	4.80102135471519	5.64961300080636	5.12664515617892	5.60314340246815	6.03706401361774	5.78899092341869	4.37798231891567	4.63633763534476	5.04271102055406	5.44706108330183	5.79873979265297	5.74891543970578	5.66856415093115	5.46322145345492	5.49211667245421	5.78316759056602	4.27467332283756	5.16608662875007	5.07130705523235	5.80933102803376	5.47511533006006	4.87807094565288	5.08219310707348	5.40086911127051	6.07434218038959	6.25943945598932	5.24156394616947	6.08711340279576
231	4.57597514928222	4.45753307188656	4.38030179485095	4.87207184709559	4.76131764526039	4.75075659169811	4.20551923162466	5.7056560601075	5.79554834814045	4.86982580837275	5.14375690823777	5.49611795781837	5.31404381848259	5.4236966458209	5.92264279766316	5.57045110986203	5.46401605895232	5.43759997426368	5.20749266108739	5.69739609968115	4.70734951989651	4.68817847337012	5.20879721863457	4.93206986961842	5.41559627643514	6.61774438317446	6.27544876886979	4.41675169360155	4.80844602681746	5.10773578881838	5.6857676596665	6.02656295068728	5.83389366521401	5.67502402198674	5.79645605408982	5.8261250834932	6.0144312132553	4.61208485023953	5.39788000189304	5.31792079511115	6.02633331843296	5.39933186918055	4.92014898015043	5.29372545665193	5.39050843330808	6.1106305921193	6.20009026086596	5.2198795093334	6.22051387426606
232	4.61123875208241	4.69444659722586	4.63782035162309	4.99074928739386	4.9998306474222	5.03875479321352	4.39780580207226	5.6695524042062	5.95160987462528	5.08424667031842	5.41394037390154	5.78546068660109	5.59159243474909	5.4907147422997	6.11651512590567	5.71688098466977	5.88223593706654	5.64115482996224	5.30848155755591	5.8160896246591	4.89675344794486	4.86395160006659	5.51483622649495	5.14694147950132	5.42557394750345	6.49193227422287	6.25440413697405	4.40642391268966	4.8236018064859	5.09142304019468	5.54192391754049	5.89963286328831	5.90337623755715	5.4432537429685	5.84222003812004	5.84563752999763	5.91388734292228	4.64281446981825	5.15676998775239	5.25588413116078	6.09101420872972	5.43969849703929	4.96223933234318	5.12829228699243	5.32770607080932	6.03542681731216	6.32662821167436	5.49480323541984	6.26965323140653
233	4.66180290944688	4.52202250143671	4.55688822319899	4.92398008683801	4.93416046294454	4.94327354249856	4.34269030125299	5.62044583480574	5.91672109100968	4.87727820990099	5.31357370367415	5.65333572760955	5.26761152729325	5.34532567766008	5.82824638777999	5.38468524612595	5.41338427554139	5.30289903875257	5.02393861926037	5.58612218971566	4.51309011552359	4.43403007899176	5.26049850517929	4.70399980289052	5.42680232425722	6.26362915007086	6.07358544910412	4.20018242030863	4.57458338615646	5.03448020915108	5.39564880950507	6.11879040527599	5.79514056394662	5.37784867823035	5.88189436549452	6.02755592945099	5.8700659545639	4.48201009712207	5.18980462596708	5.23037006205725	6.29476395945145	5.44578020739917	4.9568528136056	5.20223272527114	5.47659887284765	6.14885333851738	6.45397979328137	5.36174023854646	6.03964732567174
234	4.59684593487678	4.76989264676772	4.72531167187204	4.98444069776603	5.08437953819589	5.22231874024372	4.58410948475016	5.91462762875014	6.22318709168527	5.14327573120398	5.5704421647819	6.03216503239059	5.69665766756533	5.70627095115874	6.22387104064731	5.79769290423194	5.83574159403448	5.70010278089724	5.36325020467228	5.87685033047647	4.93469601781785	4.98775490223617	5.56141383454366	5.01757584377446	5.54120729141664	6.47992951294507	6.31424479243945	4.48760730843288	4.86133368734545	4.96722174551465	5.56568440775464	6.15814038942073	5.89666907298806	5.89151649541311	6.14781957730733	6.22657614432753	5.99632601835749	4.55347335015544	5.28100378101642	5.39676508280539	6.14634803603546	5.42683757842565	4.91496069408269	5.25280111028019	5.74189645775974	6.19566923607136	6.3018424909176	5.64353979408617	6.31421912250538
235	4.33336701259716	4.56064041383595	4.51364303434256	4.92417097072552	5.0370581916283	4.95807708557162	4.37663179544667	5.69048253622995	5.98433206054228	4.99707684928058	5.36067156828041	5.59981772423011	5.09787833315428	5.24424444518644	5.73159618507688	5.30157879543665	5.34124913920619	5.30819684358043	4.84269963368735	5.46939503077895	4.50385787376794	4.44890856225374	4.89869660300188	4.72579073032078	5.6617410242982	6.3443545627084	6.156006105741	4.39872841360325	4.76783605058578	5.12396455945025	5.50575236078956	5.96761552395513	5.73072544372355	5.38714699960404	5.71312656838181	6.06476221825474	5.73767322075887	4.52820480043148	5.06138288229857	5.24389497438358	6.09196350930656	5.65047306562949	4.80066370629468	5.12432791254341	5.66389897154979	5.84430537658019	6.35841967140974	5.26740773144161	6.06966042856344
236	4.51569320925223	4.50433569497182	4.40450687337682	4.75747406637981	4.82133738586475	4.59290055361572	4.18843480319878	5.38500337872015	5.72419278207958	4.81703267302127	5.21885957744611	5.41802198358533	5.37744303819964	5.41034102179248	5.95977986419902	5.47809494896116	5.47296438722801	5.45658126697405	5.12325891950095	5.75686526308546	4.70835260673788	4.50667083319743	5.30917061980616	4.88836208509879	5.40340287092422	6.27888244915407	6.10280294691856	4.32280611495806	4.60810504981788	4.84184238235065	5.36643185703274	6.04079408791041	5.70473481082797	5.18634821127563	5.8633759991781	5.88981692446068	5.88959547177028	4.34570971199045	4.96499966093547	5.20618760926841	6.11640406247796	5.39123700866836	4.98769735402471	5.19377776169717	5.17549397694542	6.03273948444275	6.33954480601502	5.24990260704183	6.12425830600799
237	4.70768992690788	4.67941061583752	4.64169295109626	4.9343595486684	5.23135335838485	5.188787299624	4.56391013122325	5.92655084797085	6.31294651054775	5.13213969335749	5.62147173953869	5.81900412594995	5.45812331600361	5.30407023755427	5.88033000343284	5.3670625632847	5.37630169483142	5.44115894769476	5.02998056928395	5.58147942323898	4.53486251928655	4.55019077595891	5.13867442901815	4.75648657046989	5.58208378759258	6.48644447301604	6.22705993888439	4.44131589193683	4.80736563398718	5.05281432874076	5.66544982215179	5.97756929753116	5.94084798065775	5.53955409013116	6.01775409571315	6.07188368070272	5.83561097057285	4.8645119640648	5.31865877382963	5.39327067436412	6.10270924070073	5.48519830331212	4.9466128269083	5.23437117585511	5.71607396900657	6.42026883436228	6.14160003410528	5.25477525734767	6.21336879839366
238	4.34460082359545	4.57996173975465	4.53986864170713	4.9175307931955	5.12231153698595	4.86115362307102	4.38285674510418	5.53759135119023	5.85999636208983	4.75681996871793	5.27249070279392	5.51454818823135	5.38280157748852	5.26794943026268	5.85759121491131	5.55052578482371	5.32419441486906	5.42061744374828	5.07368691057087	5.61614821457691	4.6165215286587	4.55467173220915	5.44695304413441	4.754059246529	5.42435669980896	6.35876084827337	6.21520734950947	4.33985585530259	4.70588655442163	5.08455793264327	5.608883443358	5.75758768897451	5.97830351775906	5.33932055456656	5.99184398839782	6.09835513074602	5.86016446043317	4.57608739822272	5.23379660671491	5.14252803911996	5.97964190749406	5.479805384181	4.86853102390242	5.07530580538932	5.49939594615297	6.01927318826053	6.26777719532892	5.30488024858357	6.14008002629192
239	4.57584794135963	4.75652551352443	4.65509390831136	4.76422164820133	5.0141789849455	4.9518307542956	4.45526777823763	5.6746944107871	5.97185103850811	5.12907314149774	5.44595496957907	5.67321141845463	5.28362271429659	5.4181876977625	5.91016755436923	5.5202877782788	5.47982093436073	5.18552464034573	4.99253338047768	5.55731778490573	4.6086369661536	4.59924567797778	5.32772998622062	4.89801869529678	5.70773776753642	6.26724288939927	6.25193735169115	4.40346884661377	4.54859660930578	4.89152369437828	5.44776935312444	6.11061816128658	5.65043613907201	5.44018303446638	5.78883299889731	5.83123426522635	6.00144800005619	4.65479313985509	5.25662702472389	5.3414386166279	6.08002966167584	5.37234065086349	5.01412777960815	5.35601718996022	5.61681697348048	6.21744722651992	6.310773018409	5.16825497852183	6.23193998425219
240	4.62023314427291	4.43429640495466	4.38889928073299	4.52739097444603	4.96653434804338	4.92365189303702	4.09972692137468	5.43708280861048	5.83379474361078	4.93582486883473	5.10483745399194	5.49952868716797	5.49032529120649	5.41637910181837	5.82608579652974	5.47735965780293	5.39692811200943	5.47384906247464	4.97356163750664	5.75631628481958	4.56708316068649	4.64687558246416	5.20229225640777	4.81934549899219	5.56190700441132	6.23765623252712	6.12022087714402	4.40746426982169	4.585412580223	5.09837702311838	5.54738637836252	5.74563286568303	5.71535150080493	5.48125021635522	5.97351050697218	5.9671374472288	5.82777769687317	4.7821816284994	5.21677998500963	5.39395632373249	6.14834608756868	5.5895243660762	4.86866650130647	5.28882225350405	5.45364366876069	6.26350844186624	6.53941737969227	5.56280191650484	6.37402626109084
241	4.65959804418571	4.82103053895368	4.5991447081271	4.93666731324935	4.80989118433409	4.80271236164634	4.34790289588248	5.88097820838961	5.96070606726068	5.18410014326883	5.41369244016524	5.71485694294238	5.29533895372286	5.30720327088059	5.74503524626974	5.41024722859501	5.41789534442004	5.42978088673163	5.04503242606842	5.48281425604482	4.52339116690297	4.78109283350276	5.24964799929925	4.87255807041999	5.53031773956823	6.32024261539709	6.29400419142587	4.45879161705827	4.80294926325602	5.17675349533592	5.69099114616255	5.76588151419057	5.87931294467851	5.46971214282383	6.4099866239098	6.2760377166247	6.04424285054957	4.62862166074623	5.3519510994618	5.33757496215612	6.25674164930898	5.62948258572438	5.00948531081646	5.36954352621186	5.33603923242665	6.25545659616803	6.42550087554438	5.49744907405064	6.01977441300443
242	4.69847649485748	4.56627714026829	4.45695089557308	4.77232031377883	5.01047396054504	5.02638265375721	4.47859441455118	5.62934715431077	5.81383203201305	5.09057120483389	5.45464522814892	5.71102147449137	5.67391698930504	5.67659125207635	5.95044236126846	5.58078408547941	5.43966101944838	5.45042094461759	5.2418962538934	5.78517142170383	4.63932705597432	4.71716198823477	5.40501382150032	4.87245321776889	5.57366938643077	6.5536941017222	6.32472695678864	4.57302581058105	4.94264209324521	5.29696948688759	5.71184065094725	6.14128563568652	5.89705191783299	5.51843628556528	6.09574472827638	6.16839162140998	6.08988338638233	4.76432368663084	5.41855902184341	5.55712701552968	6.18693070656905	5.51100717658758	5.00963343251129	5.273489474062	5.52416224019879	6.31060996076542	6.27546401198232	5.40504885806576	6.05670478033588
243	4.56882158168354	4.81529859869489	4.72398834323294	5.19420657806624	5.19929228645499	5.21029376366425	4.70766989596067	5.86750806209042	5.98542195937386	5.21640559079393	5.50345960810688	5.82574756603506	5.46960743970699	5.27343336919862	5.7118612944024	5.38090477938507	5.2882282800354	5.29693052900403	4.99398938212681	5.52572974565415	4.44760118754085	4.70675344290472	5.12289310805291	4.67703122194363	5.69512169308405	6.15422177538647	5.93667733847556	4.35283016294875	4.49255649376054	4.95095932876876	5.43333919880083	5.68701119555801	5.73081209073057	5.57272527685359	5.76755217325374	5.822982283221	5.83805251251709	4.78667964188414	5.41677679660186	5.32277424292934	6.03736148033661	5.51042517520139	4.88590846143469	5.16347033616094	5.35919553440498	6.31360373397509	6.38731134576875	5.05165273753746	6.00161371438465
244	4.46269591391789	4.47722035579847	4.27447061998633	4.50810973937148	4.90439282188611	4.82521629776074	4.14721357452932	5.24828238643215	5.52933394351305	4.67773740387721	5.01822582239745	5.32321405829419	5.16260813072458	5.29979192189196	5.7901628418333	5.37490559097762	5.31956010784293	5.16683160925584	4.79030358834478	5.47774758848167	4.46412895592994	4.4176205481401	5.01885357844608	4.45840972571024	5.30139486837804	6.3467433966247	6.02787838919961	4.2362891201746	4.54370292716762	4.97926438659078	5.60612502020837	5.85983411842569	5.95495864790673	5.5540439953774	5.74407258244818	5.86430592996423	5.90531072758978	4.61254312537464	5.38927033507744	5.36215732030883	6.18194232401819	5.56994677148837	4.84589660202971	5.31747193410751	5.49041349152096	6.25772674583953	6.2898269312893	5.2298316204805	6.11516215651786
245	4.52234070026401	4.44842413855747	4.40275858761547	4.75778960751762	4.81622766565179	4.74834506336219	4.17720906485961	5.61865430686847	5.8605554017624	4.86224917014355	5.266925344283	5.65155950348582	5.58579826154281	5.55253996308735	6.06069682229654	5.64505941491648	5.68588136689843	5.43940749781217	5.16016923851904	5.71368145418923	4.64568590202368	4.54983262029561	5.16292149041785	4.75457825252791	5.59080396405465	6.20228358734045	6.02170812693487	4.40699430036805	4.63840910008687	4.92390243871111	5.55220056555143	6.06200229070225	5.79229245036479	5.44108726351998	5.83439571153112	6.09718597604232	5.87721399861997	4.57886868503692	5.28776229469473	5.42607122845606	6.12141894050568	5.44543571443449	5.03772024160505	5.23799410295296	5.82202437919949	6.21630854069741	6.4487177946048	5.49349679255677	6.22368882216719
246	4.59054887384692	4.63832048893808	4.47324356042625	4.73041545001123	5.06509153943206	4.97932293744757	4.34448318196004	5.91915058668436	6.06328640792153	4.91666237184114	5.28650885417048	5.7203029974496	5.44241936280518	5.49268823115043	5.96055204842443	5.65144393446537	5.52007968903372	5.49401971945531	5.01145041056705	5.76184989598313	4.64820705471854	4.68880686254578	5.32365392891482	4.92114107324364	5.52709101719263	6.5000374654961	6.34337356862435	4.15791297222131	4.45322200930291	4.94905704483371	5.44281288725872	6.09476699342623	5.93446839095443	5.52618189458431	5.88408789872676	6.01473895163413	6.18075832937788	4.66668952867644	5.41299691190893	5.33081978410219	6.22852481469379	5.31374421445401	4.9807258090404	5.20963789436041	5.59176491230982	6.33775977813809	6.39257430166608	5.29875962833488	6.09234527397835
247	4.58620357577706	4.62073235115808	4.50840846303407	4.87540174200591	5.04527754045441	4.89022843856855	4.41312028968313	5.79557703319505	6.10610241847798	5.18110861205642	5.46032076110675	5.75197579961389	5.56581278980695	5.50278800112883	6.05127043408745	5.6856159230098	5.60126655830726	5.58112574499193	5.40477795397875	5.6786342863609	4.84028650593592	4.83684749248894	5.39031175010312	5.08476088200998	5.65206458325168	6.28143058201108	6.24503859981233	4.42597017425308	4.79551753546916	5.1440894257326	5.74011577331626	5.982077064968	5.82374796574334	5.76227120641855	5.63664669446867	5.81409995058521	5.83635560263116	4.45809906917959	5.31522674905125	5.27640222573011	6.07661313217001	5.40375503484562	4.8629811846175	5.121723713202	5.55809294106313	5.95057253351725	6.25327128220922	5.38196739658498	6.07885374608656
248	4.56620679821148	4.59162965774903	4.5869617398702	4.7924332495859	5.02033798272748	5.02479604316201	4.44092686925071	5.68326388975408	5.90156499574849	4.86253033867599	5.4499030938825	5.7587940706459	5.42723289366364	5.50143660439158	5.84821106259133	5.56829849714297	5.54243808759861	5.46852149930367	5.23526096307801	5.75969320387678	4.75680040444676	4.90420770601596	5.25233086008731	4.8339870007039	5.7280910252717	6.19656768269597	6.05117610952188	4.29622373109261	4.43418371095591	4.98949638739581	5.39165379095541	6.00622884030657	6.09903363072432	5.61771064922935	5.83591882357884	5.87602350495845	6.0365707116174	4.53595118141491	5.46336099957715	5.41435233787348	6.18444446782251	5.61948936653986	5.15662068683019	5.17627487314545	5.52618728900096	6.1140661741762	6.4812923608014	5.60954096154347	6.3005466920759
249	4.39989752342101	4.63660157432868	4.58728032747824	4.71564136050284	5.07846727590756	5.11142023327274	4.47078002930409	5.63247375771932	5.90848511181983	5.02212215845481	5.24578503565215	5.63760056546713	5.59697686254294	5.52442837773227	6.05518778111848	5.65649439361924	5.72595753504128	5.59819701818481	5.28599577934185	5.80652543185961	4.74587207131712	4.7173486633147	5.29338216877827	4.95463332559468	5.40945521974737	6.29489278089513	6.16564404090893	4.46079835033341	4.77476825254529	5.17793155622542	5.70362488098389	5.95621215373484	5.7387109868303	5.6986314143411	5.8669635757915	6.01318974314764	5.83275878408968	4.77639645242988	5.56947266790385	5.55555795479423	6.15783113942776	5.46752061494876	4.97168619787267	5.25540640827963	5.63003481842444	6.31040322411036	6.23563294196117	5.49002850964127	6.19327997028906
250	4.46651292573021	4.45289664034117	4.40831399169971	4.82779271533544	4.7473517521823	4.7362730798727	4.06758141830854	5.49310632616647	5.76635472902584	4.77877623771961	5.21759877243514	5.46162402394955	5.61552547209359	5.58279721517602	6.13982806031449	5.7152533691942	5.65761796631088	5.58098111336744	5.3937034857371	5.94000027325163	4.74825404296861	4.78599568434677	5.59287310684144	5.10860256434134	5.76210745846013	6.5449470309424	6.38365051951149	4.40776285057253	4.74529521408753	5.02741970073191	5.64869839028504	5.94504568844031	5.64070183550767	5.53601785004315	6.10072261615551	6.12697506700414	5.84700688738603	4.56900332382385	5.13713374821588	5.26677048078598	6.08039415836459	5.52969347430926	4.92088120663306	5.35248607808024	5.62470695884645	6.24629453538333	6.21339380369395	5.39287067069833	6.14583331854345
251	4.77682837439698	4.6744294851611	4.69992915736345	4.97009444601165	5.14127871240558	5.16096193986135	4.54131666427412	5.68550734384483	5.89829551772725	4.92786447179496	5.39195361723501	5.64257220904944	5.65684592332937	5.7595953849806	6.05839505690767	5.72140991729902	5.73823001130017	5.57536107395044	5.29240703624577	5.89214019728304	4.9886798371586	4.78713330472709	5.31639251836768	5.04433413684911	5.61866690632342	6.27312397972759	6.11535890336965	4.57578609677147	4.90003669720935	5.20237832406693	5.75843944792577	6.17079608954906	5.80650801353221	5.73564819296571	6.02484403346921	6.15179180471215	6.19253490809044	4.88754667808881	5.5406905797723	5.41042588597642	6.07497609195226	5.43354009982275	5.03106035266565	5.31616829670238	5.42059415392159	6.02017669622164	6.3341240593044	5.36508322334966	6.01530225296326
252	4.62880579620716	4.64430884702793	4.52301485456492	4.8988964851191	5.05659341866915	5.03955091598871	4.4708539654116	5.68963716317187	5.84358752028618	4.88067673868862	5.35407095694482	5.59751200425547	5.56173891342051	5.36736164723813	6.01312865407287	5.57928847513005	5.53510377962808	5.64176277846136	5.35399275604866	5.74058928559646	4.72474268885963	4.79141037115053	5.35791598276899	4.9817651951643	5.54931814397975	6.47241677664413	6.30032986373527	4.25827601215129	4.5208295705248	4.95975598304084	5.5993349373851	6.04102958967141	5.90136704517403	5.60669913436343	5.83610453675266	5.94508893835677	5.88171173433044	4.76301471785183	5.44092030073491	5.35503913975492	6.12890711157363	5.45883050086746	4.89541866301029	5.25001838796542	5.73550824587738	6.06214243496731	6.38781123593692	5.24405520181915	6.00501265492424
253	4.45344341044104	4.52613450101225	4.46306775281512	4.90064535734915	4.91822934852247	4.92660746754394	4.43950474279299	5.44452022058328	5.79732982008426	4.68390504040834	5.32328065173424	5.41566517006471	5.2841725805518	5.325726142755	5.88513701915859	5.66734156070556	5.47169054972584	5.5115305393101	5.20240911134238	5.69281658439113	4.72680600338593	4.63871181555089	5.33035191908802	4.84778343416033	5.4763481256293	6.38152087261145	6.14107833501256	4.40918575097996	4.68033280764166	5.10216165205966	5.47173050247266	5.8812363950271	5.84030642371348	5.29397137875568	5.91996549535952	5.94451726526219	5.62198881838138	4.54534758981468	5.22898386464212	5.2076537667069	6.02305576948206	5.33980887985269	5.02136176171353	5.19688632854853	5.37425306695793	5.89563918419648	6.53844321196617	5.34681512356185	6.07709319572866
254	4.60456045261926	4.66143890878376	4.65257416672508	5.00604709769418	5.1848257150641	5.10405996000922	4.43638079933413	5.8417588840128	6.03312780248088	5.24254604468918	5.58182877417205	5.78172651813213	5.5387694839741	5.7117375607104	5.9905515033634	5.59378584365994	5.65993257138721	5.57984080395762	5.25337509447709	5.6489137707238	4.81550384057239	4.79132430184153	5.36602369890519	4.95534515292492	5.41375165537412	6.19430125810009	6.0353220842828	4.32801842152942	4.61193140960426	4.94254450133932	5.53988005263854	6.40513070453714	5.97992492453879	5.77801696585025	5.80289892399469	5.87906340140183	5.67242864209113	5.06410668861598	5.93527854836615	5.74646059599124	6.13940502101287	5.43228121011864	4.99236953359004	5.29431829455103	5.68802996885541	6.2976488634789	6.03989504431632	5.54125336332747	6.14288888805449
255	4.67524478607722	4.68299618326506	4.6423895135376	4.917077537384	5.30500023914312	5.0978682264671	4.50068769926381	5.63981660065591	5.71972726384689	4.99621803750927	5.29772779156196	5.56561401869187	5.2935616191449	5.2768348656743	5.66495881846438	5.4244181683076	5.31225278226561	5.30537862977152	5.03604547376826	5.38682461780771	4.40852959089522	4.57893583906237	5.0154078548527	4.69353660471355	5.38760154938218	6.15283087723732	6.07379832952581	4.61630194378492	4.89371007587466	5.16243158616506	5.75311112708927	5.80631726833787	5.92755805885227	5.38963702945599	5.71632793571792	5.93552761038094	5.92274678817311	4.34735779704474	5.19763665720643	5.13524549811745	5.97213195695763	5.5302242188717	4.92987944456005	5.28184540577056	5.6665242831579	6.03902798446364	6.39043442241175	5.11348130308691	6.09528826922583
256	4.40780979185187	4.62623919231825	4.54591965569033	4.88230134743947	5.17094352637156	5.17392122203943	4.47556726123454	5.70471322248984	5.79159091215148	4.94372164204903	5.22085966787122	5.66132837579236	5.44212864076208	5.36412661263201	5.93256745149976	5.44892445107761	5.55838608265218	5.5888144819202	4.98382135312664	5.55147581627288	4.54327731244485	4.64619972441115	5.05336465323951	4.66721129200645	5.38207337147165	6.41219653614061	6.20814561950912	4.50233944196476	4.72341486060448	5.01155594225969	5.61140111713846	5.9468648702573	5.82205226467896	5.7276379578476	5.72746449119634	5.864800171277	5.85145318874607	4.56575193239853	5.41877086964632	5.38033812142649	6.05894117567412	5.60629243305476	4.8887507972198	5.09586768692405	5.64665910601921	5.93758472829858	6.34308654323547	5.35823638300023	6.25235631599512
257	4.62541438115716	4.64014655901463	4.56068979643443	4.83570188265427	5.1329111113831	5.1565777266418	4.46730249590529	5.73625577507334	5.98897158997539	5.04330084020915	5.46779489529496	5.67971683357384	5.64265494532965	5.54492773968177	5.97903371599609	5.60605563611404	5.57196304982983	5.65307067917428	5.28983859972121	5.7678928766577	4.91224508626138	4.78771227746684	5.3792013419106	4.98926850137946	5.64631817991312	6.46868800697329	6.25384023165482	4.58099492371231	4.99081156652647	5.37616907864211	5.85075592462196	5.84793586886843	6.08347180163569	5.69769404995049	5.90742664858596	6.09782022988185	6.07535850766478	4.68923155006621	5.53563798860456	5.51338878199739	6.12911302257483	5.48841120268874	4.91549964929145	5.29116578366657	5.73476079785331	6.20984576053148	6.32450268176527	5.60683270356588	6.13325448636146
258	4.81317961293242	4.5924976083286	4.4796189539183	4.7381047531754	4.84745685103857	4.91290764990016	4.26931986522013	5.49778205495143	5.88004108549923	4.99310888181223	5.25818902019786	5.5973726407256	5.50890013953735	5.40547968707338	5.79889891878692	5.52075145193508	5.45174772373084	5.2759332844097	5.09021877458218	5.59676718616896	4.54930778910541	4.46766967670453	5.12131281667758	4.81619429728633	5.49240924929818	6.19319080581674	5.87073422816152	4.42847128487674	4.68590087603144	5.20348806258404	5.60972008692464	5.88154829220907	5.87394447869484	5.41378999784573	5.98170610778072	5.98266115949493	6.10037092855927	4.68745635480041	5.36324977121335	5.38709756609266	6.0162303098126	5.55474381673875	4.80486242009619	5.17342202371146	5.69207305213495	6.24296257154963	6.22225358342415	5.24626012621665	6.12081512680993
259	4.62540678918428	4.88107699542303	4.74700896163768	5.28318495266507	5.11738040845646	5.15837497017497	4.49909169677007	5.77765550437723	6.02804239882922	5.18338418458077	5.50241923573929	5.83695679507426	5.60452372585867	5.66931702017898	6.27430283140972	5.89575946642718	5.66315935067446	5.62975641699928	5.35406356121135	6.02155038741768	4.9338716945815	4.94736647738971	5.57626867630643	5.19604302100658	5.32915136722814	6.50850362871729	6.24544856583188	4.41800697066428	4.65940211604856	5.15837729010742	5.55415632792274	5.97504867981201	5.8387180636663	5.33487386327859	5.89203828398666	5.97949627955222	6.05141064634218	4.69511243458381	5.47860433261804	5.47122687412569	6.23698210425934	5.50470230203066	4.87639881189032	5.24166909714642	5.43617492014156	6.10365503379256	6.35429200029113	5.38346234718493	6.06983991205481
260	4.53582651738729	4.69935650570362	4.55594459417234	4.97897792925711	4.90325765199598	5.09470078253809	4.50533351908121	5.72398051258994	6.0658232380947	5.08849566386731	5.53801466124129	5.74733698620472	5.55026592364166	5.60214117334668	6.04957889976775	5.64807121396909	5.66526193750689	5.50815924759056	5.44848427115691	6.05753769351166	4.83869121400101	4.7727485209443	5.45651499371249	5.08304884566925	5.56468210563237	6.42197802396603	6.19243759158849	4.57467080959726	4.91651784065534	5.17549285382474	5.79699056470669	6.20226785851006	5.98954615882132	5.68621239501707	6.07958699920247	6.09798863203036	5.66287076145962	4.83090064256558	5.40079618195096	5.44074175766609	6.20300730524316	5.48873032295779	4.94838748391619	5.20703297196375	5.32803766001864	6.19569978693916	6.37514948520995	5.42479821068288	6.16934239449651
261	4.74599508843224	4.80019986894245	4.65854534868516	5.07206446454717	5.29809397182745	5.18886494448387	4.56388515070777	5.82492999687757	6.15141259794581	5.14589438735568	5.47442550354164	5.72327216994767	5.38075312534686	5.47408501879728	5.78974659483957	5.45024108171414	5.40221679507389	5.34653326537685	5.14579496738344	5.67029929146119	4.59471323650491	4.58044307452531	5.15806559793762	4.83329197265863	5.57494161977068	6.4974243908994	6.3443131774586	4.69084709484995	4.91094251385517	5.29429250074036	5.80895853031264	6.09460207286589	6.03100660720377	5.57695944312275	5.95754942739343	6.00969717332254	5.73911070135287	4.57887715252078	5.23345815360922	5.29488498790511	6.09643044184803	5.4820503756197	4.81264407670492	5.3180592730831	5.65538212710793	6.19321193963076	6.41343956579997	5.34267547588361	6.13475573879314
262	4.26049355544352	4.48827254700288	4.30085427401063	4.5910873638489	4.92542505547186	4.88296050209753	4.21586198068302	5.6152535716751	5.7870939298591	4.85120830970964	5.0937285229451	5.4188398124322	5.35771155638669	5.46661915877194	5.82168892607067	5.43080023569615	5.28540353976022	5.36151115648847	4.96945377633203	5.72307636487571	4.55114126062018	4.45899491082622	5.27302131648213	4.75960719256785	5.66963889470998	6.46066554965196	6.22145739153661	4.28373444310144	4.71967030815053	5.01602662956347	5.60324376963209	6.08198364068808	5.83428930384533	5.517504539645	5.88679361162111	6.09180696067953	6.13977926743265	4.39938569640429	5.23866006076485	5.3445800073175	6.12249901046461	5.46638918381643	5.03294450656988	5.28526438455108	5.4951851813585	6.05997706910981	6.43969473653644	5.25705966066408	6.05257185785277
263	4.46210969799347	4.43495468421693	4.39146864008017	4.56879144193073	4.95634982269646	4.92411248953532	4.28873968561461	5.69988047361622	5.87109483796434	4.86957979557492	5.36927203819648	5.63892794411975	5.30485647454801	5.45744467474346	6.03442786284203	5.58661170810972	5.51283409362471	5.56615037018616	5.30052109768476	5.84892370606555	4.78470621408036	4.91251216127117	5.40900969551648	5.00306317809561	5.74383616502497	6.65157456292868	6.4981176932627	4.52687127589519	4.72418533341234	5.06203022416636	5.79360644057397	5.99584292770222	6.00093695260646	5.7986373294644	6.10944916991178	6.24585422337532	5.96558638552242	4.44092099840498	5.39979616173329	5.21425880584202	6.19212339025106	5.50626424752262	4.87486572702292	5.24656360632879	5.79204512739991	6.2929182603594	6.34491254870188	5.72478104169301	6.26913096798479
264	4.48298680541338	4.46995752857434	4.44399680971708	4.69301937867597	4.97889895657984	5.08245121916582	4.47336509401169	5.50152599633714	5.6857090451859	4.7906444203608	5.29890993014193	5.54810226853681	5.42272827646237	5.42335901152825	5.81772665273739	5.52151775783179	5.46296208454592	5.48047314710027	5.07941955095678	5.73666848067377	4.71628528260904	4.8310481696694	5.29029806033702	4.87461599875065	5.25771112585269	6.2692098106571	6.18053214442993	4.27716800749485	4.50329667626005	4.81089559812801	5.25751303568475	5.9526693684822	5.82887940935601	5.7100460757233	5.83767109690609	5.9444977959536	5.99937549771621	4.56153468632332	5.30274840834932	5.17343717984952	6.03764858700152	5.41241956805956	4.93712082193602	5.15669906230142	5.38296926054702	6.33227923052101	6.35093346368541	5.45458333269358	6.03547263705635
265	4.57682285550119	4.65275925329793	4.5917543855852	5.00400825189327	4.88983986925237	4.88965336816261	4.40181936858758	5.70474486124183	5.97552085668338	5.15079854266964	5.41435163829338	5.69430551962217	5.41389531856244	5.39501208707078	5.86998569074491	5.35701230535367	5.4825293552909	5.38723635500257	4.99546789559233	5.62951477432853	4.54599147376135	4.62071282416613	5.03936387050272	4.75425537569275	5.59939952861567	6.51698463095432	6.28841087199682	4.61787922112029	4.67031313094775	5.08603473560115	5.60039574871175	6.00418799344992	5.92333998877627	5.80404922622028	5.90121147114924	5.9935825951836	6.08765219328727	4.35543079031096	5.04732986748359	5.29492210778973	6.33541829207364	5.403581782013	5.08803536836299	5.38512271351201	5.23205983670647	6.04694326540206	6.4075383793333	5.365431733915	6.23960773154514
266	4.55388646781228	4.75923401463738	4.55654766630333	5.14841934780621	5.02984415379421	5.19047527100351	4.47701941942368	5.88177585468792	6.25655648214794	5.20134556040193	5.54950331663128	5.76318342020833	5.56205969264867	5.60883325961091	6.18969050355809	5.65301700547341	5.59508802476443	5.80158391014745	5.27093410907168	5.82191888743868	4.83961608681863	4.9425837168619	5.4007331859256	5.13500136407485	5.61763020440958	6.48179963109521	6.23584995431806	4.3826372921568	4.87505220139818	5.1848104362189	5.60524004473683	5.91971581125881	5.86011198135495	5.59421789129947	6.03207312910714	6.21225437086699	5.97787030465271	4.50948331475798	5.30850925341948	5.45269809619416	6.25029696752087	5.70970090111054	4.98817852674369	5.25920181347668	5.71506911649352	6.28291608081776	6.43334786790371	5.15858505463534	6.11742559518735
267	4.69283339395835	4.7772703117213	4.78967464841131	5.18193938876663	5.2364741884363	5.1316673560707	4.46066944305886	5.93682050328828	6.03035727729792	5.04494415861013	5.59507554537417	5.80381052765296	5.56743431902818	5.60038728758032	6.15827981113903	5.62551197819064	5.72487932893578	5.59251734094073	5.30307586567103	6.00478034118914	4.84922687820753	4.52562793454395	5.47570551471421	5.09642170221321	5.71371472858705	6.62153226553766	6.45784287470434	4.49981175484276	4.856948139439	5.06279843880511	5.88956757653554	6.10590968656975	5.91964124729901	5.85454605260449	6.18057300044433	6.12605098889572	6.00599103762022	4.79555280912015	5.40647435219989	5.3245221253499	6.12909540885183	5.60301170816547	5.03252360276272	5.22310189840513	5.57358149618908	6.39800597818751	6.23285245122856	5.37803162387759	6.35922806511862
268	4.52660358557694	4.61877865941392	4.41069284321476	4.88445700670452	4.97015794634469	4.76732383162281	4.21098123990548	5.60291113030938	5.8607276551362	4.93290700747042	5.32182063552457	5.59642088745081	5.36181691920996	5.45085693617125	5.99167683057832	5.53337238189846	5.30497925980926	5.45949426965054	5.28977334455379	5.7095331892096	4.70133922398116	4.67004693705368	5.36118878403441	4.9914583772869	5.55958924654152	6.36775050403832	6.27618520226866	4.18457515425516	4.44015870884818	4.98100431390355	5.546204071744	5.93205697914388	5.64845314473511	5.61535415025365	6.10245106438505	6.06646546718668	5.90785855154791	4.37346069437942	5.31132955964426	5.16305032211091	6.13974080813543	5.4341891303468	4.97096388271353	5.15052063797708	5.45876222383469	6.30874033109329	6.23217724402665	5.34127468781397	6.13518222418487
269	4.54802447057241	4.51351511291266	4.51633986080661	4.84405313197154	5.09099641844159	4.97160519566808	4.46665870042728	5.44992259580341	5.8376120922145	4.9537301885328	5.34269893465892	5.61904687343419	5.25987839942385	5.29005916868887	5.8552766476734	5.43756012679934	5.47257994809128	5.47709114720851	5.06352703935753	5.61169465808533	4.67173828487493	4.58006481513553	5.18224483519049	4.80769490144644	5.58710918361084	6.26495576334346	6.09675532888722	4.67529600555788	5.00601437428336	5.30535213897446	5.84608862375602	6.02739104756287	5.98623002800268	5.7760510363153	5.9431333945425	5.95234010192071	5.96571423653408	4.5876593725757	5.33442617290925	5.28550165227908	5.96415215534308	5.52863188758165	4.83890824454858	5.2084243000352	5.45992407312856	6.1523368310829	6.29461974475963	5.41687717598048	6.10342572308547
270	4.65986055229856	4.66599445670134	4.6304956925466	4.91054482183606	5.19453271802488	5.15323419433738	4.58853530787774	5.73160110329221	5.99429104251776	5.01667487758651	5.43512593225037	5.74128261548784	5.65005330045849	5.4731376876854	6.00509546009376	5.59515021665926	5.57839966557246	5.71878240050515	5.37418792809354	5.90295202585913	4.85162986025623	4.77736284842801	5.69405503336246	5.18537712728175	5.52709175579096	6.44097714922463	6.20643502776589	4.47316212834824	4.72473738741737	5.072269065904	5.62006290975747	5.99126546837808	5.92809909740888	5.47226485220596	6.16515596876524	6.30816667825952	5.99531579228506	4.61868091439221	5.4705902151887	5.42173906391784	5.98917286707596	5.57597982681181	5.05271135580577	5.31612788346051	5.70025833958278	6.0614835476882	6.24584231644925	5.46455967103744	6.06461482496744
271	4.6276813726523	4.5489156958111	4.42162303069359	4.83368991039187	4.99139474728624	4.93178472414212	4.45195665227186	5.6760171791466	5.89217870898126	5.00383923402162	5.25752187790703	5.60597980887537	5.40500040875828	5.39818986496392	5.85963859782531	5.43726357820027	5.44419089144436	5.37528543392494	5.00825902518558	5.54840658493395	4.49499576176278	4.60281701331989	5.16362577643919	4.71697882452058	5.3595959837848	6.13685886940675	5.95898906720991	4.30965707469495	4.58135060503535	4.88200416226486	5.46530280238667	5.91226789229073	5.72741206499914	5.61683317843086	6.10659662391449	6.16070914766854	6.06597565625743	4.59899911471064	5.3186941610767	5.31845616145911	6.06492291267955	5.40103774988303	4.93760681665521	5.15305866638732	5.60563490705819	6.1830582646678	6.264409734783	5.57715103007368	6.00571199216465
272	4.51771862011871	4.61136878264059	4.43065173711205	4.88673005100048	4.90468944295458	4.94565758786381	4.2617607295594	5.37832720721104	5.81131237732713	4.81138509894551	5.10791703235536	5.4596161528941	5.58615816462141	5.4250232702114	5.87672917405393	5.51609742144357	5.59066053960186	5.49526976541648	5.14513135317389	5.77735736243952	4.62293446045714	4.78676226983879	5.1306339183602	4.84854663959284	5.74409395512257	6.55023955757913	6.26110479066721	4.59023582911707	4.74345525245821	5.21757121232156	5.6399185789521	5.93557876294242	5.9694209969649	5.52244774877598	5.75403605759288	5.87772304380541	5.95995449507295	4.69610463546165	5.32219765305576	5.34221610026404	6.30074308923986	5.55674055640578	5.09822046012934	5.40825868506403	5.45759145233061	6.23954952581725	6.35987222876144	5.25276127878402	6.19350731110886
273	4.75594459706258	4.9271712034735	4.79696103660535	5.05924798925716	5.38255390086774	5.33927339175105	4.64849567873302	5.91685718166507	6.54507005981041	5.29215724142663	5.76019909160738	6.03153620104732	5.52333992569374	5.47245915783451	5.97741534099625	5.56394206139896	5.49061871588493	5.47991921411234	5.08301012520151	5.55040457588734	4.65266335543982	4.54414555942583	5.10508938758815	4.87327053483924	5.56061362186037	6.5093828903888	6.34225579882869	4.62362694519968	4.98800942099709	5.37538595021367	5.72822178500809	6.34575234355454	6.14933477925176	5.90545637179843	6.22234547435316	6.12470895765763	6.11810909948334	4.71001921896657	5.65661261567081	5.47442356826209	5.91352969590508	5.49581374185462	4.89428639274812	5.14633264919099	5.63176478940018	6.30121913573665	6.41932397519261	5.53809281940804	6.22062247002628
274	4.46942308466473	4.69976709418625	4.58747561590806	4.98011207829154	5.2390241442746	5.22434987336504	4.56226106349525	5.63288710420756	5.92882393869486	5.07324892292397	5.32980390201106	5.66838121351297	5.48312750561578	5.47392945136646	6.04270296254204	5.62946293243079	5.4961430846076	5.59292394790226	5.16136800769101	5.82137148097811	4.6580261235795	4.61022898082599	5.15135420742249	4.87052467249109	5.59819667371203	6.51477665942552	6.27647077113209	4.49820861027582	4.84246339758077	5.24390076480973	5.83808880154366	6.1781639109972	6.04450876396613	5.64648245657502	5.79088213391701	6.04083064634976	5.85433157878022	4.53456121922249	5.19248335108921	5.33517627787367	6.08214269861655	5.32816638972348	4.93082173653328	5.2092397820721	5.53974436998327	6.28922951751367	6.1850420964443	5.56723525047381	6.21108395326934
275	4.68582314245711	4.50622738432554	4.40824160085362	4.82439428335781	4.77582353599953	4.78261757114196	4.25739763067551	5.38383579532545	5.83299181865966	4.68662775483149	5.28098533797813	5.31788134642481	5.47697440709429	5.21364765711516	5.86028835760454	5.44819303132997	5.49696997122086	5.3618308960423	5.15457274155164	5.7711296731847	4.6414088226788	4.79355718186565	5.4536072084366	4.98832501525925	5.57549417173772	6.37317851711526	6.31151491898616	3.97005436331234	4.37436193036667	4.73691474008539	5.11667918265216	6.14799054977553	5.59959906402539	5.65712829019791	5.95243115182666	5.91112991407095	6.07068243906643	4.63856111047155	5.61864463751222	5.43538552084822	6.16161649632664	5.57096547746459	5.04377792620082	5.41253255519445	5.75455862245549	6.22035164695839	6.31488037137656	5.31973769195642	6.10628718439634
276	4.57151748007388	4.65727616419742	4.57860211042896	5.01397353172331	4.90584895674271	5.00523369412335	4.28532165865834	5.65020616523911	6.04162824475511	5.00726193821095	5.38499799839501	5.78342046399311	5.73941284286476	5.86071917976655	6.26008154982276	5.87440961114086	6.00851308400524	5.96246249143978	5.60149213366509	5.97989985417889	5.07244064941271	5.0600530457433	5.62732716463019	5.2268771747884	5.62823532575485	6.40970559730635	6.16081205587153	4.61960121016146	5.07780762578079	5.29728759138401	5.94619499305265	5.8323907689545	5.81940836643439	5.39599882530734	6.05339064935329	6.20914271546925	6.23229917679846	4.68738974215494	5.6123891946688	5.55091302054965	6.17490770949707	5.475241179977	4.96283718440685	5.22640347993608	5.61936179173409	6.33372990614623	6.30076454847667	5.21771710588085	6.21168654487873
277	4.60350177142165	4.64056764470127	4.50085463992265	4.7551159401742	5.18177201086882	5.19755926082194	4.62970849856179	5.6821850626073	6.01388196920109	4.9941044943985	5.43007928753344	5.78223138384729	5.39975949717263	5.4428967363723	5.96033240621691	5.6151782423667	5.54274126447701	5.45322044308619	5.1962383915751	5.75127960952146	4.69916945641625	4.6622274771697	5.25697575291791	5.00366985346353	5.55205061577133	6.24906246527133	6.08718297106492	4.49814180916824	4.72727182716427	5.15597096849642	5.68154721967552	5.89981133929702	5.94006846865721	5.33368378374659	5.93574907950839	5.98626576779712	5.69422330012639	4.57954255202528	5.25596189322906	5.29163555039993	5.933678301127	5.44730482396979	4.88738110096133	5.16298986832941	5.29440333770952	6.04251580842363	6.25783538045997	5.27477350766047	6.04277876451374
278	4.70452485746868	4.68653929287482	4.65260950863723	4.9719849445969	4.84097883647191	4.91738169417408	4.38608609127319	5.69472361326591	5.80822583678537	4.94605198003995	5.29022179433716	5.59107040032533	5.53043199178778	5.30204335745646	5.96284999522721	5.44398319758104	5.39734631602095	5.51630570571451	5.14048279245613	5.58579006409096	4.6806056771821	4.71112476634895	5.41009534896215	5.07421001910803	5.67849977963855	6.46093915713497	6.26829501383911	4.66330623999569	4.92453415522868	5.27814528347473	5.81189556583926	5.88481938512151	5.98941143582352	5.54024745307271	6.02257407517041	6.31910114207556	6.19070500926176	4.72594812619815	5.42437883392513	5.47353318125597	6.19569490138392	5.46754689417564	5.01387629600016	5.31801130719131	5.76341347243263	5.82728520899669	6.28213664047516	5.42495341932225	6.20386879841097
279	4.74538696050016	4.50247197930603	4.40951131315326	4.77906785652593	4.84818811391306	4.96494469198115	4.26182755995143	5.62307008053938	5.88694327762835	4.86011338334449	5.40833356678487	5.64355681172841	5.20866828013599	5.00302318530762	5.76641899981899	5.29985388564987	5.33288990030641	5.34269964572506	4.7873557084018	5.64458960995633	4.41804496136093	4.46249032184106	5.09748060390281	4.68125353170164	5.7893600673958	6.87208005908676	6.476770922809	4.47585801377236	4.96106718295252	5.46157876463713	6.04937932246113	6.16709295000403	6.10793664126147	5.69332336981909	6.11306912714595	6.28591171106654	6.1774526898258	4.1402171455833	5.25475515085556	5.11083989120686	6.22923853126411	5.6955107449391	4.7384332993963	4.9305999215594	5.49755130108639	6.580968453711	6.46371163010612	5.53253059285043	6.37262554274086
280	4.42533627285803	4.38907445946732	4.21409648023975	4.7014642034965	4.68289966751019	4.70368575508431	4.08327333034024	5.43323325952012	5.41209122557191	4.64794295480155	5.03441518305391	5.27422364895395	5.40817702405639	5.27677870762194	5.92564447330965	5.46558901305302	5.5161512717062	5.43729328233981	5.04270627999047	5.51978820825265	4.40207564111601	4.42930043936814	5.24931188710577	4.72102558347922	5.28352406580816	6.3235889728833	6.15137475629474	4.22959354101025	4.63816381739765	4.94498371884212	5.41674676748665	5.8457464487631	5.84245913221456	5.74637655264792	6.01393462042234	6.09261026267151	5.77255369133919	4.28491953534856	5.22560183001752	5.31357834458397	6.12396542896868	5.50520646982794	4.9334408609112	5.25487527002577	5.59854145824293	6.28177654287814	6.51465330618995	5.3310870251537	6.08097796914678
281	4.67887397604718	4.66140986011615	4.57860593992775	4.96931458591422	5.03049064884808	4.94170482162505	4.50650366660004	5.64376131152705	6.02696655868645	5.19297387846093	5.37630620193272	5.72081548574241	5.29976095899879	5.21435277449848	5.70379286824155	5.45564023239862	5.42331041047344	5.2710448160641	5.0373330054504	5.44089843367816	4.5963312586972	4.7619181643055	5.11217637356083	4.77576581692354	5.5147568142124	6.28142478306653	6.1305122014459	4.83974824497328	4.8872892772865	5.30182601675919	5.8127797831363	6.19653167057583	5.87035841810471	5.46172368031298	5.75295368668245	6.00012549045601	5.81865447318366	4.38876392021773	5.32057099680955	5.28902553542452	6.06174864392158	5.44047589506962	4.99453789640326	5.11453082539712	5.61799153585618	6.0280109129985	6.38274670458488	5.47422742370434	6.13509811333996
282	4.65984080267773	4.73154030307339	4.64115458664112	4.95760746219472	5.06844663196365	4.99387146034213	4.47468144836554	5.52496432501934	5.87944172068743	4.95466672591878	5.32724781420259	5.4966575731207	5.22480889677742	5.20518284385667	5.57420444011671	5.25368388196062	5.15654958497342	5.17898904920496	4.86272394133353	5.49194255309231	4.46856247032657	4.49643312549212	5.07396259100729	4.61528238786124	5.40448224698891	6.24065462893811	6.18959778456379	4.59366478073764	4.83175199524333	5.1311330814	5.63913546043506	5.83962047706369	5.80613328840557	5.45616934619691	5.92453672845443	5.98016031391006	5.929433014698	4.65786505824964	5.32640310603206	5.32100131010393	6.04046001152757	5.35572631254865	5.11562804619057	5.37481936920142	5.53099615412904	5.76434647045166	6.22182282327477	5.49098776976074	6.1420287811439
283	4.55659490043404	4.43084536217212	4.46464145864368	4.76709466538463	4.78283046594495	4.69822511713841	4.20272522922782	5.62881455949151	5.7928124218113	4.78463617078776	5.23577246799596	5.49640327912411	5.50988635100472	5.5288904800253	6.04253122613073	5.62130672748192	5.56241612925192	5.79675725961079	5.39338063683874	5.93357019214176	4.84445656365754	4.73066406863606	5.43219441529357	5.04220147209447	5.32759818105319	6.68801948782175	6.53719744793979	4.21411660557703	4.5380995109131	4.90470602977159	5.30021089136887	6.16465568856171	5.80499542880805	5.43705183060359	5.94216311322015	5.79398597834796	5.81071392594414	4.67063404653032	5.43221088163346	5.39345108038006	6.14977250310437	5.49328687267621	4.93212871804457	5.1049140460603	5.56547161575976	6.16920323524604	6.31684257910571	5.28783804530082	6.09230677419914
284	4.48603102110026	4.60023180056344	4.54217992008306	4.72022165836931	4.96306361135718	4.7643166708502	4.14732032449051	5.58178078507076	5.79744131094756	4.88442983984324	5.22515365541485	5.60774844080666	5.50056726754556	5.41896919838634	5.71676580172844	5.50363932629099	5.26238604231036	5.40069958246984	4.99598151076724	5.47643611622008	4.55884420883073	4.48067550923885	5.05386316042433	4.84758235295347	5.67804860294699	6.25542130170694	6.10492358089903	4.29179784117665	4.55572581172915	4.92849614080397	5.28488857774349	5.84342451579916	5.87935433492809	5.83820978026446	6.00384326563706	6.02938356833332	5.79522830505334	4.59596777479341	5.44740154248035	5.44006268701875	6.05652887515629	5.6423326253482	5.03529539726261	5.34440470120176	5.69465437102236	6.22749879489102	6.41174366023092	5.17586936938796	6.04484184351833
285	4.75684359975587	4.72773953793113	4.73981803068241	4.90163311703878	5.07382961919939	5.02487530813088	4.46124949083878	5.73421038691999	5.98599950733122	5.12451913573276	5.41779973308735	5.72358244077499	5.74921304171872	5.59803077961466	6.07960122907631	5.63608725394497	5.62855260171075	5.801863107803	5.57480738621167	5.99733990682036	5.06895358386355	5.00003845674733	5.60680925571422	5.2949517281918	5.57458407336382	6.31763727795421	6.17849636565867	4.56375412820251	4.94338324986969	5.28585207610836	5.63133256597567	6.00822737159932	6.04539349284703	5.49133029545292	5.8419472885927	6.03788127081576	6.09883333186807	4.52330825956506	5.35866302749834	5.4146204872227	6.03566051999669	5.43042282778005	4.91822911503447	5.27181231319217	5.63687562637313	6.33461780164723	6.22252535586105	5.43573528280299	6.17969761040783
286	4.76685453218677	4.70470039210902	4.66795765430719	4.89884795190643	5.08850016618083	5.0478804443726	4.59675904916081	5.53892660190024	5.72348212365092	5.15415707443746	5.25618802781792	5.63347615151457	5.30597122679755	5.36356678149466	5.93385357239294	5.44131263123659	5.48194459448846	5.46055533995657	5.10891432163159	5.4834333784282	4.67137206733558	4.72313990750041	5.11401419646071	4.88593103574741	5.65938321566218	6.24960706010052	5.97379236187746	4.53547185219254	4.86620048248338	5.17659886624538	5.71757404516446	5.78896752434012	5.730966319892	5.57033084339484	5.86606187761152	5.97226176064349	6.0242217143879	4.51122136642704	5.13438439555147	5.42696391471677	6.12826924752154	5.38447416289164	5.05846703548826	5.07986538520269	5.50142539073065	6.20944897793774	6.2920806900722	5.38347239350243	6.19280049782664
287	4.47337874913844	4.69853563421182	4.51704696130936	4.91954425737003	4.96106085142679	4.94309573560335	4.32179005051086	5.68306669150968	5.83359275429276	4.97868922093647	5.37206724776621	5.65714152802491	5.54916210799326	5.45501736675551	5.92514707600763	5.38744470742928	5.4281759524545	5.47235786372274	5.14132022805055	5.59323139126183	4.62758730325809	4.64382678104853	5.27113945492015	4.93425168148774	5.69857430067502	6.38964743534147	6.19696113095008	4.68176943608076	5.03643702828999	5.26144503069919	5.73424790528161	6.13585664167837	5.96437641647514	5.39159544169047	6.14390687934842	6.2425024921728	6.01799147850794	4.37337459085079	5.07841186583583	5.15879030028883	6.21964160190035	5.53933908425741	5.02879930863506	5.25841795912767	5.4525813643704	6.10624884345363	6.3529191164589	5.4313426118518	6.15894924584858
288	4.51440860361447	4.59691955284002	4.41953882638348	4.71587044715763	4.90834828399748	4.81368339720576	4.38245385356953	5.52336209876286	5.85972511859189	4.92175921179781	5.26717480862712	5.5894634547879	5.55121182164439	5.36267021818101	5.87398910134929	5.45438645658602	5.51369924292249	5.5255910364025	5.22716347628125	5.64036786642619	4.59318910642722	4.63448318674629	5.15058503411711	4.84669848006849	5.65203302455697	6.12937857549188	6.02962149566221	4.61630306157764	4.88234346451421	5.30875898930095	5.77234807924515	5.9671867098479	5.8443189380102	5.78771661332177	5.89579702130129	5.85433629171184	5.8504846448448	4.52641378458641	5.12050089287536	5.23156354149101	6.1552749446849	5.58146117391943	4.94890319976077	5.19938426340809	5.4315159177017	5.94232519421972	6.25518473530348	5.45210288653896	6.13565063171774
289	4.60270302394602	4.51502657010922	4.39986073994891	4.77264041795239	4.96963941592242	4.82678721531696	4.4092709106234	5.45944526303783	5.67516760470678	4.89574708071447	5.32758488265757	5.43267173956354	5.58992496030903	5.45989487127836	5.95117417971273	5.51476607721821	5.51280629148145	5.65896868137125	5.23962776595059	5.73894217300753	4.79319483618864	4.8985695743322	5.46433225747045	5.02337633088237	5.69607838202726	6.40073109729143	6.20272434595463	4.51746805556715	4.65681029042004	5.12693163053054	5.57610088875757	6.08967031770668	5.86580945831363	5.48626499167168	5.96358324094159	6.06260648187346	6.03176008580074	4.64046145973143	5.24592522911445	5.30933460419261	5.98826137094999	5.50386901278844	4.99186564841623	5.21838665021509	5.40904908442462	6.17198235619321	6.39073128108348	5.40113971069428	6.011249764605
290	4.53720970795211	4.58171472069945	4.48191720246831	4.80541497767414	4.98902688234259	4.97988140486944	4.3824062132481	5.54111330475618	5.79958290817093	4.87764270064038	5.31764028008252	5.47603695758876	5.58932637798161	5.55812949580343	6.18047122546639	5.72112661120587	5.66967768241982	5.78852398462776	5.31731682234211	5.83582553791588	4.76325844489309	4.85208077889394	5.35812633965725	5.02475472288641	5.66551048129727	6.51786129134703	6.26621768299719	4.50296748161027	5.01518060918535	5.29289174097608	5.85139461161529	6.1474370914707	6.05411021601743	5.64571816902343	5.88434773155145	5.9270174198833	6.17728708249628	4.91354190960636	5.46506361039422	5.42422281154869	6.1756332276162	5.45500080458619	5.18058258300029	5.30989432212724	5.55672390821331	6.13787666348071	6.2884217459404	5.50014575451028	6.17266674129128
291	4.50349219488211	4.69387218405024	4.64370939569698	4.90200780715513	5.22565950587781	5.05441013702295	4.56760814532939	5.79762783290053	6.17137793814883	5.07668406746427	5.41661540819234	5.87389867017349	5.47168617712405	5.51557583892975	6.19468499966263	5.59444716590212	5.50250222392733	5.38004948186329	4.85508018328573	5.67941211083326	4.65980226091907	4.52771147367302	5.21020303710344	4.94103477720181	5.38736840525246	6.61605237773341	6.43055734848644	4.51794758860215	4.92515424942179	5.26412794831001	5.83251492277841	5.94202509887464	5.62310095127407	5.56148287832642	6.18263001552767	6.13413411092165	5.9754196755864	4.79105039379087	5.33680150733008	5.46754074042229	6.11791416321145	5.37108329993724	4.76004781601489	5.11913377843211	5.43162969399356	5.94306076722301	6.22749824307871	5.50807940614116	6.1821171907155
292	4.68007297682609	4.61686426286812	4.54984348733	4.83875588133759	5.01717976322369	4.88263814583936	4.33313605573909	5.35349863239536	5.70491069464681	4.93669790369117	5.3507495136727	5.45430071134972	5.46620443177444	5.51845861305926	5.95888879368635	5.79218525344298	5.75109267516638	5.44902621989472	5.2542085269793	5.71425456882915	4.85945229110192	4.83201876879098	5.3492166404623	5.14312545495352	5.62574948576302	6.26518174963731	6.07068147685772	4.42949917408006	4.80314367713434	5.03628585105916	5.57169031035771	5.87080087849581	5.60609004680124	5.30617926678188	5.64336482182897	5.64462687191575	5.91000701581048	4.61285341930142	5.20790872756851	5.17042866924449	6.05347600643691	5.23445885549199	4.96680171610232	5.31880079147616	5.49138785780594	5.93962549531661	6.34221487738361	5.31223171127514	6.08543434100885
293	4.69713149439761	4.8254387755162	4.65368022046958	4.85131888937385	4.9007958023968	4.99918864697681	4.42747085792959	5.60224322983768	5.83638516541618	5.1108461947411	5.29258274566732	5.60869134655329	5.40737626072323	5.26422068203438	5.77851635741726	5.4260876442196	5.54598929003223	5.21138422725517	5.16668993743359	5.56597687036466	4.62814234065365	4.51274182046642	5.1558829716569	4.86246376907253	5.5657365447458	5.95537121059562	5.7526224983365	4.60265685997675	4.9087802765077	5.36753474995224	5.69737594258386	5.90834195572449	5.78866816926966	5.39937600590569	6.03961787233348	5.9984017023529	5.7906831794565	4.73181088001015	5.31863327850602	5.3169520189111	6.04656181201017	5.25555383859261	4.99707425286926	5.31436947424466	5.65077738577514	5.90547041675968	6.23950178729674	5.50486330073881	5.91845645888415
294	4.5701425206464	4.57668909493962	4.50788027466514	5.01040959269484	4.86635218767595	4.87470101378232	4.24460470351089	5.53808337960836	5.88210863223081	5.02328980141959	5.2518969410347	5.63242950239069	5.55271089911329	5.45090792606415	6.01867196476149	5.61698691751843	5.54969564659276	5.52313502010345	5.26891129444922	5.6970764986182	4.75187236710576	4.66114583095745	5.35488532242719	4.95941986324575	5.47706733209858	6.50205514793897	6.29101500663565	4.46484950604698	4.80474502209215	5.13292288288566	5.63498216707944	6.15033201845047	5.89832194513237	5.71961041488854	5.94044690163656	6.04956187816099	6.10606751030868	4.82502695475224	5.49445642337564	5.60176099297373	6.17071387207311	5.49921550276072	4.96920267525153	5.2230799194242	5.53470947140716	6.32313670163118	6.3935458386658	5.47013931174168	6.18193567555219
295	4.54538300003568	4.80181682686387	4.79994544498369	5.05382654063102	5.25771108040859	5.20268430952656	4.57740769084268	5.73868260490518	6.15231161381399	5.42534921479536	5.577687753982	5.86327435361076	5.72150938519859	5.4799246283253	6.23290399483467	5.75709308036016	5.66982516410836	5.73395308252294	5.22862773061114	5.74419552820914	5.01854012089263	4.80904870364405	5.47045872253299	5.0837858992217	5.75061563213781	6.61572431058004	6.46800174031678	4.45484372701238	4.70145565794724	5.18344444536513	5.73085015962385	5.97608951599338	5.99974610934645	5.7482952918443	6.3204697190262	6.15827807120653	5.88692118387657	4.67900350946077	5.27580938149417	5.40607523762215	6.03993091669424	5.67095419343114	5.00244112110919	5.19880746052113	5.67203727912929	6.28652453167859	6.52800331861625	5.28830912034001	6.18655050331866
296	4.58850930920353	4.56668318963745	4.49231845517236	4.82242231038656	5.05564664477459	4.92921736197136	4.29749072796622	5.49475112670079	5.70508444527097	4.73688876830255	4.99847222096019	5.39863672063797	5.46452253026454	5.48613563815185	6.11093943827581	5.4866670912479	5.60094425695589	5.38185397295274	5.25437470001015	5.79339572498357	4.71737681119584	4.99346097071566	5.48746016780519	4.97707249668481	5.70771575053935	6.32077188658532	6.36554152425652	4.1862566744295	4.78372040450679	5.04167237182015	5.56798407714482	6.02717023759001	5.71782381425666	5.4892281366292	5.9195374560321	6.07848059368413	5.83664880676273	4.47833067379756	5.17581258687324	5.17990452771745	5.92787573271872	5.29563091217242	4.85627363421827	4.9754895522905	5.18771708051487	6.27702695549081	6.4969970556552	5.35895417345115	6.18796865057068
297	4.73751567349835	4.66536913637636	4.63745928091253	4.99010091925485	5.13444594350695	4.9473137767226	4.43952033994008	5.65152765289372	6.00039553273529	5.12077103804486	5.47603752576703	5.65957397240291	5.50547996420491	5.50757780246089	5.91623983151422	5.70183889411409	5.64814039103061	5.52662231351846	5.31303279466575	5.80932621020575	4.79844239975998	4.73315424900857	5.53680407203363	4.98753156130168	5.66524153381778	6.63737547506355	6.40767807452892	4.55995162448768	4.80866230525808	5.13387016023224	5.75876449290587	6.0848436319419	5.95166729702801	5.58852773296301	6.18393622266473	6.14883329963756	5.84508584874472	4.46036144994684	5.18784678080576	5.07262595070896	6.09517242901365	5.38539661878994	4.9732310452899	5.24631107097804	5.4195469835282	6.17130581588771	6.19207811854664	5.44726405325478	6.17566295402777
298	4.54438065547953	4.54025688849267	4.46602526421854	4.82570807611441	4.95447246219503	4.86915281435626	4.44026107484205	5.56000509069467	6.06562747690462	4.98914347348862	5.32164614001119	5.53744026392188	5.37551735784674	5.43038727986322	5.80426040591374	5.47663422874212	5.41317133286801	5.35195284244032	5.00056402721165	5.45950701473691	4.43517350144761	4.4983976302312	5.23591477906974	4.6384757058491	5.55275030811445	6.15746583033672	6.05829900090349	4.52380486586778	4.76758912774495	5.18736997506215	5.62231909516936	5.95936967241705	5.93522193004736	5.61411507291986	5.6093551256351	5.71372731586991	5.7985185828231	4.68867291043021	5.43609239374033	5.45477957566465	6.20295474052931	5.51199559967696	5.0523837221983	5.45489139928776	5.63443919855269	6.2384861494088	6.3808410851721	5.53835229717609	6.28399406286032
299	4.65946364626091	4.55980111193288	4.39801919868308	4.64736061416329	5.00938888335701	4.8977363647463	4.25234788451051	5.55833869909274	5.88047899509833	5.06439951748239	5.31241872908217	5.53571710511213	5.25005174026698	5.28014775310722	5.79904257735107	5.37674494537614	5.23933744697834	5.45177529187527	4.97834602916776	5.47196868621867	4.48036941795574	4.48464569059187	5.15737215800191	4.65369521726523	5.68477544779828	6.50305595281488	6.29610446228246	4.35796844751186	4.68152969954996	5.07516327757108	5.52388486102822	5.83403820314015	5.74792884666948	5.54600029291963	6.03997634486437	6.03892832985912	5.80236561624108	4.62378917176832	5.48832104068033	5.41799613022912	6.17930145539142	5.53582194982024	4.84832694489715	5.21379867843695	5.4803948529388	6.31276754813587	6.25473156966721	5.5218168366729	6.13494589226561
300	4.67717612805306	4.77278864582144	4.64771455962229	5.0243159545881	5.160119102101	5.01621980432623	4.44878527121345	5.85015303622365	6.06009658886192	5.17674177640679	5.57346262544953	5.75469468160018	5.35919799320306	5.52201628222691	5.91084940523293	5.66064414718922	5.53600325732052	5.44113988316407	5.18898634057805	5.50582749783941	4.63699373123448	4.61657450388908	5.12470338743319	4.87604647353294	5.54694772887876	6.50175138815175	6.23258769297011	4.36343222293267	4.74137242048643	5.15780229698245	5.6624289169781	5.98481874974543	5.74213456154401	5.3818566133188	5.77717361558398	5.93580077106768	5.84375951111078	4.42714946008612	5.14212959147869	5.20784036293686	6.02710494718957	5.38331562363459	4.8432821932142	5.04928852178121	5.14521874648647	6.26746152625934	6.33363143302455	5.228813971373	6.03183690127326
301	4.62689060090071	4.64240953552547	4.5823302836058	4.91300969304175	5.11297079489211	5.03268723114403	4.46259823321332	5.47165739440018	6.01243401862075	4.9273208292533	5.39255835612758	5.7089189769999	5.52846020895915	5.51109655064011	6.0727759642127	5.59140454047356	5.56345886136467	5.61264113827787	5.37649352173171	5.77275818153701	4.74892892868421	4.81725620897021	5.46366594939209	5.00259048153247	5.43566242102743	6.21286978891099	5.9787008297077	4.28022742672165	4.55967836665831	4.99961779163141	5.48701539625435	6.11896337104701	5.81145019748575	5.48383865252367	5.90699427977141	6.12615411151538	5.98133832965097	4.68414163022892	5.38291634722716	5.22109326133412	6.1425166361677	5.6722602818506	4.91076672447351	5.21048646640026	5.41465724701628	6.31146785382478	6.40843137549872	5.16869342412908	6.0133487022824
302	4.57162447108537	4.53458988016053	4.48170866429521	4.94698577821548	4.93724493446419	4.8618131322455	4.27868639012858	5.59500034773029	5.82938170041475	4.87307615384315	5.35030077873503	5.59746933649845	5.40494377773173	5.33347451441085	5.92899573132873	5.49020891123747	5.54809549596102	5.40858249186199	5.01528671396267	5.48922821782618	4.55952518515508	4.56022264831445	5.19463155879985	4.73032148378443	5.52957482959434	6.55938089582282	6.27609017420958	4.38635194546261	4.72292884426152	5.02251756802928	5.63308004371278	5.86955158908593	5.78022164594052	5.60399371453394	6.09169671485276	6.08733502666352	5.89917237908671	4.50717133234862	5.07198319108336	5.28108414290999	6.02539839522916	5.59896604751114	4.83636552429263	5.13233205364373	5.47441523860033	6.17692102399193	6.34425067491735	5.39534074061504	6.17495951591809
303	4.46757415276029	4.54917709102755	4.52388437394954	4.62453229458575	4.96584152671576	4.85765793127911	4.2186220774263	5.73529842155601	5.90410467786636	4.97356164697213	5.32327739997979	5.59348692248694	5.41097321495515	5.46436760305269	5.91018317662288	5.58209608291702	5.36697695018425	5.57354249937092	5.1168402950295	5.70047686232052	4.51289673468835	4.49881151334081	5.25852275802785	4.79560497358912	5.36977492444138	6.27802806584271	6.15886252388178	4.46621190240532	4.71057666603344	5.01950259851994	5.58140687637639	5.95235267713641	5.99955220350971	5.6243801476308	5.98722667701561	6.13967524956941	6.03918319963955	4.55001115392054	5.46306727334458	5.36404318995763	6.01579507620826	5.51685156808447	4.89620178874227	5.10223749608429	5.68421563918878	6.00863596425944	6.41199918559379	5.1872288513723	6.01378801486562
304	4.42626951373066	4.62638179790969	4.54460387520916	4.92950305476503	4.98767141106487	4.9123634818839	4.37273329017546	5.74869224307246	5.9499812371441	4.97766910664274	5.33859512114331	5.69749677070564	5.36215426250127	5.36874794893819	5.88466605913377	5.48848370303522	5.36709137798223	5.40249276276188	5.1665539797494	5.5210055903243	4.52910232304462	4.60308432239848	5.11915072137708	4.6800881869727	5.50533432309841	6.43244753912256	6.26846798747184	4.24576588606232	4.45687121655281	4.89726557919961	5.41342920150251	5.98439409043079	5.93749715251579	5.66833922175187	5.80849697527859	6.02300190958021	5.78223071395384	4.55586176226538	5.10121683769431	5.14982188859375	6.11427964801438	5.52243007332566	5.03871050046006	5.15044840260247	5.37077435392676	6.25111006832504	6.37640340069318	5.43084931946648	6.1954408587154
305	4.64926539583653	4.63367008221319	4.56620310451376	4.85190772320303	5.14306179580497	5.13941103239955	4.46566247820148	5.93316124964527	6.21173704438908	5.20326612928758	5.48697815974107	5.82744456087946	5.59777359975952	5.48864055386914	5.95900805435535	5.61103404370879	5.56155889698036	5.46878993348415	5.1990386190978	5.77117853695042	4.80343575290641	4.87418331074428	5.42490976004778	4.98554580052856	5.37917601992133	6.48823641305223	6.35053752316516	4.23725810873033	4.55728966400372	4.94224666192514	5.50019668924391	5.91531513289033	5.73301818938839	5.95608184118853	5.87046915063878	6.08825610295883	5.83718915691213	4.58899636775083	5.18814526314946	5.33626348500308	6.09955165885712	5.45580744755507	4.82490946390669	5.18431989999112	5.4986710495355	6.2127789685314	6.37360369742503	5.39022092983627	6.20425460460133
306	4.52288234918804	4.67172229471563	4.56092098719154	4.90858563272496	4.966897358918	5.02275739133562	4.38328538212751	5.7273088584552	6.07451586935774	4.94575482270915	5.41109483533608	5.68798671377723	5.83638885480888	5.81858287401344	6.3213672925674	5.89612963323635	5.75188725830203	5.86434263221447	5.56862224699194	6.15287982835659	5.09183678850352	5.07123188131151	5.7027734581748	5.33451741463498	5.72262380008029	6.56536997055029	6.3073622487747	4.41309452414231	4.83925126498196	5.18839717843251	5.69612979874743	6.05255924753523	5.85778282588885	5.97584945141868	6.06321398003802	6.11826091203905	6.06105416893181	4.56271434951725	5.4063495617643	5.45739874814807	6.28801050860715	5.48002984533734	4.93982441541009	5.38763290117331	5.54674502445757	6.21159714427333	6.4802898539127	5.46267762663217	6.33589451537237
307	4.73905654806492	4.75478479819986	4.68130211261132	4.98267417490583	5.15178081755803	5.10798578273677	4.56950307676758	5.88923290565092	6.06892898357615	5.05017607711002	5.44538315902662	5.77797253367259	5.69999411260082	5.7994058434284	6.30162849823952	5.92623454508763	5.8699710995973	5.85840725776237	5.62632551195687	5.82530615959706	4.82865295121749	4.87845341063192	5.38575189257752	5.20573150774288	5.76578359207944	6.38543905223067	6.23396301218283	4.77789334566482	4.86321457751664	5.28039545993502	5.87446350626302	6.00397167920687	6.08846543773401	5.86990446801642	6.16866995019986	6.13726216758168	5.96673309793518	4.22189882691476	5.05504874464563	5.19801287479206	6.34079493497316	5.65471596543211	5.05569484635764	5.31872515462257	5.43266699611576	6.41043176872784	6.39601818423022	5.48033212596791	5.94237770032257
308	4.61392126117812	4.64871093876047	4.54352350651514	4.80682826639601	5.09872206454477	4.99429456565062	4.45808614312738	5.70152109387998	5.9091935829119	4.94295452127381	5.28007528299973	5.71059760200409	5.57591571348869	5.44580394644659	6.04466703978988	5.67287968085667	5.67502849496323	5.57833017638018	5.23953248034352	5.73991234885417	4.75582913338182	4.79579989103431	5.44842011270264	4.99228693428466	5.69462674081325	6.33167040944418	6.0783273844804	4.51300823220384	5.00280814967198	5.36073896246186	5.80642148330782	6.18949337027547	5.95262478330877	5.69157536867306	5.95950568047104	6.0251641854981	6.21842354761668	4.55660897513376	5.55077627486812	5.38170637664837	6.12531250217276	5.38036943652002	4.94096643983565	5.27059937526534	5.81386466248631	6.42549567453412	6.19388092284369	5.5726559196139	6.30499498403928
309	4.43400601608552	4.62101692977767	4.57921561231461	5.02749265451573	4.99837727818002	5.04679963117127	4.38429180073788	5.7572019998519	6.07159628411074	5.09322467897093	5.45992059199277	5.67363518120212	5.31227398408243	5.24319482618622	5.86468776174499	5.45011159485431	5.50542326547409	5.44256266064448	5.04409988728957	5.78342847592572	4.47428589458873	4.53439987590011	5.20618658383209	4.76166755056824	5.47733973113519	6.40272186234461	6.1477817804945	4.35537152036085	4.71890337736951	5.10232937020211	5.71037128237405	5.91169122173453	5.8572838450183	5.38735066084765	5.88994082119538	5.93342617216808	5.89884451322353	4.26072389129957	5.1243817173653	5.17830115922479	6.12418787254177	5.48639481515064	4.92947851793594	5.28559886877359	5.46582997452638	6.24892950259645	6.45279373527765	5.3699563796361	6.09438905528575
310	4.39836770733895	4.47485090202332	4.37067965684594	4.69709838348761	4.69081609890231	4.61383732488734	4.11327946179907	5.54043154793837	5.67659073697717	4.6399062706302	5.12408061239213	5.42114204632765	5.51962598699201	5.66849146620535	6.13200638325568	5.71259099619501	5.76543084663644	5.59040208687543	5.39065615261727	5.83623995313388	4.85761842568798	4.71036723488378	5.39534712888047	5.00934200690571	5.57925098690074	6.28473967308925	6.13222306974995	4.42097703211332	4.76803910970182	5.14372984582709	5.63278912663223	5.81298434749525	5.93247247470356	5.66446133325521	5.96170054552291	5.99648866353911	5.88429015614542	4.51841802033779	5.23891613075646	5.17401679555592	5.97024145318521	5.51876630520811	4.84090021393096	5.15179541649253	5.5295151805724	6.05007627462453	6.28543614754624	5.42225414296854	6.06969930690487
311	4.51102599299962	4.51397746031796	4.52987353642844	4.73904804546594	4.82815387338782	4.80551824158313	4.29654925856746	5.77271574394712	5.89147522474233	5.21149254336841	5.31816462430374	5.64869117426737	5.64900306504155	5.43432557258396	5.78228153442288	5.45413176634277	5.20573992185708	5.45872100009202	5.3306907330118	5.6600445703461	4.72437182677273	4.46076418946807	5.28261941129031	4.90315453073726	5.24684864936928	6.45112120289917	6.39834548211475	4.48912176579823	4.87646060932234	5.20566208496883	5.65909562912002	6.07320603686812	5.96798936418797	5.41740056838887	5.8671672431703	5.91405204057143	6.14701111829831	4.66513507844956	5.41649227653825	5.56240679027841	6.07740168469124	5.60107027160853	5.16824569461582	5.20472310544585	5.40886136651865	5.76202655504822	6.31578536739905	5.43301427706533	6.06645334112902
312	4.70720034324765	4.79316501108693	4.66464670380812	4.8352461322536	5.01037866383283	5.1860216714377	4.53878417806485	5.57449800363963	6.01074900825559	5.18822227530137	5.45031255796453	5.75338217445743	5.60125986117347	5.57827166761431	6.05065178443619	5.64991603555898	5.48230978330414	5.74149845062549	5.38106944359641	5.80531369857178	4.81960467698506	4.8431201318891	5.56713078118212	4.96850027762331	5.54140804800576	6.34930729616939	6.29766463010628	4.51683775064963	4.79813520788599	5.15371278861921	5.67943234977824	5.69735123954901	5.72353146781048	5.50077541044446	5.77630458082926	5.82918880112782	5.70068245859685	4.52293697398532	5.41288693367666	5.31601440007103	6.15007265979942	5.53632777654183	5.08385547769348	5.26562756528514	5.42122801796063	6.16701644019278	6.30882096958327	5.49875469904292	5.92677022480931
313	4.66149492289374	4.57886952093672	4.39653265719455	4.58068719903884	4.88011552964184	4.85522316136961	4.20204837437359	5.16680918740138	5.65139456194236	4.62435349201477	5.16161858997126	5.33117124778742	5.48559989311543	5.46365720131435	5.91331420029048	5.41491115470119	5.37065649275074	5.42084398031912	5.13896633207695	5.74755502511824	4.74857916037632	4.86337506270154	5.1110087867575	5.01574852394106	5.77726541985498	6.1320397726567	5.93948116778245	4.13257317506493	4.46014663804182	4.82263513146862	5.34774270006164	5.88454004728434	5.59467511235827	5.56832353853444	5.82503155523047	5.99078058590477	5.82936736567966	4.87841560771655	5.38471106873256	5.24734026874772	6.01786474432512	5.29483840821225	4.9863858861982	5.446121235257	5.69067673556417	6.10096819938705	6.33675513707098	5.32903851993093	6.10164600348616
314	4.63751412215516	4.80460761048085	4.70121985993704	4.91817239608177	5.13419604970669	5.16933530634939	4.64548360145967	5.68282641336142	5.94821448737417	5.17897025995734	5.50905247606852	5.82846519829316	5.35238044132334	5.36911009717741	5.89841304901722	5.53482548716813	5.51598396407017	5.50698710512686	5.18600361811988	5.60978150430213	4.59252129120745	4.67729794563919	5.27707301238723	4.87594749317685	5.47037166955491	6.13379114764098	6.01778535100562	4.59988101735157	4.92749957894458	5.30203348928788	5.7476736630152	5.95355778451563	5.85201246788722	5.47146403662547	5.85739470607139	5.86598924426839	5.89654159002153	4.89097446488114	5.44614370639912	5.43726522577447	6.12267038255586	5.51416322509221	4.92607559495116	5.37142343093324	5.53545481502789	6.24044527638544	6.3964691236927	5.43917928225037	6.1173754311928
315	4.60915965468089	4.57374163004522	4.52692168584971	4.6411387058776	4.8511532085127	4.97631750843189	4.19791436269604	5.62845388079698	5.73682167880783	4.92081613415841	5.28230973580863	5.66710154244848	5.35814310611918	5.31493555440072	5.92447629051911	5.53086355310733	5.46250831617928	5.3228251834929	5.09299460975138	5.52878137279424	4.73406722853812	4.80577964007463	5.32194056197308	4.92365714821175	5.28629114061138	6.44262232759428	6.21336940843261	4.45998192480308	4.72545648307677	5.02250225139084	5.6472227903216	5.9757168954036	5.79816199967988	5.6742743628071	5.75911831605477	5.7662153946633	5.70380741157434	4.62284103596069	5.40909758554371	5.32634201846174	6.00208380874622	5.44747783159062	4.79277762668523	5.11968499244847	5.57639473722285	6.34892683504342	6.20276587677353	5.44701619407694	6.20397910981435
316	4.67795579617415	4.62106473985573	4.60874288428859	4.76397150648428	5.1037209133065	4.92104490970899	4.40782347939277	5.69173273205136	5.95965663998662	5.20613308966492	5.43632226815844	5.7008368631479	5.61746716690264	5.55694527723022	6.05796107497341	5.7878384184335	5.82355329202035	5.58058004437153	5.34675058253418	5.88782660731784	4.79231195963951	4.86223417870534	5.45092731741337	5.0081465907226	5.34631593915875	6.28902972331126	6.15378687796651	4.57289430799078	4.85483395182849	5.1146184087191	5.49496032696626	5.94232174871846	6.02491948058262	5.74129196987308	5.98693574000252	6.2079960359583	5.95293166992809	4.67467919195807	5.39738176415889	5.28017671947288	6.14032730181054	5.49691917788591	5.12375337846051	5.2666371111266	5.72482376299671	6.17129588005741	6.25177268718444	5.41291283093955	6.22536568624985
317	4.61249185329338	4.76611265225387	4.6355909230535	5.08636478469273	5.12923828976194	5.01362978561929	4.50510997518271	5.6630212679466	6.04094366887863	4.97143349846603	5.40507608006188	5.67661937865156	5.54865214949024	5.56338234174529	5.85327825724776	5.51191069309788	5.55320118435417	5.48312080418909	5.29743893966888	5.81039168381294	4.75188983096853	4.77047553544857	5.30526030124145	5.06853878747718	5.54885919457556	6.22640451973528	6.12416782832906	4.33402399366234	4.69100769221531	5.14458358442212	5.57929380197435	6.0531698551084	5.70525837412392	5.67085317283722	5.83436023271213	5.85542588296782	6.18027277247854	4.41483240633132	5.28062365571672	5.38581516460513	6.17361971728064	5.60989901791771	4.81149498408995	5.14280245747955	5.47217115593153	6.02557544997072	6.24238321714687	5.37758990352017	6.23408529362789
318	4.56779522289251	4.65510690935064	4.66295674688335	4.95513774813031	5.00137027616394	4.92231046940929	4.42656999384486	5.73021166452218	5.99470066920115	5.10746913077338	5.45910846791418	5.72622376210522	5.39251109619576	5.40692753510864	5.75792097329143	5.45603375543942	5.4542249412976	5.41911671177788	5.10914119643204	5.60942148079469	4.55100684126766	4.38954814004629	5.26337412429077	4.61895658671165	5.4157049850772	6.52918827182145	6.27865981564578	4.2088167266908	4.58324341058588	4.96666687861775	5.41839597062827	6.04253875549081	5.89646656809108	5.70951127854126	5.99085222567908	6.07166488932972	6.06639005826114	4.68980603438896	5.35485335426725	5.42714394418001	6.119858837597	5.29902790813533	4.95119664203947	5.17758398734828	5.66386528389371	5.99559980946067	6.35101715734111	5.5896063168005	6.16534693512553
319	4.86528994200455	4.64681005349691	4.65727539746596	5.16356150800472	5.31547819952712	5.12584624289973	4.4770436474146	5.78400867601959	6.02939456718004	4.95612918916084	5.47475301205133	5.7387990151818	5.35310546354331	5.48153305306906	5.93963062594679	5.64863410225315	5.47499296601048	5.43005758942556	5.0375893251578	5.81193527112665	4.8650367419442	4.79257064479111	5.2795203772193	5.01380997630989	5.62796567795489	6.19019825127739	6.2015772980642	4.49621512482103	4.8550813204532	5.32966934257695	5.81534513059068	6.24750400951401	6.05667362882922	5.74881552144365	6.08700757926825	5.97440438241855	5.94177799187253	4.60097922815299	5.3500437330185	5.44518538290989	6.10804175246604	5.33911861796701	4.85316054975164	5.336270640919	5.62615267326708	6.33767372176903	6.20730893237649	5.47404778888176	6.28143265623581
320	4.58336230285916	4.70770834450833	4.71316078708335	4.94971195995133	5.14575652075812	5.0570282144117	4.43638334319217	6.09901133305184	6.1476659826057	5.11123746627934	5.59332488703761	5.98327991901372	5.35502317857695	5.38970751893635	6.03032024467309	5.49556326550799	5.4263729538641	5.5040084560552	5.09184275771716	5.7045404127657	4.5733163921668	4.68232053314403	5.32961076393686	4.82821683744394	5.59353634947149	6.57510160587999	6.34648693934278	4.4441833880459	4.78828444345574	5.2070973598647	5.78337320105905	6.00426664316296	6.18316144561953	5.6388117618405	5.97090174188197	5.98298639628608	5.9050414251257	4.33520249667512	5.39867970045746	5.35940940758788	6.24434097813807	5.54957706707075	4.83537400244305	5.23864533499954	5.45783191273801	6.22133325287164	6.49009161671206	5.48144687596345	6.2822201773481
321	4.50857439625996	4.47026692761321	4.34747497984816	4.69150441334487	4.8328371619818	4.72765285228643	4.1816413211979	5.41756071588444	5.72507922149698	4.80985024267686	5.18382665594707	5.52969044284318	5.42858931707639	5.30579462444478	5.74613272808412	5.17756866284861	5.16916606443752	5.30836055086337	5.11403597063652	5.73927852764616	4.65629237455972	4.83556670695559	5.20952563389706	4.96943489752889	5.66510648618167	6.51381521135605	6.28376712898477	4.31505405399749	4.65773195578031	5.06136480900089	5.61747893055854	6.21648584960936	5.72146220301705	5.58661176122714	6.03790130388934	6.06384789338136	5.94626709693616	4.53490899979581	5.36037870124748	5.24500702488419	6.1556235091981	5.55594247073683	4.99132068366417	5.16494762211155	5.66776152660377	6.30525775774193	6.33485191954296	5.34531204645515	6.00168084541803
322	4.63759202434179	4.6309588425139	4.55937359919836	4.84276353381321	4.95340144808823	5.05852120294835	4.49496825985692	5.81941393524177	6.06658245466043	5.07115899487663	5.43891300281456	5.78806957537672	5.47402970266577	5.32355925758761	5.9092013104049	5.57326673931267	5.57845333119689	5.37647177633513	5.17154580241112	5.73810387050295	4.66734227706307	4.5795210488826	5.41068323595032	4.87436708340954	5.53755215396672	6.41024070812798	6.34217115079049	4.6227123322393	4.95161698357898	5.28230150965744	5.74300857234374	5.97389588965584	5.89752116508587	5.20528906327747	5.90588595181588	6.05254670071534	5.9672482514208	4.77435328165757	5.44730093396645	5.4402398664081	6.1080308191644	5.52603181027539	4.85919662079929	5.15537703371165	5.719825707048	6.30612743876166	6.42310638011039	5.53612530624531	6.00373835916426
323	4.56273003933512	4.65174162752318	4.59692896666614	4.97485117099257	5.09071096374793	5.06193042916712	4.43412000768264	5.86651997480565	6.18212323525525	5.21646369282899	5.64688919409831	5.82687436779015	5.47544767106722	5.69832262985982	6.16204395554283	5.82414878333297	5.72990163757917	5.73995878052513	5.44489854207093	5.94856072415512	4.8466058548112	4.9454984645156	5.64124463791242	5.14733754279433	5.33372863433445	6.41766236281729	6.25371314468302	4.4933228443444	4.83750646647725	5.06473580285008	5.78276270275097	6.02289586082882	5.80259613157279	5.56144860116842	5.95568868497736	5.80007999074611	5.80819440085075	4.59900020315956	5.21954988959228	5.30829351437782	6.12691506110742	5.50353371982635	5.01232079751678	5.27625453160047	5.4599819806908	5.91343474802403	6.25803293194998	5.38336536320545	5.96949342652612
324	4.38162734252255	4.61721216679114	4.45545572557968	4.8851951387412	5.10953641780292	5.04645104811365	4.55880738660743	5.60516011898942	6.06764246663457	5.02437172616681	5.42996584387544	5.75404199456382	5.54738922445418	5.5839759540667	5.99727520887136	5.61264850309677	5.52175719439405	5.6757836215041	5.28203021528113	5.71749270502386	4.81043747489457	4.75398982372285	5.5056559322521	5.17254450214027	5.52094488852596	6.30170686631101	6.06141598814146	4.21769824628795	4.30853453315237	4.96383239380142	5.57708436320545	5.9993935866773	6.23083123435859	5.7033221487724	5.96879148704833	6.00093390402595	6.06664907536624	4.71061906906727	5.20018554781822	5.29134699720965	6.32766988874514	5.63933212694936	5.04064501177104	5.33598131700816	5.76136256712558	6.35742919363762	6.26584979575906	5.54013018282102	6.12264045773997
325	4.53592643627284	4.53100062282963	4.39275421178866	4.86349511659725	4.91660402445402	4.90110463595476	4.26623667194771	5.65475373523785	5.91069709304188	4.96761686286665	5.28705077642763	5.50360342273991	5.13687311612096	5.42108885080381	5.78119946300794	5.3775717192896	5.34293389445298	5.37472347938692	5.19174242199643	5.60792938209159	4.64969085219013	4.58775166173843	5.34802648046759	4.89253297190127	5.33341705015461	6.37428813482128	6.14516857579703	4.29292752896406	4.66627647943902	5.10332622547141	5.55664842228351	5.95860104831931	5.85403620514331	5.74007150103649	5.79453223107086	5.86326158150081	5.88112989703288	4.50019502515406	5.35190871991049	5.36427069968783	6.06103627167657	5.44182731203174	4.81199757100532	5.09457456481127	5.41913358697271	5.93815866760729	6.35980649574188	5.54094637341022	6.16786732765647
326	4.68712629855265	4.70671398813211	4.52198414695156	4.88871201898573	5.09939315034694	5.00519924373801	4.46787471411637	5.75589975405461	5.76908842036278	4.90566331682314	5.3015672668637	5.54786343731867	5.16314417683545	5.27198695003119	5.66985761676652	5.2901571265017	5.26550247736362	5.17439001523227	5.03070022589951	5.37592071861921	4.4945835973178	4.47986171239528	5.04357434772339	4.71280549103239	5.46855878125522	6.47324060838135	6.16919486601418	4.339946366724	4.68248762149535	4.82252479685801	5.38784068864969	5.86387693744163	5.80659036020527	5.62626866750276	5.91904647126157	5.96918020461087	5.72005160597182	4.66600108450005	5.36517660330266	5.30155899036784	5.90222521212547	5.53375220524289	5.02206659587188	5.207895328619	5.36862042135829	6.11010007656089	6.28236646064487	5.46808783690296	6.02551541056789
327	4.43390148666721	4.58916556255163	4.4573436703277	4.9887177065148	4.95197769290068	4.89506906789475	4.28821777395489	5.77042346950842	5.96088654794832	5.21460290645281	5.44067384233362	5.74929978211505	5.51925091071045	5.51994934280514	6.00782002382986	5.65299351748008	5.58510452939297	5.56792925506346	5.30421618815247	5.6874231451848	4.64236221115012	4.5675098968301	5.17108138794584	4.8811089863296	5.45657130363579	6.53711003481936	6.43200762500887	4.63685758390842	4.89201935290878	5.28955072103338	5.8963699090456	6.32142598093562	5.81207566014192	5.63498162099694	6.01296135379958	6.20856801530116	5.9146495126457	4.52267987311823	5.1523863254472	5.19906519605939	6.21579232945621	5.47717755801447	4.84133279873176	5.23859303647797	5.4891740576296	6.2288194109809	6.25427630461148	5.50856273397737	6.03525484102723
328	4.50052187461849	4.69231090813804	4.6070197160644	5.01758880410256	5.24616781459563	5.28019810742651	4.56587149600576	5.85701710753114	6.02943080435573	5.14888951738813	5.60320764328847	5.83379322428399	5.56465824081673	5.5966798450179	5.98743337057697	5.65982526694225	5.65834201774471	5.588907498655	5.25733065147272	5.73606923059162	4.7704912090275	4.75473929330217	5.35745787277124	4.94702902113834	5.58908273870706	6.3606479368271	6.25189090159936	4.4232545176386	4.63108647820357	5.00601394996878	5.49184054972974	5.93351104854573	5.83853363057045	5.63165899314172	5.90268836336587	5.94396018006673	5.8825019514178	4.62927985294179	5.2326913246762	5.40060426843499	6.26318918241561	5.49747609339535	4.96207255355526	5.26409097889269	5.72126885719928	6.19314576813992	6.42768716738836	5.42706922923279	6.09786680763209
329	4.40408080039059	4.49976500859947	4.47023559695763	4.73019232132361	4.68124165249122	4.8945605861304	4.24588785545068	5.838807909696	6.12215054765875	5.08607556927932	5.51507909675698	5.87608084686163	5.50656351952594	5.35480736503283	5.8817951585851	5.51364118652627	5.45692070707063	5.54622590797204	5.19625012292803	5.82352128369179	4.62995650452954	4.67278703860333	5.40266785529329	4.8957952658396	5.42848580911095	6.4206948850583	6.40352713594263	4.27255603399508	4.59515830716636	5.08049571040413	5.65684948457428	5.94269954681576	5.91335071387262	5.56224029158598	5.82784231105845	5.98732022456723	6.10076642246555	4.64997581560083	5.42149785865106	5.59671626704144	6.12013612606155	5.42915571378927	4.87400440077637	5.25473777728974	5.71361266923231	6.41133353275533	6.40394157502331	5.60449445205533	6.22269925555545
330	4.47929923742327	4.53115239676189	4.41760545128066	4.6713686888362	4.94571448109508	4.89187062291775	4.26937948053299	5.69759025311646	5.91494673848305	4.81071665286024	5.33488603236556	5.77906663391984	5.63712600157572	5.66183712871844	6.19613429423484	5.77551145326319	5.65328962478746	5.67889166293059	5.35194026704696	5.81382776578197	4.8744186302997	4.8216285193129	5.49239072538851	5.03067808792269	5.6718731847923	6.27310924107781	6.21892465703268	4.61645587492144	4.83296508873046	5.21073781553362	5.70729041945436	6.0654162642225	5.85464290120946	5.48275648946536	5.91983067712281	6.00983551950693	5.98068729436305	4.61153730087345	5.43881616982067	5.379533450261	6.19949841378422	5.43104074547005	4.94688403318844	5.20652976292539	5.68277488376634	6.26177753642255	6.46899421708115	5.4333984176949	6.01259922375136
331	4.69516356556817	4.63317201363358	4.49362824730647	4.77582184661815	5.09085180223342	4.94014442444164	4.23659440134958	5.66196889059714	5.89629790382442	5.02251382350007	5.39874820242863	5.61937431385919	5.78042773681288	5.68650361774916	6.1514090571774	5.76497563521751	5.79447131149133	5.74941219182194	5.29707160945548	5.9393545464372	4.8703260702054	4.93227133950655	5.41516546482435	5.11299817965692	5.5851770476264	6.43695075292813	6.1570825674027	4.44043314469431	4.74983965299246	5.16205145953495	5.66434616617482	6.05459681357589	5.96322022544479	5.52325298683798	5.96409065267885	6.1007229291401	5.71905975313323	4.40038105544718	5.10855134786111	5.23236987953956	6.21570072184025	5.47010583811554	4.85134881946145	5.22179183919538	5.50051423066643	6.08462424024564	6.41860020323349	5.3835605697798	6.17057203945499
332	4.6542676891425	4.73431041362516	4.47164133246917	4.86418233834306	5.09558089999068	5.14121632598942	4.44035651626643	5.63259738023641	5.95918789915218	4.86690756258524	5.21160413568933	5.69408989207934	5.69301462743047	5.5009351341537	6.10111795484279	5.67456181607913	5.71015127192535	5.69553537723415	5.30089028421421	5.86195785051919	4.92207098749388	4.94591231847876	5.56164035362694	5.07341289186559	5.29065266461428	6.32028485076382	6.10611963638756	4.19543623439026	4.62536850542758	4.94270864905176	5.5423530830279	6.05840394527104	5.92968123995462	5.41441375148172	5.74980463300968	5.85178696426109	5.36827756031534	4.57400620532975	5.27795005881489	5.41013744429045	6.21411043585492	5.58405345710485	5.06103670526054	5.14831969732958	5.4727193326029	6.17074355132358	6.26379409296222	5.17243596635867	6.14358634122403
333	4.70344903135971	4.69518852204621	4.52624124783775	4.72955088310085	5.03722483863605	5.17829209683602	4.67878935964371	5.78696315359137	5.76844074028088	4.98509925815674	5.49230758852905	5.65081503434845	5.43100189613269	5.40527016024514	5.85114278146692	5.41726086301564	5.62913555418816	5.58185224473287	5.01285353704369	5.5523043761437	4.81646706154992	4.69784496066126	5.18295452150479	4.917624676933	5.39861384878132	6.0735359888411	5.885069273268	4.42487653752653	4.65825042865508	5.07460571567571	5.50370787513858	6.08049794449976	5.82324490367551	5.33638438445709	5.77286044296712	5.98329063615854	5.72573666609954	4.53246628915118	5.27513680953877	5.25329548765991	6.11360113703882	5.47885957246755	4.98547053017619	5.25146142897569	5.52414533804864	5.79890031414675	6.23317821213069	5.29685046869653	6.11829295044233
334	4.61928213779903	4.44606710070862	4.35932545220865	4.74954395418926	4.88862521729901	4.8661750503066	4.21296415062991	5.38060338936922	5.64531533700779	4.72535772419371	5.14067670151189	5.38020384341663	5.5621983094846	5.61296777438152	6.05256766308885	5.65200689417269	5.62303721342996	5.52350084230486	5.32611648036805	5.86105514142318	4.79310848170955	4.74895865604832	5.4864240866918	5.1170228738563	5.83890622439616	6.4956825347406	6.29399610751916	4.54418993319155	4.88574156927233	5.24093938128439	5.799340860584	5.95498872033074	5.90321790513158	5.4701967217213	5.7614849821188	5.96351730161287	5.79410412102826	4.42131677149003	5.16979547373693	5.15224228428848	6.00518233479855	5.37269228272314	4.91591105513224	5.10568087415248	5.70767754218856	6.24788283255425	6.1661247260533	5.33647815251663	6.06251659405627
335	4.55583183967076	4.57198236776652	4.55660525227008	4.8863291674288	4.95780314048726	4.93666034080545	4.39711938202823	5.63616753841335	5.92089787775067	4.97596987884546	5.28249045645636	5.66515450993636	5.41669852257604	5.3715025190791	5.80283462352772	5.44283917696095	5.43300505654048	5.41534506438278	5.16296536666023	5.61887644990528	4.61494222733593	4.56225377853419	5.27131303915271	4.88496234441969	5.55737160389944	6.45846529120429	6.22237945411635	4.4302367195148	4.86569319699896	5.17589368694618	5.75441738315759	5.90086650805887	5.83334138518068	5.54626757539644	6.0455232703486	6.1393058521155	6.10591089725072	4.99335822643638	5.54374881448856	5.67233109044732	6.12293975929609	5.4218121761263	4.97323672541372	5.31325715840392	5.52785879838856	6.2875075253076	6.44649506771001	5.33397730056883	6.1050184726876
336	4.47659624252764	4.67917660977793	4.46544688257414	4.72628440404854	5.10158349151342	4.95475848247115	4.45766586412502	5.59734621513357	6.01136588243107	4.9470071695554	5.35628962898441	5.58738152890468	5.50120590146367	5.45080982287602	5.93507433131497	5.4123774580898	5.47048590187141	5.53704885048474	5.20477734005865	5.67134638723186	4.60344811018183	4.61226702305743	5.36316004899363	4.80296575633568	5.45737915414338	6.39005090414102	6.21220172324876	4.6446017658218	4.81417503912968	5.08660254294682	5.73941660851319	5.98359135247598	5.94149647168181	5.38396075030597	5.879019533411	6.05810059040479	6.08236554923567	4.81148982339145	5.32791943355305	5.42997371133083	6.1956128068283	5.36983256626995	4.98849531700875	5.13621666044827	5.52274615131903	6.63269240217588	6.42735072351824	5.32539290535463	6.28939598939066
337	4.47441177718961	4.49959136728839	4.37430508446664	4.69884162354288	5.00062600391905	4.76306855298502	4.18889762025586	5.57199793648441	5.80773066854073	4.92315377561814	5.3873228624674	5.61996348873003	5.5653120463573	5.40438338200192	5.84604873641248	5.46380512688433	5.46159050173672	5.4535569682394	5.09146599114269	5.63146417174808	4.5891599139838	4.54202249812961	5.16630613738899	4.70323942552861	5.67454908034148	6.42545414691665	6.16853677553805	4.41913175579155	4.80550458697353	5.22499108592329	5.75791002610669	5.76050780109949	5.72205412260938	5.69659948725308	5.95385153599543	6.04063540216764	5.9119841817472	4.59069817362153	5.34966911619614	5.23093251818866	6.18538049382734	5.66321039216589	4.97681161954948	5.20402005846148	5.33838183213544	6.12054743078602	6.2320917988282	5.33644321637144	6.18303067509352
338	4.39586796942298	4.74996410383534	4.63016560482029	4.93551098308771	5.03181676695292	5.05577743892834	4.53742164608976	5.67593281210592	6.01138490523085	5.06772013030779	5.46024788524041	5.78141436969793	5.20949485756224	5.08704103670897	5.4878932697923	5.14908754927358	5.04292148821841	5.20580781988364	4.86330265026246	5.22507879508956	4.53426151088913	4.45057646327745	5.01209917770459	4.57338498863567	5.25927207150235	6.34313391963495	6.0934200176304	4.44488220274556	4.7436776615364	5.06518993953294	5.51810858048663	5.74054310447949	5.79294292580207	5.38930055410135	5.72405010637145	5.79663573935331	5.75896365615626	4.30423437257534	5.00950740737671	5.17004371050143	6.04303892344706	5.3678405938021	4.81795399911126	5.13328711769577	5.58357471937456	6.43155630555167	6.46571673996743	5.58489410104504	6.13131429193105
339	4.52710401494182	4.72244287491498	4.66124464212673	4.96068694609794	4.97994364536867	5.06356382872143	4.480894036029	5.71936493150067	6.00349212630615	4.96334389989158	5.4701156675564	5.72715738391913	5.7054341377473	5.51941234877696	6.0443356741253	5.68622221405015	5.63119055065887	5.63202793419189	5.40664042323337	5.78962696186884	4.80838734996213	4.84256928311999	5.3797568918517	5.04729997049406	5.46723718113645	6.49719066496032	6.36614114596204	4.56876534297423	4.87614956324836	5.17437368903907	5.68211516595465	5.96897670303499	5.93677834570047	5.74649049530197	6.02450656880919	6.07082670113127	6.01476718039691	4.71892026533686	5.2246624611759	5.40585350186121	6.06493195067427	5.45107473890877	4.94608535171196	5.30248973544536	5.4795464601864	6.22632247891527	6.26586842650999	5.32188387033264	6.06818388082367
340	4.59195045271784	4.50647277998327	4.36811408931199	4.88858631736545	4.87284028434511	4.80449361459337	4.21935489371786	5.45486335435575	5.71013158179603	4.85740210951462	5.04883521538874	5.4210944828337	5.53506220924104	5.47179724767886	5.96404851910573	5.55455375358781	5.41919788244201	5.56244928399453	5.31681373560083	5.68587897275232	4.57205611495391	4.47780906466404	5.25521414242189	4.75947676727554	5.56025348145895	6.36452651059235	6.11117140889693	4.16171408544216	4.58712359633586	4.97956527689172	5.56083115510426	6.13324537087544	5.9934157337736	5.81904102476496	5.83560037633201	5.90978116009411	6.04004039668032	4.55624376757573	5.61229499304045	5.50636272089375	6.07053020582569	5.52120993721858	4.94307685504022	5.16918977012956	5.72552053817598	6.39889838814266	6.44950773348288	5.58804884935404	6.26726178897694
341	4.50754849718993	4.51057387339406	4.48712070691035	4.69608917160371	5.05111440043586	5.01112487648587	4.33248239408639	5.60617279049654	5.84353715910365	4.85014727723159	5.19237984676347	5.47743061125927	5.72926415083541	5.50783329673289	5.86140458743614	5.62956402970003	5.48085883333608	5.6530283404341	5.22966379688733	5.75873048534426	4.73432777225212	4.78690004661481	5.35845145237077	4.98843209709234	5.52519075610964	6.41573829576738	6.37518792810515	4.36073637551177	4.62362591661135	5.0334747112026	5.6772111518018	6.07109127509132	5.84744272011618	5.6451280647993	6.27840535941565	6.22936226298847	6.17337539192413	4.40825129960941	5.14187896674439	5.22844842028204	6.18955943465752	5.52216563968676	4.87132660788731	5.20387636461054	5.66127799572655	6.12624802940301	6.36037157625282	5.42056160898177	6.28470996006827
342	4.54772554376458	4.65605615914631	4.48457261491078	4.95618867311964	4.95689487267361	4.83217326227307	4.27756305457379	5.64553928566242	5.97265008047645	4.8961737836402	5.32396809194041	5.56842279468648	5.54241581665863	5.50910969961453	5.92414884383837	5.68023133036927	5.31630484256639	5.7603484214278	5.14993269094866	5.75965836235535	4.81735230861675	4.79117578737185	5.75545752369892	5.10238153147744	5.82770895177899	6.38625203173397	6.25295913966279	4.62633380926791	4.76113131472938	5.19660866547688	5.77480520894838	6.1525433201959	6.04307699115805	5.62546834958264	5.98651841696419	5.96780785755247	6.07133338920331	4.57276119379585	5.3933331491533	5.50328001377371	6.28162770410991	5.59524117592754	4.9815879419333	5.39946936106417	5.58093492855109	6.21259845697355	6.37729626284231	5.30922893137515	6.15455843229922
343	4.43814766737025	4.58088837169566	4.48188419820975	4.77531113226428	5.00916254458422	5.16248286861951	4.44316444870846	5.75706841880422	5.94593183227703	4.82245477293903	5.31162889660771	5.70085501311943	5.26943404837167	5.27771768922426	5.65493867053729	5.32112700145544	5.28816537117611	5.21621755074958	4.76867593279157	5.32528494870684	4.25001507434455	4.39776091888666	4.98627806427057	4.53280195177218	5.59991478397685	6.37330544167548	6.22266060046675	4.63343961130606	4.81638300362771	5.3103296157682	5.93173126982637	5.99972185879683	5.96197826607598	5.40370995914619	5.97502890389126	5.98346950690107	5.83085557360478	4.34109544154185	5.20191760739	5.30327272077542	6.17924971199861	5.33926493466306	5.05113501226217	5.28594684251817	5.36356041070054	6.24280026379929	6.36118163968758	5.33683361425106	6.20658642038869
344	4.66901280074694	4.37139013415653	4.2806268217308	4.8246617203402	4.81292477369448	4.90198395012472	4.26791452205839	5.54477000883736	5.70179827005381	4.75318816868919	5.18824409307028	5.41772081790515	5.31047179180815	5.33743974744043	5.75089494927821	5.33357834072537	5.25093329998677	5.27627806064562	5.12507831834674	5.85088538369025	4.64905846874877	4.63121881692838	5.21198864124555	4.79812859358342	5.26635388797178	6.23661471858998	6.04292319729795	4.44138447386132	4.75311275928505	5.14037507669605	5.82198425428219	5.90409127470847	5.89542768165417	5.18448979174401	5.59518809754092	5.63226388823525	6.28187608485895	4.67502220214814	5.3501270545875	5.24866794242611	6.06418396811104	5.31822003675499	5.11567878474969	5.14192498498994	5.6870922452094	6.24571975889324	6.31298404522622	5.40131641212987	6.19583013730184
345	4.61560752347848	4.78779968045537	4.64249692113697	4.7733804571281	5.08835488240709	5.19688196409025	4.59312502189731	5.78722080775349	5.99938809778799	5.17595600301525	5.54984901255762	5.82261862926445	5.62749009024022	5.63444721518279	5.99392105849622	5.61217969262677	5.59176160717456	5.57726594667459	5.20926872888299	5.82687976148813	4.64069172729931	4.67885645059984	5.44202999825271	4.83886146705561	5.67393539973149	6.74594806199239	6.40412201218657	4.33180008546844	4.83259447513234	5.11478752958636	5.71035655691593	6.00475214930528	5.64203824222896	5.29040217190118	5.8155661736239	5.85525641347937	5.78853011988056	4.38290683697907	5.20657910119637	5.06155966330257	6.24958048307258	5.49105815164301	4.93018355505897	5.33961449805223	5.57492567906856	6.12422903964805	6.24173280531955	5.3648478918753	6.04875590296175
346	4.48964897706769	4.49665225959902	4.50639063187278	4.74254682133243	4.97679894290441	4.87394783429201	4.30735945898401	5.64510505202118	5.92906606758159	4.93380946338384	5.25230778015177	5.50866139889921	5.5007769835077	5.44289063392534	5.96425495958862	5.59222392936755	5.50554303778816	5.65107136451512	5.1476174490131	5.68918139197077	4.70669351166856	4.92974005140359	5.43435118948288	4.83297549421031	5.70584742557731	6.44590662187792	6.18329018436317	4.31717711457232	4.67384528522992	4.81625960679403	5.49511854727185	5.91831194863845	5.79218120215604	5.63549377424614	5.78256463834439	5.85071462808747	5.7430933087538	4.58114884615732	5.22528046303101	5.21203161606225	6.17882654425865	5.6112876465079	5.04863508878727	5.34182960346819	5.53060842143989	6.16183687730523	6.18636131427476	5.54866649073847	6.12060499598907
347	4.74319754408644	4.67113894721581	4.54800049425936	4.96849307301404	5.0702684275262	5.06898061705209	4.44330032595868	5.94170709962593	6.00747632876003	5.02037506979135	5.48647043021	5.76220249942871	5.41385368486158	5.32297359165828	5.87296450556967	5.5067455381151	5.46627159755755	5.49338887673474	5.02684426523204	5.60646425033332	4.53795261125729	4.52307447131159	5.1897177236136	4.73527086289193	5.68135105956178	6.330575549547	6.21746330717194	4.31152180144557	4.65919029002516	5.13110077057291	5.67507576384292	5.79063671896071	5.80197237615893	5.61510298160338	5.87494342208386	5.84703053298352	5.90846794975038	4.39279420454051	5.38788381842085	5.33978418328521	6.14392597129906	5.45583579948345	4.90870142425763	5.32619149410857	5.46579847937011	6.53214884658503	6.33170597320763	5.32543174065235	6.19988643657531
348	4.61119498812123	4.7333750440307	4.56007206860703	4.98941288613618	5.01860953923116	4.96744398669019	4.39615640512481	5.86732375358337	6.04327036103039	4.93151390869791	5.40229308050242	5.68677167893166	5.64837742223437	5.49655352951398	6.06773930601981	5.75356835381415	5.68411009314216	5.681707724378	5.39270960901117	5.76138679504152	4.82941451136804	4.85651551496498	5.59068418728582	5.0831354814315	5.67912064399983	6.58143997796867	6.3563483361923	4.35127915977721	4.75303749136419	5.18762930361408	5.60021475438564	5.78749423066386	5.76532879033651	5.53168302147222	5.84874211535301	5.91636873020707	6.01447208646727	4.61731918340581	5.24065653348673	5.35145902575851	6.04131732534041	5.56883037893519	5.05622532736768	5.20353075250879	5.43179761027318	6.14936042623343	6.36601002227911	5.54782539130578	6.16846877858389
349	4.68600970294898	4.77732739072261	4.69805461243535	4.97878390472776	5.0724177713533	5.08725199940257	4.39318369301862	5.91323927375487	6.12695136742225	5.17765128163992	5.55087356754904	5.77530141008594	5.60792098870157	5.56879472230268	6.07552795424837	5.6298444936494	5.57859407325791	5.59793386498414	5.37716604993689	5.84665760038865	4.74042938196882	4.89734688720399	5.43216175929	5.06003835604677	5.53529662279878	6.45509936472063	6.34288323293583	4.42003719370624	4.64942638580767	5.08982345113424	5.59424270755188	6.13896102274845	5.98809148103519	5.56793691031928	6.07981694709249	6.0286046239994	5.92094679240957	4.60618762691798	5.28187018179708	5.41160950967318	6.10946498470962	5.58538613407761	4.95033095202132	5.20882568208977	5.59431422818973	6.06654217150672	6.26303067310928	5.49023057394508	6.02624346181296
350	4.39665638539676	4.68604320079096	4.59976559306594	4.96280874692212	4.995698641301	4.97036438947175	4.40329361519909	5.58897703762385	5.90607236782497	4.93970682685377	5.31102729344322	5.55660217367143	5.36342529862571	5.25311401290671	5.73380572575548	5.52250211981068	5.35278301063944	5.23799993413299	5.11913577610825	5.62443788435881	4.71770955210443	4.7638112396818	5.31543691794702	4.87818876987704	5.51982781813388	6.46743396082695	6.23601051999085	4.62145134991922	4.71559621808923	5.16126515727691	5.54819365334059	5.74338061673581	5.80133491296994	5.67779224305821	5.81518009081481	6.01294480379306	5.74364098536476	4.44094215836292	5.24718165853457	5.23578519260588	5.97916869554437	5.42813942696399	4.99368935977473	5.28257027997299	5.49842098038342	6.14554398236419	6.36771908995413	5.34714118050815	6.2285027151542
351	4.63475527273315	4.71749549011312	4.60632703190607	4.97481031939028	5.00795516946668	4.98858795800817	4.38890098490392	5.62342392357838	5.95173999666214	5.07814311091102	5.26391115154817	5.69719977605134	5.54505106503777	5.50999209701587	6.01207724773413	5.66556048250371	5.61126231922113	5.54524484844386	5.21277025035887	5.87298953777451	4.6458150067839	4.76057287860118	5.3388759917476	4.81668795107275	5.56527992943622	6.40509781643178	6.39200336675253	4.54747859104235	4.85301731954825	5.17788914345831	5.64718253920757	6.21769027946679	5.95325614955331	5.45960659071116	5.89458096584642	6.13041838174127	6.18890493259354	4.69815362223373	5.20652180224585	5.38964920781375	6.0161486724377	5.54427517930603	5.05735099481278	5.22312433195935	5.63319748083928	6.26735700339246	6.57308877870094	5.33112577414603	6.17006515677183
352	4.70886865938345	4.67607993467161	4.56702075062291	4.92935537602899	5.00393440450452	5.08252155890065	4.37079035831824	5.65195610356928	5.86445393113183	5.11187349465327	5.29249250269118	5.5932878894135	5.47208906321375	5.54056319122585	5.98896048116123	5.48572635833151	5.5571051155389	5.64324416050748	5.15133517004019	5.79779760065827	4.77502430941588	4.65244065790076	5.21181375216225	4.93939533723628	5.68895674372791	6.25097446283084	6.15677458893487	4.50352003272353	4.65898468407648	5.17622117410619	5.64747933114727	6.05096539705737	5.89172589794252	5.50481196272164	5.85411748757748	6.01508628988559	5.52055099336911	4.39816134429047	5.04599102906281	5.12179986757768	6.18488848975667	5.41473089015243	4.93103760936161	5.14180946494215	5.51155601186849	5.97178903513626	6.3821663317046	5.43019664845922	6.02012160130343
353	4.65302816321782	4.59736471646462	4.4711398286314	4.94164409478708	5.00917862143693	4.88758375160792	4.37572921479465	5.52995032841501	5.91772577593919	5.10887737258884	5.23882218850712	5.71052797859743	5.43824067920998	5.18846662522411	5.78371286993634	5.36056815632838	5.40287271519897	5.32540905038163	4.86682613438988	5.40776614816501	4.53259144095208	4.78586136923633	5.12034200510042	4.77942868167023	5.65613534718123	6.27436267935872	6.18446754256793	4.3866668136446	4.84963243481112	5.0872249700042	5.59457499803734	6.00387712179865	6.13159128061983	5.71239423375788	6.15047244031408	6.30862364552372	5.65511373215597	4.44792431846963	5.00423850678448	5.02967870415261	6.2205803531623	5.40578628248451	4.96679919014866	5.31357304185415	5.4556311999056	5.99301769343673	6.48685653013494	5.4445187346798	6.13846330907424
354	4.65992897542	4.71583247222709	4.52290667614213	4.94418364777118	5.08780747824389	5.04741542438333	4.43122816450953	5.5962880381587	5.92982701719826	4.9175196878045	5.3818365872705	5.6418597694384	5.46552003711761	5.49813065898261	5.84329883787802	5.53338430493919	5.38921344054656	5.58326563973644	5.20348921444158	5.4934345916638	4.77646273617499	4.65407770141955	5.27204128921868	5.04384845206844	5.64428392407278	6.5281130765659	6.36651855436625	4.47803587041778	4.72697648588397	5.06801531190972	5.64245502212074	6.04837184659885	6.06227820040791	5.79141542552337	5.88077912275107	5.95739799766656	6.0246223158758	4.7410052727881	5.58672038426418	5.52790766536858	6.06691981494296	5.28602605382923	5.02939125244841	5.27704170404057	5.52910238043988	6.22374303033686	6.25336211328061	5.40551688927605	6.1448160720783
355	4.72469041197679	4.81038879297712	4.69375801256859	5.04515094839301	5.16597458051785	5.06478407897711	4.52754956144638	5.71937892692645	6.08525927487702	5.15491672956031	5.48597454428563	5.81952009322036	5.84717769604559	5.87583685585309	6.33982025946088	5.98368031052359	5.95555596937351	5.87096157282105	5.72471014936334	6.25186750078586	5.2827454447155	5.1818508777183	5.9843472976458	5.45895971457036	5.80485922534494	6.50838422834284	6.29371631676368	4.64322315580419	4.98525067127156	5.3989031570601	5.92764248275111	6.04941084978867	6.14395492468325	5.5518606819578	5.92923595229964	5.96917314645291	5.91665788500493	4.60855357438257	5.34250239583866	5.4852675897881	6.04887308334709	5.52437859260986	4.84181743588003	5.06934733604237	5.79067186912402	6.45194246808497	6.42373622514905	5.48754004477849	6.25892998348447
356	4.55696456030726	4.61635940459351	4.60518598980459	4.76509262105581	5.00636644987075	5.01691247187921	4.28752070177272	5.47899949115031	5.90700585253752	5.01835043263579	5.24221075597476	5.57013760500478	5.83799451814774	5.6708294027497	6.15273230751638	5.60274817937136	5.52093706927168	5.7231518651165	5.42025442542221	5.76742455808254	4.70471530573374	4.75753666629862	5.2869225281872	5.03583224819021	5.80895305068511	6.42224445267943	6.13470788743635	4.53745138369299	4.82236826801459	5.16721406473633	5.51190029382092	6.05684446484475	5.77576027034194	5.52491232233183	5.68948240655858	5.7224045510177	5.80541778202349	4.68566613117054	5.50794121655335	5.43970223573219	6.02346401970506	5.54452417031966	4.90262712661727	5.09200511773916	5.46635212835544	5.80581319378332	6.44234332481252	5.3290260479051	6.08008203485714
357	4.50048355549989	4.50668006954108	4.45996909358862	4.8570698659149	4.83391448501316	4.80064403819322	4.25329789927095	5.57679079763697	5.84932579469118	4.99823272006707	5.27387001195616	5.5837859208358	5.33431456366483	5.16577755731183	5.5802257212523	5.19043168983405	5.22893338115765	5.20698931464049	4.91801488685705	5.56222034427469	4.4305979343932	4.50760822355709	5.08342779560156	4.71202167892546	5.61801156122584	6.27121891626846	6.14903643923535	4.42150719425298	4.72150189195359	5.11809487133109	5.62438714308132	6.22456584083826	5.94554243930275	5.72998233253013	6.20095426774213	6.19628823219458	5.98905966066184	4.35557084225514	5.32661700021342	5.49773068858356	5.96452582427043	5.39514133293125	4.82356202665368	5.10627028219826	5.58259247703243	6.18453952330872	6.29777348833122	5.48195102093302	6.3068688838351
358	4.26150071748283	4.5143377033713	4.46477749607673	4.85077390506996	5.24517764301066	5.16021689616886	4.49285318998943	5.47664322196518	5.6728474515205	4.75905949921007	5.24963284624952	5.45160755395497	5.57923869164884	5.65530247377604	6.10076640484159	5.75130118919336	5.59502393886637	5.64617576833041	5.27336135044367	5.71691486150363	4.76031143771161	4.80000635909915	5.48656371276751	4.94725069365211	5.62970524102363	6.40716875966476	6.23007505844405	4.3739480497495	4.44846610302615	4.85160400503883	5.35764894036799	5.78881212414512	5.8684171410713	5.46247541556796	5.78260630509662	5.73943214568902	5.7766733881552	4.93355860937846	5.24989782146158	5.46896677725484	6.08530168593345	5.43908745730525	4.93617699662313	5.2508747964523	5.36731510897769	6.20173991222433	6.48526861172633	5.27716661709175	6.05764857840169
359	4.57346786418551	4.59700437099204	4.48749160639894	4.72968860275741	4.93718365756567	4.94630554724257	4.37090637399599	5.6103663788586	6.01315706939314	4.98191494068775	5.29821952634254	5.64883840930888	5.27768093184886	5.17724541874058	5.74245384936148	5.36089963574104	5.4591215211047	5.39930301539686	5.05997738448949	5.53780489059296	4.52898808290449	4.51593745475738	5.3454346759248	4.71544636100953	5.5421965864099	6.44695490118423	6.20743578141003	4.41069153392566	4.71037477157233	5.1701462290313	5.52731562100943	6.01065714314095	5.78527242899582	5.77317785682345	5.94595786813729	5.97219850061781	5.64976558649379	4.44533973859217	5.08612169814251	5.23545186660958	6.14812639945539	5.42530539066081	4.92219917191791	5.32924077707424	5.41020524793955	6.29005292265383	6.32108509704656	5.53368430881752	6.09648736456313
360	4.54971659802584	4.41729624669601	4.33843987730213	4.81128772513988	4.95709810943505	4.98917644712731	4.24450627799071	5.62999210788908	5.77887198460082	4.71218812286838	5.217338392216	5.6103420570125	5.47696238741122	5.55776355710709	5.91249154062942	5.46386750822679	5.55704272151506	5.41915698353817	5.05285128766097	5.86491244073844	4.64523917055958	4.77740244893431	5.31429994766937	4.94199965892735	5.32029409767447	6.04523323220711	5.8782850324255	4.42094939583642	4.66928273453451	5.01728311094641	5.61919753630506	6.10885651215827	5.61444495550328	5.43518219063377	5.86641007896704	6.01805989647081	6.11937313593013	4.85660678711705	5.29139729094222	5.45613884821329	6.17273067857352	5.42443782633115	4.83948908457183	5.19853319066183	5.78968031931603	6.48608804493888	6.25880452585561	5.53874035130327	6.16639826768888
361	4.36476483574905	4.69271844479983	4.41622652380039	4.82597149424488	4.93107159733966	4.87950034856628	4.25489981058479	5.53967229750205	5.74560159298248	4.66145203564632	5.16513621677468	5.60559692543073	5.17161380871078	5.24673140432288	5.55872800571191	5.24466995167328	5.31496742479743	5.34464309850212	5.14205055453906	5.41748422185929	4.47130874218217	4.48938535657553	5.07895637225192	4.75464232622398	5.51912241888237	6.6058061079793	6.23173241244602	4.15907198007622	4.53080388077716	4.80431438687434	5.51728771186927	5.97282491178413	5.92433411349909	5.6430479263449	6.2145490574572	6.19253146419676	5.72421801622474	4.63289861250944	5.31960434060625	5.38759213451028	6.23059640151024	5.57975439402926	4.90515234993574	5.29404928490527	5.5551228633228	6.39999560499796	6.37178640357615	5.29677921967983	6.14271207478315
362	4.38897117188565	4.63354589298111	4.53356876092156	4.96153370321089	4.88298067082334	4.97688096583739	4.37079590676146	5.49177981672954	5.80725421109701	4.99746425819093	5.32473181078849	5.59557692706326	5.54690961013241	5.3453305623853	5.69252080056339	5.48266608736768	5.33716676467773	5.32392075499285	5.02213842208561	5.58567652522122	4.65341461979433	4.45850699873712	5.10445097151513	4.71170759863455	5.50071309218493	6.1706047984792	5.8987295437726	4.34476692499853	4.56753812584018	4.94158287822797	5.43165636238098	5.99525169810332	6.01507587440517	5.5286890326714	5.92462892986893	5.95591212143493	5.76095130234216	4.68729580493511	5.15539825224687	5.24154579788028	6.02064533100478	5.27933508339708	4.9302777537986	5.19016372281094	5.56498863743126	6.33269710867011	6.40695585993034	5.47184946260154	6.16725992185957
363	4.56607353708308	4.54173408207147	4.43630820630647	4.83999631897661	5.04789367831205	4.93812485410421	4.44092160036439	5.75801025039429	6.0641495656834	5.01875896041096	5.35610776031451	5.72065546777019	5.38190165833378	5.44412114444821	5.84619287000152	5.46543654695713	5.52038996706985	5.51201597012159	5.22423017277094	5.76110985143264	4.59644027547185	4.61071216225965	5.36990769478617	4.94198560904618	5.5606090775545	6.46209147470941	6.20654753340164	4.45111584127593	4.57117644331136	5.13374877404564	5.54025939056315	6.11191037223862	5.81787606528054	5.36219736699469	5.48860534495541	5.80268424520087	5.74447495207966	4.37040159823532	5.33265970554361	5.25509563470005	6.3085650187113	5.71553682860742	4.87625230067272	5.29135613422414	5.58565201329757	5.95924573511928	6.32557083179325	5.40731043401131	6.01821228931241
364	4.56420406162527	4.54322849995344	4.54189855570198	4.89434035418038	4.95611129461749	4.9837509378744	4.43885595225294	5.54877808183221	6.1151757208564	5.03744611708816	5.32601754803783	5.68025517054733	5.40909332684939	5.25352040577955	5.92967044897744	5.59121478720034	5.4749726481767	5.58750814386236	5.19681165210322	5.64758455888965	4.4035700419393	4.56172641367271	4.97192050046778	4.69799970747054	5.62361308677969	6.4353192347241	6.25887684546612	4.39903900471794	4.76681866282745	5.35957092443311	5.66945579287791	6.01987312797698	6.142130798993	5.91528851241474	6.08683537108575	6.11703030316	6.25761789757342	4.74948866866681	5.39267319620466	5.42084877509761	6.28426775804144	5.64107496559824	5.00450927989369	5.24986551614598	5.64528634162703	5.98785639979986	6.48888673785912	5.36416380620503	6.20706667683827
365	4.58450437282245	4.65765300097107	4.61250883259021	4.92782913834104	5.03639559962507	5.16094357236481	4.41205442366231	5.74544849162099	6.07996743804197	5.05184218935099	5.39338196517767	5.73873942260299	5.33695864347351	5.27356229586567	5.82330272324602	5.53981400476424	5.28349591705212	5.39309516093277	5.0033902328509	5.67672695291808	4.48589992218913	4.33184415271445	5.0760091565656	4.68741303256042	5.64577944159796	6.51827392165753	6.50790363393928	4.15862850549896	4.45896059114364	4.79184584346482	5.44032068680967	6.01909452253359	5.9205973723511	5.30026297468543	5.8595298116229	6.08462504959331	5.93647341381191	4.53880003024466	5.42487683658518	5.35993389471323	6.19969075265646	5.48413500625167	4.8506014728161	5.20997559915779	5.79254474132676	6.11265968778801	6.41214813994312	5.47384672497394	6.35366474539404
366	4.15482516356187	4.51738970935312	4.4668269998449	4.75930407436723	4.93624388498012	4.91896568845181	4.25240216875788	5.74699632257812	5.96259645518754	4.89392989223735	5.3254394230063	5.56951873451016	5.61414635951145	5.41429235414955	6.01971889427561	5.61384668370744	5.54774009228253	5.48746784470757	5.19901300464047	5.80066645562443	4.60743863653096	4.73862218215646	5.19544059342743	4.90617829720978	5.6495492538934	6.4227817533793	6.27852672789296	4.23602250698505	4.70912091563047	4.87149057535888	5.52645470963488	6.06226323997518	5.88540606987269	5.51855305467919	5.97113600747593	6.09262457874304	6.11553552962499	4.68498183123739	5.42793775041147	5.38552030249763	6.19364424381123	5.49913329447593	5.01070236849077	5.42087673272013	5.67703586768327	6.16605015593078	6.29513924997652	5.48750415924872	6.129296513668
367	4.49458594295897	4.62576043812438	4.46285302470247	4.80512511032616	4.77358891809224	4.81699637664877	4.23293002827379	5.57806391825605	5.71670870540667	4.95513188081878	5.16946750236259	5.49117624485101	5.35668590715064	5.37084210447621	5.76265833462439	5.35675883402864	5.28450883670696	5.25613344838011	4.96731712931211	5.51539969646601	4.61577552511038	4.56929911874056	5.09620874125286	4.73823343789631	5.45887556905947	6.1318695014026	5.961738034076	4.26637593284137	4.57498422148821	5.00278507974586	5.42290144390091	6.02789775223425	5.98657451545869	5.38119209611965	5.84178654528434	5.81805177884706	5.91260279191591	4.56729668677943	5.30389149984313	5.33740616206094	6.16245518600992	5.38288868338875	4.92657076256764	5.28121100939619	5.45981399884527	6.08944605285359	6.3455038747236	5.33041803170385	6.02079126706837
368	4.43454096222521	4.48025785988625	4.37842706549585	4.84351621527621	4.85001490886074	4.9052795095983	4.24494809864705	5.64123692935286	5.8501520439812	4.98969406369221	5.24965157352863	5.56807469697707	5.40443703560777	5.31948758501733	5.80275171876765	5.46144474085621	5.37757423869388	5.47412122986556	4.99406348309984	5.5765524506503	4.47348195766794	4.54053954533112	5.03023717484802	4.78896911242434	5.52095939387178	5.94430316006989	5.75718246496441	4.4615791133397	4.66003497308658	4.93810921311522	5.47889732034112	5.86491020322609	5.77552663457093	5.37151966234209	5.89561782444283	5.89867669498909	5.61070570971647	4.46926749053991	5.22307427783431	5.26528079489153	6.09001500487902	5.48729486900901	4.90619542562201	5.17243813263538	5.25560324312135	6.33191171993356	6.19524150656145	5.22578571110286	6.02372319286946
369	4.56744378872683	4.59983955979526	4.50363861780142	4.88058268112258	4.99401379107431	5.09758483298087	4.43631395349983	5.67237680638052	5.90980389997732	5.02362224094398	5.3755157915888	5.66192806394122	5.33629411507301	5.46904384113393	5.83431808704379	5.57373171395357	5.60357824699639	5.50488827429177	5.14485702583487	5.61677176895415	4.6487797207141	4.71761976371091	5.36132766443561	4.77787084206934	5.62572901177904	6.37118829202902	6.1493465577388	4.54383448927361	4.85393714835106	5.1955916039143	5.73372176840334	6.19654089596818	5.98480135579421	5.72349546075285	6.07438684727938	6.03051816836477	6.24522423126442	4.84854551351975	5.59127304901413	5.68976843223669	6.17361067118302	5.49615736843804	5.01873250885224	5.31335038496431	5.66381628243731	6.19833892421431	6.29051322289901	5.266706827959	6.04077494248364
370	4.39314128578109	4.43918284615151	4.43922611116716	4.70223314207372	4.94108708029046	4.84844925629775	4.21231844390929	5.43287198658545	5.90952032583894	4.86811305452552	5.23303157992832	5.61033194151192	5.22436481839781	5.22723739507306	5.69084355917529	5.36888745276771	5.30513025607028	5.10040458420199	4.98670456579834	5.59957505092568	4.45196529428421	4.46267149519014	5.04167666266619	4.68435880307882	5.32010109528074	6.38650631755766	6.12526331407683	4.46691258946829	4.72441603305614	5.00074383148907	5.53324457723149	6.03434310165872	5.65615190433389	5.69344861671871	5.8316355000446	5.96195727685428	5.65178433146819	4.44462745215454	5.06367891698265	5.2317627422595	6.00924886438016	5.39729824506957	4.8781955602319	5.20197163613925	5.45062971616527	6.07169079586813	6.25228717704207	5.34788972295805	6.08414016567263
371	4.48148274446257	4.70878997122186	4.57655739965942	4.7389019262976	4.9785950397578	4.89923777547099	4.33989800335037	5.60147267948627	5.84812644565622	5.07445618108941	5.25267048052079	5.65069891792233	5.28159534959753	5.41043319456199	5.85384425276895	5.44445581058011	5.55078955765308	5.35804683567145	5.08662691336495	5.60799834810094	4.49763511879126	4.54504132569213	5.09860997177478	4.79916228736913	5.47193492326581	6.14937690585159	5.98798326197814	4.29130635005177	4.59689693007395	5.06321952862297	5.50060122894023	5.7510986739987	5.8656809747215	5.62811696522315	5.83502543339742	5.92989589852248	5.91916672440387	4.55957280018949	5.31150503640626	5.04814521590215	5.95182245699038	5.489661176255	4.95172609865209	5.18708734142897	5.63092976525167	6.06807333452661	6.21142381201974	5.41440738410774	6.14754649227473
372	4.54082637939529	4.71201473685623	4.52814624730889	4.90624485352788	5.06035740459086	5.19208475619315	4.62570703134758	5.75697604511121	5.98383122340322	5.05387282629164	5.31580739654946	5.66159699269897	5.40231942139406	5.46376421518243	5.79770305070632	5.43768432809052	5.36354785753847	5.47149840950078	5.2140195273547	5.70702888248556	4.72453080570028	4.857683477531	5.25125119354945	4.95506297852872	5.60140034454095	6.50068900171738	6.24619298221016	4.65801896672348	5.01791052529427	5.2907676819107	5.88688465667795	6.10454760201614	5.90110969613185	5.53223495040688	5.92320049463066	5.91897976821915	5.74726871026202	4.4375839176915	5.13171754846287	5.14225323961585	6.09490087507709	5.37028827523048	5.04910508316028	5.36546460801735	5.57187572910507	6.00624895863696	6.3721681029192	5.22755703063144	6.19151464990024
373	4.61539305213555	4.84756941507944	4.77433736894531	5.09134168991086	5.13519161469431	5.07066341614393	4.56787412764291	5.8961636999207	6.05246699996853	5.25394444795262	5.56159052176871	5.96524024232473	5.60457023588531	5.63286641990944	6.1964742783178	5.75658453494885	5.62052176827202	5.80464492725462	5.4624025228915	5.93010490793407	4.7732895980502	4.87924614885095	5.38938756844263	5.01342656143438	5.56705154507569	6.55811545692632	6.39882187604834	4.59593003528637	4.72176269441677	5.1588554131852	5.76808985910707	6.15769801443723	6.14217840376153	5.57153559308164	6.01917867177013	6.09959862898709	5.87008351072674	4.56337319358307	5.39675411460566	5.44207302882796	6.07956778269999	5.24124301723041	4.83916661835521	5.10465333435879	5.5765893814827	6.2831807159635	6.45175064755481	5.23500732394652	6.22755554646724
374	4.25869256103031	4.48814469593748	4.2209097740586	4.55048656485323	4.83751355453659	4.76252510029201	4.25417773205919	5.42002242727978	5.70145046769728	4.75173951763662	5.17240165412508	5.49569390635776	5.18985914427401	5.08593449729296	5.63618393491542	5.20158319511291	5.1800784005421	5.22856429921383	4.92164746853731	5.4447085385095	4.47589058553163	4.34490943285626	5.01070369685759	4.63613883315522	5.32905939261305	6.10859617467104	5.76763560183505	4.25841171495682	4.48264867575251	4.93592514324306	5.49390300398384	5.76493965270612	5.60554121735681	5.1130729708249	5.74918002258225	5.86285679873945	5.88249628119351	4.2817617320738	5.04579858590287	5.21601345731972	6.02014342606198	5.21247023538122	4.86869397563051	5.18066083222224	5.45520939005231	6.1391385667041	6.2297192330006	5.10058167447585	6.09815917573876
375	4.50606455879092	4.46490802922616	4.37532026117269	4.71458206730361	4.87528360171734	4.89092260006655	4.23992128908052	5.45961822332321	5.78953087103063	4.7292366535495	5.11586186757221	5.42015111468049	5.16744300883144	5.22687240619237	5.69019624914657	5.4490168965496	5.22486248177183	5.15930626480292	4.83893980198535	5.36241834030909	4.33061513682869	4.34807319054816	4.9944466939166	4.57333825779333	5.43563068561933	6.37412913515073	6.18068961039287	4.41365395718358	4.74776899997262	4.95189828809423	5.68138610709126	6.14374339447313	5.77159443633704	5.82736867734894	5.86659756010031	6.06949173854751	5.87789041440077	4.64133499299126	5.22309551698057	5.37543843275807	6.03908630817434	5.34623066302319	4.92151776877032	5.20849579464614	5.62312386899319	6.064849680877	6.30577993327751	5.22309630228162	6.16354780611897
376	4.56820349736341	4.78199206079985	4.55881824943979	4.90159685671142	5.05673924379079	5.00785491091644	4.47199434051453	5.77780456293669	6.03451565244879	5.04452836663632	5.44357076968946	5.69211507217715	5.52180209384919	5.61502573045259	6.12563252797263	5.56752530625715	5.62166971062876	5.61738446206686	5.21184694132667	5.86465484001089	4.69678177442096	4.67779851470437	5.31681110567461	4.99132175555344	5.6076000742533	6.58030048554842	6.29535264026443	4.4635475461798	4.80840025652466	5.16972045211971	5.65571329891117	6.07961463497387	5.8341630791654	5.73306186532406	5.83152814740335	5.96764772440717	5.8728073276376	4.71508724857138	5.18989015354136	5.32551244609312	6.056302507355	5.42728949477548	4.87735504449747	5.23548021507858	5.45382704147596	6.29159345466954	6.31510251903123	5.23150425361476	6.11457266632375
377	4.48319717846793	4.58276742442485	4.44366611026795	4.95426733629865	4.94305769832079	4.80763046809775	4.25686199111949	5.5349138707441	5.837775127959	4.84438410473958	5.24241758839268	5.70337282790451	5.39587991060415	5.23479428728985	5.90828533392702	5.52908532242045	5.31900607122224	5.61015279838376	5.09098057089282	5.60336803226009	4.45092896940026	4.6101195703503	5.18030019481189	4.62512471735661	5.76232178006727	6.48390338328814	6.36603806637124	4.39559705965694	4.71318816020792	5.13605653691386	5.766410494716	6.04228158815788	6.10667583258892	5.58953775305825	5.97191313580813	5.96523681795487	5.89942968343546	4.54521181006187	5.37301541602679	5.38782144543093	6.21039019311055	5.49793431135039	4.97197895649514	5.10452781512817	5.51623541552893	6.16925859300154	6.24185202232466	5.51985514795044	6.29012207445155
378	4.54893246455136	4.55479705573802	4.58422021290252	4.82785480367823	4.92033929401869	5.09445255367954	4.43011569757972	5.74535086129103	6.05281805089682	4.98746685359078	5.41064695789354	5.77470603249012	5.50048904879558	5.583344297359	5.85695890672208	5.58440013251903	5.6554095763557	5.6660640023472	5.26273068786915	5.7832558981903	4.61036373531612	4.76285177567375	5.26388695735583	5.00010148364423	5.59750265913825	6.4766675907945	6.23706487826344	4.25052660406548	4.45641866541857	4.91358829523588	5.36467558263538	6.01693191978684	5.96368772761824	5.42384673003997	5.87899418871636	5.92392928656918	6.06484344297023	4.61808483203093	5.25003689526584	5.12542133718425	6.08485974410031	5.5728320105671	5.1081855666931	5.32830309197554	5.73688764084383	6.30379846817402	6.31993510712521	5.25848277976793	6.11801679857162
379	4.54448235427965	4.59225075588734	4.45473149182626	4.92870616437298	5.05665284551195	5.09706754504527	4.50240831158119	5.78630042324538	6.10470353287482	4.99477202074977	5.41338703656744	5.79038550273659	5.37937149622714	5.37855385494524	6.01822085323321	5.57213908328204	5.55263288173983	5.50833604764679	5.15492403596756	5.57220125130394	4.65661052519891	4.55031067209237	5.17828052514138	4.91529191385438	5.67793162706092	6.59891690391427	6.42753187251706	4.49636256831578	4.80125232094661	5.04923021558916	5.66717395187849	6.19690056553933	5.73936333819065	5.46573175480515	5.91737403699551	6.08053500648307	6.17268306014306	4.48437034945349	5.19702246817063	5.33741919261184	6.27193442882576	5.475336102301	4.93312681800797	5.33723660319862	5.52089201184388	6.44736330054008	6.42347813422917	5.29446738418707	6.19263330054858
380	4.63194497609928	4.56413462052971	4.53029070785332	4.93426553074909	4.96365341145431	4.85598705153819	4.27624889688878	5.43781891280903	5.75468672803074	4.93370173864956	5.32352712297726	5.4992987173498	5.32349898398449	5.25280132989392	5.60914168283824	5.36034364060329	5.31592921219085	5.21751675103593	5.01825348961948	5.49847151021129	4.66772190838573	4.51745197326556	5.09749115827596	4.73604987435573	5.35117859248684	6.5126676089506	6.28327134222531	4.51239637151908	4.88060562538322	5.11772026938867	5.6363180219332	5.90923282507406	5.84700071718379	5.61465386596726	5.81327313960015	5.97413703395639	6.08008818896533	4.67054738829244	5.38937342971207	5.413187875196	5.98123825234467	5.35430936296761	5.07541581308172	5.37384837769971	5.6342621100357	6.09023018655656	6.23403381941447	5.37338185119122	6.2235065369461
381	4.72211761355874	4.3731719994092	4.24007047470609	4.79001747559181	4.70592110772162	4.81990991691901	4.1051305474805	5.51756754679154	5.82840691656455	4.73494754029879	5.3368117677272	5.60535832325333	5.52919760007906	5.67427990514841	5.99058998879709	5.71440661222672	5.61404984922169	5.58328093058297	5.08730379801388	5.79720461545019	4.66522717104711	4.77944562564584	5.26771820565753	4.88894407698538	5.39733611430259	6.30301175512939	6.16695189871906	4.38163715575185	4.75418871461942	5.23834908734377	5.63039400142109	6.18957306659853	5.81035627132719	5.35311442630324	6.1986074804712	6.2158262850028	5.97279601884704	4.46286361931491	5.18328550542376	5.21873058756444	6.20364037529239	5.57414289804086	4.98258798050383	5.36162727255999	5.31757109253152	6.46076877290278	6.32220663785042	5.22535427274742	6.12370758620817
382	4.72921478758997	4.54721231365032	4.48924960682069	4.7740677060488	4.89132527210237	4.87282990239518	4.37527956740378	5.72041578952575	6.0483621056517	5.11300186670517	5.28781852341642	5.63595491174677	5.74032096232191	5.64667459090326	6.12010112194693	5.79540461580944	5.72610931601892	5.714383258281	5.20218785248882	6.02363585947471	4.99900275814415	4.8663915018246	5.61450133607872	5.11691158693655	5.57298381647565	6.59159196921768	6.38018874509774	4.5991187356091	4.97096297100808	5.26473694214508	5.99927432740684	6.34065412863557	5.64563227288657	5.75101592443047	5.72383703204156	5.89684484377752	6.0092916349173	4.4646089154312	5.19104097150513	5.2676082539423	6.11028334552222	5.42756137946083	5.06096631599513	5.23079434232678	5.81147491501232	6.17572772908674	6.43587117029621	5.45592505392621	6.1474330975631
383	4.38832164177099	4.50390272678321	4.46914230301004	4.89112788292145	4.90893711762719	4.90474566460537	4.40884098563753	5.56481714821019	5.69666750987019	4.89682921156002	5.20416443696379	5.53189404885372	5.23506727512712	5.28859522453168	5.75245920009889	5.36556231950484	5.37727121286357	5.44862887063186	4.96331222619717	5.43530265144445	4.43740778654796	4.4737838042134	4.94293599301275	4.70639943057111	5.62769504509831	6.33292438225337	6.24855653717687	4.63309939343578	4.87865224870575	5.10648849463511	5.53992063685034	6.02908684904266	5.90297657916271	5.76994916105472	5.68365443094598	5.82776531601668	5.7934556653982	4.54903902216541	5.24753356190975	5.2307312979184	6.00837681752793	5.46387020582137	4.9869690714189	5.30791457215561	5.63369461833225	6.14799880428344	6.35636705953323	5.3616087604135	6.09710617583643
384	4.58056155317038	4.6032223692748	4.57924158879032	5.0334698461995	5.0708942301297	5.08323438085541	4.45665785242825	5.67593876447061	5.95172756246285	4.81754898405533	5.32594103620015	5.7271637606344	5.62049248681526	5.62166110060416	6.14937381543062	5.53814614969967	5.69768338117613	5.74681175724729	5.35700844445485	5.98316692347971	4.9232167383057	4.88355975473443	5.53722200371938	5.20810140661238	5.69525333451087	6.52688650506273	6.20082017311943	4.64599989004586	5.03612209784643	5.39245198340244	5.84239581529047	5.92815692315264	5.89189037627758	5.59001604518407	5.92416957564076	5.90136892586684	5.78554217249903	4.83051325601403	5.52961236544245	5.50779941247557	6.25329885967974	5.56665692867624	4.98905243675927	5.333039109433	5.50587923208701	6.07856566764215	6.27469239019191	5.46382713636412	6.21424733932332
385	4.47035952197847	4.49687302590822	4.38451113354145	4.78050038791709	4.92608357325017	4.78421331339477	4.20369716491303	5.50914542438934	5.81646153750472	4.73078200193064	5.13326803727792	5.45764635073	5.10460122983581	5.17439384383805	5.68943159704518	5.17589088328001	5.1412306328097	5.19986868008655	4.78402517372518	5.30171896007266	4.23058741707229	4.11075969511404	4.86860806125879	4.41434228030473	5.44522272153506	6.4391765948919	6.24149669862302	4.39373545320397	4.70675866784245	5.08532043908565	5.61022680195751	5.86358376634433	5.79533373511241	5.62481301669547	6.20702162398193	6.14714400064096	6.08112266130952	4.26957414673751	5.15469260768884	5.26539658142423	6.08320586077041	5.5479426808414	4.86866123134785	5.12509522987434	5.33279230771206	6.07901380021886	6.26112123823076	5.36530551393064	6.04956120566932
386	4.54271440525306	4.59165218164954	4.46547380957628	4.75982292574146	4.9718130605917	4.63839208251236	4.16957181069084	5.52068866959866	5.9167044475118	4.87914966214619	5.24262098519493	5.54730568415456	5.41030328339132	5.45656458863937	5.91922760387086	5.63921117787397	5.55265015133138	5.51651215944184	5.33534985668692	5.67827048884109	4.81118974712498	4.92109770531416	5.37531709932274	5.02298212898361	5.52559460257743	6.31175706156682	6.23775611455571	4.52580218536295	4.75665553647826	5.12054291225825	5.67114959896222	5.95519595907575	6.0762608293472	5.44501947132511	5.70740675766416	5.80524520022336	5.83053086891285	4.52228198074655	5.42960141816967	5.44155444062228	6.17996284042651	5.50313906269257	5.0648010086184	5.19824630361833	5.65047759395739	6.41733496162928	6.11168958629056	5.42495987873648	6.145674636004
387	4.65559892684981	4.5945059000888	4.54446184220135	4.88329102101789	5.03494191926329	5.05741271052248	4.44928231236703	5.67611089014991	5.88880822557291	4.88692230470574	5.3626998950189	5.64115642341541	5.73490838262585	5.70537755937767	6.16862548848053	5.79611683530587	5.74740584018268	5.82133031261248	5.42833977682867	5.90910606913157	4.99114429400967	4.79506384096224	5.41874329853731	5.0456503935036	5.77014494256537	6.59333291465356	6.36383754355306	4.50614045101394	4.91262167048516	5.30095435555975	5.81182824095275	6.21620149150477	6.04272329920905	5.69468986297951	5.95671933652357	6.04420638477345	6.182039798619	4.73739393035079	5.53112026496451	5.42850674825874	6.18463798787866	5.32322452936295	4.95215273139393	5.35028717545251	5.79679428461111	6.65958990914722	6.19989407313912	5.54296907403916	6.35674189599909
388	4.46149543807506	4.48718088189213	4.43853872870109	4.93953184273099	4.90516054233747	4.83494682551079	4.4175594308661	5.58966304465631	5.81607526752692	4.83279827718752	5.33410646815899	5.39013368164735	5.70573977580483	5.51623222477989	5.95763534602059	5.56448886667595	5.51052975641697	5.56000872837189	5.22781592338741	5.81222597851178	4.81589521652661	4.82699308285292	5.633782360443	5.09276399931856	5.40075648949292	6.28993180292858	6.12644593161734	4.39766598751758	4.71434844455458	5.04223880575283	5.56988790286603	5.93238640072241	5.99445401208265	5.44338014024594	5.67559589952239	5.91222652073444	5.84481521187414	4.65162014516585	5.26399640677626	5.3631458169635	6.19672639844659	5.51881672125321	4.76651410779427	5.05785744266431	5.30859297227996	5.90959016087506	6.43215009166346	5.40205809912872	5.93420796934663
389	4.47767615105687	4.59643426761601	4.47786044250124	4.85237946403324	4.87793945149385	4.96055080603118	4.35727940091256	5.44509477178339	5.71403877834788	4.77155736760431	5.23042393906671	5.48442757146815	5.54780212791611	5.64053021270859	5.90238747660118	5.58354365664112	5.54601704274985	5.68289272769791	5.26037933460871	5.71409680275346	4.93128452243749	4.76840473324406	5.26411328709329	5.18544820632942	5.28811240546842	6.40377440657237	6.18381723272329	4.49265632590429	4.89404156537713	5.14396627576069	5.58798748781986	5.79272231346804	5.98349617810547	5.71124073844343	5.90157538184915	5.96606054157782	5.72231297539249	4.50932653745494	5.39963434004491	5.35825124100896	5.86171973273855	5.53452003616241	4.94547192182629	5.23760944455335	5.65615247910522	6.1542956141567	6.3732233915582	5.27840810603633	6.0231963698977
390	4.54440498202313	4.62097770938512	4.60302516905521	4.91820253130768	5.02970365634449	5.03974428224294	4.38491236550343	5.46740093931829	5.75948557272073	4.83230502105068	5.25364646357524	5.51452861693197	5.32737030393077	5.44146658429675	5.72098218273232	5.42200829909728	5.43977089512607	5.42575707385277	5.063975583153	5.55319186339714	4.74388143771625	4.88855471457821	5.47865173261968	4.93989546625883	5.53812898935532	6.45948939097472	6.31178484172214	4.66442385246782	4.90998057870916	5.086945165038	5.57632709780426	5.76752681453716	5.9837730981527	5.6065299013241	5.79824622859663	5.86601040499864	5.84695978657337	4.85026023115885	5.47618665415911	5.59664701701123	6.12999897978221	5.45032620284038	5.01970720070382	5.13015806721207	5.45069865794476	6.02893753919847	6.24989353115014	5.29092116197256	6.30222622315367
391	4.4850266901833	4.44721171312645	4.36113668474534	4.85100635087548	4.92899681297449	5.04216181417248	4.29692344996618	5.76673871466872	6.01348731023564	4.91089731982406	5.36451601195238	5.69177137268392	5.45936148666404	5.33440045162679	5.86028866099899	5.50296421342354	5.43755085390831	5.46829208172945	4.98464035769105	5.65094798008972	4.44155820140725	4.52340753311258	5.18481563082259	4.89013472598983	5.50615512739513	6.33126006277775	6.17011727590476	4.26628832014026	4.58079747217274	5.1432166925604	5.55857359907373	5.70834114051218	5.84128071210428	5.36855024256716	6.11452736203178	6.11476240600958	5.81179249787648	4.48583605430546	5.2129322162501	5.2408972901273	6.08208887213387	5.50968753294532	4.77409478920958	4.97782038358206	5.4210532884584	5.93150596776803	6.47163903359997	5.20069415320146	6.1647991920016
392	4.68002123452271	4.60394740168793	4.50391794441322	4.82145787492977	4.73806285962696	4.99782755961782	4.36153802091122	5.63006654568683	6.08128784404759	5.07716159527083	5.44401067924249	5.67682438368051	5.41844632221729	5.52077418864562	6.17875328777431	5.58220508273569	5.56308793765384	5.51700384780624	5.09562423223344	5.66206651455761	4.61364378458212	4.68949172496975	5.20518781584497	4.84564690817139	5.53974049800055	6.52867539039793	6.39582768418811	4.50929735869699	4.78491862091124	5.10894651719325	5.64649088945337	6.1679891198489	6.06151627894513	5.55021059474199	5.83052212065734	5.95304976450843	5.90389286833871	4.64751722137962	5.53345323088261	5.39196388193423	6.06166649743659	5.46914175493645	4.81330082202317	5.28142602679109	5.54828842441429	6.35880842842793	6.38114905114431	5.55575493981612	6.09963836036384
393	4.54368551254762	4.62145686909273	4.59199433522188	4.96009719321129	4.83953190935722	4.95175374873496	4.37833581494824	5.55984053017242	5.79502253721475	4.98495143425238	5.41625380633803	5.63719922293381	5.29263465263963	5.26419374839968	5.86796227635806	5.49977498057352	5.40054512641844	5.31662913665853	5.02894160567008	5.43820988609796	4.67312641495537	4.48879694245226	5.0629220459109	4.67633712283982	5.71192740623758	6.30072442372328	6.10580316536768	4.64012621413076	4.85585974260624	5.17316170927506	5.74651396047681	6.06789554959046	6.07632407911931	5.89536647584471	5.94944548977827	6.10863470933278	5.77953918533674	4.5149660795612	5.39983276937624	5.39681049334385	6.18862570108826	5.4929147194838	4.991570004638	5.28650465765935	5.54718089566592	6.10608166037336	6.30426436237415	5.24790401804747	6.15823841061122
394	4.58074312870013	4.61867082837908	4.51020082230294	4.82511063096855	4.92186795301264	4.83344492665993	4.21308918967613	5.61006960733373	5.98661902999145	5.08963479696936	5.31369817607006	5.69685447129087	5.52209063990748	5.50688959560801	5.9111260114448	5.57934795559125	5.60527829020613	5.62866402385701	5.21572411738939	5.71604724507557	4.63802556357009	4.71848069111356	5.29818281884948	4.84034259375349	5.68829988921152	6.44080570296007	6.27942972015115	4.43482586749045	4.73376080965631	5.01591101562306	5.52306563109665	5.96641157535127	5.61025428610826	5.58143715604781	5.86477766774672	5.96840233553	6.04595513453289	4.61771390762619	5.4896597013339	5.38099904238001	6.09132775654789	5.42830074942606	5.09896222574802	5.29719382119824	5.47725329775392	6.18821714090087	6.4711963489997	5.25331645339258	6.23727794442676
395	4.54702020454293	4.6785286559207	4.62954281732872	4.88998804422293	5.07421260994808	5.06224851012771	4.45308600851601	5.76834301918218	6.0685149180343	5.08380398173192	5.47729672289389	5.81612442013485	5.52070880478958	5.49092063959355	5.88639167943549	5.51630214663684	5.63462765242345	5.47705797811631	5.26307104387583	5.98773420747044	4.739541078388	4.75176711228989	5.42903400572574	5.02650917586888	5.42063377124887	6.26387245633409	6.075698812564	4.53063664682414	4.86627399904154	5.20964783084769	5.67806461907292	5.98593212719099	5.88795668370123	5.53403760709246	5.75943323415564	5.81579732028885	5.83499340992427	4.48588978134708	5.21191171254139	5.19670308803008	6.12297390866644	5.49058446894824	4.98812281919694	5.28838847213742	5.55160086575731	6.31995906933437	6.27824020406831	5.38252237753614	6.05021109829547
396	4.57436544035148	4.66783928000914	4.587186477588	4.9425842980648	5.26910083715935	5.12989091827028	4.54907851116672	5.93891117085428	6.12550865826228	5.16438785539279	5.49261698743214	5.95227918013102	5.65928591534593	5.66061053278113	6.06293699568029	5.65046980089008	5.65253204094944	5.71019882959773	5.40456460510581	5.98676034086193	4.79051773950287	4.74555928147092	5.39977115962573	5.11194624135243	5.55807119588636	6.28334699252867	6.05876336066236	4.25845120445509	4.59884414246788	5.0285321057994	5.51075479713118	6.03197567193762	5.83688768270844	5.61625637870943	5.88540515409323	6.02506960835086	5.92611253970149	4.52910625279072	5.1371220973499	5.30132191018762	6.11751110775606	5.41279973054153	5.01533625104235	5.35773510281336	5.60221389329884	6.01703726838234	6.48089595322483	5.25034300559679	6.15541092746056
397	4.74325287453443	4.93684647753754	4.72036184369974	5.14650001996475	5.29787920009024	5.2551754020767	4.65089817639625	5.7582906134931	5.79054225642636	5.243841249167	5.48526290455612	5.73582449866699	5.52880386792194	5.47127033900394	5.87604549124964	5.61673946141988	5.46825244914559	5.51571427475108	5.16182948210021	5.67707539882127	4.65361574528086	4.83209916448199	5.58902702543651	4.95179665126051	5.48451061313463	6.71675322139349	6.43498604353085	4.86133838019159	5.09372205988691	5.37346774577575	5.94572973752916	6.25714643658948	6.20070279377273	5.50587642992474	6.03824191745171	6.09005709470181	5.96354173190633	4.49918777206165	5.22686678537171	5.3825116598908	6.04461947213333	5.32857786922297	5.16184018458165	5.38296645446282	5.5930118591518	6.30885746797009	6.35781368404038	5.56553150637976	6.17105211231983
398	4.46239745516193	4.64788907132521	4.47728839640053	4.83732425221925	5.12969982414641	5.23776307238228	4.46506389025914	5.49823690661658	5.89360254010402	4.96850951647545	5.12359438360053	5.44875769266902	5.43401465097089	5.27015617768935	5.60208530360666	5.14538382582264	5.09551108459591	5.36502521015034	5.01330730080502	5.54549160445133	4.55678514679357	4.50347657174718	5.24457791182616	4.78375973849567	5.38694302024847	6.48397566686739	6.28273678190398	4.37446850722186	4.54677691063715	4.92516271278448	5.57980233661711	5.85122424493271	5.74215931982917	5.76729561242826	6.0629172936384	6.02398295971029	5.83881588759113	4.67844970548762	5.34833309461896	5.42414531223775	6.25533451713338	5.7148004507541	5.07583971982139	5.27566103819682	5.58617348584416	6.37167429648938	6.26905256834246	5.38139989280571	6.17684837104396
399	4.44841550761593	4.4510130643215	4.33648002340845	4.64719581641236	4.82223148234418	4.907772731257	4.41304409765826	5.49972791816932	5.7188238661455	4.74534919378186	5.0968899609396	5.41513489615225	5.19569729779468	5.23645996625941	5.62146195285854	5.12813013015019	5.15314752790833	5.14862954293294	5.04662306578306	5.48644054917162	4.47909317517622	4.40974888589475	4.95315458436292	4.5994207134308	5.48866494897472	6.2811778069056	6.03239524335468	4.37248931517629	4.69180569677837	5.02124173138121	5.49911571601888	5.9297785175641	5.70660394578449	5.45010675119838	5.77854396897487	5.86852312596187	5.94668354791239	4.65217474967496	5.25815054821538	5.50177356435355	6.19513323465383	5.52958709863782	4.96538597925297	5.19214594551734	5.66488158237633	6.4078796208638	6.26190761037474	5.41076885926001	6.03689965820408
400	4.40236125042567	4.60735660461467	4.47843520905856	4.87394160537318	4.90604453980383	4.87734526985023	4.30727187590919	5.40964134102643	5.74256183906804	4.57801223692274	5.18209294340695	5.40654701809089	5.65318391523694	5.41569793404283	5.97059701965972	5.58319284878159	5.48023384880732	5.64971388499328	5.1637654229821	5.77042693814541	4.74403580215095	4.78722926096235	5.31893188698563	4.8980508762098	5.56160710999325	6.23517219491613	6.07350840124076	4.36127151001035	4.72458647260907	5.0395804619779	5.43932742954249	6.07260753508971	5.8498711927778	5.48012992400772	5.7938366017015	5.78925819499463	5.83499594964848	4.5881021902756	5.29936193883582	5.42304455770511	6.14895024870692	5.55912768877178	4.93353814666022	5.24958040606809	5.30206460867827	5.96018089933165	6.21924858761154	5.17965794457672	5.98068901544117
401	4.60642143801859	4.62630964257456	4.43359012793243	4.76779750985058	4.85726677401349	4.90230011409272	4.36711918486797	5.72596376315951	5.86547219613907	4.9003790439845	5.30454647040922	5.57745553925585	5.40061905906846	5.34273396456707	5.68439217984531	5.23970963775543	5.08892023581121	5.35381069735081	5.08387021546608	5.36094194974846	4.33135610282028	4.54191164548841	5.08282698656213	4.57863669362294	5.44681396198336	6.18591893936818	5.97927559688657	4.54823710925355	4.74495104549055	5.26659605639777	5.67716639317343	5.9759799479248	6.05180959468369	5.53715047441409	5.81094599264941	5.92763109815993	5.85042079078723	4.49699938605152	5.19536779722625	5.4334307918808	6.15521386007115	5.38946294075837	4.88595379932472	5.2680505260557	5.48662956192733	6.19450552631607	6.27260737716308	5.45766965225502	6.16664591947407
402	4.45073620639842	4.59104955494143	4.54791184803915	4.71158096586072	5.19242220041041	5.13371860004535	4.46341143450377	5.65119714892115	5.92046657803353	5.0638174052561	5.40057418228538	5.57252226228906	5.68822778820622	5.61640538798855	6.00248730033417	5.74401020235475	5.68966073398351	5.72134789732463	5.24583537642322	5.9283548708758	4.79122930671152	4.92793062050944	5.48186432272043	5.08203891873676	5.38025972060175	6.25934122698822	6.1464139529374	4.28700669551684	4.49742812833895	4.99255848583496	5.47659644671061	6.08466495346466	5.75712338962531	5.60349752305438	5.84489249853409	6.03240167744544	6.05967711853419	4.65999129065633	5.49132828772589	5.45574799026781	6.11957328369478	5.5204894975899	4.75016226109263	5.08300760916894	5.62792158898315	5.904569467597	6.37363863647173	5.49559936503651	6.25753163633556
403	4.64634117034872	4.61057354919513	4.55453385584775	4.99633870629991	4.96952389620576	5.01717194722003	4.37907821708099	5.82856364265412	5.96731261272441	5.1715997035166	5.47285254560514	5.71303675030469	5.47210967177643	5.44047787230746	6.08253442527642	5.6291513024705	5.60730385374538	5.54498565861335	5.26382871664231	5.80059926785903	4.80868595802977	4.8979419925206	5.36809625479136	4.89640412925964	5.7459475675082	6.32014978343607	6.0356516217261	4.58520106369229	4.87599978648103	5.08211665069976	5.71297248811211	6.03437678112116	5.87357081811972	5.56646328054941	5.82174700557074	5.98724009622841	5.7700044328844	4.85950489098574	5.28286263374209	5.35255737280427	6.21141243507103	5.63456809597331	5.06230094661353	5.3466882158222	5.4848187692882	6.20058110417737	6.38083461727419	5.41728510508615	6.16175262024117
404	4.43719001372282	4.70674053180629	4.52913359525978	4.8693699186329	5.08624947795137	5.27529907065346	4.73452929490456	5.52194380561037	5.8362705856323	5.11684764781531	5.44848604276295	5.80206941692159	5.54008821665982	5.41403665024515	6.11775871592652	5.55487377374072	5.49340735615645	5.53890457483604	5.13083194323034	5.63588696741981	4.57364229351774	4.54324326706957	5.18386716493416	4.78126762857634	5.36005823864535	6.09152996952315	5.94135901226813	4.08054713214449	4.40397335265226	5.11517649375527	5.55423178756771	6.13506101526205	6.13308861606071	5.48035862917397	5.89411878538742	5.93709719454281	5.91125926183634	4.72706300426598	5.18895857849058	5.26739976191989	6.27252691941706	5.50240256995632	5.02661205205517	5.49465026063566	5.58657148124833	6.15293076888053	6.41138947413677	5.20115177770678	6.25807462719097
405	4.46652760754739	4.66359257233577	4.6027760729802	4.89726553535156	4.95015126655489	4.95279614887187	4.2771655569072	5.65048961974016	5.79382886270161	5.00953542305669	5.32710865521583	5.699695889487	5.45229542612325	5.30508201237266	5.85204789550071	5.49313860237554	5.50553974972707	5.42857751289487	5.11527162505105	5.65387707220936	4.59350160357894	4.6054120281534	5.1123269199521	4.79878584934207	5.48672847693483	6.21959704910189	6.02535908732959	4.51462323896559	4.78518650467259	5.10312964739517	5.63802572510629	6.2086080353884	5.85057312582556	5.37067419205766	5.84305782717248	5.86568499638679	5.99935828906986	4.56794823978152	5.24452159773587	5.19388558829128	6.01396984463926	5.47224762114403	4.8322857369375	5.24776562914038	5.590356269525	6.19042702365218	6.36938436072829	5.3792422616829	6.12211296051138
406	4.31255527245961	4.60014139792428	4.54353275885423	4.76879423023021	4.99250154641608	4.8292221566072	4.26577203133128	5.87071491988423	6.02023678412777	5.04342308351829	5.46874727099729	5.75345255338714	5.21639815718162	5.19209916580601	5.73781202329309	5.28421272215006	5.28424865392421	5.41273796831821	5.14821048255466	5.55819032887436	4.60012118223965	4.63776110086165	5.22451955962299	4.79751307052958	5.56234381737594	6.45322065278183	6.32114073432416	4.60055080775713	4.8292076450221	5.25595908414595	5.75373934495873	5.99717948421702	6.02276183711656	5.55546857792685	5.95216471408758	6.1107583704709	5.85419160582876	4.63986906279562	5.2853869139098	5.3699612493842	6.14230599459333	5.3743541356528	4.8148666253045	5.19304866749768	5.65742471673	6.32482031060306	6.29407332421165	5.43038536977619	6.17453078016203
407	4.49951283895212	4.65142447999501	4.49442724758027	4.72436912838657	4.83462443903098	4.94066618663403	4.31389114263635	6.01679953702785	6.09604364668084	5.20460626707599	5.4601273211689	5.91878709184049	5.62365248187171	5.74008268570946	6.25827266071315	5.79822643367968	5.75038707332495	5.95483438180712	5.59668999152342	6.1270190539415	4.9989633941513	4.88717878232995	5.62432554763934	5.33322176734918	5.54788303882417	6.30675879178672	6.18660011945729	4.35092009826301	4.55434177611462	4.96516327340913	5.47699801128581	5.77074972737866	5.86543614553792	5.36185951505888	6.01824549760227	6.05476551798685	5.93476070418538	4.61853210535244	5.21353497309685	5.28858384177551	6.01558372370369	5.52975940121143	4.90076856997612	5.28368526233669	5.60277613315129	6.09627553808951	6.26613675432371	5.40080535721386	6.15931917524656
408	4.60833829004388	4.68065223389856	4.53660633276476	4.95719374087864	4.97734417024552	4.9664888561555	4.45272367268758	5.61718436065051	5.96671691180959	5.00646001945363	5.38681162182512	5.60850769582581	5.46273200085626	5.50603570380682	5.86355591120253	5.55431529845275	5.5627662256382	5.61940727867127	5.22353766997596	5.67897889289055	4.70584462046364	4.68470833635485	5.21359534874978	4.91084971509081	5.66224389458875	6.50378373647505	6.36276480242308	4.43936590794117	4.59296848969676	5.0523159533741	5.49644659881959	6.0703250606279	5.72562162042443	5.3356454502219	5.9001460094283	6.00847890999649	5.86109812762626	4.59336775106968	5.45406114221456	5.4451601249896	6.12137480941394	5.52456795970981	4.77756151341242	5.19303957604982	5.63503767350595	6.43987789999661	6.41171165925971	5.46162871842169	6.18181906796359
409	4.53126981443934	4.64196449107332	4.59397732114193	4.93730431214727	4.94562158956591	4.94863913902553	4.39502263490197	5.76042078347731	6.02500939438745	5.18356730190291	5.35051343077076	5.71949210828325	5.57796121897451	5.40101941778005	6.10580304506715	5.70833343744652	5.60024689644134	5.47955893214436	5.24402360280518	5.77627959186784	4.71025290355443	4.65849911816084	5.34977209598287	4.88726939557874	5.66661279520457	6.4205097625394	6.22066376272364	4.45905738561244	4.66861296706929	5.02220298767975	5.69607492954832	6.05093484682179	6.01010685470248	5.77494242234396	5.83510707171935	5.99203842558149	5.9828293510221	4.77207565233162	5.42602911649936	5.39209238454537	6.11323538059389	5.53408390431681	4.82978598124162	5.19829061635584	5.60141004590598	6.58360136231723	6.29973129826995	5.3607013312966	6.20627173728686
410	4.38166728832508	4.44266570951506	4.41691961836063	4.64571858293188	4.88745550282741	4.90041140825954	4.32711079709846	5.59737534208321	5.8549417028766	4.92060986763079	5.31845524297417	5.43218258968483	5.42073252614292	5.32521627458189	5.63332638206406	5.42725787209652	5.36227251555401	5.25953773142629	5.16082212011342	5.5362931862361	4.45504738500718	4.27553370857053	5.0773406887599	4.70332020232887	5.28135787934384	6.32975647271481	6.1944448801094	3.92484823482099	4.36573047358855	4.61630781187605	5.28882769361288	5.85616024010346	5.9732434804908	5.22463781977194	5.87755724575931	5.86948965704651	6.02185111954883	4.32289072612412	5.06778381487679	5.06095742374048	6.24339371538387	5.63128432352906	4.92345988210848	5.36528185941359	5.21574764057276	6.38256961631317	6.26625162846962	5.16315832985236	6.10178975454377
411	4.67535997521818	4.61831014189029	4.52117842372861	4.79123594837129	5.01175419701321	4.9603073002879	4.46871264561431	5.64149563098054	6.04448371764437	5.01259140101716	5.33612506922356	5.74551309897159	5.62970356205254	5.51063051931105	6.00604441182637	5.53592849272855	5.57849622921206	5.49112471950395	5.21819046070727	5.73467349235216	4.61350619285296	4.57713665726056	5.21493115550851	4.8144242957009	5.80400778443485	6.56173772444707	6.24841416791744	4.40386259464518	4.78483622338644	5.23788229928487	5.73396823603602	6.06479950972682	6.27902847422224	5.82702898354857	5.89257330218845	6.04049270560117	5.98954943141892	4.48444780686729	5.16643106662614	5.19753319511623	6.09451415263723	5.58263764845554	4.79339557585867	5.21929848049998	5.52351636492336	6.44999919184188	6.40974688036533	5.31908459917542	6.14376134335108
412	4.39962336844779	4.69387923568032	4.63869564544323	4.91965089432632	5.16260250931625	5.04501829812017	4.53644221365875	5.82503029890842	6.21576862549572	5.26089300619368	5.58210996922837	5.74332931757733	5.37720775856655	5.42405069142064	5.97923319692243	5.55601780457831	5.46342000650959	5.33240255087918	5.0913818974704	5.45494102098852	4.43741930806817	4.51795975800896	5.21718451154435	4.77131379462267	5.41439084389224	6.39277543321442	6.23871736120018	4.77060251297376	5.13531037193521	5.37291348246381	5.86831006195201	6.16423090202922	5.99233263203189	5.59903994914583	5.82694417633211	6.05126961930586	6.0114543046584	4.44877368902517	5.31616410822816	5.26218634246937	5.95750819017208	5.4419275644162	4.91902422424494	5.18026787138369	5.44198734392194	6.06013866645959	6.32801996771553	5.46371826096374	6.1596449146124
413	4.66024810256453	4.76963267415078	4.4850013975698	4.90962483009084	4.98371630767865	4.81611394545887	4.2860440678146	5.87004432565654	6.08925228615535	5.13160992044244	5.55836599492485	5.7670887885348	5.67397404241563	5.51606830397293	5.99434738015072	5.44891228799742	5.50814538596469	5.58537197688992	5.14571419570664	5.76526167061581	4.66446471657771	4.84970422363252	5.53568237378131	4.91402261757945	5.72126864787977	6.49289257459187	6.24544911420875	4.46698266924305	4.83690760143307	5.19298560848105	5.69048905665098	6.10656809934522	6.23667013794486	5.5640579941987	5.98071794491703	6.09388505972058	6.19609860668725	4.73069253116293	5.52869860178533	5.74318644759305	5.97093480042471	5.49363193967505	4.91509174936425	5.18447066908818	5.56569031430992	6.41014596242764	6.37236459352416	5.54288186751763	6.24200107563001
414	4.40034694613332	4.65088433479103	4.53928810883168	4.85125983796559	5.26475085994741	5.14947919903033	4.49361430287647	6.04112445932121	6.06399438344915	5.09280839497586	5.47697245366416	5.89368531975056	5.90510727243449	5.72477834319512	6.24009571513158	5.97737453522557	5.78080590151427	5.82756946586937	5.50324885006128	6.01153617414748	4.9985175204576	5.08610459859392	5.69801455867135	5.24952309607936	5.71999671334331	6.95741573507626	6.54326373381595	4.42805245045923	4.66364304591576	5.08079517242345	5.76494365146962	6.38498640097154	6.22485254231177	5.59875668681173	5.89080564924376	6.03009082959622	5.93780519341047	4.65854879082806	5.61339056679268	5.62757876595137	6.09309149894004	5.63741962621238	5.00583805089035	5.3572616024634	5.62826235390604	6.35257025482664	6.36308748914601	5.54920554437945	6.47940336362193
415	4.51139119678833	4.68623464132748	4.50767417835575	4.86168375064966	4.96148542194354	4.98323999938533	4.40132031725472	5.66616852862576	5.80246899497595	4.96073193885518	5.36832200199582	5.63682890810807	5.21911656160453	5.27102331870315	5.76949439377617	5.35123497317927	5.37258787777917	5.37926985576455	4.9795280355195	5.48988843697539	4.51634216835552	4.47929964313789	5.08531382343787	4.66619075238085	5.61717505541315	6.34646929682411	6.1382811322392	4.35061274720416	4.67345096281882	5.1444271395405	5.60814885396098	5.93625798593346	5.71166801566191	5.6595220173696	5.74281514581513	5.78570320103927	5.99437190503889	4.65316152769175	5.31345454929305	5.37244243253839	6.01555929902142	5.47693411474876	4.96816474366147	5.26585447645606	5.23216335016064	5.98706626038718	6.29056414194115	5.31291086053358	6.15169523196892
416	4.61733355702964	4.50343893450592	4.3985996763509	4.88911633192212	4.89695007980782	4.79772452284321	4.2218809340283	5.36886353128276	5.65592225944985	4.67606957533166	5.1535814373336	5.34085672269954	5.30961429753656	5.45744804207153	5.99253518815413	5.50151297237105	5.43343168702456	5.37064039526459	5.12214596508279	5.83721532342729	4.58751082777673	4.63265307852291	5.22618574971784	4.86973112316923	5.4017728154077	6.27885626214057	6.11376101569608	4.28845294758988	4.60180677913713	4.87010236233104	5.35917197266864	5.87765491362692	5.68127602202978	5.588258047303	5.73315953970892	5.94739281821722	5.9453457887665	4.57343465580418	5.31965337634108	5.35480808017116	5.95711186822126	5.43073500447323	4.9620037578049	5.06812439348191	5.51276765953209	6.2429951646414	6.44597353456728	5.45871143286851	6.0743304520378
417	4.69052218716244	4.65846869193271	4.51062110467225	4.95257668169954	4.98259434717203	4.98404186534677	4.43090675052574	5.63071438340114	5.85141909108964	4.87205670334663	5.36155269619452	5.62814969328163	5.48988012266232	5.65309803897373	6.00311624944444	5.5719571139986	5.65265614250193	5.63102175443796	5.38696246839711	5.79392521434618	4.82776831889032	4.85680564448901	5.60129524218136	5.07446217925177	5.61950298358486	6.37723879157188	6.27279117256257	4.64993220499053	4.93575499422543	5.34447293173383	5.79756927837596	6.06769907959824	5.92821095854988	5.52922751901933	6.09506960860646	6.17082313387001	6.12761102996245	4.76526968913923	5.37768808128897	5.42740266405796	6.12831959875187	5.446593614973	4.95378516757653	5.21364650538616	5.78812776793627	6.19587184354662	6.43341124135378	5.44851829122546	6.31611393556469
418	4.39830919846932	4.59862349219912	4.32762762717675	4.82642834398744	4.83851445635436	4.85978883116908	4.21405419502284	5.5069345326025	5.80136995609946	4.90438735708789	5.28371174098291	5.72525632237079	5.23139012616413	5.21924473205718	5.71877827212194	5.25840372790569	5.28453771148876	5.21318181407208	4.78921535293751	5.33083929427216	4.32985726944881	4.2469169520293	4.9628972384783	4.51247814858193	5.45035427585894	6.34534610146428	6.10430308969239	4.47682252828221	4.90405456269872	5.19158207478522	5.744181424732	5.98243469049072	5.86283974874411	5.66667979983331	5.98261315130776	6.1258250960173	6.21434858360825	4.41172614225828	5.36724800392467	5.26933374030901	6.17697075325802	5.53420177335356	4.95519810630821	5.13059034762933	5.5651568655566	6.33601316865376	6.41579819677196	5.38999297495153	6.19010456799876
419	4.585081983912	4.69272995029027	4.535078312139	4.9138100475027	4.97575160358031	5.10981637704347	4.43667798790789	5.583261415454	5.96892498886193	4.94101308434836	5.46266068159639	5.72751065946258	5.63286054431917	5.69803762815625	6.15024492002893	5.71380096777027	5.71550185113197	5.68481749308012	5.41812878245052	5.90922884245316	4.75162579522326	4.78385233607647	5.40160963714392	5.02933546526285	5.76569746230526	6.53264430561962	6.29163297011055	4.5132655051062	4.88730874797262	5.19160252186829	5.71765846077126	6.07124664747658	5.69033130682214	5.82289142309581	6.0774275924286	6.14631954093506	5.78473036000463	4.71476994868394	5.41289308365212	5.32317036826313	6.33507192446614	5.5122733816417	5.01310874377023	5.27012467379885	5.58545600272966	6.70644205765959	6.33467945139101	5.22568521078504	6.2759519692112
420	4.76280697820146	4.7542193787399	4.75780745938668	4.92781908573203	5.149700041773	5.17217809523777	4.61723691693289	5.80244000484145	6.02146677888101	5.13904029713127	5.53261114358509	5.77333196112316	5.70657771917401	5.56160754169659	6.20717399191875	5.74885452031509	5.64076521097669	5.67417404806361	5.45021689048968	5.74376596611909	4.91301361680211	5.063355918703	5.51764677016232	5.11991292165771	5.68062266827169	6.17584752858489	6.01147493616399	4.60447645872783	5.04930264790382	5.3874072629458	5.90423866895088	6.00527700429125	6.11365340102012	5.72532536460246	6.06857445896769	6.11055932172262	5.99363079953924	4.80979999516018	5.40340439916377	5.55635556249799	6.2534159578411	5.44275691528055	5.02262128665738	5.46425041052891	5.5684356963264	6.34420029627086	6.18331138131059	5.48822590028861	6.18341522240085
421	4.61228873190418	4.7455341694205	4.55545499819783	4.87721592250458	4.96877802789211	4.97562298212253	4.51186240980077	5.57486644757931	5.94144456457576	5.11638840992306	5.36408745686426	5.58188374506842	5.4759867960392	5.56172410339969	5.97867365186726	5.66613405187963	5.71909908170826	5.60036691154738	5.34610123635399	5.88046340286793	4.98356882982778	4.72796346216268	5.47408273368557	5.09735526610759	5.55931848513159	6.37845745106018	6.17857578912824	4.47786279577879	4.93610375926604	5.12163056147832	5.63494850301317	5.99133937975725	5.93184845618663	5.51593966749331	6.01376837164819	6.19591078548759	6.02557163187154	4.53409667294091	5.24313446382098	5.30450751932892	6.03108856914656	5.50678733093338	4.96731474577474	5.27980625161552	5.66637784977015	6.02962171481088	6.17189377214862	5.21193103062516	6.22079499301445
422	4.41499238935727	4.59409786505794	4.46249390611072	4.79225446887391	4.9037974568087	5.03251092028711	4.30349788602836	5.76253900555339	6.03065498850574	4.92014981969478	5.401594694075	5.66656803005599	5.50300190870159	5.53528359643506	6.04435656974661	5.66513557668028	5.66393229155216	5.70890460120907	5.18558762817665	5.79631793749763	4.60515713745658	4.75670167210214	5.57951915695093	5.00182276341522	5.47350886823032	6.51810006158845	6.28787964925148	4.35416048611123	4.52746148988385	5.03087601292647	5.48098959176147	6.02657102053977	5.93297619426208	5.47090587590832	5.98769865559451	5.96558783607095	5.84371731882153	4.24103518333066	5.14469187066029	5.2293574966054	6.13183579893131	5.3723561577487	4.94383129538639	5.19070528856909	5.71119537026563	6.16190520085446	6.33291863160175	5.26984893770384	6.21842776373215
423	4.43940586246062	4.56490145227946	4.44177923537413	4.75896196261261	4.98428898543076	4.91311870733335	4.20765668412269	5.60637743451987	5.97319693647341	4.92793993740448	5.33615485847135	5.69708419043768	5.39823923111498	5.32063251861731	5.93181835254918	5.44907050394827	5.39191237430096	5.41369500330301	5.00859913983735	5.58280024469224	4.61918651270262	4.66362487637598	5.16284699561964	4.75650062560427	5.43940595511201	6.37524265854973	6.12959092117739	4.59658280476882	4.82286508848686	5.23668799212472	5.70123541675457	6.28064799692128	5.76627162188846	5.54276188741072	5.9929179576047	6.05650894651553	5.97792681343583	4.49211319746459	5.31085923376901	5.29489548556183	6.33452645678678	5.43776072659076	4.94568562521805	5.27600109226134	5.58112088080689	6.12574883943206	6.38933854619988	5.07177987680819	6.12973423645111
424	4.5857836632191	4.64291461684071	4.55657164708815	4.7872244584127	5.12016640331827	5.08488368507556	4.51737776765381	5.60298212885968	6.0198312642426	4.89871240562625	5.33359800043559	5.56856525808713	5.38494891655713	5.47607421301574	5.86476181879513	5.37631388297139	5.45253410310328	5.53284047919547	5.3328658154536	5.68166551095129	4.69472934431971	4.70022485182286	5.3344866387614	4.96461653597071	5.58991394675531	6.38750554819344	6.18813887875758	4.56966161387756	4.78486142811573	5.2305115365113	5.56659799283797	6.05910870568862	5.92652121492237	5.70293150474027	6.12401123013496	6.10536189574093	5.78022194211247	4.60176674549046	5.40242588366442	5.37240576829928	6.02449744979285	5.41635591232264	5.04756843536221	5.18114326924109	5.73347622209823	6.43378256405273	6.38288603660515	5.4654858424112	6.10186779456814
425	4.40082646583027	4.57676275952041	4.45594970296877	4.69934532189649	4.98580838874401	4.84409868882809	4.16304060690632	5.56557876464829	5.92762614934966	4.87527201664059	5.29844950308811	5.64814999537105	5.28901875640205	5.29123758305817	5.73211180202217	5.3467629747786	5.39614702969578	5.35358747439408	4.9332222041189	5.65582170009238	4.52349729116639	4.47754231807238	5.08667924199152	4.63730230411779	5.49532811819493	6.2891228785611	6.07716436280157	4.30087662065748	4.66608235121874	4.98497324905038	5.53796289910753	5.93298623113352	5.87600600136894	5.53501483880677	5.96293304003405	5.97266686162752	5.93781434037203	4.28086174212648	5.16888201247694	5.20909679293258	6.00750906248045	5.36979224367833	4.91931762275445	5.17003729147031	5.52956472896399	6.02667514558077	6.3445611251304	5.178866753585	6.09393919713728
426	4.50668913401084	4.39791027185414	4.21882509475225	4.71010664280197	4.74480901963703	4.62350562085001	4.05913304449691	5.39626304853382	5.67400979534961	4.72266296369816	4.97560823413434	5.36854338877111	5.47954602061419	5.37558877349217	5.91992753147602	5.49810011743527	5.44667106047508	5.43370736031723	4.86820133676509	5.68251241893583	4.7330988595226	4.65777082211545	5.12616311927503	4.7761132926042	5.43439147083215	6.32035061568129	6.16655176308053	4.47633323635294	4.80097600406544	5.17626593124598	5.71955384595913	5.96717899815572	5.97013653928734	5.4369459954752	6.10147349129188	6.14015668889469	6.08887382936542	4.26728320081534	5.09303099580934	5.12101970477295	5.92788628926508	5.49115545001404	4.96802530333578	5.07368304153554	5.63460448325585	6.3184236771378	6.28176234535254	5.38361931045023	6.11691278967606
427	4.46365059387785	4.78496927798139	4.70257859968128	5.11492749375565	5.13286305490657	4.9855136222954	4.60191814486487	5.88966352551106	6.09634639392663	5.16871501385676	5.56493470323166	5.8958518435428	5.52755879267985	5.56705146094146	6.02553151979364	5.69718599268686	5.63624185992087	5.69543777424912	5.36622518484538	5.72833309597701	4.859106156843	4.98389226287348	5.46589174585288	4.95329832059033	5.72940926595176	6.45901475726729	6.3950176171548	4.57989604555458	4.70783835686775	5.12936934552364	5.63482601609108	6.00133315672115	5.806132959145	5.79347334718758	5.94830980344022	6.0372289781527	6.25829196232583	4.62720516820427	5.592315355568	5.59342186012501	6.02402369741489	5.60942160212424	5.10204459604741	5.13780902855465	5.4893541919142	6.21746255370509	6.42910079163001	5.41366819066298	6.32676259154083
428	4.77241592253795	4.55717145954983	4.45481147801713	4.91384566007335	4.80894979435182	4.80742186230706	4.20149810516483	5.55831989408151	5.85132861346725	4.92278673900548	5.31688650476408	5.53506399674377	5.40213550122298	5.39434621545036	5.74146706697091	5.53638225657481	5.4850582315627	5.35204705255512	5.12513370390607	5.66083297237986	4.61498686008201	4.57168211632199	5.14404949250082	4.75669889412019	5.34253980395693	6.2042470252562	6.11901805475798	4.27225417498429	4.55319534585773	4.91847175349124	5.46922606681638	5.80238282040004	5.68509035531048	5.47167306729399	5.94178950845621	6.02933716001986	5.87351756438407	4.49970987003979	5.20297190090968	5.27740496967334	6.03723155079814	5.36578070351662	4.82476752616531	4.99262487143836	5.46961456604022	6.17047969040506	6.31378310118369	5.30496668411659	6.13780670125532
429	4.44503596571237	4.63335184114679	4.46498324486809	4.91850865584911	4.93415511892682	4.96203956233572	4.29700706689611	5.79147800669661	6.0610694038645	5.01551546258337	5.47050136518062	5.86850743917709	5.32923476717964	5.24780239438141	5.80666858810949	5.3098065326248	5.25897718134604	5.29577025988333	4.88308634650551	5.41264240886118	4.39314026455581	4.46334646560834	5.10228588166236	4.67182883536752	5.28562002127417	6.21918058768651	6.1715373776218	4.24506422661173	4.64960485892961	5.05152560347052	5.66873538002236	6.03793670112927	5.8779989413732	5.84537061655832	5.98967604799702	6.24559923857716	6.09881263387222	4.66710079184058	5.32706409204055	5.4691239690755	6.28998155366076	5.59052304494917	4.98071065375583	5.41105271523414	5.61589905183653	6.34671835881557	6.40815946400684	5.61180646566266	6.20263877564313
430	4.70141887756655	4.75110036053591	4.72844756463953	5.16363436293399	5.24193284344673	5.15837785656954	4.58337565092971	5.9821344707909	6.18300445008544	5.17908477898305	5.60493011795184	5.8905940465674	5.8284406167791	5.73848249392772	6.29287440773414	5.90798996976773	5.75518216335375	5.61944147504022	5.62445117220425	5.80379789155695	4.78264830148287	4.9017636995386	5.42938852647812	5.02479458542294	5.83651859157064	6.51905692304954	6.36563043655218	4.53386735920667	4.76338258425548	5.23909960743404	5.62558271301176	6.23852253626441	6.09078864718051	5.38494463774931	6.13095545876268	6.24453284059779	5.77035222775915	4.49075701184668	5.22747912716369	5.38752993099572	6.15239467147535	5.378115554607	5.01676885358563	5.21684861839022	5.68236278482373	6.40363886730721	6.29879324909418	5.21940924184802	6.1410070713972
431	4.58698770012308	4.84280937104765	4.67544407748356	5.07779563090848	5.12492847891306	5.231785030923	4.61868582439726	5.85517429120088	6.08993444849666	5.09405390796385	5.49806878398004	5.94850544345954	5.4040552547531	5.40384634078092	5.96728941217616	5.5877828686998	5.57846696364261	5.54167708680527	5.16780262280186	5.6026000593301	4.59526136930355	4.74160656590018	5.34433053235858	4.82723733368767	5.4614918611278	6.27161675223212	6.23192834716193	4.4625691450247	4.65419259591237	5.19415447475674	5.50735617158554	6.03560456832459	6.14865026281677	5.67842870649307	5.91064989286459	5.92004708999573	5.91494321758182	4.56842947169242	5.50346211613299	5.37765981503042	6.11487867951565	5.43361575618103	5.01113565856965	5.47523689549496	5.72706054184961	6.18283384588903	6.27288165660673	5.47708717570596	6.12118531170107
432	4.64994621968234	4.71373967320989	4.59322180681595	5.02350881928609	4.97329242587392	5.06930345665699	4.47423763238727	5.7783296188337	6.17344778474347	5.10187384467074	5.60698356499287	5.87774443955312	5.67953715946251	5.6528614647044	6.15469580442601	5.77480451020549	5.82568833764796	5.81751581907401	5.66348602535791	6.02964029947796	5.10460844183707	5.06954676460162	5.83136422316254	5.36788977166556	5.62088104393582	6.47889212128602	6.24154097176079	4.2147020120838	4.66517347586549	5.05944319023611	5.43118466183357	6.01706956409876	6.19191442404237	5.6244813404016	5.66662446612637	5.82360369909614	6.20158943674643	4.7593733337076	5.18903629216723	5.2664690003853	6.14582657470643	5.49894831806159	4.9283318437733	5.06152409657073	5.49060331551476	6.1109275520651	6.41465697057603	5.48293541641682	6.27915715160564
433	4.15973692764123	4.51842094741029	4.32792697037968	4.76083211275124	4.86497011403975	4.83296363853873	4.11311115045392	5.78335609156592	5.85007892874891	4.99962575150808	5.27153245121039	5.55689672793659	5.60310438787894	5.6066756312896	5.98679185202644	5.58314537093671	5.58599472429947	5.5016757888559	4.85422080612943	5.59025781050295	4.52795978555045	4.44784070123391	5.23815237175737	4.78878607514545	5.71859934996748	6.65432950346426	6.33951096042244	4.44756512124576	4.69532678895245	4.83230713884293	5.55211647721732	6.17880714441803	6.0300949624324	5.67968072993141	6.46017046805084	6.4343281698926	6.50164806652029	4.32100403507359	5.1817015925903	5.07319082390252	6.10281500157664	5.59042996156649	5.02609080753531	5.49465501536152	5.78021033815452	6.48680884733645	6.54158675555025	5.76878411008343	6.50024561423011
434	4.53021264479415	4.55065052423675	4.4162877525309	4.81105360149391	4.95130403215901	4.89077798361185	4.3226890348574	5.56605477575922	5.95372067369184	4.95911190029255	5.25900635544968	5.52744974034916	5.44858211663547	5.40696099605707	5.8965684880096	5.49091496527768	5.51178033857809	5.46045730171625	5.28449506325353	5.70423603941247	4.599418859477	4.69165527707313	5.36746817317084	4.84106548308718	5.61509939896835	6.20617779605092	6.06085983590398	4.3335922085313	4.54437944484565	4.89893970924965	5.45884647907371	6.14225996653116	6.17625638953954	5.55686118020501	5.8419483597143	5.87368880381224	6.1304987405064	4.46487766088478	5.35318701655399	5.229410426492	6.11040638612063	5.39479383689972	4.78646924821322	5.10967641910322	5.555459198881	5.98847764686861	6.23076807404724	5.25398610015381	6.22102064998275
435	4.41754650693414	4.51482520553239	4.38888488518099	4.72859572947001	5.08520941913187	5.1551224647765	4.57135355111515	5.64046779626331	5.98039552888825	4.75371958079254	5.30100812382776	5.61787546578085	5.36028275952332	5.28843397703295	5.79167011553035	5.45914654034984	5.36464246853624	5.34667541807687	4.98566468058612	5.53361417813001	4.45069825705566	4.509745085578	4.90710610853345	4.64004294606566	5.69074858243041	6.64340068130273	6.29505152707803	4.47967479137745	4.65188912561734	5.03794031023078	5.53571978072888	5.93156044186558	6.07442230044038	5.67274093370385	6.04928959722736	6.33456466935763	5.68479236697065	4.44306308513969	5.11993605598477	5.15359350739683	6.18172504322249	5.53473501553826	4.9275535528268	5.25544595838953	5.16678138164819	5.83375216328278	6.44836744347722	5.26454311144031	5.9805735407362
436	4.50720713164332	4.51651223305758	4.48713492550275	4.67827060433957	4.7750550331487	4.81895517943277	4.39474795446153	5.62088489324354	5.87960848434414	4.98739534305432	5.27171105537462	5.50733857422534	5.36185703359478	5.21426078485097	5.57879949875278	5.35219374136723	5.11689827515863	5.2526818351535	4.90331417798208	5.42232506668542	4.56781430932508	4.6017621541717	5.03230457331064	4.69148213664883	5.55970730485374	6.01114042582708	5.86657579166288	4.2625094391502	4.59309808683998	5.04693697557673	5.42852333164714	5.88733334549632	5.99599802329463	5.74596494514501	5.84418268196058	5.98079377500614	5.68516524871641	4.59874076314933	5.50853052223018	5.34518107943514	6.01317861238798	5.45383449952981	4.91231790762914	5.11345619072186	5.34475538227269	6.07483534650324	6.32753642960431	5.24758021016125	6.05168144602275
437	4.44446602039519	4.58714355444363	4.48388912984153	4.83768455175996	5.06778861936718	4.92058719194627	4.34842084153413	5.70599818318121	6.06871021866628	4.98469120577097	5.3645874850839	5.73684336030474	5.18632539233468	5.31045230167187	5.70011878181341	5.31784995431089	5.25106165897452	5.21888269987812	5.02242289251296	5.51909129278508	4.57317757599768	4.52832365736657	5.29720641773532	4.76161235308065	5.48298420027832	6.52119277161782	6.34515693982639	4.42226815858359	4.74715923481605	5.02010515462992	5.51060394738253	6.06522879724431	5.91380496625178	5.46198509528816	5.93111595688623	6.08239302889794	5.9668306754727	4.4038525104121	5.25160695584912	5.35444103892989	6.25523100733918	5.39953588106484	5.00473750060019	5.22220499238026	5.80622586456224	6.29464437780495	6.24069784804922	5.53290533443876	6.23896226427293
438	4.36986597806668	4.55397107620777	4.43654383397259	4.77242939912754	4.90389812118624	4.8904349746958	4.17606016749899	5.83872876410544	5.94857112513373	5.06919859112163	5.46994236855698	5.83245643262005	5.32238152263577	5.40091984504114	5.85948064346539	5.37985748466425	5.30309774757417	5.34155439759205	4.90116838005687	5.62925100119458	4.50973330177541	4.50962971705504	5.07244726448265	4.76762783387345	5.47654219161186	6.38484807897649	6.20764045016306	4.42154346661144	4.66987073810615	5.18456287713692	5.63202132369562	6.046322746016	5.87803040978282	5.75728644353035	5.8603671138052	5.93959501803641	5.80190562012749	4.31042498008198	5.31682547700596	5.2806816813137	6.32229511095387	5.44332311189013	4.93480301595146	5.41138529556198	5.54796569033349	6.01107677587151	6.30920722161441	5.21843047388534	6.01985867192951
439	4.64996169734658	4.82091137832635	4.70527582742097	4.86795651936908	5.20219012913504	5.11364634130593	4.64015523036021	5.87993887668966	6.10402957465112	5.28200101538066	5.6278288054937	5.80117880261325	5.34226802034174	5.52329884390785	5.99472741969918	5.58388262039696	5.51538762452628	5.66834471424821	5.18892885223273	5.69394610004195	4.56111668747887	4.77553551745625	5.51845950312852	4.9477321945818	5.24951148958251	6.00104513208323	5.78078377224741	4.20909171488838	4.62281841195235	4.97244806547036	5.48380040126836	6.00765663421075	5.94287995191878	5.7982217740219	6.10760256481119	6.04258926283739	5.77772863559183	4.95637212114836	5.6026667367968	5.66857312247875	6.31448536822094	5.50392205822446	5.02251264009532	5.30852812398705	5.72203839041518	6.32705893523653	6.39460808010143	5.5342830766773	6.17023621606903
440	4.63150052133624	4.7968101051281	4.70063813710159	5.10235629366134	5.11124180555709	5.07281466732358	4.45018612867074	5.68139192543679	5.981825488502	5.06907403659542	5.29629145229212	5.73411982838086	5.2031114901566	5.05709006062426	5.5217997913096	5.1142820208363	5.12089232235891	5.16137721642465	4.88311434219809	5.42380194752337	4.57932172545454	4.48742546425621	5.09313718982766	4.66481386080044	5.51089650912329	6.07279410781063	5.8928709468639	4.34180257725014	4.65311276053158	4.84428578331807	5.49090398119511	5.86155674901944	5.6272667004906	5.4073047739022	5.79486921541067	5.84047708281471	5.90321314751808	4.68104952921558	5.30811021144816	5.30927686714812	6.03612448824531	5.43549888035219	5.08443879829245	5.31358044683364	5.31138656824885	5.91639441084762	6.13886510608317	5.37131924535706	6.17671469180223
441	4.71186223766214	4.71123321956373	4.65074082046031	4.88218570764207	5.15524902446806	5.15795157212312	4.47290068555435	5.75635077430919	6.08768296022035	5.20560355115288	5.43340003224526	5.85625137156593	5.55868902426361	5.53089742099407	5.91493015153362	5.62462960870281	5.46380990775693	5.62116645644674	5.10964523109186	5.5560192446306	4.60818296495797	4.66529132660593	5.16055873992057	4.92344070138504	5.7050212372297	6.66700169557664	6.39617475999113	4.39189376101588	4.62173976323181	5.02827730733422	5.3980228733283	5.99058817028257	5.9610358890941	5.71781718146698	5.85455932299155	5.93011963113174	5.90275847921155	4.56289262974416	5.49095953798021	5.45374631899226	6.16580534624926	5.58809389921052	4.88026643928564	5.17320722433804	5.51178570894111	6.22415802638744	6.52217344008178	5.14832251448084	6.1237368991248
442	4.61316598160946	4.80217328736491	4.67307324323004	5.03516397560013	5.01884746066641	5.19375934052642	4.6072950371535	5.9802162090251	5.98299543617513	5.09746782939984	5.48504491703437	5.75326040871261	5.54800471436897	5.46074890730698	5.8936244963744	5.65990443106387	5.43866195305767	5.47590488978096	5.12539116726101	5.66473950876396	4.53820759974367	4.68592698197387	5.17333424955043	4.84989665136434	5.39481079937587	6.28466111572888	6.23288858181577	4.77604108510429	4.91223801066772	5.45438589875907	6.14845022951349	6.01087212345643	6.02872362515273	5.44026526148812	5.89436571323744	5.74107032662262	5.75921942561284	4.42397088796348	5.42066934122153	5.16602960282545	6.12761775824303	5.52365816549481	5.0523252903277	5.39243786595418	5.5728050198046	6.27042853984266	6.2746500382886	5.30651588274972	6.18990788699889
443	4.53950007177618	4.61465266769243	4.58038134134166	4.86787850068181	5.08643316240408	5.01374418904069	4.42294559512486	5.84691176545199	5.87741634271275	5.00064342311963	5.3782952770643	5.74577966833935	5.60007441970243	5.47904087028133	5.89765503557475	5.48256713870529	5.50809478062646	5.49911804690514	5.21901683202894	5.70078683327609	4.8114237103258	4.78376974535936	5.46315925223656	5.05297426596121	5.72248113284859	6.38703652653763	6.16566370892902	4.36598771804214	4.67098291017213	5.13930982049914	5.64182974098249	5.94019712198605	5.82558282220335	5.35584687555542	5.72768886482931	5.90159017335822	5.67606390928101	4.50349625278926	5.48804541864495	5.42342001653474	6.1661925153718	5.41388109148153	4.93654035980685	5.25171444813671	5.49106081381735	6.27949672252634	6.26638972604004	5.37458790450534	5.98353918566327
444	4.67720868101583	4.70855232483235	4.5340040212891	4.85818264260869	4.99790273780154	5.07830194250503	4.44326170988138	5.83714095179762	6.05451040872918	5.11042116007258	5.49350358875465	5.900389791668	5.58361905174074	5.62346869042109	6.05576013042578	5.61937734573227	5.66860830310457	5.75597540468058	5.19738379569679	5.94923448215246	4.64772479482989	4.62216504147777	5.28354995305326	4.88060286202646	5.67536758426758	6.34918493342851	6.25111471275071	4.54147432764319	4.8375797340873	5.20198637630605	5.76656973584487	6.17533489755151	5.88483212852602	5.72600388469252	5.82643874995112	5.92338137497221	6.07139345529252	4.36053797253492	5.39744402935028	5.47543842090249	6.16732196663556	5.52591106327779	5.04598411208614	5.2524582400455	5.52825659797914	6.1106144713865	6.471688241594	5.26807746008171	6.10677717219717
445	4.62284037719948	4.68828763526462	4.64891467909628	4.77478576307298	5.10946176409501	5.13430989403677	4.46562379556673	5.622966781022	6.15020921107406	5.20288599123286	5.3815880156506	5.73285978343702	5.28453133783385	5.46124013717816	6.04205650672798	5.49347565334753	5.58616767908173	5.57313725782967	5.31074735027289	5.73969180189136	4.84137931556081	4.68281410360806	5.27810520167073	5.00277021203855	5.35769810079642	6.57582429924331	6.38729192177638	4.51271241762743	4.84033158626496	5.1583125137883	5.85476798571089	6.07526995344402	5.8263332110519	5.5809680354576	6.15606104333439	6.26474251160063	6.05072393728492	4.73054777459361	5.53376878446544	5.5396353429984	6.04631338624319	5.51891494179188	4.98352042552264	5.22198558913627	5.65483272701399	6.22129655221059	6.46040831328294	5.37367525889532	6.11566876030094
446	4.37568830486608	4.4665456574956	4.23440581848528	4.85910917809825	4.71465315384614	4.69725367099131	4.11676013055502	5.34527337316623	5.67363637358183	4.81782877745166	5.09728577746178	5.29489734304141	5.24545171104403	5.29835868118949	5.63801196214602	5.27434170801818	5.39435014791042	5.13263212078996	4.90716226233073	5.57404880496558	4.46280251776458	4.38275526207865	4.94228210328949	4.53449592925244	5.44786339196844	6.41834012037001	6.32722693647535	4.4576914703237	4.76251209244961	5.01197505150426	5.50458802055433	5.8364604513664	5.9225720156269	5.55773342034841	5.77281292129533	5.8998203928017	5.68252453980223	4.40757327458446	5.34903687344462	5.36517947241502	6.06177368773904	5.46104907815392	4.99385914851915	5.2095624405225	5.21295631132706	6.13850708064088	6.25947513781017	5.2834768693328	6.14340935588168
447	4.63275179585475	4.57994174183923	4.44856168468507	4.70934367972657	4.93833945285609	4.87272437450142	4.26057568766311	5.46602490123892	5.81598926767744	4.99797527911446	5.26466288403342	5.50248259849109	5.40119361150508	5.31731768769325	5.85953577076544	5.43220236781171	5.22948918188138	5.31709695290237	4.98301389712023	5.33747916080008	4.35142745368764	4.46243147738118	5.01409477782635	4.61002442297981	5.45438198820905	6.34245586015726	5.96788755486982	4.48663971427188	4.79684357327621	5.18666458325605	5.66352245172824	5.8481040730943	5.78924360797201	5.51669381822633	6.04266510938469	5.91152282733956	5.94040287906062	4.55349151368905	5.19227011771765	5.18732567478748	5.92325056505191	5.37017183699529	4.96929603219108	5.34515718264546	5.4867220775997	6.34742705209802	6.4027496416087	5.59890579319734	6.17956992909397
448	4.52013986659971	4.76667918902001	4.61957218865732	4.87490313694745	5.12770388832457	4.93222453641021	4.27943729073988	5.76592360066265	6.05597287053797	5.01228105648178	5.51242906047603	5.82578061985235	5.27820657504296	5.42257339463452	5.85122303392958	5.59315246313457	5.54408704215185	5.44738776582456	5.12002057562593	5.70583997691457	4.59627956746682	4.62195759528694	5.17891751707253	4.76597038500309	5.6099988575693	6.52170928905285	6.40423880051276	4.26499274408551	4.50746579701973	4.72297791203605	5.47355513455114	6.05714643690137	5.98547060636912	5.5926164301627	6.02508693094756	6.10970243209059	6.13542133860186	4.44333030467718	5.28645554467659	5.35540655260431	6.24250478995041	5.46211851198084	4.98375160674099	5.2848052982947	5.62082633170518	6.22873535390709	6.38186276975822	5.45025899353937	6.30346036751681
449	4.64775496666794	4.54805199938705	4.51188198745618	4.94651347403256	4.85673854093805	4.75095327561942	4.21917270451419	5.7106676613337	5.8944580662345	5.03522086747007	5.41556698728999	5.75122338623496	5.47099466303545	5.58495398134411	5.78168668103939	5.48716387461431	5.40366314950569	5.44564476700898	5.21144232366567	5.64395002758333	4.65397631696872	4.48176860866238	5.19720910455945	4.88164728988606	5.37958457288675	6.25269289050452	6.01507274262701	4.44050832662713	4.73490042896138	5.16448575616188	5.46947165013167	6.05456929949553	5.68372990640669	5.5028367784319	5.97037963755185	5.97635459463701	5.97163478662115	4.48082761458912	5.13657428332324	5.24079108924697	5.99921566224947	5.27105697517043	4.89150470994201	5.20339980269484	5.56776615250904	6.04304805156506	6.36865949456332	5.37444709259128	6.13811233297652
450	4.73787007384645	4.75203682234335	4.63021513734611	4.79120881448942	5.08027730765955	4.95673422958362	4.45664508109286	5.95699892979082	6.06274499046631	5.38680981729456	5.66317443485632	5.92379173493097	5.92049402865054	5.50519217186891	6.07347321257035	5.63829415043114	5.59696507216372	5.61150335475092	5.15809240593672	5.87439801944811	4.81878286625776	5.01167785347147	5.49247559611639	4.94658367522842	5.38403368729787	6.51746667809122	6.42519951849017	4.40423664683236	4.87640003534057	5.11280986763062	5.58885872459354	5.96124487544338	5.47549187145153	5.61262461679275	5.79214749369111	5.88425917237804	5.79066196903127	4.51990175762181	5.39871055880647	5.41091832665462	6.37305361922866	5.75036032592646	5.16304067666471	5.1783763281701	5.71229848937962	6.21979878021614	6.233358696287	5.37653123394985	6.11615277185791
451	4.66592299402436	4.64848836547847	4.55531894062978	4.9645483169421	4.99596749814626	5.00573322005057	4.2920505915428	5.77599573066678	5.91499467232318	5.12047305232069	5.46634786765144	5.92486096564612	5.08700803448122	5.15258770628086	5.56883313426999	5.28053897513932	5.12165351488509	5.07646312890704	4.71632565264042	5.3460097778601	4.34197947151924	4.20903528536066	4.84702326909053	4.48306718615381	5.80516184632101	6.40914442610092	6.12289611341124	4.3922130158216	4.79303904305956	5.00940378658393	5.701474872711	5.88513097264309	5.8386231227686	5.32673280505777	5.95639788251399	5.82466200232274	5.83748958882886	4.45744370059378	5.27028619331748	5.25020563470894	6.02699729401724	5.32034187774355	4.93595252326179	5.16025612933483	5.44844204024921	5.88845495581872	6.26910654500835	5.54053095473676	6.1838446678789
452	4.52316271738315	4.53378695317795	4.54771786254198	4.79023838086897	4.60168890279395	4.65651504652251	4.16759659546565	5.35001362491506	5.7258983135825	5.04371999279873	5.29553439847681	5.48974328356015	5.42063196885674	5.36004866486911	5.83377123748399	5.3223774472786	5.45780177246005	5.46481989613965	5.08598960621783	5.64584643137246	4.62870573044914	4.66301000245625	5.16609448135365	4.83229608244396	5.38137374939461	6.01604713231407	5.87864866385063	4.7581780448735	5.11244164867991	5.57623515091397	5.96174017980576	5.99554729307679	5.98795223424127	5.80818854073147	5.56578570211424	5.79501290183937	5.78616789818565	4.45325233123292	4.93658163942193	5.02718214881799	6.02735893793323	5.4820203794069	4.85586725587683	5.07571852902283	5.44244072315464	5.66655386066708	6.3344338476597	5.38413888626307	6.0453439334411
453	4.51132646992331	4.56668476584138	4.43444440565986	4.81096506218581	5.24028679950289	5.08994036100827	4.486627183572	5.67633278822133	5.86528762551421	4.90478465607923	5.28820669317053	5.64133726149468	5.38323594804704	5.37295974981803	5.83504949419174	5.54400757675294	5.31584995142141	5.4370801378183	5.02291197610558	5.71600220103918	4.57817216914682	4.49512303396811	5.16645857167503	4.70163546865214	5.13943829963801	6.41448162405807	6.22301103698232	4.26552805990597	4.58891093932977	4.94498340200254	5.66676696518238	5.90832749474619	5.80946036187028	5.42747086275689	6.10778026468942	6.15697862952483	5.75654303825978	4.47244301664217	5.3539061833402	5.35165747534723	6.24501834008379	5.37307038802308	4.8147909280156	5.17105624270466	5.55237619598049	6.25296295009486	6.43238239072389	5.20767870131955	6.01347701488913
454	4.3530680216964	4.30663416690012	4.27534133327125	4.56277423550727	4.82801139104225	4.76011185419318	4.16322657498734	5.46363910872731	5.61276635995293	4.50999537609234	5.00986210498838	5.41104526042385	5.52260137873228	5.58895313650897	5.93992894522779	5.46514530734529	5.60686184266209	5.56004208828095	5.06001886885544	5.71163471531474	4.76485609412794	4.62690679356431	5.31630445723331	4.89583667316448	5.37427941762607	6.48266254034143	6.18597877653884	4.38581976808047	4.62828922757994	4.97626414680859	5.52297002691541	5.99842263449644	5.81385431691581	5.52627839973595	5.71524272129941	5.81328648558476	5.95763818263538	4.34033246955097	5.34094417005937	5.21716221638108	6.2230212682548	5.50419479337499	4.88856917951126	5.17596322659809	5.34933069789268	5.98146573568365	6.30702364497034	5.29431681961208	6.15014319111528
455	4.5919867063636	4.66992008592224	4.63312460888617	5.03281495022981	4.86914414779717	4.9543886075833	4.46127473289569	5.66615371945138	5.98513109481884	4.99050787566539	5.5571191416745	5.65816760595306	5.4367328227547	5.49350517176342	5.96472030286767	5.63736389779612	5.7147606600383	5.41196904308855	5.16619522229926	5.72014606965652	4.71640227062208	4.73822848639099	5.2564021119867	4.86372711618607	5.75457681572737	6.32243408390333	6.2087591364517	4.62979915755434	4.98596681782083	5.32538861098936	5.814040968848	5.89677272456597	5.87252334411075	5.5179904421966	5.83283979481789	5.78239471802325	5.9108762798936	4.52078277785157	5.51284201825332	5.49496317622242	6.13751346595944	5.5381355227247	5.05940212855454	5.28949540561911	5.58364027883382	5.94686711161528	6.42015739796308	5.40450965897124	6.03004981344846
456	4.61945579229222	4.51045571374667	4.40066891722407	4.94435001192592	4.79338635777276	4.77332937399491	4.23675355237209	5.5981312874756	5.83514143082518	4.93367726556382	5.43449639457772	5.74313144199635	5.5647293498244	5.3303012445416	5.89465144407534	5.5503239162582	5.39756406289805	5.52571838452107	5.02756319886294	5.63568794217656	4.55651520373149	4.55774234747975	5.19369723139861	4.86301714017296	5.43823482803558	6.30731706420189	6.16091032952492	4.29756785499435	4.66868422982111	5.06978345938876	5.55710814228491	6.09988498772639	5.78082331906004	5.43468000058419	5.77172819381854	5.88697906847184	5.96638809948178	4.67305726461067	5.18295901312511	5.3258212918831	6.05546194363409	5.47722661519518	4.98413844897662	5.38524708215309	5.71786544754567	6.18333351661437	6.30847487054736	5.38857916670013	6.16813229781963
457	4.46414563106441	4.55529329024736	4.5019594367427	4.8221607173432	4.69100818929	4.7883538276339	4.23310440270662	5.34314731650208	5.71349040420319	4.8045025226879	5.1620749181118	5.40356003017166	5.54801887233303	5.48501496095244	5.97843313865058	5.61932482785578	5.53604085097489	5.5639512059727	5.22817354358194	5.6229118258719	4.79603970313336	4.71778874159342	5.48617400859968	5.06264861319678	5.73481316076685	6.42145855695961	6.24777106768467	4.37768069259867	4.57284880032466	5.03547587918484	5.51749294515738	5.86033082862361	5.93152774663952	5.76183984419008	5.79565323105559	5.8460753168291	5.88478767016424	4.35956908063625	5.324381049218	5.30312227240842	6.15926956514673	5.41740932832831	5.01463132224907	5.27349206842017	5.70323859912724	5.91962835390115	6.3108735730601	5.27365777268472	6.06055825496078
458	4.46594873705359	4.72217381331031	4.50886417287228	4.83415492548698	4.98724027674143	4.81705685198694	4.29505732191104	5.70230820318459	5.92649420607755	5.17920820020912	5.46512689483925	5.71862491913122	5.58321814475726	5.38586410153316	6.04321942978269	5.64625037070632	5.65921838921512	5.60290013566788	5.19312724205523	5.84870886094237	4.75656378440515	4.71028148165385	5.37761976593667	4.84606178609696	5.75383744864395	6.35744915686017	6.20490295987767	4.44801113734068	4.70934535824411	5.17318519483532	5.7316795513842	6.00760997023526	6.03435532887784	5.60358917795529	5.86706954885684	5.96455554880278	5.90447207629015	4.56944898116049	5.30294165779189	5.29251955645299	6.0340812766605	5.54806323962993	4.91434852752583	5.29098419253247	5.41348980407822	5.74719293491629	6.35868797715795	5.35267089562146	6.02430952436052
459	4.38840044941869	4.39681145674017	4.25926234799247	4.78937268708633	4.86927650586139	4.78095620225186	4.18288276136362	5.4526075868445	5.65126428131593	4.75897876401077	5.08118204285492	5.50150543939452	5.4616072241999	5.41648348100655	5.96727942104321	5.58370007326909	5.55364301076025	5.50587429050474	5.30061875458189	5.68028227328125	4.56801953598317	4.47147071458283	5.26182797200614	4.81808674252095	5.63569311545394	6.56738019513122	6.47742482330882	4.49898125856829	4.74209822357528	5.18360860674189	5.67213034441495	5.89790202759386	5.91459195530322	5.62040255264367	6.00461474412035	6.07396126254145	6.20107766045785	4.47907568751772	5.2000013582811	5.41130228967187	6.19995637469789	5.4415159750224	4.82164093210159	5.23104480058695	5.40426906368435	6.08682333798198	6.30332821071408	5.1631317197342	6.05132663207524
460	4.29060770519212	4.47907182724451	4.44014266102969	4.81149758977216	4.78733328216795	5.01457974676559	4.32249705945283	5.73753460806466	5.97703114700672	5.09701894879039	5.47482560396297	5.77766014908749	5.57705363025722	5.43210245630163	5.85641489673322	5.5068488700728	5.40234556076345	5.31588326987446	5.01793374315065	5.50468878395982	4.51076027723795	4.4889508402341	5.08303589736769	4.72422698263889	5.40777047414577	6.15687724613027	5.92827769846687	4.25024105677412	4.60089143319202	4.89155763876143	5.44682815226247	6.03876755481023	5.89135789135762	5.26610084478688	6.02419479941555	6.07321144708739	5.95300672869664	4.31966156492996	5.12499706724748	5.12105699257019	6.08894800429068	5.44581739543619	4.89100248859383	5.21423730862256	5.57451440816806	6.04869407678084	6.36264625988315	5.50966768099634	6.06210029784497
461	4.35605507415043	4.65603180912233	4.53624298070359	4.79289854399563	5.02381569309007	5.07262803736999	4.25209708963234	5.85178635833599	5.88536130644294	4.86352568272409	5.32707630029658	5.62903686150112	5.26770436079289	5.26177601839468	5.79810984749186	5.27308507750904	5.3720302860085	5.29456354686695	4.92016797291895	5.39247077103682	4.53443081261282	4.48295882031372	5.11464592355801	4.79978270350802	5.31392872835276	6.24471441283871	5.93894144643769	4.3399457146451	4.80689457452225	5.20404774557005	5.73559178891506	5.85604765348081	6.0948160079467	5.47073552641881	6.17461497303903	6.18316930770933	5.83482042542674	4.62678788300618	5.56496599981836	5.233371876414	6.19078052198621	5.6463640253299	4.95816372613279	5.32779852062062	5.53745898882264	6.22667351502804	6.56703970811197	5.44583177074365	6.09659423775249
462	4.53691622235775	4.43224926078338	4.41859789365741	4.54354167095599	4.8702801366328	4.75132976912363	4.23603413497855	5.39587804553918	5.71724089902275	4.81143139416793	5.12312300236606	5.40993979132859	5.55921522222875	5.58754765821896	6.08696720626652	5.75845139205301	5.75206749279527	5.64852797952647	5.31614577981987	5.71812539081178	4.90734904504613	4.77991055476309	5.50664747240175	5.17022815785418	5.49514900259618	6.45952196125632	6.34946007239137	4.82818453048411	4.93525382781481	5.4041728056835	5.79115305739765	6.17948910380585	5.98031771467861	5.52975682334674	6.06676377278484	6.18035416231811	6.23264802964592	4.75330419341194	5.30928238939345	5.3385475096535	6.10718369530621	5.57143118269321	4.78372827437558	5.35625473112457	5.24270510692051	6.24108796381433	6.27799683850413	5.2651285660132	6.15874868589644
463	4.55069820173203	4.63927501543481	4.61037167428118	5.07407684713117	5.08842528291445	5.06100460655523	4.45482259658011	5.75101940282504	6.05476424307596	4.92691754091687	5.46323589560189	5.66690076842563	5.57263002425691	5.57000367377842	5.97365297379358	5.59252180481834	5.55429648349007	5.58913212244005	5.3980175149386	5.82042967471911	4.82978962328776	4.88228526028308	5.49854400548174	5.1379759033059	5.5933265972777	6.1789943417733	5.96759769483526	4.54655145856331	4.82251403313493	5.08802173421943	5.65688528054031	5.91133866544819	5.82179374780971	5.52360545017055	5.91702397303313	6.09382604019613	6.13505255828511	4.44724409997902	5.1925035248327	5.17292597773309	6.16943771561893	5.32539227612053	4.77810398292777	5.27275953649838	5.58204396553777	6.28316509329148	6.33968061126302	5.46561561529401	6.13705379759122
464	4.64048923477342	4.90255723820746	4.80309269866876	5.06171628857231	5.36873844791692	5.25190230109277	4.7413999611228	6.02122034615633	6.10478297512112	5.17476670529027	5.65927728416191	5.96414364435478	5.69194541855525	5.72124479619895	6.11919272126869	5.77309402944271	5.7757756620964	5.66310202406302	5.40191756287141	6.08564766278501	4.95853072381629	5.10048616014004	5.46985565691836	5.26360530427141	5.37138400214368	6.25571940281184	6.10232013794969	4.45988107453997	4.71669009397646	5.20160643499657	5.6658798279324	6.0198182762365	5.81953253986076	5.1957536050028	5.69005792349547	5.9400815868304	6.0495237133833	4.70676752498327	5.20504767463756	5.35640860575978	6.16244221361246	5.36475968441031	4.9334424567145	5.22889270688701	5.26204242095723	6.05217876143672	6.2698163513372	5.59621689005541	6.24433470763038
465	4.55196605936619	4.50255447675919	4.35845200778183	4.79836009197279	4.94971051553862	4.90478469917606	4.21681583363746	5.72789796996174	5.9515099364426	5.0523003382615	5.47260853833544	5.83884722014789	5.5129294516702	5.46643774301014	5.92152598124719	5.49009663027195	5.47032359904524	5.65091906494912	4.98714856334944	5.65743284718929	4.61206047887876	4.81715997031356	5.21924168840589	4.84828082623597	5.59023237352054	6.48204269710884	6.28572914234452	4.42468220065792	4.70374099785899	5.14681048020197	5.83701990282967	6.07497625705818	5.75012826794686	5.39022113291271	5.92614442702275	5.90425888818642	6.19130244333727	4.04011757901426	4.96958896623711	5.13833780881672	6.29633374240212	5.42784604994369	4.68690215721965	5.20839694273234	5.55704635379785	6.53552449008728	6.52201321018398	5.29600026194119	6.1679115573474
466	4.59445444157129	4.86953412472361	4.65627431483536	4.94823967008487	5.00895375024023	5.2518174358923	4.56341355745429	5.63905607368812	5.94870583472049	5.1315584830192	5.28829680548889	5.68354075578234	5.3807108652914	5.17093667408694	5.73697767149966	5.49967605351524	5.3710247728493	5.6020714574172	4.95074395804292	5.39639265499732	4.37312342396731	4.436663802066	5.20837277108056	4.61246700699474	5.41612739161928	6.33729412171227	6.21517161861697	4.50641313118952	4.87641520120058	5.22097555987956	5.78792336985425	6.04873083184743	5.77648824119138	5.83874638291949	5.58474111240863	5.71494776648292	5.9779314053624	4.64439238225426	5.21906751144673	5.26460997967879	6.17623616052689	5.42911010442851	4.88242454948931	5.11133847612099	5.50549753526824	6.00701355349435	6.20096761827589	5.22355380670803	6.05158113063282
467	4.46292602447746	4.75826111637276	4.6700640416989	5.09021716366787	5.15548959400188	5.14446268504509	4.47209659625089	5.69701568757309	5.9863966263046	5.10289516451079	5.47301114579365	5.67693864998698	5.49487880998414	5.62402379830359	5.94536148971218	5.7348194836235	5.6579899980805	5.56155853093635	5.09996530875632	5.54905650019489	4.67197236220362	4.62340084813595	5.27545557011153	4.93789297325423	5.55093453767576	6.40219573124662	6.21782661075895	4.39490194774185	4.64215694768279	5.02324763394983	5.4241063142256	5.90813900247966	5.74523135051592	5.50298748040568	5.81081118389382	5.91768404071145	5.69156057657241	4.66827657542901	5.33177804190485	5.42270298893179	6.21304976543038	5.5267867997909	5.00258469780912	5.23519198821712	5.55488085663886	5.86075669219778	6.33905746021056	5.19132702722982	6.18392962431058
468	4.60935124619268	4.51214865897615	4.39611354419553	4.98815065083228	5.12545131768106	4.99323929301729	4.38494276345389	5.59144958588464	5.89286557549624	4.90931997631782	5.3417573915238	5.60977546857248	5.57984741413954	5.67247122201527	6.1605281816681	5.88791764193413	5.68764819875385	5.69335372595433	5.39987343856259	6.00883744348879	4.99653246800366	4.96624865964178	5.76962557858849	5.26251529169646	5.7699595375815	6.56261161347531	6.47605529156936	4.6698427501881	4.86524446571095	5.27923589166604	5.71039461647941	5.95718342373669	5.9233899745668	5.58479292179925	6.15114422970831	6.18075961664896	5.9768915195708	4.77726617733104	5.51278938221084	5.57590492471961	6.23472901040859	5.48378736588518	5.01915668147263	5.33838940319791	5.73763195484383	6.41079445582182	6.37284593047501	5.50789672893958	6.22100629752298
469	4.51273667231233	4.70502170696128	4.6345810067254	4.74728870586262	5.04416766341675	5.07128100875821	4.41612075512871	5.669979636842	6.0455399835548	5.14299008252326	5.39318719965971	5.80986483390876	5.57107566518821	5.40349574276736	6.03978017635997	5.68954968047766	5.6179828728197	5.52174264435577	5.30460709686266	5.674898776049	4.77927546991781	4.81891430905492	5.39205069151376	4.79565194797283	5.18725301007756	6.27806528773719	6.12448006859449	4.67040912901742	4.95009839497776	5.20105281121588	5.77080913315716	6.07316435115594	6.15481330819505	5.452489253095	5.88054552639379	6.06087500075144	5.7840490810622	4.54632075399972	5.29747519288697	5.30581666607626	6.16059536269533	5.53104677303762	5.02824458542223	5.36322029965918	5.56644728136633	6.14263218603695	6.40632896754844	5.24831540669593	6.25624522166092
470	4.60478053214312	4.45498666834775	4.39435244922057	4.73896665253111	4.7272085188119	4.78644855323039	4.28198480189864	5.54213809244543	5.80723509278884	4.90315526244853	5.22985901864313	5.53928152633643	5.40476997131579	5.35862732554001	5.81578619868413	5.37378449574808	5.2473029308488	5.38918953518412	5.03573838839343	5.57491962376138	4.60102990053059	4.52920411285778	5.25772559472841	4.85177359306377	5.69826222873895	6.59686388844017	6.48017142591217	4.69505510052725	4.86223331415477	5.32984376506654	5.89753790594332	6.26791597225135	6.16768753441928	5.55922199425496	5.8981973893341	5.98066158725982	5.88685480389065	4.59846387807468	5.40165582287992	5.36649752729362	6.08625016010325	5.2777932719211	4.78438200621067	5.16881285870715	5.41217508332003	6.14812828471179	6.54528694999019	5.40353440978825	6.30567692121693
471	4.48860668204826	4.49967104182598	4.35311990813029	4.73551988160397	4.8945079064777	4.98834369937619	4.15988250729268	5.65570302789729	5.84011278740668	4.87382044718067	5.24586595872672	5.49303677182708	5.65520732100654	5.60407249902407	6.22400074873008	5.62123181012849	5.70151822569937	5.61317580580618	5.41758025382592	5.92812304747706	4.84733741297498	4.77280498361769	5.46980446344001	4.99274012032372	5.80109316966549	6.39144073603503	6.17270070114332	4.44840314954477	4.74330403040652	5.05748020575793	5.70852205234654	5.67943511567471	5.71229294195369	5.32768196306948	5.67165852998694	5.85082380355618	6.00850777751285	4.29624397946611	4.88530989427973	5.0333367749764	6.16077413387308	5.56586400813004	4.88445038942026	5.2782562922595	5.56812521169815	6.12108530204797	6.38430427547959	5.26806418445185	6.16722731123547
472	4.53343492659051	4.64427767045431	4.51247023811835	4.94377395280389	5.08324897859646	4.97973027054707	4.44086129613366	5.75227679390386	5.94504302292889	5.04587642531381	5.38750737164323	5.65945342413019	5.19089366145766	5.15136039118722	5.65526976778406	5.23541467941653	5.17070319590346	5.26751016120307	4.96597427645465	5.49038869746156	4.54334099115008	4.44900791446149	4.95989732184622	4.778339293697	5.40689232594799	6.22534122014983	6.02462629246576	4.40387990160084	4.63258623191102	4.92882450715532	5.48305587419631	5.79988820891727	5.72090829266156	5.32793124827772	5.79186136629963	5.94690956361898	5.99653969168901	4.32061224669413	5.01684121192531	5.11899082718631	6.24130458855585	5.47412458586136	5.0976656429025	5.31772038520044	5.29374460231107	5.90026086049209	6.34953578952624	5.33356031776584	5.9202605931783
473	4.65384654200501	4.58185931554013	4.50020592169484	4.73185043556756	5.02217198620311	5.09923711027244	4.40565372055243	5.56337040608232	5.90075133092887	4.86842873773872	5.32157685068189	5.57437753382698	5.57085551382149	5.59614893901945	6.0061422413811	5.60122132195395	5.52522208283532	5.59461575527356	5.30245210586589	5.88679022194297	4.78525025360273	4.75503097442044	5.43375072595745	5.01596722378464	5.52483422282772	6.39205999308017	6.19107925846909	4.3810896002032	4.62422026335713	5.04898416236106	5.62749493714126	5.89205405997352	5.98123329566675	5.60503383189308	5.9002450658414	6.15600152690682	5.96816136697307	4.61896356340626	5.33105110605471	5.40435925702492	5.97002342391146	5.30903286986313	4.69693087922833	4.94784423389894	5.51441148870531	6.29427383518652	6.3874024211026	5.27079676645005	6.29283534633506
474	4.39187266194496	4.46776555427204	4.40374864866028	4.63226646822525	4.990925965517	4.81218571568724	4.29386100251779	5.7599071928705	6.00097373644114	4.97071444367692	5.37363017982608	5.68442272401055	5.2120483434373	5.28966676245359	5.76683113893574	5.26979338514514	5.29107502203599	5.36274348057581	5.04790235701114	5.47930144222154	4.4135321468076	4.60434285045286	5.06226222527215	4.79449344888238	5.38649427443809	6.61592602294746	6.14534597871666	4.14750207682295	4.56697857017329	4.93240067507255	5.45028347704991	5.88936128361647	5.67201817892937	5.79277717938714	5.6011996230853	5.67080278609955	5.6774701349319	4.55306232107413	5.23617201510155	5.21222868514803	6.29520062762352	5.49153712154889	4.93792461529975	5.25392362810456	5.39622448942899	5.95468302519181	6.27866138934261	5.31931074150405	6.11672145815845
[truncated: 1,026 more rows]
[truncated: 42 more columns]
