# Supplementary material for: Expanded phylogeny elucidates Deinosuchus relationships, crocodylian osmoregulation and body-size evolution
Source: Commun Biol. 2025 Apr 23;8:611. doi: 10.1038/s42003-025-07653-4 (PMC12018936; doi:10.1038/s42003-025-07653-4)
Supplement: Supplementary file 4 — Supplementary Data 2 [file 42003_2025_7653_MOESM4_ESM.zip › Supplementary Data 2/2. R Code - body size/phylogeny.phy]

((Paleognathae:0.400381,Neognathae:0.400381):0.599635,((((Gavialis_gangeticus1:0.049745,Gavialis_gangeticus2:0.049745,Gavialis_gangeticus3:0.049745,Gavialis_gangeticus4:0.049745,Gavialis_gangeticus5:0.049745,Gavialis_gangeticus6:0.049745):0.049745,(Tomistoma_schlegelii2:0.0746175,Tomistoma_schlegelii1:0.0746175,Tomistoma_schlegelii3:0.0746175,Tomistoma_schlegelii4:0.0746175,Tomistoma_schlegelii5:0.0746175):0.024872499999999992):0.08927300000000002,(((Mescistops_cataphractus1:0.0459045,Mescistops_cataphractus2:0.0459045,Mescistops_cataphractus3:0.0459045,Mescistops_cataphractus4:0.0459045,Mescistops_cataphractus5:0.0459045,Mescistops_cataphractus6:0.0459045,Mescistops_cataphractus7:0.0459045):0.0459045,((Osteolaemus_tetraspis2:0.06885675,Osteolaemus_tetraspis1:0.06885675,Osteolaemus_tetraspis3:0.06885675,Osteolaemus_tetraspis5:0.06885675,Osteolaemus_tetraspis4:0.06885675,Osteolaemus_tetraspis6:0.06885675):0.011476125000000004,Osteolaemus_osborni:0.011476125000000004):0.011476125000000004):0.027077000000000004,(((Crocodylus_mindorensis1:0.041865,Crocodylus_mindorensis2:0.041865,(Crocodylus_novaeguineae1:0.0209325,Crocodylus_novaeguineae2:0.0209325,Crocodylus_novaeguineae3:0.0209325):0.0209325):0.032998,(Crocodylus_johnstoni1:0.0374315,Crocodylus_johnstoni2:0.0374315):0.0374315):0.007974000000000009,((Crocodylus_niloticus2:0.028229,Crocodylus_niloticus1:0.028229,Crocodylus_niloticus3:0.028229,Crocodylus_niloticus4:0.028229,Crocodylus_niloticus5:0.028229,Crocodylus_niloticus6:0.028229):0.028245000000000003,((Crocodylus_moreletii1:0.027285,Crocodylus_moreletii2:0.027285,(Crocodylus_rhombifer2:0.01365,Crocodylus_rhombifer1:0.01365,Crocodylus_rhombifer3:0.01365,Crocodylus_rhombifer4:0.01365,Crocodylus_rhombifer5:0.01365):0.01365):0.005661000000000003,(Crocodylus_intermedius1:0.01023,Crocodylus_intermedius2:0.01023,(Crocodylus_acutus1:0.005115,Crocodylus_acutus2:0.005115,Crocodylus_acutus3:0.005115):0.005115):0.022716000000000004):0.025014):0.026363000000000004,((Crocodylus_siamensis1:0.0287765,Crocodylus_siamensis3:0.0287765,Crocodylus_siamensis2:0.0287765,Crocodylus_siamensis4:0.0287765):0.0287765,(Crocodylus_palustris1:0.035816,Crocodylus_palustris2:0.035816,(Crocodylus_porosus1:0.017908,Crocodylus_porosus2:0.017908,Crocodylus_porosus3:0.017908,Crocodylus_porosus6:0.017908,Crocodylus_porosus4:0.017908,Crocodylus_porosus7:0.017908,Crocodylus_porosus5:0.017908,Crocodylus_porosus8:0.017908,Crocodylus_porosus9:0.017908,Crocodylus_porosus10:0.017908,Crocodylus_porosus11:0.017908,Crocodylus_porosus12:0.017908,Crocodylus_porosus13:0.017908,Crocodylus_porosus14:0.017908,Crocodylus_porosus15:0.017908,Crocodylus_porosus16:0.017908,Crocodylus_porosus17:0.017908,Crocodylus_porosus18:0.017908,Crocodylus_porosus19:0.017908,Crocodylus_porosus20:0.017908,Crocodylus_porosus21:0.017908,Crocodylus_porosus22:0.017908,Crocodylus_porosus23:0.017908,Crocodylus_porosus24:0.017908,Crocodylus_porosus25:0.017908,Crocodylus_porosus26:0.017908,Crocodylus_porosus27:0.017908,Crocodylus_porosus28:0.017908,Crocodylus_porosus29:0.017908,Crocodylus_porosus30:0.017908,Crocodylus_porosus31:0.017908,Crocodylus_porosus32:0.017908,Crocodylus_porosus33:0.017908):0.017908):0.021737):0.025284000000000008):0.036049):0.06987700000000001):0.11330400000000007,((((Paleosuchus_palpebrosus1:0.021423,Paleosuchus_palpebrosus2:0.021423,Paleosuchus_palpebrosus3:0.021423,Paleosuchus_palpebrosus4:0.021423,Paleosuchus_palpebrosus5:0.021423):0.021423,(Paleosuchus_trigonatus1:0.021423,Paleosuchus_trigonatus2:0.021423,Paleosuchus_trigonatus3:0.021423,Paleosuchus_trigonatus4:0.021423,Paleosuchus_trigonatus5:0.021423):0.021423):0.05590900000000001,((Melanosuchus_niger2:0.026555,Melanosuchus_niger1:0.026555,Melanosuchus_niger3:0.026555,Melanosuchus_niger4:0.026555,Melanosuchus_niger5:0.026555,Melanosuchus_niger6:0.026555,Melanosuchus_niger7:0.026555):0.026555000000000006,(((Caiman_crocodilus1:0.019317,Caiman_crocodilus3:0.019317,Caiman_crocodilus4:0.019317,Caiman_crocodilus2:0.019317,Caiman_crocodilus5:0.019317,Caiman_crocodilus6:0.019317,Caiman_crocodilus7:0.019317,Caiman_crocodilus8:0.019317):0.0096585,(Caiman_yacare4:0.019317,Caiman_yacare3:0.019317,Caiman_yacare2:0.019317,Caiman_yacare1:0.019317,Caiman_yacare5:0.019317,Caiman_yacare6:0.019317,Caiman_yacare7:0.019317,Caiman_yacare8:0.019317,Caiman_yacare9:0.019317,Caiman_yacare10:0.019317,Caiman_yacare11:0.019317,Caiman_yacare12:0.019317,Caiman_yacare13:0.019317,Caiman_yacare14:0.019317,Caiman_yacare15:0.019317):0.0096585):0.0096585,(Caiman_latirostris2:0.019317,Caiman_latirostris12:0.019317,Caiman_latirostris11:0.019317,Caiman_latirostris1:0.019317,Caiman_latirostris3:0.019317,Caiman_latirostris4:0.019317,Caiman_latirostris9:0.019317,Caiman_latirostris10:0.019317,Caiman_latirostris7:0.019317,Caiman_latirostris8:0.019317,Caiman_latirostris6:0.019317,Caiman_latirostris16:0.019317,Caiman_latirostris15:0.019317,Caiman_latirostris14:0.019317,Caiman_latirostris13:0.019317,Caiman_latirostris18:0.019317,Caiman_latirostris19:0.019317,Caiman_latirostris20:0.019317,Caiman_latirostris21:0.019317,Caiman_latirostris17:0.019317,Caiman_latirostris5:0.019317,Caiman_latirostris22:0.019317,Caiman_latirostris23:0.019317,Caiman_latirostris24:0.019317,Caiman_latirostris25:0.019317,Caiman_latirostris26:0.019317,Caiman_latirostris27:0.019317,Caiman_latirostris28:0.019317,Caiman_latirostris29:0.019317,Caiman_latirostris30:0.019317,Caiman_latirostris31:0.019317):0.019317):0.014476000000000003):0.045645000000000005):0.06673000000000001,((Alligator_sinensis1:0.0667245,Alligator_sinensis2:0.0667245,Alligator_sinensis3:0.0667245,Alligator_sinensis4:0.0667245,Alligator_sinensis5:0.0667245,Alligator_sinensis6:0.0667245):0.0667245,(Alligator_mississippiensis23:0.0667245,Alligator_mississippiensis24:0.0667245,Alligator_mississippiensis25:0.0667245,Alligator_mississippiensis26:0.0667245,Alligator_mississippiensis27:0.0667245,Alligator_mississippiensis28:0.0667245,Alligator_mississippiensis29:0.0667245,Alligator_mississippiensis1:0.0667245,Alligator_mississippiensis2:0.0667245,Alligator_mississippiensis3:0.0667245,Alligator_mississippiensis4:0.0667245,Alligator_mississippiensis5:0.0667245,Alligator_mississippiensis6:0.0667245,Alligator_mississippiensis7:0.0667245,Alligator_mississippiensis8:0.0667245,Alligator_mississippiensis9:0.0667245,Alligator_mississippiensis10:0.0667245,Alligator_mississippiensis11:0.0667245,Alligator_mississippiensis12:0.0667245,Alligator_mississippiensis13:0.0667245,Alligator_mississippiensis14:0.0667245,Alligator_mississippiensis15:0.0667245,Alligator_mississippiensis16:0.0667245,Alligator_mississippiensis17:0.0667245,Alligator_mississippiensis18:0.0667245,Alligator_mississippiensis19:0.0667245,Alligator_mississippiensis20:0.0667245,Alligator_mississippiensis21:0.0667245,Alligator_mississippiensis30:0.0667245,Alligator_mississippiensis22:0.0667245,Alligator_mississippiensis31:0.0667245,Alligator_mississippiensis32:0.0667245,Alligator_mississippiensis33:0.0667245,Alligator_mississippiensis34:0.0667245,Alligator_mississippiensis35:0.0667245,Alligator_mississippiensis36:0.0667245,Alligator_mississippiensis37:0.0667245,Alligator_mississippiensis38:0.0667245,Alligator_mississippiensis39:0.0667245,Alligator_mississippiensis40:0.0667245):0.0667245):0.03203600000000001):0.13658200000000006):0.6979489999999999):1.0;
