# Supplementary material for: Expanded phylogeny elucidates Deinosuchus relationships, crocodylian osmoregulation and body-size evolution
Source: Commun Biol. 2025 Apr 23;8:611. doi: 10.1038/s42003-025-07653-4 (PMC12018936; doi:10.1038/s42003-025-07653-4)
Supplement: Supplementary file 4 — Supplementary Data 2 [file 42003_2025_7653_MOESM4_ESM.zip › Supplementary Data 2/2. R Code - body size/result.csv]

	intercept	LogHW	pSample	lambdaSample	kappaSample	coef.intercept	coef.LogHW	sigmaSquareLambdaSample	sigmaSquareKappaSample	lkhoodSample	treeIndex
1	1	1	Lambda Model	0.907936599896702	0.495735091058204	3.20018582629273	0.79116560253434	0.000336108373375883	NA	67.289320240926	1
2	1	1	Lambda Model	0.907936599896702	0.495735091058204	3.11055535272532	0.819100889095639	0.000219162445003171	NA	70.0068204553994	2
3	1	1	Lambda Model	0.907936599896702	0.495735091058204	3.27663572710033	0.754067574874117	0.000174630814015376	NA	68.8102763585127	2
4	1	1	Lambda Model	0.907936599896702	0.495735091058204	2.91223532370397	0.831335920928672	0.00022809880809134	NA	69.8103948709872	2
5	1	1	Lambda Model	0.907936599896702	0.495735091058204	3.12833252036423	0.798771558136809	0.000258097624120016	NA	70.0115866550766	1
6	1	1	Lambda Model	0.907936599896702	0.495735091058204	3.22059106387393	0.782866221640355	0.000272597086297311	NA	69.1072679009804	1
7	1	1	Lambda Model	0.907936599896702	0.495735091058204	3.15005301264452	0.749088344528051	0.000266024036142586	NA	68.5584400924284	1
8	1	1	Lambda Model	0.907936599896702	0.495735091058204	2.91941014820749	0.839973232504192	0.000226023689219088	NA	69.9682634684863	1
9	1	1	Lambda Model	0.907936599896702	0.495735091058204	3.20536331805897	0.799741787964215	0.000265783561012213	NA	68.8299474584491	2
10	1	1	Lambda Model	0.907936599896702	0.495735091058204	3.28639920496961	0.751395203316685	0.000274841601973035	NA	68.660090203513	1
11	1	1	Lambda Model	0.907936599896702	0.495735091058204	3.01507243380098	0.811645584349421	0.000274341043699372	NA	69.6386180165013	2
12	1	1	Lambda Model	0.907936599896702	0.495735091058204	3.20242589967358	0.775243561672398	0.000195358249041664	NA	70.2204628220056	1
13	1	1	Lambda Model	0.907936599896702	0.495735091058204	2.89981576743839	0.843228930154975	0.000188173119198544	NA	69.5481439327598	2
14	1	1	Lambda Model	0.907936599896702	0.495735091058204	3.15460758853363	0.804397915850817	0.000176973078689127	NA	69.5898671315596	1
15	1	1	Lambda Model	0.907936599896702	0.495735091058204	3.02697182976081	0.855280802877602	0.000185304247139228	NA	68.0594660711857	1
16	1	1	Lambda Model	0.907936599896702	0.495735091058204	3.0354633935162	0.814270621122029	0.000180047829273609	NA	70.428882586747	1
17	1	1	Lambda Model	0.907936599896702	0.495735091058204	3.01831607018962	0.836955526218311	0.000205120030327537	NA	70.1112780764448	1
18	1	1	Lambda Model	0.907936599896702	0.495735091058204	3.05692333029215	0.777536463631248	0.000189929814079905	NA	69.5397688113881	2
19	1	1	Lambda Model	0.907936599896702	0.495735091058204	3.01768735127419	0.860000897034681	0.000288113958994685	NA	67.4909770155798	2
20	1	1	Lambda Model	0.907936599896702	0.495735091058204	3.0547186836799	0.807591214840416	0.000233981564164792	NA	70.5977531746318	2
21	1	1	Lambda Model	0.907936599896702	0.495735091058204	3.23243429333219	0.763138924435685	0.000262673777833609	NA	69.4202390335784	2
22	1	1	Lambda Model	0.907936599896702	0.495735091058204	2.87269849694386	0.840324737241382	0.000327698432900444	NA	67.200122154895	1
23	1	1	Lambda Model	0.907936599896702	0.495735091058204	3.03571367027996	0.790707735995835	0.000219670080365321	NA	70.2171596966623	2
24	1	1	Lambda Model	0.907936599896702	0.495735091058204	3.07369237876415	0.786713962216786	0.000188141982096623	NA	70.3227637800777	1
25	1	1	Lambda Model	0.907936599896702	0.495735091058204	3.2123595903053	0.7806611441972	0.000217973319487195	NA	70.1077648949167	2
26	1	1	Lambda Model	0.907936599896702	0.495735091058204	3.09302300163982	0.801458214579432	0.000213002593075543	NA	70.7904341268063	1
27	1	1	Lambda Model	0.907936599896702	0.495735091058204	3.15128228421937	0.780786294240349	0.000178909718764096	NA	70.2454071217124	1
28	1	1	Lambda Model	0.907936599896702	0.495735091058204	3.17847888662399	0.758174417564489	0.000216550712585161	NA	69.9710002993155	1
29	1	1	Lambda Model	0.907936599896702	0.495735091058204	2.98400350007325	0.835706085492409	0.000246285381676606	NA	70.0002061795643	2
30	1	1	Lambda Model	0.907936599896702	0.495735091058204	2.88556146936749	0.852159077714853	0.000190091364975898	NA	69.3460961867022	1
31	1	1	Lambda Model	0.907936599896702	0.495735091058204	3.08019377028279	0.807112015202645	0.000235268545038548	NA	70.5540260044472	1
32	1	1	Lambda Model	0.907936599896702	0.495735091058204	3.11535391339467	0.809851941454643	0.000192931653137194	NA	70.3116599767695	1
33	1	1	Lambda Model	0.907936599896702	0.495735091058204	2.87821008259543	0.875888302506892	0.000286472280710945	NA	67.7445269748947	1
34	1	1	Lambda Model	0.907936599896702	0.495735091058204	3.01192361147898	0.794124719974333	0.000241505143854091	NA	69.8207336097767	1
35	1	1	Lambda Model	0.907936599896702	0.495735091058204	3.13276841328857	0.849894097804748	0.000194259370857349	NA	65.7007579696078	1
36	1	1	Lambda Model	0.907936599896702	0.495735091058204	2.9673910156696	0.859085179974954	0.000276345398064981	NA	68.432018732076	2
37	1	1	Lambda Model	0.907936599896702	0.495735091058204	3.16292853688713	0.802178688417382	0.000243325541808473	NA	69.8299518054809	1
38	1	1	Lambda Model	0.907936599896702	0.495735091058204	3.07198049714323	0.801826777126223	0.00026184172196993	NA	70.0655967682207	2
39	1	1	Lambda Model	0.907936599896702	0.495735091058204	3.26746855722427	0.793162635823665	0.000252881288296233	NA	68.0560609272395	1
40	1	1	Lambda Model	0.907936599896702	0.495735091058204	2.80644359400533	0.906754328436724	0.000285408924333296	NA	66.0319935413771	1
41	1	1	Lambda Model	0.907936599896702	0.495735091058204	3.06647511200097	0.816465688310533	0.000225210039522334	NA	70.5482171280679	1
42	1	1	Lambda Model	0.907936599896702	0.495735091058204	2.99549529671548	0.802073934356577	0.000195002765865195	NA	70.0784337617746	1
43	1	1	Lambda Model	0.907936599896702	0.495735091058204	3.06354910377019	0.770532938174501	0.000219724897895922	NA	69.3638888856173	1
44	1	1	Lambda Model	0.907936599896702	0.495735091058204	3.23118602320266	0.799895955535683	0.000175433249734847	NA	67.8218625484268	1
45	1	1	Lambda Model	0.907936599896702	0.495735091058204	3.01587890807732	0.773081622429892	0.000239998010141492	NA	68.4280194126882	2
46	1	1	Lambda Model	0.907936599896702	0.495735091058204	3.07536566997743	0.793411759375084	0.000246603466450899	NA	70.3152750038592	1
47	1	1	Lambda Model	0.907936599896702	0.495735091058204	3.14135826309809	0.787926059632269	0.000180941297519356	NA	70.3741548511808	2
48	1	1	Lambda Model	0.907936599896702	0.495735091058204	3.12754241891022	0.802307724000484	0.000188634537483667	NA	70.3928730316215	2
49	1	1	Lambda Model	0.907936599896702	0.495735091058204	3.04883525011126	0.820166009344202	0.000248426088845567	NA	70.1933566575657	2
50	1	1	Lambda Model	0.907936599896702	0.495735091058204	3.2626138016786	0.788834408173104	0.000308887579601384	NA	67.2521573096282	1
51	1	1	Lambda Model	0.907936599896702	0.495735091058204	3.01270242456588	0.774579482331255	0.000236061732523066	NA	68.5175921871859	1
52	1	1	Lambda Model	0.907936599896702	0.495735091058204	3.07721741809461	0.816513912045667	0.000198589208735149	NA	70.5100925183667	2
53	1	1	Lambda Model	0.907936599896702	0.495735091058204	3.12924704470548	0.809553432611668	0.00018127434029491	NA	69.8825401885316	1
54	1	1	Lambda Model	0.907936599896702	0.495735091058204	3.04762346892672	0.812124361207178	0.000189480337409334	NA	70.6466848769797	1
55	1	1	Lambda Model	0.907936599896702	0.495735091058204	2.8092516400723	0.840337241289958	0.00027190181508905	NA	67.5417091739897	1
56	1	1	Lambda Model	0.907936599896702	0.495735091058204	3.11820764419061	0.762423718886369	0.000211947266966599	NA	69.6542814763954	2
57	1	1	Lambda Model	0.907936599896702	0.495735091058204	3.08398102599276	0.804278142253163	0.000197393499678754	NA	70.7613961530526	2
58	1	1	Lambda Model	0.907936599896702	0.495735091058204	2.9796916843887	0.830482327329512	0.000167804339338381	NA	69.6531970173436	1
59	1	1	Lambda Model	0.907936599896702	0.495735091058204	2.6639510382794	0.916805084456097	0.000267653811764554	NA	65.2253040207562	2
60	1	1	Lambda Model	0.907936599896702	0.495735091058204	3.07477196873996	0.755518937289659	0.000221129808981682	NA	68.1763694817448	1
61	1	1	Lambda Model	0.907936599896702	0.495735091058204	2.96876396602273	0.830026483223896	0.000188772390199434	NA	70.2489887406151	1
62	1	1	Lambda Model	0.907936599896702	0.495735091058204	3.11569699870297	0.807962440623874	0.000235193015583477	NA	70.3054672494308	2
63	1	1	Lambda Model	0.907936599896702	0.495735091058204	2.96740677533067	0.833846107796277	0.000283892405267302	NA	69.1588444677128	2
64	1	1	Lambda Model	0.907936599896702	0.495735091058204	3.27540749110285	0.760380735743161	0.000230986300250192	NA	69.4923444751266	1
65	1	1	Lambda Model	0.907936599896702	0.495735091058204	3.46289413458099	0.738824452040192	0.000197603542807134	NA	64.8801313869067	1
66	1	1	Lambda Model	0.907936599896702	0.495735091058204	3.26336499674143	0.786594801012832	0.000174351258062736	NA	67.8864841842832	1
67	1	1	Lambda Model	0.907936599896702	0.495735091058204	2.8966693909867	0.848148083731621	0.000242390497422685	NA	69.5443455366972	1
68	1	1	Lambda Model	0.907936599896702	0.495735091058204	2.93531893126286	0.847966720034964	0.000202562264197662	NA	69.9040941995308	2
69	1	1	Lambda Model	0.907936599896702	0.495735091058204	3.30347404988817	0.751321548808069	0.000244636298133673	NA	69.0246959330438	2
70	1	1	Lambda Model	0.907936599896702	0.495735091058204	2.97238566649107	0.822577218546458	0.000233069683324541	NA	70.2969311713593	1
71	1	1	Lambda Model	0.907936599896702	0.495735091058204	3.11714823980635	0.795773900154202	0.000255399529552662	NA	70.1637984396215	1
72	1	1	Lambda Model	0.907936599896702	0.495735091058204	2.94008917210583	0.866286094134943	0.000300515334729719	NA	67.6247478935634	1
73	1	1	Lambda Model	0.907936599896702	0.495735091058204	3.00535289684751	0.826448248728056	0.000220403694418358	NA	70.5310826617024	2
74	1	1	Lambda Model	0.907936599896702	0.495735091058204	2.87668951683476	0.837858249340701	0.000210896263904452	NA	69.4150307367261	2
75	1	1	Lambda Model	0.907936599896702	0.495735091058204	3.14760861009659	0.819262534440655	0.000160509312710227	NA	67.7131653968155	2
76	1	1	Lambda Model	0.907936599896702	0.495735091058204	2.95349308507317	0.832375919449502	0.000174349291558526	NA	69.7430170935878	1
77	1	1	Lambda Model	0.907936599896702	0.495735091058204	3.07135911709318	0.812513026104955	0.000295295434173373	NA	69.075496439212	1
78	1	1	Lambda Model	0.907936599896702	0.495735091058204	3.12111220544162	0.799109020323046	0.000188297891992086	NA	70.5332790041238	1
79	1	1	Lambda Model	0.907936599896702	0.495735091058204	3.30710493348045	0.759588754553352	0.000174672926098991	NA	68.1550465467424	2
80	1	1	Lambda Model	0.907936599896702	0.495735091058204	3.14782449734596	0.802294528155484	0.000155158373396549	NA	68.7450330707346	2
81	1	1	Lambda Model	0.907936599896702	0.495735091058204	3.30046655477666	0.793198408488651	0.00031343930950662	NA	66.0181028172912	1
82	1	1	Lambda Model	0.907936599896702	0.495735091058204	2.87579195961342	0.88453113411953	0.000207247482767819	NA	67.8204993824832	1
83	1	1	Lambda Model	0.907936599896702	0.495735091058204	3.00274121365746	0.801802724699047	0.000348114231211589	NA	67.0893836209866	1
84	1	1	Lambda Model	0.907936599896702	0.495735091058204	2.91246871135208	0.837795386652922	0.000273039249366107	NA	69.1145376728545	2
85	1	1	Lambda Model	0.907936599896702	0.495735091058204	3.15692695245218	0.752523043596861	0.000204010232126964	NA	69.3762928794419	2
86	1	1	Lambda Model	0.907936599896702	0.495735091058204	3.08767787342664	0.767178313179354	0.000341105307253917	NA	66.8610712663843	2
87	1	1	Lambda Model	0.907936599896702	0.495735091058204	3.10574571614109	0.80014671235514	0.000177411095505734	NA	70.3695321417095	1
88	1	1	Lambda Model	0.907936599896702	0.495735091058204	2.92144955602738	0.835580484091376	0.000147025095815155	NA	67.7046255618015	2
89	1	1	Lambda Model	0.907936599896702	0.495735091058204	3.01239812898459	0.772788739787764	0.000314819113559071	NA	66.8589998169705	2
90	1	1	Lambda Model	0.907936599896702	0.495735091058204	3.16657320348898	0.820032074030479	0.000189181747405342	NA	68.3516444155332	1
91	1	1	Lambda Model	0.907936599896702	0.495735091058204	3.16840509472932	0.754550907164565	0.000217490300797691	NA	69.6961461262003	1
92	1	1	Lambda Model	0.907936599896702	0.495735091058204	3.05750429200388	0.793853580889515	0.000230536691942457	NA	70.4729623447429	1
93	1	1	Lambda Model	0.907936599896702	0.495735091058204	3.09450691828704	0.817141789078061	0.000212523216601268	NA	70.3488077095048	2
94	1	1	Lambda Model	0.907936599896702	0.495735091058204	3.11227049084617	0.820113079790253	0.000243392168197584	NA	69.6843365942724	1
95	1	1	Lambda Model	0.907936599896702	0.495735091058204	2.96709196304243	0.804735866045985	0.000194966447034525	NA	69.6813173471437	2
96	1	1	Lambda Model	0.907936599896702	0.495735091058204	3.11639799131946	0.781334944455838	0.000225751246659084	NA	70.5181916146842	2
97	1	1	Lambda Model	0.907936599896702	0.495735091058204	2.9418516222953	0.860234826759382	0.000217744524053906	NA	69.3211317824673	1
98	1	1	Lambda Model	0.907936599896702	0.495735091058204	2.94732586522667	0.856181607583748	0.000176520465308166	NA	68.8711215898546	2
99	1	1	Lambda Model	0.907936599896702	0.495735091058204	2.98251466955844	0.821871696170973	0.000236234926976015	NA	70.3206100746331	1
100	1	1	Lambda Model	0.907936599896702	0.495735091058204	3.05689418331114	0.803582648179308	0.000254322059510323	NA	70.219673880313	1
101	1	1	Lambda Model	0.907936599896702	0.495735091058204	2.95223292589772	0.838618446022231	0.000197356647392494	NA	70.1627049991263	2
102	1	1	Lambda Model	0.907936599896702	0.495735091058204	3.09285801081426	0.777660300431672	0.000204811475923573	NA	70.2724352980715	2
103	1	1	Lambda Model	0.907936599896702	0.495735091058204	3.17432704042717	0.757451765153678	0.000188827491627572	NA	69.6716450472251	1
104	1	1	Lambda Model	0.907936599896702	0.495735091058204	3.12507962871866	0.763462488793621	0.000187684228474932	NA	69.5417568973814	1
105	1	1	Lambda Model	0.907936599896702	0.495735091058204	3.31407959953789	0.745926135549158	0.000293695062718629	NA	67.9127389528861	1
106	1	1	Lambda Model	0.907936599896702	0.495735091058204	3.42061397230346	0.711319308689382	0.000232969450086799	NA	67.0603261884969	1
107	1	1	Lambda Model	0.907936599896702	0.495735091058204	3.17147528079402	0.787636721439571	0.000183167427411828	NA	70.175467319879	2
108	1	1	Lambda Model	0.907936599896702	0.495735091058204	3.15667170963235	0.801972386034737	0.000199723971239154	NA	70.1495444541965	1
109	1	1	Lambda Model	0.907936599896702	0.495735091058204	3.28083875074536	0.743550093989712	0.000197688473028157	NA	69.1941830691817	2
110	1	1	Lambda Model	0.907936599896702	0.495735091058204	3.29349727512512	0.74431719322709	0.000224306948353638	NA	69.253490103014	2
111	1	1	Lambda Model	0.907936599896702	0.495735091058204	2.90200308205444	0.861655298791101	0.000259731225353597	NA	68.9316559461031	2
112	1	1	Lambda Model	0.907936599896702	0.495735091058204	3.13753946521714	0.819710833977297	0.00021400992352713	NA	69.4721132077554	2
113	1	1	Lambda Model	0.907936599896702	0.495735091058204	3.03143201885169	0.821902368359179	0.000216630156703043	NA	70.6181368643813	2
114	1	1	Lambda Model	0.907936599896702	0.495735091058204	2.99839829395538	0.804306972837972	0.000231844492971789	NA	70.1910529461424	2
115	1	1	Lambda Model	0.907936599896702	0.495735091058204	2.91168644185675	0.825611070071367	0.000372767084894578	NA	65.9107341139478	2
116	1	1	Lambda Model	0.907936599896702	0.495735091058204	2.93977768819731	0.837881802337101	0.000167244537077535	NA	69.2800187153695	1
117	1	1	Lambda Model	0.907936599896702	0.495735091058204	2.89290646500393	0.835342281492412	0.000246392810555116	NA	69.3952064420776	1
118	1	1	Lambda Model	0.907936599896702	0.495735091058204	3.23141576733303	0.742835716458866	0.000178117481329204	NA	68.7342282324349	2
119	1	1	Lambda Model	0.907936599896702	0.495735091058204	3.02019756478338	0.776062734693905	0.000209926666825872	NA	68.8481915019366	1
120	1	1	Lambda Model	0.907936599896702	0.495735091058204	3.06883286837487	0.800832892845612	0.000175817773202456	NA	70.3724171047532	2
121	1	1	Lambda Model	0.907936599896702	0.495735091058204	2.94477562754468	0.828220232667074	0.000242118225117022	NA	69.9772199631032	1
122	1	1	Lambda Model	0.907936599896702	0.495735091058204	2.94449258227961	0.861633063366564	0.000243681806747474	NA	69.0409455583645	2
123	1	1	Lambda Model	0.907936599896702	0.495735091058204	3.16977218300404	0.764081742718025	0.000263733291196087	NA	69.5324768605764	2
124	1	1	Lambda Model	0.907936599896702	0.495735091058204	3.01461093600029	0.828699846498407	0.000204037175793148	NA	70.4875188959166	1
125	1	1	Lambda Model	0.907936599896702	0.495735091058204	2.99539541014868	0.809907461895665	0.000350826473926414	NA	67.1072711131815	2
126	1	1	Lambda Model	0.907936599896702	0.495735091058204	3.08116951232793	0.810352952172713	0.000181998759652035	NA	70.425526862693	2
127	1	1	Lambda Model	0.907936599896702	0.495735091058204	2.98882481984495	0.825420671405258	0.000197594805706767	NA	70.5046695744611	2
128	1	1	Lambda Model	0.907936599896702	0.495735091058204	3.03822744194534	0.836301184716518	0.000145738835549308	NA	67.4753001158325	1
129	1	1	Lambda Model	0.907936599896702	0.495735091058204	3.2801058646098	0.782124329849325	0.000190920211540944	NA	68.2912559538436	2
130	1	1	Lambda Model	0.907936599896702	0.495735091058204	2.88673085442462	0.826367155318172	0.000197786598029599	NA	69.075671107108	2
131	1	1	Lambda Model	0.907936599896702	0.495735091058204	2.88259687640686	0.858244683357471	0.000206151057235664	NA	69.4063215112329	2
132	1	1	Lambda Model	0.907936599896702	0.495735091058204	3.07272517501861	0.758411381045118	0.000264013005440158	NA	68.0678994159212	1
133	1	1	Lambda Model	0.907936599896702	0.495735091058204	3.05515126431711	0.81489818585134	0.000184908600492405	NA	70.5072421308656	1
134	1	1	Lambda Model	0.907936599896702	0.495735091058204	2.83818575679713	0.851193272619217	0.000236920362996927	NA	68.9143536960901	1
135	1	1	Lambda Model	0.907936599896702	0.495735091058204	3.1735739447447	0.776707688859283	0.000205797597999013	NA	70.5048560202947	2
136	1	1	Lambda Model	0.907936599896702	0.495735091058204	3.05168144801658	0.832133435366783	0.000195171246094703	NA	69.944392280474	2
137	1	1	Lambda Model	0.907936599896702	0.495735091058204	3.31408166325112	0.728564762865807	0.000250931288056624	NA	68.4285663136048	2
138	1	1	Lambda Model	0.907936599896702	0.495735091058204	3.02499255886266	0.82676429863779	0.000171231816989694	NA	69.8691429546139	1
139	1	1	Lambda Model	0.907936599896702	0.495735091058204	3.05206600582544	0.811657491490056	0.000208746430042899	NA	70.7800006761229	2
140	1	1	Lambda Model	0.907936599896702	0.495735091058204	3.20258568743623	0.769888189912855	0.000241466729018346	NA	70.0427284004328	2
141	1	1	Lambda Model	0.907936599896702	0.495735091058204	3.09759922873591	0.768646448143527	0.000301673453921519	NA	68.2468008411602	2
142	1	1	Lambda Model	0.907936599896702	0.495735091058204	3.13199708416843	0.769282272870064	0.000266323646745517	NA	69.4912146669366	2
143	1	1	Lambda Model	0.907936599896702	0.495735091058204	3.01284244577585	0.813352678302836	0.000217282112544942	NA	70.6493731175945	1
144	1	1	Lambda Model	0.907936599896702	0.495735091058204	2.94698125296986	0.793036718750493	0.000237089634584646	NA	68.449954717114	2
145	1	1	Lambda Model	0.907936599896702	0.495735091058204	3.23926996380149	0.770883214467839	0.00026371878523513	NA	69.31505307081	2
146	1	1	Lambda Model	0.907936599896702	0.495735091058204	3.12098083521941	0.780633030836343	0.000204817509457106	NA	70.5972471523598	1
147	1	1	Lambda Model	0.907936599896702	0.495735091058204	2.93438667824532	0.831333501954429	0.000269229904002944	NA	69.3656857824941	1
148	1	1	Lambda Model	0.907936599896702	0.495735091058204	2.93450548208553	0.870073880391867	0.000170946473133388	NA	67.491588324673	1
149	1	1	Lambda Model	0.907936599896702	0.495735091058204	2.80320622887539	0.859210622059954	0.000228314308454449	NA	68.4431340090658	1
150	1	1	Lambda Model	0.907936599896702	0.495735091058204	3.22146676425199	0.724889796102427	0.000222627673934436	NA	67.8625414035573	1
151	1	1	Lambda Model	0.907936599896702	0.495735091058204	3.08884185375782	0.814693215897911	0.000187758771554574	NA	70.3285934515782	2
152	1	1	Lambda Model	0.907936599896702	0.495735091058204	3.09586225123617	0.824579466896704	0.000204417959574608	NA	69.8777578390402	2
153	1	1	Lambda Model	0.907936599896702	0.495735091058204	2.9663247248149	0.852221935650725	0.000234695077955371	NA	69.5554621119354	1
154	1	1	Lambda Model	0.907936599896702	0.495735091058204	3.20974885269006	0.749270818623157	0.000190702456165643	NA	69.4173752458308	2
155	1	1	Lambda Model	0.907936599896702	0.495735091058204	2.92364040794921	0.874856749688705	0.000268337779540059	NA	67.9240742651468	2
156	1	1	Lambda Model	0.907936599896702	0.495735091058204	3.15014419849421	0.820688459434077	0.000267004946246757	NA	68.5760643929228	1
157	1	1	Lambda Model	0.907936599896702	0.495735091058204	2.75861919365288	0.841609850365245	0.000231243961468827	NA	66.4636822975142	1
158	1	1	Lambda Model	0.907936599896702	0.495735091058204	3.24038574064635	0.765323952392298	0.000174035293234707	NA	69.2997722606113	1
159	1	1	Lambda Model	0.907936599896702	0.495735091058204	2.92578946146162	0.862138622886119	0.000232129254851615	NA	69.2357963192603	1
160	1	1	Lambda Model	0.907936599896702	0.495735091058204	2.91310585955066	0.825283646348136	0.000263801281248081	NA	69.1378753070464	1
161	1	1	Lambda Model	0.907936599896702	0.495735091058204	3.20453162464294	0.798221718726627	0.00015292237244117	NA	67.4517486215416	2
162	1	1	Lambda Model	0.907936599896702	0.495735091058204	3.04044409506531	0.815485109812304	0.000211999568570406	NA	70.7379922031084	1
163	1	1	Lambda Model	0.907936599896702	0.495735091058204	3.29839647731585	0.749343897331876	0.000184157391152166	NA	68.8068445195192	1
164	1	1	Lambda Model	0.907936599896702	0.495735091058204	3.16187028602822	0.778073113411229	0.000179955952708754	NA	70.2076086479675	1
165	1	1	Lambda Model	0.907936599896702	0.495735091058204	3.21031493029813	0.772953097954889	0.000199863247281244	NA	70.2005172010715	2
166	1	1	Lambda Model	0.907936599896702	0.495735091058204	3.18994549832525	0.770031413232268	0.000186035843402918	NA	70.1265655401406	1
167	1	1	Lambda Model	0.907936599896702	0.495735091058204	3.04081040384801	0.81030891391207	0.000192211230791202	NA	70.6857790327856	2
168	1	1	Lambda Model	0.907936599896702	0.495735091058204	3.12116149980501	0.795889663733023	0.000218525310513216	NA	70.7019695581399	1
169	1	1	Lambda Model	0.907936599896702	0.495735091058204	3.00647776985005	0.820625366827882	0.000185395227199519	NA	70.4338656440879	1
170	1	1	Lambda Model	0.907936599896702	0.495735091058204	2.89579027627792	0.836073952138787	0.00024753595272332	NA	69.4295838999331	2
171	1	1	Lambda Model	0.907936599896702	0.495735091058204	2.83023271453961	0.89504355793023	0.000259136315570305	NA	67.1938639201622	1
172	1	1	Lambda Model	0.907936599896702	0.495735091058204	3.10308505774413	0.762835962919219	0.000260441322630143	NA	68.9904222636164	1
173	1	1	Lambda Model	0.907936599896702	0.495735091058204	3.03282158501427	0.791184853275943	0.00020063472944834	NA	70.1775421016772	2
174	1	1	Lambda Model	0.907936599896702	0.495735091058204	3.2916981665764	0.726705109732748	0.00021505054657747	NA	68.5407192591831	2
175	1	1	Lambda Model	0.907936599896702	0.495735091058204	3.18753756428633	0.784759326246483	0.0002049384867669	NA	70.3347385668868	2
176	1	1	Lambda Model	0.907936599896702	0.495735091058204	3.18621583456237	0.759703969679112	0.000183824592189584	NA	69.7398889058564	1
177	1	1	Lambda Model	0.907936599896702	0.495735091058204	3.02989517237664	0.82648907895146	0.000196163079999818	NA	70.4432466646413	2
178	1	1	Lambda Model	0.907936599896702	0.495735091058204	2.91014660236412	0.865977835926845	0.000184972578596751	NA	68.6557601350501	2
179	1	1	Lambda Model	0.907936599896702	0.495735091058204	2.87880475027823	0.854149141249079	0.000207454998681407	NA	69.4846151098197	1
180	1	1	Lambda Model	0.907936599896702	0.495735091058204	3.0746901613079	0.807231006618701	0.000227415018492658	NA	70.671863501161	1
181	1	1	Lambda Model	0.907936599896702	0.495735091058204	3.16994787480249	0.76635246822566	0.000280610344475139	NA	69.1855803439356	2
182	1	1	Lambda Model	0.907936599896702	0.495735091058204	2.99321183602688	0.863840636161195	0.000343367661965689	NA	66.0528758773978	1
183	1	1	Lambda Model	0.907936599896702	0.495735091058204	3.25532245860961	0.808794655890756	0.000222791395982217	NA	67.1293896348712	2
184	1	1	Lambda Model	0.907936599896702	0.495735091058204	3.43479670073975	0.74315455023912	0.000240901652677442	NA	66.351351777017	2
185	1	1	Lambda Model	0.907936599896702	0.495735091058204	2.99937436451167	0.813203314632054	0.000209128702371462	NA	70.5742779764681	2
186	1	1	Lambda Model	0.907936599896702	0.495735091058204	3.13017106540494	0.79999101945486	0.000231249137053034	NA	70.4502650953933	2
187	1	1	Lambda Model	0.907936599896702	0.495735091058204	3.10335663136718	0.792422631167961	0.000180348275946324	NA	70.4710855639493	1
188	1	1	Lambda Model	0.907936599896702	0.495735091058204	3.12889045493622	0.845534008732649	0.000200315501072468	NA	66.7078960358835	1
189	1	1	Lambda Model	0.907936599896702	0.495735091058204	3.36014421449067	0.726307006960495	0.000288018129998786	NA	67.3930150802215	2
190	1	1	Lambda Model	0.907936599896702	0.495735091058204	2.98185195737128	0.786568833616504	0.000215692225120878	NA	68.8569389613407	1
191	1	1	Lambda Model	0.907936599896702	0.495735091058204	3.05634997199639	0.802016450205703	0.000239756611796623	NA	70.4868688704562	2
192	1	1	Lambda Model	0.907936599896702	0.495735091058204	2.97556747300507	0.802234712591206	0.00014473856555951	NA	67.2038972935929	2
193	1	1	Lambda Model	0.907936599896702	0.495735091058204	3.05952538423065	0.81993801570212	0.000292601572249362	NA	69.0510920414072	1
194	1	1	Lambda Model	0.907936599896702	0.495735091058204	3.08149532210444	0.817274781297308	0.000195787342147041	NA	70.4112995793667	1
195	1	1	Lambda Model	0.907936599896702	0.495735091058204	3.05179367513482	0.807086978482452	0.000207640953872714	NA	70.8003274320951	1
196	1	1	Lambda Model	0.907936599896702	0.495735091058204	3.13419010882127	0.771643423733965	0.000163548847580224	NA	69.3006538585015	1
197	1	1	Lambda Model	0.907936599896702	0.495735091058204	3.24230709736648	0.777388949772567	0.00027221321073539	NA	68.9639404557196	1
198	1	1	Lambda Model	0.907936599896702	0.495735091058204	2.83266630206341	0.851093036658433	0.000286630180504182	NA	67.9650892521332	2
199	1	1	Lambda Model	0.907936599896702	0.495735091058204	3.11347174233967	0.823656470845638	0.000150199215944813	NA	67.4439496857545	2
200	1	1	Lambda Model	0.907936599896702	0.495735091058204	3.01369215955866	0.802815272527472	0.000243095458241239	NA	70.1554357877215	1
201	1	1	Lambda Model	0.907936599896702	0.495735091058204	3.02509271067232	0.83720046614186	0.000210620437680417	NA	70.0522335662695	1
202	1	1	Lambda Model	0.907936599896702	0.495735091058204	3.01134683168261	0.80073463067655	0.000294249877352198	NA	68.8545272111672	1
203	1	1	Lambda Model	0.907936599896702	0.495735091058204	3.09509793791069	0.831646984197561	0.000203708093284255	NA	69.3372304050958	2
204	1	1	Lambda Model	0.907936599896702	0.495735091058204	3.19326366395863	0.77513688743388	0.000218949112207602	NA	70.3644669790154	1
205	1	1	Lambda Model	0.907936599896702	0.495735091058204	3.11553405812377	0.80390927652236	0.000251975675874098	NA	70.1285735075375	2
206	1	1	Lambda Model	0.907936599896702	0.495735091058204	2.99759371868832	0.841627437274367	0.000241363651488801	NA	69.8154334973025	2
207	1	1	Lambda Model	0.907936599896702	0.495735091058204	3.18167786248436	0.789804130368858	0.000214331748232687	NA	70.2917542620814	1
208	1	1	Lambda Model	0.907936599896702	0.495735091058204	3.10564177927639	0.824004094808242	0.000260721157295069	NA	69.2524585492526	1
209	1	1	Lambda Model	0.907936599896702	0.495735091058204	3.00356969678076	0.791723541860051	0.000177612162756388	NA	69.1708107751626	2
210	1	1	Lambda Model	0.907936599896702	0.495735091058204	3.0136762980512	0.80181064382472	0.000225074894137128	NA	70.3589172908839	1
211	1	1	Lambda Model	0.907936599896702	0.495735091058204	2.96109655343541	0.841784370605918	0.000176930026658361	NA	69.6446281967533	2
212	1	1	Lambda Model	0.907936599896702	0.495735091058204	2.99894476422698	0.871893311079078	0.000263089637818454	NA	67.1904087995167	1
213	1	1	Lambda Model	0.907936599896702	0.495735091058204	2.96313956233045	0.85214229169769	0.000184768476451782	NA	69.3130489721584	1
214	1	1	Lambda Model	0.907936599896702	0.495735091058204	3.03838608607096	0.843960688115169	0.000230470926488247	NA	69.3689545882368	1
215	1	1	Lambda Model	0.907936599896702	0.495735091058204	3.05584138573873	0.798092818356495	0.000240630359645926	NA	70.4137899597148	1
216	1	1	Lambda Model	0.907936599896702	0.495735091058204	3.30498910824151	0.750800553594474	0.00028029907406311	NA	68.3420902330655	1
217	1	1	Lambda Model	0.907936599896702	0.495735091058204	3.17864896812269	0.811225054904155	0.0002683637334741	NA	68.6184294800417	1
218	1	1	Lambda Model	0.907936599896702	0.495735091058204	2.95821918740543	0.834430034781748	0.000197225947663252	NA	70.2615845224191	2
219	1	1	Lambda Model	0.907936599896702	0.495735091058204	3.19611566908528	0.745742328291942	0.000150142514406534	NA	66.990430633572	2
220	1	1	Lambda Model	0.907936599896702	0.495735091058204	3.0498697801945	0.814582139304682	0.000177150018527074	NA	70.3370331211967	1
221	1	1	Lambda Model	0.907936599896702	0.495735091058204	2.83948961594655	0.846460366875415	0.000176895638553771	NA	68.1303021944	1
222	1	1	Lambda Model	0.907936599896702	0.495735091058204	3.0188214118108	0.76549313239701	0.00021623129980105	NA	67.7180269859324	2
223	1	1	Lambda Model	0.907936599896702	0.495735091058204	3.16228156376559	0.7807193436574	0.000190876317892909	NA	70.455741656506	1
224	1	1	Lambda Model	0.907936599896702	0.495735091058204	3.02674148019949	0.828864989994834	0.000235381900316204	NA	70.253942495548	2
225	1	1	Lambda Model	0.907936599896702	0.495735091058204	2.93393203780227	0.809723527183347	0.000207713674435086	NA	69.3807885373236	1
226	1	1	Lambda Model	0.907936599896702	0.495735091058204	3.19271342589728	0.761196276654216	0.000293744691710027	NA	68.7152249634659	2
227	1	1	Lambda Model	0.907936599896702	0.495735091058204	2.90573646984393	0.834270146347225	0.000244012844365862	NA	69.5867939566353	1
228	1	1	Lambda Model	0.907936599896702	0.495735091058204	3.21425548175576	0.746969624606054	0.000201915910359319	NA	69.4720996334479	1
229	1	1	Lambda Model	0.907936599896702	0.495735091058204	3.12759144121764	0.826621454512995	0.000270247497742266	NA	68.5257444082538	2
230	1	1	Lambda Model	0.907936599896702	0.495735091058204	3.09473635146209	0.760065517335935	0.000221665536226586	NA	69.0743012449711	2
231	1	1	Lambda Model	0.907936599896702	0.495735091058204	3.08782446792317	0.795430454350258	0.000237672755013387	NA	70.5357145005528	1
232	1	1	Lambda Model	0.907936599896702	0.495735091058204	3.17368687852215	0.792241515169144	0.000240912028511231	NA	70.0736687779035	2
233	1	1	Lambda Model	0.907936599896702	0.495735091058204	3.09752082437566	0.799051061816274	0.000231312590285016	NA	70.6340195481514	1
234	1	1	Lambda Model	0.907936599896702	0.495735091058204	3.13093822738666	0.811900933803556	0.000208144006519992	NA	70.1028342447293	1
235	1	1	Lambda Model	0.907936599896702	0.495735091058204	2.95470928371272	0.778643420619624	0.000249338832351354	NA	67.2016161190319	1
236	1	1	Lambda Model	0.907936599896702	0.495735091058204	3.07485158843405	0.784681659781484	0.000215798975056059	NA	70.4210755212107	1
237	1	1	Lambda Model	0.907936599896702	0.495735091058204	3.04663430265578	0.833474957552025	0.000220891093754579	NA	70.0194270501081	2
238	1	1	Lambda Model	0.907936599896702	0.495735091058204	3.00286589377699	0.809581618405351	0.000222204574054837	NA	70.4846786525218	2
239	1	1	Lambda Model	0.907936599896702	0.495735091058204	3.09717387549085	0.799139617706871	0.000269946672956541	NA	69.8534374104612	1
240	1	1	Lambda Model	0.907936599896702	0.495735091058204	3.01820720530438	0.811789571220308	0.00029983994286936	NA	68.9255016064017	2
241	1	1	Lambda Model	0.907936599896702	0.495735091058204	3.24529419886705	0.756924252183667	0.000236099257556472	NA	69.729439561752	1
242	1	1	Lambda Model	0.907936599896702	0.495735091058204	3.14914186591444	0.821579531406888	0.000165486021716913	NA	67.7227628747256	2
243	1	1	Lambda Model	0.907936599896702	0.495735091058204	3.23060636559332	0.753210335141485	0.000251913764735528	NA	69.4727670784051	1
244	1	1	Lambda Model	0.907936599896702	0.495735091058204	2.82230830560768	0.856099622793518	0.000204200449466111	NA	68.6558366216456	1
245	1	1	Lambda Model	0.907936599896702	0.495735091058204	3.00401770599481	0.826682491679937	0.000238236423505366	NA	70.3240379064693	2
246	1	1	Lambda Model	0.907936599896702	0.495735091058204	2.90116387847251	0.863660978787612	0.000206518496088158	NA	69.2260972842639	1
247	1	1	Lambda Model	0.907936599896702	0.495735091058204	3.08270120915421	0.794254624984091	0.000194190472432143	NA	70.7002291088934	1
248	1	1	Lambda Model	0.907936599896702	0.495735091058204	3.28472484684364	0.765402796045765	0.000285653089081211	NA	68.3117309135502	1
249	1	1	Lambda Model	0.907936599896702	0.495735091058204	3.03194533546158	0.802025805343732	0.000160864673087909	NA	69.5113425502242	2
250	1	1	Lambda Model	0.907936599896702	0.495735091058204	2.99949754998563	0.819818013997667	0.000249561389257589	NA	70.1764329818188	1
251	1	1	Lambda Model	0.907936599896702	0.495735091058204	3.44628806953976	0.720677348496081	0.000259315496981526	NA	66.5801890922665	2
252	1	1	Lambda Model	0.907936599896702	0.495735091058204	2.99063568044323	0.831067268507464	0.00014717715229404	NA	68.334105243135	1
253	1	1	Lambda Model	0.907936599896702	0.495735091058204	3.10612072924945	0.787761225887424	0.000205672794034357	NA	70.7228064197718	2
254	1	1	Lambda Model	0.907936599896702	0.495735091058204	3.22858378648488	0.752304971523146	0.000338433340006238	NA	67.1225104154963	1
255	1	1	Lambda Model	0.907936599896702	0.495735091058204	3.26821616206895	0.752520150152631	0.000204646333559584	NA	69.5786046672456	2
256	1	1	Lambda Model	0.907936599896702	0.495735091058204	3.03762104194395	0.801234073428009	0.000285324398717484	NA	69.3252976327827	1
257	1	1	Lambda Model	0.907936599896702	0.495735091058204	3.23485644849358	0.764533050781478	0.000189925142660137	NA	69.8183048852335	2
258	1	1	Lambda Model	0.907936599896702	0.495735091058204	3.2608257898332	0.769320357658736	0.00019876304020833	NA	69.5338011535473	1
259	1	1	Lambda Model	0.907936599896702	0.495735091058204	3.0449164736886	0.832208955617396	0.00022100065431659	NA	70.1086629425783	2
260	1	1	Lambda Model	0.907936599896702	0.495735091058204	3.17192450191761	0.781053447762907	0.000186560749983039	NA	70.3217375101648	2
261	1	1	Lambda Model	0.907936599896702	0.495735091058204	3.12455129125133	0.789466781766167	0.000151463367338387	NA	69.0655688238683	1
262	1	1	Lambda Model	0.907936599896702	0.495735091058204	2.7018875032263	0.872463275120569	0.000185166106690207	NA	65.1747921063863	2
263	1	1	Lambda Model	0.907936599896702	0.495735091058204	2.99142632702322	0.850023076966471	0.000237315513015898	NA	69.4584378833321	2
264	1	1	Lambda Model	0.907936599896702	0.495735091058204	2.96156839869438	0.804591618008233	0.000189926357356722	NA	69.458415733292	1
265	1	1	Lambda Model	0.907936599896702	0.495735091058204	3.06624184209486	0.781546658555001	0.000215315028122286	NA	70.1694398410457	2
266	1	1	Lambda Model	0.907936599896702	0.495735091058204	2.98215975336229	0.83798359068216	0.000214963459669909	NA	70.2688050724672	2
267	1	1	Lambda Model	0.907936599896702	0.495735091058204	3.20276110268163	0.796117731477428	0.000280142022014446	NA	68.722931457709	1
268	1	1	Lambda Model	0.907936599896702	0.495735091058204	3.0176425878534	0.808282901742167	0.000192163664951402	NA	70.5376573219857	2
269	1	1	Lambda Model	0.907936599896702	0.495735091058204	3.16727369633887	0.764326704144376	0.000154183487740751	NA	68.5238983182642	2
270	1	1	Lambda Model	0.907936599896702	0.495735091058204	3.24695025261081	0.775220391262081	0.000187423090886482	NA	69.4194124297967	1
271	1	1	Lambda Model	0.907936599896702	0.495735091058204	3.17750555434707	0.753535877584704	0.000204813394872123	NA	69.6720103030178	2
272	1	1	Lambda Model	0.907936599896702	0.495735091058204	3.1100719832993	0.786608540901899	0.000220038261134778	NA	70.6672439534766	1
273	1	1	Lambda Model	0.907936599896702	0.495735091058204	3.10984186816096	0.822220474171598	0.000257734177227256	NA	69.3520122540585	2
274	1	1	Lambda Model	0.907936599896702	0.495735091058204	3.09892557586219	0.823338047628961	0.000187379154752706	NA	69.6705902797451	1
275	1	1	Lambda Model	0.907936599896702	0.495735091058204	3.21749869058801	0.813551287688523	0.000390016829381583	NA	64.3044326717016	1
276	1	1	Lambda Model	0.907936599896702	0.495735091058204	3.02318210329718	0.853312124787876	0.000226580291544578	NA	68.8638032698867	1
277	1	1	Lambda Model	0.907936599896702	0.495735091058204	3.04046659646917	0.807525108334473	0.000207442312236943	NA	70.7686628193944	1
278	1	1	Lambda Model	0.907936599896702	0.495735091058204	3.19055441420899	0.792304017201375	0.000266027987623607	NA	69.3774977743085	1
279	1	1	Lambda Model	0.907936599896702	0.495735091058204	3.07772415671788	0.84445130224525	0.000293608863082424	NA	67.5850834996476	1
280	1	1	Lambda Model	0.907936599896702	0.495735091058204	2.82376837828504	0.853716540625592	0.000184661425397399	NA	68.2174848607217	2
281	1	1	Lambda Model	0.907936599896702	0.495735091058204	3.28962070497888	0.745633851703388	0.000210175607016489	NA	69.3023436061417	2
282	1	1	Lambda Model	0.907936599896702	0.495735091058204	3.21131596750532	0.730199395678149	0.000183676944191155	NA	67.5551582301994	1
283	1	1	Lambda Model	0.907936599896702	0.495735091058204	3.06097554815317	0.841522972722777	0.000240669500463834	NA	69.0993504488326	1
284	1	1	Lambda Model	0.907936599896702	0.495735091058204	3.25023693176405	0.737041256864908	0.000254262453034887	NA	68.7975481878704	2
285	1	1	Lambda Model	0.907936599896702	0.495735091058204	3.21083321010597	0.768862011364689	0.000194048489691406	NA	70.1260509879049	2
286	1	1	Lambda Model	0.907936599896702	0.495735091058204	3.24561261456955	0.74113518355209	0.000244650417870831	NA	69.1317596386165	1
287	1	1	Lambda Model	0.907936599896702	0.495735091058204	3.09422340987483	0.784644973010204	0.000218883448443447	NA	70.560145767046	2
288	1	1	Lambda Model	0.907936599896702	0.495735091058204	3.06632315392935	0.773491267666359	0.00017606587482343	NA	68.9859024745065	1
289	1	1	Lambda Model	0.907936599896702	0.495735091058204	3.22619345767434	0.783597491211594	0.00022216298791725	NA	69.7857513950216	1
290	1	1	Lambda Model	0.907936599896702	0.495735091058204	3.15360178097934	0.804369074264913	0.00020234796026228	NA	70.1028511583978	2
291	1	1	Lambda Model	0.907936599896702	0.495735091058204	2.99879412217785	0.853050979224773	0.000241469804595081	NA	69.127507335479	2
292	1	1	Lambda Model	0.907936599896702	0.495735091058204	3.29501863838672	0.723182619126277	0.000246108936784232	NA	68.2315259436239	1
293	1	1	Lambda Model	0.907936599896702	0.495735091058204	3.37272974198046	0.676637847078431	0.000274115015767283	NA	64.4649964366697	1
294	1	1	Lambda Model	0.907936599896702	0.495735091058204	3.11692869057369	0.785631188875052	0.000158100100435977	NA	69.4570309592308	2
295	1	1	Lambda Model	0.907936599896702	0.495735091058204	3.25087986202936	0.81260443621162	0.000238965123922757	NA	66.9076173425157	1
296	1	1	Lambda Model	0.907936599896702	0.495735091058204	3.18228338849859	0.769656275825643	0.000341130428710823	NA	67.3877719223826	1
297	1	1	Lambda Model	0.907936599896702	0.495735091058204	3.23321277582575	0.769881123792954	0.000185002944487162	NA	69.7119724089087	1
298	1	1	Lambda Model	0.907936599896702	0.495735091058204	3.1176863489305	0.789130116112997	0.000254900442688347	NA	70.1711294021128	1
299	1	1	Lambda Model	0.907936599896702	0.495735091058204	3.05749136583886	0.82058027412077	0.000193147734243346	NA	70.4566511011899	1
300	1	1	Lambda Model	0.907936599896702	0.495735091058204	3.04072461457311	0.808807205905554	0.000265907684411975	NA	69.9333907489474	2
301	1	1	Lambda Model	0.907936599896702	0.495735091058204	2.97259790695797	0.837921660092413	0.000316356005175645	NA	68.1351309939977	2
302	1	1	Lambda Model	0.907936599896702	0.495735091058204	2.93314633201047	0.845382103466148	0.00017998123743681	NA	69.5662216003863	1
303	1	1	Lambda Model	0.907936599896702	0.495735091058204	2.99992900960639	0.826183004343383	0.000213472044516383	NA	70.5669775654617	2
304	1	1	Lambda Model	0.907936599896702	0.495735091058204	2.96408695981667	0.841524879624879	0.000168603081828949	NA	69.3248765137213	2
305	1	1	Lambda Model	0.907936599896702	0.495735091058204	3.01831465878448	0.848651695323394	0.000189740558258872	NA	69.0505735672998	1
306	1	1	Lambda Model	0.907936599896702	0.495735091058204	3.05336215210581	0.822673928131288	0.00016571114899113	NA	69.6100457614694	2
307	1	1	Lambda Model	0.907936599896702	0.495735091058204	3.31569730114635	0.763394084003983	0.000309096177334402	NA	67.2662842894635	1
308	1	1	Lambda Model	0.907936599896702	0.495735091058204	3.14401133586387	0.812752446828412	0.000185327470931759	NA	69.4972736079148	1
309	1	1	Lambda Model	0.907936599896702	0.495735091058204	2.8031732024267	0.857375944807587	0.000177113137376681	NA	67.4980085210944	1
310	1	1	Lambda Model	0.907936599896702	0.495735091058204	3.04159589635705	0.788424290785077	0.00015654829830157	NA	68.6865680112017	2
311	1	1	Lambda Model	0.907936599896702	0.495735091058204	3.02277516293159	0.798305750223392	0.000282384439920673	NA	69.2250243812146	1
312	1	1	Lambda Model	0.907936599896702	0.495735091058204	3.36643180906747	0.729504878434659	0.000195573115172678	NA	67.8388304564368	2
313	1	1	Lambda Model	0.907936599896702	0.495735091058204	3.14461850344118	0.763895032162428	0.000321472738500683	NA	67.8157048447909	1
314	1	1	Lambda Model	0.907936599896702	0.495735091058204	3.34696192415653	0.733536344029987	0.000177071143398788	NA	67.5950780444491	1
315	1	1	Lambda Model	0.907936599896702	0.495735091058204	3.06070008593386	0.82327675924805	0.000228051427246416	NA	70.3269389019077	2
316	1	1	Lambda Model	0.907936599896702	0.495735091058204	3.3467621555549	0.728997857390834	0.000205461602153208	NA	68.2817658494049	1
317	1	1	Lambda Model	0.907936599896702	0.495735091058204	3.17827991793817	0.765270605401926	0.000246590386936658	NA	69.9285916401038	1
318	1	1	Lambda Model	0.907936599896702	0.495735091058204	3.03581944891417	0.816193222572535	0.000191728311593198	NA	70.6334877550375	1
319	1	1	Lambda Model	0.907936599896702	0.495735091058204	3.20063009394541	0.79065053184056	0.000305787113775105	NA	68.2459469383084	1
320	1	1	Lambda Model	0.907936599896702	0.495735091058204	2.89676959358977	0.875199614859621	0.000219303262162741	NA	68.555306611146	1
321	1	1	Lambda Model	0.907936599896702	0.495735091058204	2.9344937557403	0.833279083553408	0.000163689664147985	NA	69.0698680637467	1
322	1	1	Lambda Model	0.907936599896702	0.495735091058204	3.17674222614416	0.783470203105959	0.000217664143403477	NA	70.4577401135446	1
323	1	1	Lambda Model	0.907936599896702	0.495735091058204	3.0273953022101	0.819844620316708	0.0001701156252347	NA	70.0252228450278	1
324	1	1	Lambda Model	0.907936599896702	0.495735091058204	2.98466770310687	0.822587221229815	0.000239635149543655	NA	70.2833362735144	1
325	1	1	Lambda Model	0.907936599896702	0.495735091058204	3.0388719937582	0.799724952686	0.000217159565480678	NA	70.6034161396357	1
326	1	1	Lambda Model	0.907936599896702	0.495735091058204	3.36882694192708	0.718898837787103	0.000175384597189987	NA	66.719998361077	1
327	1	1	Lambda Model	0.907936599896702	0.495735091058204	3.08063569622226	0.827451984476126	0.000165985078486497	NA	68.9237659473403	1
328	1	1	Lambda Model	0.907936599896702	0.495735091058204	3.13092351705005	0.813449160767111	0.000148410417590747	NA	67.80183032437	2
329	1	1	Lambda Model	0.907936599896702	0.495735091058204	2.91092039997124	0.863496983447477	0.000223012628103719	NA	69.2594327257011	1
330	1	1	Lambda Model	0.907936599896702	0.495735091058204	3.04229017146638	0.819863307897875	0.000246205315821569	NA	70.2655911419888	2
331	1	1	Lambda Model	0.907936599896702	0.495735091058204	3.11884608143169	0.835204506370128	0.000142475085452587	NA	64.9691782851323	2
332	1	1	Lambda Model	0.907936599896702	0.495735091058204	3.03675901295918	0.806221884557089	0.000283148603683055	NA	69.4486776493467	1
333	1	1	Lambda Model	0.907936599896702	0.495735091058204	3.18528974780486	0.773052703506672	0.00025057379110339	NA	69.9875936530972	1
334	1	1	Lambda Model	0.907936599896702	0.495735091058204	3.03998450657557	0.82067997228241	0.000177310733100624	NA	70.2227857218038	1
335	1	1	Lambda Model	0.907936599896702	0.495735091058204	3.14163898190009	0.782125743652002	0.000247071148690085	NA	70.2496388631612	1
336	1	1	Lambda Model	0.907936599896702	0.495735091058204	2.97170082171879	0.805232142294784	0.000197671692874374	NA	69.8412112674982	2
337	1	1	Lambda Model	0.907936599896702	0.495735091058204	2.9232522010829	0.855616610512024	0.00020532009164613	NA	69.6064957008606	1
338	1	1	Lambda Model	0.907936599896702	0.495735091058204	3.07169061670251	0.759424786912901	0.000222285970367659	NA	68.5182802757077	2
339	1	1	Lambda Model	0.907936599896702	0.495735091058204	3.17446720425044	0.776246530255318	0.000201376132658042	NA	70.4776214953486	2
340	1	1	Lambda Model	0.907936599896702	0.495735091058204	2.93412093047611	0.831999546689846	0.000215206484777364	NA	70.1535436166451	1
341	1	1	Lambda Model	0.907936599896702	0.495735091058204	2.99871133964734	0.863093725815796	0.000184188576302821	NA	67.7264554408515	2
342	1	1	Lambda Model	0.907936599896702	0.495735091058204	3.05497076463244	0.830989898710163	0.000269454094384232	NA	69.3075165486354	2
343	1	1	Lambda Model	0.907936599896702	0.495735091058204	2.84375170332193	0.875291715759562	0.000272918351908958	NA	68.0621726973722	2
344	1	1	Lambda Model	0.907936599896702	0.495735091058204	3.0361493072068	0.785154942963716	0.00024657365094889	NA	69.6352135685991	2
345	1	1	Lambda Model	0.907936599896702	0.495735091058204	3.15503224392009	0.809143071159765	0.000203681183136047	NA	69.8103580250047	1
346	1	1	Lambda Model	0.907936599896702	0.495735091058204	3.03206418339605	0.804719676676369	0.000204188494872158	NA	70.6802243929576	1
347	1	1	Lambda Model	0.907936599896702	0.495735091058204	3.0611851290532	0.819092613252496	0.000163365553743627	NA	69.588390579165	1
348	1	1	Lambda Model	0.907936599896702	0.495735091058204	3.24926505642554	0.752441996882926	0.000190691571330554	NA	69.5299199526691	2
349	1	1	Lambda Model	0.907936599896702	0.495735091058204	3.1145640568699	0.79085607594595	0.000208288851732539	NA	70.7688658385547	1
350	1	1	Lambda Model	0.907936599896702	0.495735091058204	3.16030223287669	0.75883901548927	0.000213629352381765	NA	69.8905645359781	1
351	1	1	Lambda Model	0.907936599896702	0.495735091058204	3.0972889327377	0.83763082376381	0.000187153401864249	NA	68.3738575344878	2
352	1	1	Lambda Model	0.907936599896702	0.495735091058204	3.05293586055596	0.813413254705515	0.000239279605115755	NA	70.473810060076	2
353	1	1	Lambda Model	0.907936599896702	0.495735091058204	3.11179028014294	0.81168897083138	0.000251031611700197	NA	69.9496485984006	1
354	1	1	Lambda Model	0.907936599896702	0.495735091058204	3.24639363476997	0.753161200012516	0.000190524062158062	NA	69.5628719024147	1
355	1	1	Lambda Model	0.907936599896702	0.495735091058204	3.34818280074443	0.764989263227931	0.000210521281123746	NA	67.6885478867853	2
356	1	1	Lambda Model	0.907936599896702	0.495735091058204	3.18149350016743	0.785868017628104	0.000249029751824896	NA	69.9907976563971	2
357	1	1	Lambda Model	0.907936599896702	0.495735091058204	2.98538261301733	0.801543364696398	0.000183743157039208	NA	69.6407188613919	1
358	1	1	Lambda Model	0.907936599896702	0.495735091058204	2.9920933342163	0.812866041824049	0.000231513982603589	NA	70.3567561658389	1
359	1	1	Lambda Model	0.907936599896702	0.495735091058204	3.07945705591868	0.793744523458126	0.000249556184504184	NA	70.2794317239281	1
360	1	1	Lambda Model	0.907936599896702	0.495735091058204	3.07997878708043	0.830623936733016	0.000198708972029085	NA	69.659191028983	1
361	1	1	Lambda Model	0.907936599896702	0.495735091058204	2.76135823489568	0.861749239889227	0.000202562672799459	NA	67.3031371849006	1
362	1	1	Lambda Model	0.907936599896702	0.495735091058204	3.04743327511357	0.777640457144639	0.000181622534442944	NA	69.1345508676117	1
363	1	1	Lambda Model	0.907936599896702	0.495735091058204	3.02733692243447	0.809895862098878	0.00025206675366976	NA	70.2095371282427	1
364	1	1	Lambda Model	0.907936599896702	0.495735091058204	2.94994875560314	0.875358839239574	0.000256829935507559	NA	67.7607662283652	1
365	1	1	Lambda Model	0.907936599896702	0.495735091058204	2.9134055532328	0.881224261956323	0.00023615970874243	NA	67.8792542931115	2
366	1	1	Lambda Model	0.907936599896702	0.495735091058204	2.8526205129668	0.837569594471364	0.000226875555992636	NA	68.928180057238	2
367	1	1	Lambda Model	0.907936599896702	0.495735091058204	3.08733217532868	0.781940587668286	0.000163937835838335	NA	69.4269782468439	1
368	1	1	Lambda Model	0.907936599896702	0.495735091058204	2.99045144042022	0.792844396976316	0.000217679118329171	NA	69.5608447895147	2
369	1	1	Lambda Model	0.907936599896702	0.495735091058204	3.171774408483	0.788645518495641	0.00015460698977457	NA	68.8788091520342	1
370	1	1	Lambda Model	0.907936599896702	0.495735091058204	3.0255344908861	0.770156945493828	0.000248136047554602	NA	68.3114218770501	2
371	1	1	Lambda Model	0.907936599896702	0.495735091058204	3.21144573887089	0.780599740142747	0.000240975486702105	NA	69.9005481500224	1
372	1	1	Lambda Model	0.907936599896702	0.495735091058204	3.16391601358119	0.779314163120176	0.000180659535625315	NA	70.2307173804481	1
373	1	1	Lambda Model	0.907936599896702	0.495735091058204	3.07405721446311	0.824981939908908	0.000201358599287373	NA	70.1576827801882	1
374	1	1	Lambda Model	0.907936599896702	0.495735091058204	2.88551961497812	0.833688297664046	0.000263267649683845	NA	68.9521083339785	1
375	1	1	Lambda Model	0.907936599896702	0.495735091058204	3.00518714134763	0.794764502583912	0.000195746596585725	NA	69.8550250027299	1
376	1	1	Lambda Model	0.907936599896702	0.495735091058204	3.18526116359431	0.782615194180916	0.000163157909230537	NA	69.352909269715	2
377	1	1	Lambda Model	0.907936599896702	0.495735091058204	2.91643772696568	0.844026226780601	0.000186699002490118	NA	69.67673226071	2
378	1	1	Lambda Model	0.907936599896702	0.495735091058204	3.05342454784835	0.813758683352284	0.000209198736473787	NA	70.7500631364495	1
379	1	1	Lambda Model	0.907936599896702	0.495735091058204	2.9250645330266	0.871899527946816	0.0001798838654487	NA	67.837280189668	1
380	1	1	Lambda Model	0.907936599896702	0.495735091058204	3.3136443163409	0.691196521558232	0.000208896080370504	NA	65.0366519305948	2
381	1	1	Lambda Model	0.907936599896702	0.495735091058204	2.8144359893114	0.873386703170743	0.00025200599042846	NA	68.3097410453112	1
382	1	1	Lambda Model	0.907936599896702	0.495735091058204	3.25258506325289	0.804336677182803	0.000260284067062813	NA	67.4922239043846	1
383	1	1	Lambda Model	0.907936599896702	0.495735091058204	3.10309063255368	0.760879811366416	0.000220251995594182	NA	69.2985312305915	1
384	1	1	Lambda Model	0.907936599896702	0.495735091058204	3.1929830673248	0.797662648320395	0.000202186211572628	NA	69.7242007257559	1
385	1	1	Lambda Model	0.907936599896702	0.495735091058204	3.02645897497499	0.816433104801832	0.000190327665867588	NA	70.6039216428428	1
386	1	1	Lambda Model	0.907936599896702	0.495735091058204	2.91427332823561	0.821548592177799	0.000271139806422969	NA	68.8812460911542	1
387	1	1	Lambda Model	0.907936599896702	0.495735091058204	3.24091249693371	0.797298266442776	0.000171830314333402	NA	67.5633389081486	2
388	1	1	Lambda Model	0.907936599896702	0.495735091058204	3.12773932521542	0.763021359621528	0.000271862869795874	NA	69.0430741167194	2
389	1	1	Lambda Model	0.907936599896702	0.495735091058204	3.11397108617678	0.752196745066923	0.00025523136707368	NA	68.4509229862319	1
390	1	1	Lambda Model	0.907936599896702	0.495735091058204	3.16374829633358	0.751668427739159	0.000224150488762572	NA	69.4385333328788	1
391	1	1	Lambda Model	0.907936599896702	0.495735091058204	2.83050629893227	0.856643278892141	0.000188806680146223	NA	68.5116188926461	2
392	1	1	Lambda Model	0.907936599896702	0.495735091058204	3.03319645180454	0.824369945725914	0.000231712356287802	NA	70.4137395605067	2
393	1	1	Lambda Model	0.907936599896702	0.495735091058204	3.26045152370594	0.74558307801208	0.000178598127313188	NA	68.9032316956134	2
394	1	1	Lambda Model	0.907936599896702	0.495735091058204	2.9791621748682	0.820522794042285	0.000233965065945966	NA	70.3209740328899	1
395	1	1	Lambda Model	0.907936599896702	0.495735091058204	3.08708896379679	0.790291108100933	0.000186433845966839	NA	70.5206322771705	1
396	1	1	Lambda Model	0.907936599896702	0.495735091058204	3.05821954391046	0.828725607091084	0.000192083362708416	NA	70.0290179072686	2
397	1	1	Lambda Model	0.907936599896702	0.495735091058204	3.22068934658629	0.819921914902034	0.000344783574987554	NA	65.1712678368433	2
398	1	1	Lambda Model	0.907936599896702	0.495735091058204	2.99365747336829	0.795786567612502	0.000243385791096401	NA	69.5885258381726	2
399	1	1	Lambda Model	0.907936599896702	0.495735091058204	3.07439934644085	0.78108310199054	0.000185997713767345	NA	69.9959200116985	1
400	1	1	Lambda Model	0.907936599896702	0.495735091058204	3.07852627231838	0.784550371236074	0.000208287405660519	NA	70.4611508302802	1
401	1	1	Lambda Model	0.907936599896702	0.495735091058204	3.09446269561822	0.802693427509015	0.000190383172634253	NA	70.6657658853812	1
402	1	1	Lambda Model	0.907936599896702	0.495735091058204	3.07188098214642	0.821385219752372	0.000214283113561583	NA	70.3968512778283	1
403	1	1	Lambda Model	0.907936599896702	0.495735091058204	3.16728107401161	0.797167319068932	0.000180698700398887	NA	69.8538796925587	1
404	1	1	Lambda Model	0.907936599896702	0.495735091058204	2.93069666111234	0.80582721883487	0.000375757793556113	NA	65.4490068274801	2
405	1	1	Lambda Model	0.907936599896702	0.495735091058204	3.13267471616197	0.76882689333342	0.000182554329174516	NA	69.8640507645205	2
406	1	1	Lambda Model	0.907936599896702	0.495735091058204	2.99525655308063	0.809399624144241	0.000202134865785522	NA	70.4270535337462	2
407	1	1	Lambda Model	0.907936599896702	0.495735091058204	3.14913041647333	0.770863448738328	0.000221353192217103	NA	70.3547683435244	1
408	1	1	Lambda Model	0.907936599896702	0.495735091058204	3.15690929562004	0.800910050103531	0.000166991332247348	NA	69.3387001129508	1
409	1	1	Lambda Model	0.907936599896702	0.495735091058204	3.07003936937136	0.821309475759388	0.000150865045254911	NA	68.5739324429722	1
410	1	1	Lambda Model	0.907936599896702	0.495735091058204	2.99105400206244	0.834785272723555	0.000338654669357652	NA	67.4591191969586	2
411	1	1	Lambda Model	0.907936599896702	0.495735091058204	3.06157270169493	0.862133979989446	0.000206739832188523	NA	66.7631763677663	1
412	1	1	Lambda Model	0.907936599896702	0.495735091058204	2.95132116907151	0.815060138762532	0.000167387230507997	NA	69.0651506061964	2
413	1	1	Lambda Model	0.907936599896702	0.495735091058204	3.14095539213706	0.807199107295909	0.000280630175839742	NA	69.1133689388114	2
414	1	1	Lambda Model	0.907936599896702	0.495735091058204	2.89240780209524	0.890557950340487	0.000267633759664152	NA	66.9692737522564	1
415	1	1	Lambda Model	0.907936599896702	0.495735091058204	3.07056530746152	0.78305823346234	0.000142743158814881	NA	67.6853967463214	1
416	1	1	Lambda Model	0.907936599896702	0.495735091058204	2.99847465333414	0.784362000433184	0.000234425265045903	NA	69.030844277509	1
417	1	1	Lambda Model	0.907936599896702	0.495735091058204	3.24793588258251	0.771799915333811	0.000176075458687851	NA	69.1605941902909	1
418	1	1	Lambda Model	0.907936599896702	0.495735091058204	2.86456078483063	0.851875475114292	0.0002004152818673	NA	69.2828207104126	1
419	1	1	Lambda Model	0.907936599896702	0.495735091058204	3.11888885136471	0.815333177769218	0.0001979736457644	NA	70.0316162273247	1
420	1	1	Lambda Model	0.907936599896702	0.495735091058204	3.36812419402633	0.743409446428654	0.00025436283329722	NA	67.9308430924966	1
421	1	1	Lambda Model	0.907936599896702	0.495735091058204	3.14260308719144	0.792545374546413	0.000226773522862008	NA	70.5420377420293	2
422	1	1	Lambda Model	0.907936599896702	0.495735091058204	2.87601170696737	0.858371329068347	0.000203733007071286	NA	69.3385919355052	1
423	1	1	Lambda Model	0.907936599896702	0.495735091058204	3.0058016316127	0.840259799793774	0.000157029922239697	NA	68.5157800911059	1
424	1	1	Lambda Model	0.907936599896702	0.495735091058204	3.28546467657462	0.732093173532701	0.000165938888709811	NA	67.4902686739857	2
425	1	1	Lambda Model	0.907936599896702	0.495735091058204	3.0148406454047	0.808480636798395	0.000173100753938426	NA	70.0609154651043	1
426	1	1	Lambda Model	0.907936599896702	0.495735091058204	3.10823800149173	0.787578663528469	0.000257140086030592	NA	70.0997074823033	2
427	1	1	Lambda Model	0.907936599896702	0.495735091058204	3.0989280254689	0.792092602358717	0.000225375558768111	NA	70.680916580953	2
428	1	1	Lambda Model	0.907936599896702	0.495735091058204	3.12915580313621	0.760542094562155	0.000191454226066344	NA	69.4523578354946	1
429	1	1	Lambda Model	0.907936599896702	0.495735091058204	2.83218038082872	0.867442928495182	0.000192734194906234	NA	68.5189607506989	1
430	1	1	Lambda Model	0.907936599896702	0.495735091058204	3.06537423182439	0.828450809522699	0.000235323796827752	NA	69.9564838059073	2
431	1	1	Lambda Model	0.907936599896702	0.495735091058204	3.1648191358208	0.779707641997422	0.000243380614240195	NA	70.2413180590629	2
432	1	1	Lambda Model	0.907936599896702	0.495735091058204	3.10875351163553	0.825664566670022	0.000280764662877892	NA	68.6587962967962	2
433	1	1	Lambda Model	0.907936599896702	0.495735091058204	2.9373668839484	0.82564089218801	0.000355333375810207	NA	66.7423161476327	2
434	1	1	Lambda Model	0.907936599896702	0.495735091058204	3.05912405374453	0.818093159365679	0.000189922490073122	NA	70.4883350780941	2
435	1	1	Lambda Model	0.907936599896702	0.495735091058204	2.80019646382339	0.850352669272453	0.000291737436239113	NA	67.2930563524112	1
436	1	1	Lambda Model	0.907936599896702	0.495735091058204	3.1708913665084	0.744017564764564	0.000244125304352374	NA	68.7917189750051	2
437	1	1	Lambda Model	0.907936599896702	0.495735091058204	2.96737835937024	0.827394506387229	0.00021145128018384	NA	70.4321381194571	1
438	1	1	Lambda Model	0.907936599896702	0.495735091058204	2.91368824929044	0.827195581045524	0.000231296117300246	NA	69.7091090895342	2
439	1	1	Lambda Model	0.907936599896702	0.495735091058204	3.13168616813095	0.803026920951701	0.000280981954870543	NA	69.3262786774901	2
440	1	1	Lambda Model	0.907936599896702	0.495735091058204	3.27751289849286	0.733868803084733	0.000229201835238434	NA	68.9423826351322	2
441	1	1	Lambda Model	0.907936599896702	0.495735091058204	3.11481923359126	0.831662806388763	0.000206022305133791	NA	68.9086045910655	2
442	1	1	Lambda Model	0.907936599896702	0.495735091058204	3.10140947466465	0.811450603350096	0.000333313975914469	NA	67.732588703169	1
443	1	1	Lambda Model	0.907936599896702	0.495735091058204	3.09430646439593	0.801713003785189	0.000177784383383557	NA	70.4133342160682	2
444	1	1	Lambda Model	0.907936599896702	0.495735091058204	3.12893676369094	0.837213953641502	0.000196611090167277	NA	67.7351907076049	1
445	1	1	Lambda Model	0.907936599896702	0.495735091058204	3.14351674797897	0.799628893742148	0.000228432812184961	NA	70.3654327862923	1
446	1	1	Lambda Model	0.907936599896702	0.495735091058204	2.81494966952552	0.847512802195769	0.000260714280364118	NA	68.114526695209	1
447	1	1	Lambda Model	0.907936599896702	0.495735091058204	3.18665089540978	0.772967175133887	0.000219088120693618	NA	70.3921812239037	1
448	1	1	Lambda Model	0.907936599896702	0.495735091058204	3.05547967285987	0.840825428651114	0.000191839175332805	NA	69.140679461981	2
449	1	1	Lambda Model	0.907936599896702	0.495735091058204	3.2258989349701	0.744561547164377	0.000196091582235547	NA	69.2966330676502	1
450	1	1	Lambda Model	0.907936599896702	0.495735091058204	3.31528771258957	0.769562965556793	0.000353622508473911	NA	65.7800189738656	2
451	1	1	Lambda Model	0.907936599896702	0.495735091058204	2.97333394344659	0.820677787108408	0.000249279038781036	NA	70.0285273845603	1
452	1	1	Lambda Model	0.907936599896702	0.495735091058204	3.22377739889836	0.778460655014837	0.000278638155892868	NA	69.019710092024	1
453	1	1	Lambda Model	0.907936599896702	0.495735091058204	2.88426650290153	0.855998128377987	0.000287085355976969	NA	68.4327428211934	1
454	1	1	Lambda Model	0.907936599896702	0.495735091058204	2.88869957544709	0.817051813997783	0.000188361949963881	NA	68.3321266284851	1
455	1	1	Lambda Model	0.907936599896702	0.495735091058204	3.22055607930342	0.758539428532926	0.000224964754183227	NA	69.9831809256384	2
456	1	1	Lambda Model	0.907936599896702	0.495735091058204	3.0712082659886	0.801475283019878	0.000214622448810949	NA	70.7997156355096	1
457	1	1	Lambda Model	0.907936599896702	0.495735091058204	3.14605608846453	0.758711449812945	0.000230027655772708	NA	69.6806359053172	2
458	1	1	Lambda Model	0.907936599896702	0.495735091058204	3.04911816630585	0.79765244343629	0.000235097453445694	NA	70.4491678314784	1
459	1	1	Lambda Model	0.907936599896702	0.495735091058204	2.88446952380356	0.869951470771188	0.000203883154904238	NA	68.8542724565824	2
460	1	1	Lambda Model	0.907936599896702	0.495735091058204	2.89366669045152	0.809101808600175	0.000203321367980927	NA	68.1578907763504	1
461	1	1	Lambda Model	0.907936599896702	0.495735091058204	2.98932905646269	0.794320389804905	0.000277161453711396	NA	68.7721859274359	1
462	1	1	Lambda Model	0.907936599896702	0.495735091058204	3.18448008464988	0.794707235077993	0.000280622488907787	NA	69.0228225259274	1
463	1	1	Lambda Model	0.907936599896702	0.495735091058204	3.07404951184642	0.815917141810502	0.000179644471902157	NA	70.236636319209	1
464	1	1	Lambda Model	0.907936599896702	0.495735091058204	3.30101704896674	0.773194517931902	0.000322023293031352	NA	66.8443457266523	1
465	1	1	Lambda Model	0.907936599896702	0.495735091058204	2.90653158762098	0.885455489171442	0.00022220656483393	NA	67.5430152659287	1
466	1	1	Lambda Model	0.907936599896702	0.495735091058204	3.11206192292341	0.803079222830822	0.000268831204143483	NA	69.7825812571968	2
467	1	1	Lambda Model	0.907936599896702	0.495735091058204	3.05504257283792	0.803667946839279	0.00022535234588602	NA	70.6948230168261	2
468	1	1	Lambda Model	0.907936599896702	0.495735091058204	3.17559361822908	0.809047797195786	0.000192758019257478	NA	69.2077697541984	1
469	1	1	Lambda Model	0.907936599896702	0.495735091058204	3.15933692310678	0.764829809726062	0.00025744964712432	NA	69.658047902899	1
470	1	1	Lambda Model	0.907936599896702	0.495735091058204	3.00322502502828	0.854930564833862	0.000241637307286836	NA	68.9279078280956	1
471	1	1	Lambda Model	0.907936599896702	0.495735091058204	3.02862560286063	0.81973813655548	0.000214949506428087	NA	70.6732001752315	1
472	1	1	Lambda Model	0.907936599896702	0.495735091058204	3.0830831808411	0.759442965269062	0.000235743937971443	NA	68.7258697497517	1
473	1	1	Lambda Model	0.907936599896702	0.495735091058204	3.07947153350626	0.810855280285944	0.000174389396122736	NA	70.2063855686621	2
474	1	1	Lambda Model	0.907936599896702	0.495735091058204	2.90781350637971	0.841884833405218	0.000229936854884877	NA	69.826348252818	2
475	1	1	Lambda Model	0.907936599896702	0.495735091058204	3.05361650663958	0.858564443392387	0.000273257356634451	NA	67.2569913552805	2
476	1	1	Lambda Model	0.907936599896702	0.495735091058204	3.06348784858099	0.746651729073038	0.000222049393985047	NA	66.7623036505148	2
477	1	1	Lambda Model	0.907936599896702	0.495735091058204	3.1288722628012	0.812840661027917	0.000143558262205164	NA	67.4448992353137	2
478	1	1	Lambda Model	0.907936599896702	0.495735091058204	3.04464968097252	0.783631030187342	0.000233902984519458	NA	69.851494998201	1
479	1	1	Lambda Model	0.907936599896702	0.495735091058204	3.15549287144975	0.761035245407254	0.000210892629895718	NA	69.9755775235298	2
480	1	1	Lambda Model	0.907936599896702	0.495735091058204	2.92938610456952	0.843517681315937	0.000203184918824268	NA	70.0122318642281	1
481	1	1	Lambda Model	0.907936599896702	0.495735091058204	2.9847026091362	0.833061875359562	0.000237129752106465	NA	70.2108504546152	2
482	1	1	Lambda Model	0.907936599896702	0.495735091058204	2.96705242423628	0.840933335521759	0.000174384017098186	NA	69.5857622304414	2
483	1	1	Lambda Model	0.907936599896702	0.495735091058204	3.02819279099877	0.803391381441708	0.000254815571240006	NA	70.0698226196763	1
484	1	1	Lambda Model	0.907936599896702	0.495735091058204	3.12130997384302	0.778577006756088	0.000260292962530161	NA	69.880678204043	1
485	1	1	Lambda Model	0.907936599896702	0.495735091058204	3.16885324136626	0.77626706104452	0.000237275048963578	NA	70.3010038026267	1
486	1	1	Lambda Model	0.907936599896702	0.495735091058204	2.91042875302374	0.841535536152571	0.000263907100686045	NA	69.306461037424	1
487	1	1	Lambda Model	0.907936599896702	0.495735091058204	3.34828533367113	0.733849745633579	0.000246561352874613	NA	68.3548594897775	2
488	1	1	Lambda Model	0.907936599896702	0.495735091058204	3.34009803906468	0.724352569878802	0.0002099094938774	NA	68.2306339998528	2
489	1	1	Lambda Model	0.907936599896702	0.495735091058204	3.01926937242843	0.802029680801327	0.000235982029779721	NA	70.2991155930101	2
490	1	1	Lambda Model	0.907936599896702	0.495735091058204	3.12895116580721	0.778150622286397	0.000197074799122484	NA	70.5048105631363	1
491	1	1	Lambda Model	0.907936599896702	0.495735091058204	3.11931531597235	0.805688318477345	0.000202922209033429	NA	70.5220381479824	1
492	1	1	Lambda Model	0.907936599896702	0.495735091058204	3.07249439913127	0.815413888034008	0.000203317846621368	NA	70.6146814713376	2
493	1	1	Lambda Model	0.907936599896702	0.495735091058204	3.2074137916448	0.790507278416155	0.000205447542602699	NA	69.832795337789	1
494	1	1	Lambda Model	0.907936599896702	0.495735091058204	3.09098387913928	0.808533067039493	0.000287845868207108	NA	69.282093672275	2
495	1	1	Lambda Model	0.907936599896702	0.495735091058204	2.94303278758141	0.786626865664156	0.000248692197511988	NA	67.6651562895545	2
496	1	1	Lambda Model	0.907936599896702	0.495735091058204	2.9221134940701	0.833602062227049	0.000173671498132461	NA	69.3661249173817	1
497	1	1	Lambda Model	0.907936599896702	0.495735091058204	3.01734137313244	0.842908658907909	0.000208004888157363	NA	69.7676514415086	2
498	1	1	Lambda Model	0.907936599896702	0.495735091058204	3.16622769463293	0.774117291084702	0.000253188225110761	NA	69.9973549106461	1
499	1	1	Lambda Model	0.907936599896702	0.495735091058204	3.01083784938015	0.819991531966348	0.000166184527641163	NA	69.8341658083458	1
500	1	1	Lambda Model	0.907936599896702	0.495735091058204	3.22239613697724	0.797030398887809	0.000184048251785875	NA	68.6853298772345	2
501	1	1	Lambda Model	0.907936599896702	0.495735091058204	2.89526257857965	0.838775734492472	0.000264851135702342	NA	69.1323810630485	2
502	1	1	Lambda Model	0.907936599896702	0.495735091058204	2.95076629717123	0.842788779937541	0.000219388811190122	NA	70.1134822280228	2
503	1	1	Lambda Model	0.907936599896702	0.495735091058204	3.07396693731834	0.841076129822757	0.000206710979122096	NA	68.9547580300608	1
504	1	1	Lambda Model	0.907936599896702	0.495735091058204	3.10932568632172	0.789180577523716	0.000204366026588885	NA	70.7484424087742	1
505	1	1	Lambda Model	0.907936599896702	0.495735091058204	3.16439023822831	0.795044549014117	0.000301731985405315	NA	68.6369243983794	1
506	1	1	Lambda Model	0.907936599896702	0.495735091058204	3.20539034195276	0.801712341247988	0.000207909112692414	NA	69.221797720917	2
507	1	1	Lambda Model	0.907936599896702	0.495735091058204	3.09701576818812	0.851359873353895	0.000217022166511509	NA	67.2749715026712	2
508	1	1	Lambda Model	0.907936599896702	0.495735091058204	2.96352968523845	0.796949047575685	0.000239467353428844	NA	69.1268507704686	2
509	1	1	Lambda Model	0.907936599896702	0.495735091058204	3.08889895542117	0.796241193360795	0.000218281026554041	NA	70.7690121627143	2
510	1	1	Lambda Model	0.907936599896702	0.495735091058204	2.8965289065353	0.836335561554601	0.000184530951461889	NA	69.3517350147034	1
511	1	1	Lambda Model	0.907936599896702	0.495735091058204	3.08391426335237	0.823751723273818	0.000202229700979016	NA	70.1024176158144	1
512	1	1	Lambda Model	0.907936599896702	0.495735091058204	3.32644640608602	0.731859324679855	0.000245617494750338	NA	68.5364539458958	2
513	1	1	Lambda Model	0.907936599896702	0.495735091058204	2.99402938575281	0.863802863058737	0.000206797949631976	NA	68.2759268731973	1
514	1	1	Lambda Model	0.907936599896702	0.495735091058204	3.00026929529601	0.822298967848297	0.000174043468017292	NA	70.0900284530053	2
515	1	1	Lambda Model	0.907936599896702	0.495735091058204	2.86756387234183	0.872489134379508	0.000251773395482836	NA	68.5865142786492	1
516	1	1	Lambda Model	0.907936599896702	0.495735091058204	3.22755983021626	0.76528907628302	0.000264520474173984	NA	69.4231751468372	2
517	1	1	Lambda Model	0.907936599896702	0.495735091058204	3.11699008784428	0.769247682739147	0.000210997655186965	NA	70.086723670255	2
518	1	1	Lambda Model	0.907936599896702	0.495735091058204	3.1147947775356	0.781376957681698	0.000156496676981031	NA	69.2155196828534	1
519	1	1	Lambda Model	0.907936599896702	0.495735091058204	2.8729078191116	0.806800284597839	0.000234623766655137	NA	67.4711009621234	2
520	1	1	Lambda Model	0.907936599896702	0.495735091058204	2.90194546803028	0.847833328147585	0.000292294913753254	NA	68.505081326658	1
521	1	1	Lambda Model	0.907936599896702	0.495735091058204	2.93365034334427	0.852443393934248	0.000208577775442906	NA	69.7624151911933	1
522	1	1	Lambda Model	0.907936599896702	0.495735091058204	3.05239511481791	0.794073360583857	0.000202882509272736	NA	70.5622888847155	2
523	1	1	Lambda Model	0.907936599896702	0.495735091058204	2.92516041341728	0.816567740897859	0.00022046375406724	NA	69.587152608296	1
524	1	1	Lambda Model	0.907936599896702	0.495735091058204	3.02940428483156	0.80134928390264	0.000248771829891176	NA	70.1570269831577	2
525	1	1	Lambda Model	0.907936599896702	0.495735091058204	3.03732293842223	0.813545097779815	0.000192857646067919	NA	70.675438381716	2
526	1	1	Lambda Model	0.907936599896702	0.495735091058204	3.42390072795831	0.701547350923318	0.000251369487649088	NA	66.628165541519	1
527	1	1	Lambda Model	0.907936599896702	0.495735091058204	3.12653635029421	0.805053231463643	0.000251246432957154	NA	70.0213834749457	1
528	1	1	Lambda Model	0.907936599896702	0.495735091058204	3.03295360953928	0.796816472697768	0.000237669749589489	NA	70.2498986601903	1
529	1	1	Lambda Model	0.907936599896702	0.495735091058204	3.18037161196611	0.788707811746604	0.000293973997024406	NA	68.8520680073807	2
530	1	1	Lambda Model	0.907936599896702	0.495735091058204	3.11394964919246	0.780664795442553	0.000148019653865252	NA	68.5556265085023	1
531	1	1	Lambda Model	0.907936599896702	0.495735091058204	2.99724775876856	0.827520621416474	0.000190475512681173	NA	70.408701104746	2
532	1	1	Lambda Model	0.907936599896702	0.495735091058204	2.93974797832888	0.851455740619389	0.000269975631146689	NA	69.0766618917246	2
533	1	1	Lambda Model	0.907936599896702	0.495735091058204	3.18752341134284	0.808160505512044	0.000207764730705554	NA	69.1791042274272	2
534	1	1	Lambda Model	0.907936599896702	0.495735091058204	3.18834301979175	0.77394608914563	0.000167799733350145	NA	69.5916285249221	2
535	1	1	Lambda Model	0.907936599896702	0.495735091058204	3.18322825678431	0.783130226917895	0.00023059842668847	NA	70.2963934545763	1
536	1	1	Lambda Model	0.907936599896702	0.495735091058204	3.21268534976981	0.770782438836641	0.000272042279888837	NA	69.3581409896166	2
537	1	1	Lambda Model	0.907936599896702	0.495735091058204	2.8804825656129	0.844332574883112	0.000242312330813395	NA	69.3961015678475	2
538	1	1	Lambda Model	0.907936599896702	0.495735091058204	2.86111288635656	0.83246932664301	0.000287109920198843	NA	67.9809293806443	2
539	1	1	Lambda Model	0.907936599896702	0.495735091058204	3.32933912073127	0.754071744881083	0.000259029963932718	NA	68.3826414267144	1
540	1	1	Lambda Model	0.907936599896702	0.495735091058204	3.20956051432821	0.760783317433506	0.00016704966322555	NA	69.1778327802896	1
541	1	1	Lambda Model	0.907936599896702	0.495735091058204	3.05625730015027	0.799756793708327	0.000219397810344362	NA	70.7060306357526	2
542	1	1	Lambda Model	0.907936599896702	0.495735091058204	2.9471235709721	0.825736654851935	0.000207375802094604	NA	70.2295933168596	2
543	1	1	Lambda Model	0.907936599896702	0.495735091058204	2.94469940651068	0.845500634875146	0.000177341051225506	NA	69.5050205547119	2
544	1	1	Lambda Model	0.907936599896702	0.495735091058204	3.0511596737503	0.78840302592656	0.000196007542939443	NA	70.2502167783053	2
545	1	1	Lambda Model	0.907936599896702	0.495735091058204	3.26873098446954	0.760474194841809	0.000252076524242721	NA	69.3013583648994	2
546	1	1	Lambda Model	0.907936599896702	0.495735091058204	3.17679257034665	0.793754851881719	0.000220861561290185	NA	70.2067260279386	2
547	1	1	Lambda Model	0.907936599896702	0.495735091058204	2.96226699100436	0.834732286247332	0.000259864907182841	NA	69.7285358555802	2
548	1	1	Lambda Model	0.907936599896702	0.495735091058204	3.21115573171782	0.79935692816237	0.000229118398168156	NA	69.2497240723641	2
549	1	1	Lambda Model	0.907936599896702	0.495735091058204	3.23518432551801	0.751261743764753	0.000391585697968879	NA	65.3011973587047	1
550	1	1	Lambda Model	0.907936599896702	0.495735091058204	3.16726782951625	0.799186861547291	0.000250375614110328	NA	69.7692528415069	2
551	1	1	Lambda Model	0.907936599896702	0.495735091058204	3.09705474674786	0.794566019000322	0.000231671415912448	NA	70.6253360916797	2
552	1	1	Lambda Model	0.907936599896702	0.495735091058204	3.2042854725839	0.775014212365191	0.000217946627271608	NA	70.2806766643442	1
553	1	1	Lambda Model	0.907936599896702	0.495735091058204	3.05478544602942	0.798318312824589	0.000280712223736835	NA	69.4964824870101	1
554	1	1	Lambda Model	0.907936599896702	0.495735091058204	3.21745439067088	0.791416150799753	0.00021611024370048	NA	69.6186022850014	1
555	1	1	Lambda Model	0.907936599896702	0.495735091058204	3.05462346554555	0.805888640596227	0.000246373220187247	NA	70.3870740689971	2
556	1	1	Lambda Model	0.907936599896702	0.495735091058204	3.20114088704223	0.761761733008941	0.000147079095465534	NA	67.8797288196654	1
557	1	1	Lambda Model	0.907936599896702	0.495735091058204	3.25383133521679	0.731446792767763	0.000269550314596976	NA	68.2303013921161	2
558	1	1	Lambda Model	0.907936599896702	0.495735091058204	3.10426198216403	0.806236049889786	0.000152939859195826	NA	69.0516932305868	1
559	1	1	Lambda Model	0.907936599896702	0.495735091058204	3.09396581273888	0.816511291524118	0.000192847050827872	NA	70.2674535648874	1
560	1	1	Lambda Model	0.907936599896702	0.495735091058204	3.15762845766483	0.780564949964189	0.000208977072694261	NA	70.6021631412729	2
561	1	1	Lambda Model	0.907936599896702	0.495735091058204	2.95241346038574	0.833629458062296	0.000164142782150509	NA	69.2762934046802	1
562	1	1	Lambda Model	0.907936599896702	0.495735091058204	3.19377565073973	0.809725510201755	0.000272516508603382	NA	68.323532766228	2
563	1	1	Lambda Model	0.907936599896702	0.495735091058204	2.90224027486215	0.875464239548687	0.000241632931248889	NA	68.4208925546722	2
564	1	1	Lambda Model	0.907936599896702	0.495735091058204	2.95968206557132	0.835652203342587	0.000238997955632307	NA	70.0933907089272	1
565	1	1	Lambda Model	0.907936599896702	0.495735091058204	3.17967096923097	0.759754149046946	0.000264878999767652	NA	69.3861930629243	2
566	1	1	Lambda Model	0.907936599896702	0.495735091058204	3.05742504335557	0.81743053669034	0.000234050080743504	NA	70.4641257043725	1
567	1	1	Lambda Model	0.907936599896702	0.495735091058204	3.18331324873982	0.750395854213979	0.000221748613605014	NA	69.5488025705487	2
568	1	1	Lambda Model	0.907936599896702	0.495735091058204	3.25721706894625	0.751171726798105	0.000223189864753488	NA	69.6611200769234	1
569	1	1	Lambda Model	0.907936599896702	0.495735091058204	2.94374370047492	0.842248940226603	0.000311319578145293	NA	68.1860143909272	2
570	1	1	Lambda Model	0.907936599896702	0.495735091058204	2.8824787938053	0.866565201016882	0.000233663680593609	NA	69.0715591688688	2
571	1	1	Lambda Model	0.907936599896702	0.495735091058204	3.12458712652627	0.790120412684752	0.000183943932594993	NA	70.5125875689571	1
572	1	1	Lambda Model	0.907936599896702	0.495735091058204	3.20498474895139	0.760569495282662	0.000157185212474936	NA	68.6136320263256	1
573	1	1	Lambda Model	0.907936599896702	0.495735091058204	2.92973808334988	0.834488302266498	0.000247855909877256	NA	69.7817871118211	2
574	1	1	Lambda Model	0.907936599896702	0.495735091058204	3.26802068596071	0.784229921748761	0.000282354965700142	NA	68.0380493713534	1
575	1	1	Lambda Model	0.907936599896702	0.495735091058204	3.17106806982091	0.768913655743614	0.000257553554068095	NA	69.8047218202978	1
576	1	1	Lambda Model	0.907936599896702	0.495735091058204	2.98595226889336	0.828905744514994	0.000177723440225209	NA	70.0723205826745	1
577	1	1	Lambda Model	0.907936599896702	0.495735091058204	3.15053291740105	0.760783762184873	0.000250540043891566	NA	69.5628023770367	1
578	1	1	Lambda Model	0.907936599896702	0.495735091058204	2.9274922562298	0.890795151965904	0.000398443837816192	NA	63.2877009145867	2
579	1	1	Lambda Model	0.907936599896702	0.495735091058204	3.05036531487598	0.812090542704956	0.000260052511210006	NA	70.0743085706062	2
580	1	1	Lambda Model	0.907936599896702	0.495735091058204	3.01848421024845	0.853868018233291	0.000190917709616114	NA	68.5627552275336	2
581	1	1	Lambda Model	0.907936599896702	0.495735091058204	3.24722872754912	0.747727762453916	0.00026244599478082	NA	69.0824844739976	1
582	1	1	Lambda Model	0.907936599896702	0.495735091058204	3.10314821780184	0.785517227188209	0.000186468368785175	NA	70.470315254057	1
583	1	1	Lambda Model	0.907936599896702	0.495735091058204	3.06358091632411	0.802220144544279	0.000190856650894555	NA	70.6978410950616	1
584	1	1	Lambda Model	0.907936599896702	0.495735091058204	3.11125930127499	0.816079185161075	0.000202824979957232	NA	70.1523018620765	2
585	1	1	Lambda Model	0.907936599896702	0.495735091058204	3.07040315040972	0.785344372550932	0.000192371590176182	NA	70.2921049416323	1
586	1	1	Lambda Model	0.907936599896702	0.495735091058204	3.14962039470503	0.789446781841772	0.000216294024223131	NA	70.6114908013301	1
587	1	1	Lambda Model	0.907936599896702	0.495735091058204	3.03923503149424	0.79040975481722	0.000165236677815325	NA	69.2876401608345	2
588	1	1	Lambda Model	0.907936599896702	0.495735091058204	3.05110140632877	0.80578306896042	0.000208536708921536	NA	70.7941625007013	2
589	1	1	Lambda Model	0.907936599896702	0.495735091058204	3.02080626556345	0.822523433963354	0.000233109923492866	NA	70.4657049266567	1
590	1	1	Lambda Model	0.907936599896702	0.495735091058204	2.84528741901215	0.836048720783359	0.00020632009223541	NA	68.6192018643916	1
591	1	1	Lambda Model	0.907936599896702	0.495735091058204	2.9562233957525	0.796251119425124	0.000184771486665156	NA	68.5219428522617	2
592	1	1	Lambda Model	0.907936599896702	0.495735091058204	3.09442715704032	0.82071992382484	0.000215033351859774	NA	70.1625238725778	2
593	1	1	Lambda Model	0.907936599896702	0.495735091058204	3.13102746326468	0.789937404888327	0.000231144181548241	NA	70.5676113941789	2
594	1	1	Lambda Model	0.907936599896702	0.495735091058204	3.09212592238714	0.805831962906994	0.000200309213398091	NA	70.7241423997633	1
595	1	1	Lambda Model	0.907936599896702	0.495735091058204	3.19441018921321	0.771441979925465	0.000220621128941341	NA	70.3315728053052	1
596	1	1	Lambda Model	0.907936599896702	0.495735091058204	3.09608448013365	0.830330506767236	0.000361647782412311	NA	66.1573756577429	1
597	1	1	Lambda Model	0.907936599896702	0.495735091058204	3.19611979609537	0.761903996862436	0.00019787313484421	NA	70.0936208623997	2
598	1	1	Lambda Model	0.907936599896702	0.495735091058204	3.02404969506851	0.799403103627011	0.000188738357314994	NA	70.2892334351353	1
599	1	1	Lambda Model	0.907936599896702	0.495735091058204	2.99159555130583	0.845611776961107	0.000200491777730219	NA	69.7982932619956	1
600	1	1	Lambda Model	0.907936599896702	0.495735091058204	3.22429099098918	0.790333206010743	0.000192799962406585	NA	69.3215349494835	2
601	1	1	Lambda Model	0.907936599896702	0.495735091058204	2.90873901208764	0.847273089510352	0.000180731900875293	NA	69.3978555030472	1
602	1	1	Lambda Model	0.907936599896702	0.495735091058204	3.11293239171096	0.796002508035438	0.000142202029988794	NA	68.315658423602	2
603	1	1	Lambda Model	0.907936599896702	0.495735091058204	3.02867001012349	0.751236880106299	0.000230772391458805	NA	66.2959381656766	2
604	1	1	Lambda Model	0.907936599896702	0.495735091058204	3.12114484255119	0.782727558502913	0.000172309617977857	NA	70.072440409343	1
605	1	1	Lambda Model	0.907936599896702	0.495735091058204	3.00245786149656	0.843148466222434	0.000197552007283997	NA	69.8225057803528	2
606	1	1	Lambda Model	0.907936599896702	0.495735091058204	3.03861551324099	0.812204106065104	0.000188743236493793	NA	70.6271231486911	2
607	1	1	Lambda Model	0.907936599896702	0.495735091058204	2.92338427747543	0.843951639026021	0.00024626820348297	NA	69.7070711822326	2
608	1	1	Lambda Model	0.907936599896702	0.495735091058204	3.14437689606469	0.756606997013566	0.000282674323466782	NA	68.5945135573266	2
609	1	1	Lambda Model	0.907936599896702	0.495735091058204	3.32910268042793	0.7621763791313	0.000330639176620791	NA	66.4683747335478	1
610	1	1	Lambda Model	0.907936599896702	0.495735091058204	3.13841954064609	0.80461552671671	0.000222842607867769	NA	70.3041282512502	1
611	1	1	Lambda Model	0.907936599896702	0.495735091058204	3.02950074966848	0.812004164456918	0.0002042020194662	NA	70.7422475067936	1
612	1	1	Lambda Model	0.907936599896702	0.495735091058204	3.30823910733685	0.752847204035305	0.000264174900171531	NA	68.6366032327248	2
613	1	1	Lambda Model	0.907936599896702	0.495735091058204	3.24831759978875	0.790599499565686	0.00019792363696941	NA	68.7676200072122	2
614	1	1	Lambda Model	0.907936599896702	0.495735091058204	3.11031876728882	0.782616838861897	0.000229332341846844	NA	70.4896558773078	2
615	1	1	Lambda Model	0.907936599896702	0.495735091058204	3.04078172490771	0.818902237310703	0.00024798647769054	NA	70.2547176552494	1
616	1	1	Lambda Model	0.907936599896702	0.495735091058204	3.1007669322461	0.809599820200272	0.000206507662209337	NA	70.5850109073695	1
617	1	1	Lambda Model	0.907936599896702	0.495735091058204	2.9172227276608	0.805844863649597	0.00030192998800504	NA	67.4641012884523	2
618	1	1	Lambda Model	0.907936599896702	0.495735091058204	3.12788525773243	0.780322727045293	0.000192306416328383	NA	70.510337342711	2
619	1	1	Lambda Model	0.907936599896702	0.495735091058204	3.27868087811553	0.775308109075767	0.000244803052443392	NA	68.9087292571074	1
620	1	1	Lambda Model	0.907936599896702	0.495735091058204	3.21632443895108	0.751997521381792	0.000238619347586311	NA	69.6411479913544	1
621	1	1	Lambda Model	0.907936599896702	0.495735091058204	3.17760805302695	0.75959199597261	0.000213430818996344	NA	70.0388355240623	1
622	1	1	Lambda Model	0.907936599896702	0.495735091058204	3.21259269610844	0.771181930499158	0.000194246703850577	NA	70.1199528108359	2
623	1	1	Lambda Model	0.907936599896702	0.495735091058204	3.10873078895988	0.820851601671712	0.000243537223988323	NA	69.6926722793373	2
624	1	1	Lambda Model	0.907936599896702	0.495735091058204	3.35879768164797	0.684014607954762	0.000203211551087986	NA	64.5375841183874	1
625	1	1	Lambda Model	0.907936599896702	0.495735091058204	3.05561569711337	0.82760824831841	0.000191045027320983	NA	70.1092488698869	1
626	1	1	Lambda Model	0.907936599896702	0.495735091058204	3.05588410637922	0.778123991015014	0.000147785867818046	NA	67.4247776142475	1
627	1	1	Lambda Model	0.907936599896702	0.495735091058204	3.0928113050146	0.807043197953675	0.000208673471586647	NA	70.7170561234116	1
628	1	1	Lambda Model	0.907936599896702	0.495735091058204	2.8306593340535	0.823163471116773	0.000189935122099566	NA	66.8626303830522	1
629	1	1	Lambda Model	0.907936599896702	0.495735091058204	3.23314263675918	0.773280442179375	0.000231697489405182	NA	69.8812523841251	1
630	1	1	Lambda Model	0.907936599896702	0.495735091058204	3.27902414725341	0.778492200804452	0.000328804211944862	NA	66.829885363141	2
631	1	1	Lambda Model	0.907936599896702	0.495735091058204	3.10212686535547	0.764224794548364	0.000205497641461737	NA	69.5108691210958	1
632	1	1	Lambda Model	0.907936599896702	0.495735091058204	3.10346812039456	0.807783396817525	0.000187199015886298	NA	70.4342435538261	1
633	1	1	Lambda Model	0.907936599896702	0.495735091058204	2.9583633345221	0.829916652493246	0.000167292096724659	NA	69.5056942019505	2
634	1	1	Lambda Model	0.907936599896702	0.495735091058204	3.08494497433817	0.812506470858407	0.000226989645415926	NA	70.5242045787016	2
635	1	1	Lambda Model	0.907936599896702	0.495735091058204	3.03802451263656	0.791206024874802	0.000238249380453817	NA	70.0844105046166	1
636	1	1	Lambda Model	0.907936599896702	0.495735091058204	3.31163631046602	0.741854802934312	0.000209447875538662	NA	69.0038846037455	1
637	1	1	Lambda Model	0.907936599896702	0.495735091058204	2.90313115964763	0.849485321251023	0.000237299130105363	NA	69.635677632723	2
638	1	1	Lambda Model	0.907936599896702	0.495735091058204	3.36786037292163	0.715009648341968	0.000209001056770443	NA	67.5854186357289	1
639	1	1	Lambda Model	0.907936599896702	0.495735091058204	3.07081397350103	0.814477720533384	0.000155233782173638	NA	69.2181691825917	2
640	1	1	Lambda Model	0.907936599896702	0.495735091058204	3.20095078860934	0.782204214444265	0.000156688357743737	NA	68.7387913733212	1
641	1	1	Lambda Model	0.907936599896702	0.495735091058204	2.93638457229714	0.731255980412495	0.000306890240502957	NA	59.3996705315151	1
642	1	1	Lambda Model	0.907936599896702	0.495735091058204	3.28790730825495	0.760405554029341	0.000211865286940022	NA	69.3479639727447	2
643	1	1	Lambda Model	0.907936599896702	0.495735091058204	3.04507447610939	0.779951653126362	0.000198737841830451	NA	69.6399583385294	1
644	1	1	Lambda Model	0.907936599896702	0.495735091058204	3.07331858493664	0.773811587459838	0.000246972386077898	NA	69.5096918089194	2
645	1	1	Lambda Model	0.907936599896702	0.495735091058204	2.97216779256772	0.829117499500517	0.000203832518870019	NA	70.4392805781943	2
646	1	1	Lambda Model	0.907936599896702	0.495735091058204	3.11613861577058	0.788439218244937	0.000277570527387021	NA	69.6088216373757	1
647	1	1	Lambda Model	0.907936599896702	0.495735091058204	3.19589422429919	0.7368915519731	0.000227557768350568	NA	68.6473963100699	1
648	1	1	Lambda Model	0.907936599896702	0.495735091058204	3.03927586767388	0.816962339554209	0.00025012487862099	NA	70.2457676488761	2
649	1	1	Lambda Model	0.907936599896702	0.495735091058204	3.07253502607288	0.809555182066519	0.000201161906198447	NA	70.7492882768137	1
650	1	1	Lambda Model	0.907936599896702	0.495735091058204	3.04207684656703	0.808103493996494	0.000244837626517863	NA	70.3942298888382	1
651	1	1	Lambda Model	0.907936599896702	0.495735091058204	3.20604474117019	0.816556749402028	0.000192084915620923	NA	67.5019954156507	1
652	1	1	Lambda Model	0.907936599896702	0.495735091058204	2.8938265600183	0.842070641162558	0.00019819432381366	NA	69.6443707041498	2
653	1	1	Lambda Model	0.907936599896702	0.495735091058204	3.12639889711044	0.752335071582743	0.00019938687616133	NA	68.807322199674	2
654	1	1	Lambda Model	0.907936599896702	0.495735091058204	3.10697214034912	0.7852697291816	0.000297051373520951	NA	68.9965125509747	2
655	1	1	Lambda Model	0.907936599896702	0.495735091058204	3.06529484437512	0.821440210212664	0.000176886700177688	NA	69.9949661750952	1
656	1	1	Lambda Model	0.907936599896702	0.495735091058204	3.04374304882767	0.79210246494559	0.000228342683077669	NA	70.3103393162744	1
657	1	1	Lambda Model	0.907936599896702	0.495735091058204	2.99582663800651	0.831486959640888	0.000226569507864381	NA	70.3717337965978	2
658	1	1	Lambda Model	0.907936599896702	0.495735091058204	2.89665546458719	0.821860187296997	0.000239705361136948	NA	69.1161815583725	2
659	1	1	Lambda Model	0.907936599896702	0.495735091058204	2.77560578125273	0.846143684962348	0.000268500762000648	NA	67.0332519370277	2
660	1	1	Lambda Model	0.907936599896702	0.495735091058204	3.1147311308119	0.780704836727562	0.000188963398734664	NA	70.4200774484553	2
661	1	1	Lambda Model	0.907936599896702	0.495735091058204	3.2381045133978	0.763539745510661	0.000297078155262816	NA	68.5105169593949	2
662	1	1	Lambda Model	0.907936599896702	0.495735091058204	3.02536091794531	0.828417636177751	0.000269535171517852	NA	69.6009508831086	1
663	1	1	Lambda Model	0.907936599896702	0.495735091058204	2.93099677269614	0.817468254246247	0.000263320315392921	NA	69.1724470612634	1
664	1	1	Lambda Model	0.907936599896702	0.495735091058204	3.04087616859053	0.809081854634932	0.000216814456986795	NA	70.7504900138818	2
665	1	1	Lambda Model	0.907936599896702	0.495735091058204	3.08932165045549	0.827054354085904	0.000216468080450949	NA	69.8480969042222	1
666	1	1	Lambda Model	0.907936599896702	0.495735091058204	2.99519159039146	0.818663156315755	0.000213638111794618	NA	70.5924176025606	2
667	1	1	Lambda Model	0.907936599896702	0.495735091058204	2.97550026376642	0.820425398854334	0.000289236960096327	NA	69.073410238791	2
668	1	1	Lambda Model	0.907936599896702	0.495735091058204	3.33853887077702	0.68337167736988	0.000358127840934238	NA	63.2781460659816	2
669	1	1	Lambda Model	0.907936599896702	0.495735091058204	3.06786786614739	0.778231553331199	0.000202676996752043	NA	69.9601586672347	2
670	1	1	Lambda Model	0.907936599896702	0.495735091058204	2.89313963543667	0.860906331383499	0.00018388795816511	NA	68.9476314153646	2
671	1	1	Lambda Model	0.907936599896702	0.495735091058204	3.02944072114803	0.813073931293463	0.000259367202016414	NA	70.0665778624445	1
672	1	1	Lambda Model	0.907936599896702	0.495735091058204	3.15090621008857	0.761871187009719	0.000225348709584957	NA	69.9430980119557	1
673	1	1	Lambda Model	0.907936599896702	0.495735091058204	2.84931716648839	0.865152046634072	0.000174691006639538	NA	68.1653297976485	2
674	1	1	Lambda Model	0.907936599896702	0.495735091058204	3.14536230516	0.814109781020075	0.000264031742527359	NA	69.1309107878305	2
675	1	1	Lambda Model	0.907936599896702	0.495735091058204	3.11007219331108	0.775962364673733	0.000180759226910902	NA	69.9987243039209	2
676	1	1	Lambda Model	0.907936599896702	0.495735091058204	2.95579454554426	0.819972311037181	0.000222037557498995	NA	70.1983453354672	2
677	1	1	Lambda Model	0.907936599896702	0.495735091058204	3.19565472687516	0.782401226825976	0.000157102529863474	NA	68.8488101174697	2
678	1	1	Lambda Model	0.907936599896702	0.495735091058204	3.12238920115801	0.786854489511823	0.000149707610293745	NA	68.9079299521493	2
679	1	1	Lambda Model	0.907936599896702	0.495735091058204	2.90209683651506	0.858194631689974	0.000209672104581028	NA	69.5060071290196	2
680	1	1	Lambda Model	0.907936599896702	0.495735091058204	3.27163524404233	0.772140528685574	0.000204611742367058	NA	69.2968379379895	1
681	1	1	Lambda Model	0.907936599896702	0.495735091058204	2.82384628690575	0.860330328861586	0.000199796796444296	NA	68.6377862784805	1
682	1	1	Lambda Model	0.907936599896702	0.495735091058204	2.86498606960421	0.861532838372714	0.000180749844969982	NA	68.6678007253016	2
683	1	1	Lambda Model	0.907936599896702	0.495735091058204	2.91450951299734	0.85722597844095	0.00024867529666074	NA	69.2952373575626	1
684	1	1	Lambda Model	0.907936599896702	0.495735091058204	3.22823920199327	0.764615447323629	0.000174032911619186	NA	69.4377122195021	2
685	1	1	Lambda Model	0.907936599896702	0.495735091058204	3.10567417913242	0.779654503434933	0.000175075844186417	NA	69.9686212426884	2
686	1	1	Lambda Model	0.907936599896702	0.495735091058204	3.07986606127567	0.815973484125447	0.000257432811025809	NA	69.9499887536846	1
687	1	1	Lambda Model	0.907936599896702	0.495735091058204	3.23531839998224	0.776731696819548	0.000237988984723609	NA	69.7098432557377	2
688	1	1	Lambda Model	0.907936599896702	0.495735091058204	2.86159365861929	0.856317189862335	0.000237805080717917	NA	69.2094344647363	2
689	1	1	Lambda Model	0.907936599896702	0.495735091058204	2.85204616231517	0.849582956440029	0.000217222644117102	NA	69.202809731865	2
690	1	1	Lambda Model	0.907936599896702	0.495735091058204	3.21370099522992	0.768738839856373	0.000278266745458195	NA	69.1913954419805	2
691	1	1	Lambda Model	0.907936599896702	0.495735091058204	3.00321451131349	0.834210912542426	0.000206473873572286	NA	70.3420146853455	2
692	1	1	Lambda Model	0.907936599896702	0.495735091058204	2.99561887193229	0.80140687718042	0.000214654092432854	NA	70.1539126062405	1
693	1	1	Lambda Model	0.907936599896702	0.495735091058204	2.9165858552861	0.832231724424185	0.000215593840179997	NA	69.9458270758603	2
694	1	1	Lambda Model	0.907936599896702	0.495735091058204	3.05236181045857	0.804521661282191	0.000204968705027053	NA	70.787852018331	2
695	1	1	Lambda Model	0.907936599896702	0.495735091058204	3.18994841986431	0.783148376448059	0.000216858713755933	NA	70.3372006790188	1
696	1	1	Lambda Model	0.907936599896702	0.495735091058204	3.06212058792922	0.783067750830669	0.000185509604788934	NA	69.9266486123456	1
697	1	1	Lambda Model	0.907936599896702	0.495735091058204	3.16852578631962	0.783883639852078	0.000269053610859541	NA	69.672595734935	2
698	1	1	Lambda Model	0.907936599896702	0.495735091058204	2.96846805610248	0.810289052884761	0.000182205687705048	NA	69.7363348992705	1
699	1	1	Lambda Model	0.907936599896702	0.495735091058204	3.16640581484239	0.766005064475779	0.000206435905058513	NA	70.2620277467657	1
700	1	1	Lambda Model	0.907936599896702	0.495735091058204	2.99351266114459	0.826378538831352	0.000292268534995949	NA	69.0568585180739	2
701	1	1	Lambda Model	0.907936599896702	0.495735091058204	3.1351888143641	0.781377349820487	0.000350470933639813	NA	67.2290271720268	2
702	1	1	Lambda Model	0.907936599896702	0.495735091058204	3.03395763454637	0.812030076588491	0.000201699002468312	NA	70.7472201651383	1
703	1	1	Lambda Model	0.907936599896702	0.495735091058204	3.06530469998638	0.786009123088544	0.000207335817541859	NA	70.3853942518439	1
704	1	1	Lambda Model	0.907936599896702	0.495735091058204	3.07781303828305	0.782443356959642	0.000244740994208305	NA	70.0392445038298	2
705	1	1	Lambda Model	0.907936599896702	0.495735091058204	3.03953550347391	0.827396328294525	0.000235691996390298	NA	70.2296369911881	2
706	1	1	Lambda Model	0.907936599896702	0.495735091058204	3.01304803379161	0.795300832643963	0.000339639380998184	NA	67.2813764181851	1
707	1	1	Lambda Model	0.907936599896702	0.495735091058204	3.01877756743682	0.782852720140326	0.000178226640961263	NA	68.8013814571053	2
708	1	1	Lambda Model	0.907936599896702	0.495735091058204	3.20006276594878	0.770260202764399	0.000283633190888239	NA	69.1262078274738	1
709	1	1	Lambda Model	0.907936599896702	0.495735091058204	3.18277034185162	0.765063839409591	0.000242905842528353	NA	69.9874848317924	2
710	1	1	Lambda Model	0.907936599896702	0.495735091058204	3.2690231666632	0.762427861928318	0.000298835217948263	NA	68.1990247789596	2
711	1	1	Lambda Model	0.907936599896702	0.495735091058204	3.25274525075293	0.74798987312642	0.00020507078570136	NA	69.5705152882345	1
712	1	1	Lambda Model	0.907936599896702	0.495735091058204	3.03414944946732	0.835760027472444	0.000241915834768539	NA	69.8094191112799	1
713	1	1	Lambda Model	0.907936599896702	0.495735091058204	3.135854236853	0.815458049076023	0.000223187894288921	NA	69.7867164657662	1
714	1	1	Lambda Model	0.907936599896702	0.495735091058204	2.91045131328055	0.830825235405162	0.000270411127793218	NA	69.0821985273818	2
715	1	1	Lambda Model	0.907936599896702	0.495735091058204	3.10637345154225	0.796849437497112	0.000273870529101758	NA	69.7405080353685	2
716	1	1	Lambda Model	0.907936599896702	0.495735091058204	3.20040315037333	0.770020343355502	0.000218059058148572	NA	70.3005601529274	1
717	1	1	Lambda Model	0.907936599896702	0.495735091058204	2.98589064676257	0.814378855787313	0.000260977929566729	NA	69.8038281758992	2
718	1	1	Lambda Model	0.907936599896702	0.495735091058204	3.0529871578017	0.80311206507169	0.000216803663396867	NA	70.752870305343	2
719	1	1	Lambda Model	0.907936599896702	0.495735091058204	3.06500563179931	0.80603011382066	0.000220195861309399	NA	70.7624029067456	1
720	1	1	Lambda Model	0.907936599896702	0.495735091058204	3.09386425146557	0.808429851894462	0.00029125818905293	NA	69.1708323546121	1
721	1	1	Lambda Model	0.907936599896702	0.495735091058204	3.04232304701567	0.819911509830971	0.000205252838969476	NA	70.6507575863741	1
722	1	1	Lambda Model	0.907936599896702	0.495735091058204	3.03930350980749	0.817305053460799	0.000240621407304821	NA	70.4169758926295	1
723	1	1	Lambda Model	0.907936599896702	0.495735091058204	3.03221989384951	0.788519044483289	0.000212138733091432	NA	70.0665681062361	2
724	1	1	Lambda Model	0.907936599896702	0.495735091058204	3.01257304234638	0.819189019161834	0.000260928525207774	NA	69.9750752865506	1
725	1	1	Lambda Model	0.907936599896702	0.495735091058204	3.13992803270841	0.80005672790859	0.000267064580188122	NA	69.6867383479356	1
726	1	1	Lambda Model	0.907936599896702	0.495735091058204	3.13389675822373	0.778047579984399	0.000307707612535846	NA	68.5988518862802	1
727	1	1	Lambda Model	0.907936599896702	0.495735091058204	3.25871497236656	0.795429115720209	0.000238184550706216	NA	68.2689899250867	1
728	1	1	Lambda Model	0.907936599896702	0.495735091058204	2.90569038718622	0.848504908161816	0.00033608294234321	NA	67.1976308194663	2
729	1	1	Lambda Model	0.907936599896702	0.495735091058204	3.31902479757695	0.764639592614575	0.000289587407143394	NA	67.6686688913906	2
730	1	1	Lambda Model	0.907936599896702	0.495735091058204	2.89705339118143	0.813474349158069	0.000200513561998891	NA	68.5800628834623	1
731	1	1	Lambda Model	0.907936599896702	0.495735091058204	3.06683294549428	0.802928825563867	0.00018153273254814	NA	70.5360429397945	2
732	1	1	Lambda Model	0.907936599896702	0.495735091058204	3.2093461130723	0.720496883945386	0.000280055389272399	NA	66.7495622173723	1
733	1	1	Lambda Model	0.907936599896702	0.495735091058204	2.99989214646594	0.772426197708543	0.000198252462859293	NA	67.6765436678894	1
734	1	1	Lambda Model	0.907936599896702	0.495735091058204	2.92600234861731	0.855597322903783	0.000165187235189469	NA	68.4703665067096	1
735	1	1	Lambda Model	0.907936599896702	0.495735091058204	3.10384594740495	0.769722208372813	0.000226839317858728	NA	69.9078090650929	2
736	1	1	Lambda Model	0.907936599896702	0.495735091058204	2.88341673040249	0.869774190636797	0.000216149855890749	NA	68.9564753906974	2
737	1	1	Lambda Model	0.907936599896702	0.495735091058204	3.30678362820591	0.785867778168144	0.000248801371210339	NA	67.5306500596192	2
738	1	1	Lambda Model	0.907936599896702	0.495735091058204	3.02571264236824	0.818226336600629	0.000201826234010175	NA	70.6944185196651	1
739	1	1	Lambda Model	0.907936599896702	0.495735091058204	3.27518863766304	0.727479408371732	0.000205631362297467	NA	68.4686800088768	2
740	1	1	Lambda Model	0.907936599896702	0.495735091058204	3.04310234584238	0.807146193094158	0.00019808515067606	NA	70.7415794132457	2
741	1	1	Lambda Model	0.907936599896702	0.495735091058204	3.13500449382451	0.811208192393042	0.000238173791827161	NA	69.8955899277876	2
742	1	1	Lambda Model	0.907936599896702	0.495735091058204	3.19016551971699	0.774768409841204	0.000233704840839444	NA	70.2474351540266	1
743	1	1	Lambda Model	0.907936599896702	0.495735091058204	2.93848106409488	0.795262541088619	0.000306138077282841	NA	67.1475726262061	2
744	1	1	Lambda Model	0.907936599896702	0.495735091058204	2.86868886420625	0.863168381512139	0.000196382635475715	NA	69.0396272934709	2
745	1	1	Lambda Model	0.907936599896702	0.495735091058204	3.10844770288869	0.798705102046033	0.000223407674248478	NA	70.6928909690228	2
746	1	1	Lambda Model	0.907936599896702	0.495735091058204	2.9374188978834	0.847967385282693	0.00024061112927925	NA	69.7441702161529	2
747	1	1	Lambda Model	0.907936599896702	0.495735091058204	3.18291244488063	0.785604326932944	0.000220729063656715	NA	70.349520052769	2
748	1	1	Lambda Model	0.907936599896702	0.495735091058204	3.04969695505706	0.803289560528837	0.000263615699016495	NA	69.9827281837492	2
749	1	1	Lambda Model	0.907936599896702	0.495735091058204	3.06860902468354	0.823200244156131	0.000208250192605044	NA	70.3486338065222	1
750	1	1	Lambda Model	0.907936599896702	0.495735091058204	3.2821689199933	0.736662605534633	0.000209139124339984	NA	69.0527050634403	1
751	1	1	Lambda Model	0.907936599896702	0.495735091058204	2.76322649210192	0.865016337130469	0.000164810278572691	NA	65.8197275699027	1
752	1	1	Lambda Model	0.907936599896702	0.495735091058204	2.93627464875954	0.837283450087109	0.000257936076432596	NA	69.6301823778858	2
753	1	1	Lambda Model	0.907936599896702	0.495735091058204	3.01600823464756	0.826253187817861	0.00023539380508861	NA	70.3646667070666	1
754	1	1	Lambda Model	0.907936599896702	0.495735091058204	2.94986070885159	0.82797877689965	0.000243873382230787	NA	69.9923758502588	2
755	1	1	Lambda Model	0.907936599896702	0.495735091058204	3.01822629539858	0.831827828453454	0.000269758731317539	NA	69.5221603868292	1
756	1	1	Lambda Model	0.907936599896702	0.495735091058204	2.88829855278712	0.848831912762811	0.000243109755086098	NA	69.460158992739	1
757	1	1	Lambda Model	0.907936599896702	0.495735091058204	2.85045818499443	0.872160552264637	0.000171603668204425	NA	67.7136000606953	1
758	1	1	Lambda Model	0.907936599896702	0.495735091058204	3.08392261360144	0.790253720839771	0.000176802439246342	NA	70.2671175345273	1
759	1	1	Lambda Model	0.907936599896702	0.495735091058204	3.27796070696258	0.775380504456513	0.000311953393116154	NA	67.4460811549114	1
760	1	1	Lambda Model	0.907936599896702	0.495735091058204	3.04148127248381	0.796186212503379	0.00020938412360478	NA	70.5420486311189	2
761	1	1	Lambda Model	0.907936599896702	0.495735091058204	2.96604215576088	0.806415209315759	0.00017938167106666	NA	69.394859806365	1
762	1	1	Lambda Model	0.907936599896702	0.495735091058204	3.22306852530215	0.748752537736737	0.000172846881034394	NA	68.877013018818	1
763	1	1	Lambda Model	0.907936599896702	0.495735091058204	2.9042732678538	0.811499479694175	0.000204882209157823	NA	68.7019995620448	2
764	1	1	Lambda Model	0.907936599896702	0.495735091058204	2.91304080935684	0.843412213244901	0.000203320550631856	NA	69.9029153623903	2
765	1	1	Lambda Model	0.907936599896702	0.495735091058204	3.01035469335226	0.823506478168204	0.000205367169848746	NA	70.6221378776407	2
766	1	1	Lambda Model	0.907936599896702	0.495735091058204	2.90407193418666	0.874140676369671	0.000239666513841721	NA	68.5207671287306	1
767	1	1	Lambda Model	0.907936599896702	0.495735091058204	3.04039960255771	0.790407452058591	0.00021234575837893	NA	70.2880192489948	1
768	1	1	Lambda Model	0.907936599896702	0.495735091058204	3.12427238197908	0.812375057048755	0.000226919983158374	NA	70.117757076513	2
769	1	1	Lambda Model	0.907936599896702	0.495735091058204	3.11217746264188	0.794006623663019	0.000245831303806209	NA	70.3791009041596	1
770	1	1	Lambda Model	0.907936599896702	0.495735091058204	3.06836877751835	0.838574213808036	0.000266557648103953	NA	68.7738241638893	2
771	1	1	Lambda Model	0.907936599896702	0.495735091058204	3.10656845663666	0.76862892265398	0.000231688180844378	NA	69.8319750577661	2
772	1	1	Lambda Model	0.907936599896702	0.495735091058204	3.24916800881666	0.757291728756702	0.00030806209116402	NA	68.0877851538094	1
773	1	1	Lambda Model	0.907936599896702	0.495735091058204	2.92120766432184	0.796120999583464	0.000245128977638307	NA	67.9385025459505	1
774	1	1	Lambda Model	0.907936599896702	0.495735091058204	3.21220933300882	0.756312918907259	0.000282000082935948	NA	68.9089573064887	2
775	1	1	Lambda Model	0.907936599896702	0.495735091058204	2.91745451945166	0.874939988714473	0.000257481268611017	NA	68.1511152182209	2
776	1	1	Lambda Model	0.907936599896702	0.495735091058204	2.9734914937761	0.792257123995744	0.000168781689226509	NA	67.9987087278412	2
777	1	1	Lambda Model	0.907936599896702	0.495735091058204	3.03395902405528	0.810518760121466	0.000220640938798815	NA	70.7069970998283	2
778	1	1	Lambda Model	0.907936599896702	0.495735091058204	2.86507887537813	0.821251251897699	0.000244476230424907	NA	68.2976177770069	2
779	1	1	Lambda Model	0.907936599896702	0.495735091058204	3.12815749725194	0.802931396207465	0.000276803028483649	NA	69.4692190026428	1
780	1	1	Lambda Model	0.907936599896702	0.495735091058204	3.01468058726641	0.868080559792741	0.00016167053157442	NA	65.3010925328241	1
781	1	1	Lambda Model	0.907936599896702	0.495735091058204	3.05809466167549	0.809152647890887	0.000288408896946119	NA	69.3415560061153	1
782	1	1	Lambda Model	0.907936599896702	0.495735091058204	3.16043696511174	0.782244721449503	0.000249806437739509	NA	70.1472228322744	2
783	1	1	Lambda Model	0.907936599896702	0.495735091058204	3.13728122602124	0.805060284746731	0.000243202348891513	NA	70.0533756078141	1
784	1	1	Lambda Model	0.907936599896702	0.495735091058204	3.09686780409649	0.814912508155813	0.000205258275251971	NA	70.415453491364	2
785	1	1	Lambda Model	0.907936599896702	0.495735091058204	2.99690669000068	0.828658705451729	0.000192630936413811	NA	70.4154609041471	2
786	1	1	Lambda Model	0.907936599896702	0.495735091058204	3.10503432793375	0.811886857823348	0.00020271931054373	NA	70.4416826799406	2
787	1	1	Lambda Model	0.907936599896702	0.495735091058204	3.14972321885211	0.749311064713067	0.000226351784120846	NA	69.0700923573808	2
788	1	1	Lambda Model	0.907936599896702	0.495735091058204	2.80887677904791	0.886614735149073	0.000307996667134991	NA	66.7232822919161	1
789	1	1	Lambda Model	0.907936599896702	0.495735091058204	3.08976027575616	0.812478102200072	0.000201602575212494	NA	70.5681018203341	2
790	1	1	Lambda Model	0.907936599896702	0.495735091058204	3.0997875908919	0.755620235974064	0.000284965312740071	NA	67.9070027509257	1
791	1	1	Lambda Model	0.907936599896702	0.495735091058204	3.16712861960653	0.780606957491269	0.000285363275894817	NA	69.2549068899083	2
792	1	1	Lambda Model	0.907936599896702	0.495735091058204	3.0730014861059	0.800057780448281	0.000184830086113182	NA	70.6027315173248	1
793	1	1	Lambda Model	0.907936599896702	0.495735091058204	3.0462827602952	0.842966412271747	0.000246356861830095	NA	69.1510740773891	2
794	1	1	Lambda Model	0.907936599896702	0.495735091058204	3.0738678532471	0.831352309875294	0.000194778258561262	NA	69.6556104228055	2
795	1	1	Lambda Model	0.907936599896702	0.495735091058204	3.12018731234457	0.817698381968422	0.000200475281700308	NA	69.8844904502311	1
796	1	1	Lambda Model	0.907936599896702	0.495735091058204	3.07109384136719	0.799269953537063	0.000243409665553935	NA	70.4400012350807	1
797	1	1	Lambda Model	0.907936599896702	0.495735091058204	3.09065427791466	0.800581847432148	0.000328095260700528	NA	68.0938601481149	1
798	1	1	Lambda Model	0.907936599896702	0.495735091058204	3.10688616402591	0.788999807531216	0.000228953946471041	NA	70.6128693405568	1
799	1	1	Lambda Model	0.907936599896702	0.495735091058204	3.09393838486618	0.825731709674916	0.000194403396443342	NA	69.7181255185021	1
800	1	1	Lambda Model	0.907936599896702	0.495735091058204	3.39551390066118	0.691266714866767	0.000229756272100061	NA	66.0883024318863	1
801	1	1	Lambda Model	0.907936599896702	0.495735091058204	3.20707284742707	0.739184005210393	0.000212318742841298	NA	68.9491640269495	2
802	1	1	Lambda Model	0.907936599896702	0.495735091058204	3.08906805445404	0.826833583561334	0.00019740651321777	NA	69.766690317928	2
803	1	1	Lambda Model	0.907936599896702	0.495735091058204	3.10959162830535	0.793516591991783	0.000184560000264572	NA	70.5690477826504	1
804	1	1	Lambda Model	0.907936599896702	0.495735091058204	3.1339627045998	0.80645527131307	0.000203468168325999	NA	70.3127975122786	1
805	1	1	Lambda Model	0.907936599896702	0.495735091058204	3.15760577758589	0.753388933052445	0.000174829345628527	NA	68.7637049940881	2
806	1	1	Lambda Model	0.907936599896702	0.495735091058204	2.8493744581165	0.864030457875675	0.000199050846107948	NA	68.9081257240818	2
807	1	1	Lambda Model	0.907936599896702	0.495735091058204	3.25720864552473	0.746744576016035	0.000213774766294024	NA	69.5524387967312	1
808	1	1	Lambda Model	0.907936599896702	0.495735091058204	3.18909200736174	0.743318426367652	0.000326844823351818	NA	67.0217018372102	1
809	1	1	Lambda Model	0.907936599896702	0.495735091058204	3.20717352502852	0.757614429541997	0.000159898439551705	NA	68.6583060855349	1
810	1	1	Lambda Model	0.907936599896702	0.495735091058204	2.94703251174889	0.850666462051976	0.000190551026703815	NA	69.6161307210874	1
811	1	1	Lambda Model	0.907936599896702	0.495735091058204	3.2911629535412	0.751590117091698	0.000258526840189497	NA	68.9515042194341	1
812	1	1	Lambda Model	0.907936599896702	0.495735091058204	2.86700099230916	0.810299660534098	0.000223581313530216	NA	67.5824221642452	2
813	1	1	Lambda Model	0.907936599896702	0.495735091058204	3.23987736992136	0.762740501878272	0.000237293095394625	NA	69.8076494268497	2
814	1	1	Lambda Model	0.907936599896702	0.495735091058204	2.8904618047527	0.881214483945747	0.000238542033364064	NA	68.0921798192662	2
815	1	1	Lambda Model	0.907936599896702	0.495735091058204	2.93938269464173	0.865366614549187	0.000314720749699797	NA	67.2896732273864	1
816	1	1	Lambda Model	0.907936599896702	0.495735091058204	2.86884015876924	0.846835239620394	0.000236970494048419	NA	69.3266806837861	2
817	1	1	Lambda Model	0.907936599896702	0.495735091058204	3.19787822404196	0.766091805870778	0.000222588162105666	NA	70.2310716956036	1
818	1	1	Lambda Model	0.907936599896702	0.495735091058204	3.26485295974592	0.754484205796268	0.000278435138391672	NA	68.7712113833871	2
819	1	1	Lambda Model	0.907936599896702	0.495735091058204	2.8733004220653	0.847808055525388	0.000176731887388048	NA	68.8314096170172	2
820	1	1	Lambda Model	0.907936599896702	0.495735091058204	3.22918983108198	0.741743740798765	0.000195985521832378	NA	69.127736400295	2
821	1	1	Lambda Model	0.907936599896702	0.495735091058204	3.00810266989931	0.816972600043897	0.000257362926854232	NA	70.0464398957777	1
822	1	1	Lambda Model	0.907936599896702	0.495735091058204	3.07716085321996	0.832762039316999	0.000251541955309874	NA	69.3093767771934	1
823	1	1	Lambda Model	0.907936599896702	0.495735091058204	3.20660783127663	0.780211141050077	0.000173000655538413	NA	69.548315149266	2
824	1	1	Lambda Model	0.907936599896702	0.495735091058204	3.07311722075939	0.805190104554467	0.000246015546370323	NA	70.4024758657119	1
825	1	1	Lambda Model	0.907936599896702	0.495735091058204	2.93107435581451	0.851881031765865	0.00026692242937048	NA	69.1360403475155	1
826	1	1	Lambda Model	0.907936599896702	0.495735091058204	3.17662532323949	0.753280202971072	0.000182507364903653	NA	69.250555880892	1
827	1	1	Lambda Model	0.907936599896702	0.495735091058204	2.9360871275678	0.832118395068994	0.00018486932573166	NA	69.8842478771055	2
828	1	1	Lambda Model	0.907936599896702	0.495735091058204	2.99722081222232	0.787044817941583	0.000260932510147576	NA	68.8326474208152	2
829	1	1	Lambda Model	0.907936599896702	0.495735091058204	2.92811773020911	0.870675489673277	0.000226966120145891	NA	68.6614506017693	2
830	1	1	Lambda Model	0.907936599896702	0.495735091058204	3.29764691068669	0.749653332754446	0.000191495035827779	NA	69.0106253581233	2
831	1	1	Lambda Model	0.907936599896702	0.495735091058204	2.99585684733963	0.820751258041253	0.000186921529174017	NA	70.4147802627499	2
832	1	1	Lambda Model	0.907936599896702	0.495735091058204	3.28829531271881	0.758514668452474	0.000261312219773368	NA	68.9077335696741	1
833	1	1	Lambda Model	0.907936599896702	0.495735091058204	3.13003879630341	0.763697103873612	0.000247186792774062	NA	69.5961939129337	2
834	1	1	Lambda Model	0.907936599896702	0.495735091058204	3.14785671880578	0.842134402880151	0.000282607406417604	NA	66.4696925671947	1
835	1	1	Lambda Model	0.907936599896702	0.495735091058204	3.08703130052918	0.791266068717975	0.000178590253743251	NA	70.3633155796596	2
836	1	1	Lambda Model	0.907936599896702	0.495735091058204	3.04306849613549	0.863471588287756	0.000259831416000959	NA	67.1827942026496	1
837	1	1	Lambda Model	0.907936599896702	0.495735091058204	3.24119448006846	0.755249132567245	0.000211872689022987	NA	69.8595423238998	2
838	1	1	Lambda Model	0.907936599896702	0.495735091058204	3.3295586180595	0.72257499655038	0.000257413234293683	NA	68.0368651695275	1
839	1	1	Lambda Model	0.907936599896702	0.495735091058204	3.02487288383056	0.844286899393647	0.000219429458161621	NA	69.5892568935641	2
840	1	1	Lambda Model	0.907936599896702	0.495735091058204	2.94993989985697	0.839376142552923	0.000170201633807164	NA	69.4447037833331	2
841	1	1	Lambda Model	0.907936599896702	0.495735091058204	3.16907554526397	0.753298635934136	0.000205998086016321	NA	69.5886286586011	2
842	1	1	Lambda Model	0.907936599896702	0.495735091058204	3.26212379429485	0.75223038720698	0.000228841918642587	NA	69.6151978266735	1
843	1	1	Lambda Model	0.907936599896702	0.495735091058204	3.05402754468128	0.806437860640073	0.00022786708733835	NA	70.6769962310924	2
844	1	1	Lambda Model	0.907936599896702	0.495735091058204	3.10746783302704	0.793436577660332	0.000205706745010296	NA	70.7878252969281	2
845	1	1	Lambda Model	0.907936599896702	0.495735091058204	3.20098477958867	0.738377808092569	0.000232592447442337	NA	68.8077789437359	2
846	1	1	Lambda Model	0.907936599896702	0.495735091058204	2.91772517599286	0.853563978546366	0.000216702147469519	NA	69.7245145687883	1
847	1	1	Lambda Model	0.907936599896702	0.495735091058204	3.17300313178012	0.748825818347073	0.000200891369442508	NA	69.2463882724849	2
848	1	1	Lambda Model	0.907936599896702	0.495735091058204	3.15829850060267	0.804975528447124	0.000191182749266307	NA	69.846577659246	2
849	1	1	Lambda Model	0.907936599896702	0.495735091058204	3.07862128557275	0.811701747911068	0.000278004123505393	NA	69.5552927023862	1
850	1	1	Lambda Model	0.907936599896702	0.495735091058204	2.95118530618243	0.822774260032211	0.000167836164363916	NA	69.3650314848496	1
851	1	1	Lambda Model	0.907936599896702	0.495735091058204	2.84480418098014	0.841329183573261	0.000265766951489334	NA	68.4218110659974	2
852	1	1	Lambda Model	0.907936599896702	0.495735091058204	2.94926382863371	0.831593884245419	0.00020946770433661	NA	70.2941175545913	2
853	1	1	Lambda Model	0.907936599896702	0.495735091058204	2.87411896696114	0.862618270388833	0.000198871342326351	NA	69.1304397966112	2
854	1	1	Lambda Model	0.907936599896702	0.495735091058204	3.12715312902528	0.816597559436291	0.000216399639455204	NA	69.8925294144618	1
855	1	1	Lambda Model	0.907936599896702	0.495735091058204	3.14116678999944	0.816074857013948	0.000199536961362068	NA	69.5731666838643	2
856	1	1	Lambda Model	0.907936599896702	0.495735091058204	2.97619930249792	0.824344516480741	0.000183418970141213	NA	70.2100608856584	2
857	1	1	Lambda Model	0.907936599896702	0.495735091058204	3.22071775861535	0.760570803529906	0.000180865679932929	NA	69.6575023410812	1
858	1	1	Lambda Model	0.907936599896702	0.495735091058204	2.99393265770364	0.857208996056705	0.000224145343577789	NA	68.9937830442462	1
859	1	1	Lambda Model	0.907936599896702	0.495735091058204	2.98095372050725	0.825448090418503	0.000224253783022552	NA	70.4519702430122	1
860	1	1	Lambda Model	0.907936599896702	0.495735091058204	3.09375537924879	0.772452290645821	0.000282643063328111	NA	68.9139655886724	1
861	1	1	Lambda Model	0.907936599896702	0.495735091058204	3.02038028938169	0.812351156394623	0.000172898260373768	NA	70.1574351766112	1
862	1	1	Lambda Model	0.907936599896702	0.495735091058204	2.83297101146527	0.840898568680985	0.000244554292803286	NA	68.4946877355942	1
863	1	1	Lambda Model	0.907936599896702	0.495735091058204	3.10921840393669	0.798706874565681	0.000303603742278045	NA	68.859661698314	2
864	1	1	Lambda Model	0.907936599896702	0.495735091058204	3.05489435058213	0.773224273795127	0.000251306976958772	NA	69.1132440317459	1
865	1	1	Lambda Model	0.907936599896702	0.495735091058204	2.99938560914181	0.825621377228214	0.000235430916020962	NA	70.3785232353752	2
866	1	1	Lambda Model	0.907936599896702	0.495735091058204	3.02930443473424	0.800733265829752	0.000141322381622055	NA	67.923085963034	2
867	1	1	Lambda Model	0.907936599896702	0.495735091058204	2.99917827882713	0.815052855400012	0.000262307112363576	NA	69.8792189199512	2
868	1	1	Lambda Model	0.907936599896702	0.495735091058204	3.22525699648402	0.750806078359555	0.000198847263791511	NA	69.6671465391064	1
869	1	1	Lambda Model	0.907936599896702	0.495735091058204	3.0585652546789	0.788988052143698	0.000162028107557917	NA	69.3410958810558	2
870	1	1	Lambda Model	0.907936599896702	0.495735091058204	3.07447670458134	0.792555446301578	0.000204929651608799	NA	70.6946875731541	2
871	1	1	Lambda Model	0.907936599896702	0.495735091058204	3.16941102844618	0.790510201586352	0.000236145447618239	NA	70.2325700026254	1
872	1	1	Lambda Model	0.907936599896702	0.495735091058204	3.03746489395561	0.831486552774516	0.000145509926227486	NA	67.8620230997184	1
873	1	1	Lambda Model	0.907936599896702	0.495735091058204	3.27314068534738	0.761649730466135	0.000289169203516195	NA	68.4225169408837	2
874	1	1	Lambda Model	0.907936599896702	0.495735091058204	2.8782481408514	0.866563958004624	0.0002583286605138	NA	68.746659134113	1
875	1	1	Lambda Model	0.907936599896702	0.495735091058204	3.03586891257454	0.814513213122075	0.000266650925721373	NA	69.8971380842378	2
876	1	1	Lambda Model	0.907936599896702	0.495735091058204	2.73914165175352	0.857701757838954	0.000259661639390818	NA	66.6949859092934	2
877	1	1	Lambda Model	0.907936599896702	0.495735091058204	2.92927286788695	0.841271920798386	0.000266855742047713	NA	69.3629040751835	2
878	1	1	Lambda Model	0.907936599896702	0.495735091058204	3.17775474017801	0.774007389584293	0.000193700292316196	NA	70.3668646024144	2
879	1	1	Lambda Model	0.907936599896702	0.495735091058204	2.95339942994545	0.807811701051929	0.000241719953229027	NA	69.5239249647217	2
880	1	1	Lambda Model	0.907936599896702	0.495735091058204	2.7839920402803	0.922386415999064	0.000337705816418148	NA	63.8571717449197	1
881	1	1	Lambda Model	0.907936599896702	0.495735091058204	2.89220682819969	0.836844344060406	0.000270738321431348	NA	68.9443498521962	2
882	1	1	Lambda Model	0.907936599896702	0.495735091058204	3.00232936553989	0.847704299328322	0.000331563049500154	NA	67.2210418858571	2
883	1	1	Lambda Model	0.907936599896702	0.495735091058204	3.25383333631526	0.760777135429534	0.000228136766230141	NA	69.7691152011137	2
884	1	1	Lambda Model	0.907936599896702	0.495735091058204	3.13077008873547	0.79479386130919	0.000255204438778846	NA	70.116375761567	2
885	1	1	Lambda Model	0.907936599896702	0.495735091058204	3.07911382748361	0.787120310921102	0.000214847310623846	NA	70.5564705726262	1
886	1	1	Lambda Model	0.907936599896702	0.495735091058204	3.1384110123623	0.801927246960909	0.000191165426518181	NA	70.3161510945355	2
887	1	1	Lambda Model	0.907936599896702	0.495735091058204	2.88116299987947	0.854362457747787	0.000191142126621462	NA	69.2850334594224	2
888	1	1	Lambda Model	0.907936599896702	0.495735091058204	3.32746128038445	0.745157312006228	0.000225816046503426	NA	68.849251241781	1
889	1	1	Lambda Model	0.907936599896702	0.495735091058204	3.00862825673552	0.841110307964087	0.00020029005885323	NA	69.9219940937341	2
890	1	1	Lambda Model	0.907936599896702	0.495735091058204	3.03523604083027	0.786264584746885	0.000199688353952356	NA	69.9147732633379	1
891	1	1	Lambda Model	0.907936599896702	0.495735091058204	2.94608103211664	0.816878948445005	0.000205956955176207	NA	69.976725543844	1
892	1	1	Lambda Model	0.907936599896702	0.495735091058204	3.04431688358533	0.845868044198324	0.000200590819761577	NA	69.0387703727468	2
893	1	1	Lambda Model	0.907936599896702	0.495735091058204	2.97495391679677	0.837612365796059	0.000161938635773384	NA	69.1399214647201	2
894	1	1	Lambda Model	0.907936599896702	0.495735091058204	3.05999964616849	0.808840928005909	0.000277002412931991	NA	69.6639089228358	1
895	1	1	Lambda Model	0.907936599896702	0.495735091058204	2.78594850636685	0.87632930058019	0.00024403499789906	NA	68.0410446507814	2
896	1	1	Lambda Model	0.907936599896702	0.495735091058204	2.84572144507497	0.823264195555337	0.00027865351197117	NA	67.4126078165093	2
897	1	1	Lambda Model	0.907936599896702	0.495735091058204	3.01605650203154	0.801570320151901	0.000179191235591192	NA	70.0485852514916	2
898	1	1	Lambda Model	0.907936599896702	0.495735091058204	2.91479919949147	0.848443462676508	0.000211206097437774	NA	69.8662975479243	2
899	1	1	Lambda Model	0.907936599896702	0.495735091058204	2.93148688900308	0.797293455157295	0.000209304859661307	NA	68.3542901473364	1
900	1	1	Lambda Model	0.907936599896702	0.495735091058204	2.98749644379572	0.846557829370839	0.000231297757011969	NA	69.7570471189132	2
901	1	1	Lambda Model	0.907936599896702	0.495735091058204	3.16655133579025	0.760326377174208	0.000302987016828098	NA	68.3582883038466	1
902	1	1	Lambda Model	0.907936599896702	0.495735091058204	3.15585722657161	0.755874472448854	0.000161799647862465	NA	68.2985660758041	1
903	1	1	Lambda Model	0.907936599896702	0.495735091058204	2.80056849858806	0.844659387748651	0.000232020329589311	NA	67.9512496184363	1
904	1	1	Lambda Model	0.907936599896702	0.495735091058204	3.10086014465986	0.79548107303328	0.000272236755682127	NA	69.7925929131031	2
905	1	1	Lambda Model	0.907936599896702	0.495735091058204	3.14115866721031	0.810199132801464	0.000214464760058182	NA	70.0349543504555	1
906	1	1	Lambda Model	0.907936599896702	0.495735091058204	3.01153012655894	0.806079870827275	0.000212365608988831	NA	70.5345147789071	1
907	1	1	Lambda Model	0.907936599896702	0.495735091058204	3.29800780735922	0.701282004676829	0.000253622339487334	NA	66.3915447546792	2
908	1	1	Lambda Model	0.907936599896702	0.495735091058204	3.17080961379674	0.75871622995381	0.000285538851326332	NA	68.8052603443393	2
909	1	1	Lambda Model	0.907936599896702	0.495735091058204	2.89659754226414	0.858185305571439	0.000266452386303853	NA	68.9107897977508	1
910	1	1	Lambda Model	0.907936599896702	0.495735091058204	2.97289214046159	0.839910506286719	0.000199769624414982	NA	70.1703877697792	1
911	1	1	Lambda Model	0.907936599896702	0.495735091058204	3.03871449319905	0.787651702339119	0.000233004001204309	NA	69.9938869219195	2
912	1	1	Lambda Model	0.907936599896702	0.495735091058204	2.93306375453589	0.874439279117874	0.000294682008061128	NA	67.3103053934095	1
913	1	1	Lambda Model	0.907936599896702	0.495735091058204	3.09788750226959	0.791173223473185	0.000180970461670865	NA	70.4624524698062	2
914	1	1	Lambda Model	0.907936599896702	0.495735091058204	3.01853303518279	0.796790037818844	0.000246900661051062	NA	69.9389728542422	1
915	1	1	Lambda Model	0.907936599896702	0.495735091058204	2.96623275208416	0.828665682645343	0.000238281173018553	NA	70.1963407258716	2
916	1	1	Lambda Model	0.907936599896702	0.495735091058204	3.22764980839982	0.740456293351767	0.000204765423072026	NA	69.1514298345196	1
917	1	1	Lambda Model	0.907936599896702	0.495735091058204	2.93184733752313	0.807229909833897	0.000213915121269311	NA	69.1990462363622	2
918	1	1	Lambda Model	0.907936599896702	0.495735091058204	2.9793467502784	0.820027509797709	0.000263146197728307	NA	69.77424605983	2
919	1	1	Lambda Model	0.907936599896702	0.495735091058204	3.0773346235581	0.771050706228613	0.000263342932637798	NA	69.0972542042263	1
920	1	1	Lambda Model	0.907936599896702	0.495735091058204	3.31186747706573	0.726758793713967	0.000219593899149997	NA	68.5437961847444	2
921	1	1	Lambda Model	0.907936599896702	0.495735091058204	3.20363602415898	0.77033341516548	0.000196547463266973	NA	70.2208581813239	2
922	1	1	Lambda Model	0.907936599896702	0.495735091058204	2.92059279566282	0.818319403287122	0.000300238006059021	NA	68.1282331693041	2
923	1	1	Lambda Model	0.907936599896702	0.495735091058204	3.18254887626748	0.802237608254321	0.00020294596136283	NA	69.6761511102027	2
924	1	1	Lambda Model	0.907936599896702	0.495735091058204	3.23587411219201	0.7842788735879	0.000188445264306634	NA	69.2939965535438	2
925	1	1	Lambda Model	0.907936599896702	0.495735091058204	3.03439120287029	0.804910152724595	0.000229754700238081	NA	70.5655401567594	1
926	1	1	Lambda Model	0.907936599896702	0.495735091058204	3.03042024515317	0.7768315689461	0.000202206427110199	NA	69.0984587938313	1
927	1	1	Lambda Model	0.907936599896702	0.495735091058204	2.87233464335351	0.810853334602654	0.000277143757531937	NA	67.3119869917673	2
928	1	1	Lambda Model	0.907936599896702	0.495735091058204	3.13128963284013	0.770199090369775	0.000303617390919199	NA	68.5142946957825	2
929	1	1	Lambda Model	0.907936599896702	0.495735091058204	3.01974795560504	0.818755093647427	0.000217174561050766	NA	70.6712240860641	2
930	1	1	Lambda Model	0.907936599896702	0.495735091058204	3.18039484681504	0.764489519993263	0.000185453499525883	NA	69.9747795543451	2
931	1	1	Lambda Model	0.907936599896702	0.495735091058204	3.17657737619725	0.794967710391745	0.000240884084134743	NA	69.9545250915093	2
932	1	1	Lambda Model	0.907936599896702	0.495735091058204	2.91829703006843	0.829252804429232	0.000250141449508481	NA	69.5651286947496	1
933	1	1	Lambda Model	0.907936599896702	0.495735091058204	3.07941926761613	0.812947280701268	0.000220910155256407	NA	70.6042354836522	2
934	1	1	Lambda Model	0.907936599896702	0.495735091058204	3.0840141388231	0.825201510237769	0.000267621102114596	NA	69.3206386437453	1
935	1	1	Lambda Model	0.907936599896702	0.495735091058204	3.13595225756931	0.813282211133786	0.00026504882608742	NA	69.2941294811983	1
936	1	1	Lambda Model	0.907936599896702	0.495735091058204	3.0664737991702	0.821160456053634	0.000246027573446413	NA	70.1046150664061	1
937	1	1	Lambda Model	0.907936599896702	0.495735091058204	2.95948455490382	0.832580580987484	0.000177785192856436	NA	69.8997303985234	2
938	1	1	Lambda Model	0.907936599896702	0.495735091058204	3.31719956502004	0.726597204186884	0.000230032326097131	NA	68.513691732107	2
939	1	1	Lambda Model	0.907936599896702	0.495735091058204	3.29952263455465	0.741084768756995	0.000288245129195507	NA	68.1201777275157	2
940	1	1	Lambda Model	0.907936599896702	0.495735091058204	3.04965964436043	0.796156743117386	0.000204294276850548	NA	70.6104327814752	1
941	1	1	Lambda Model	0.907936599896702	0.495735091058204	3.20069823858646	0.779031549268998	0.00017959356374885	NA	69.8795888385816	1
942	1	1	Lambda Model	0.907936599896702	0.495735091058204	3.1110483546787	0.778873084298962	0.000201736038892769	NA	70.4729399700838	1
943	1	1	Lambda Model	0.907936599896702	0.495735091058204	3.28853626134976	0.750331705871511	0.000167591574713319	NA	68.278433839236	1
944	1	1	Lambda Model	0.907936599896702	0.495735091058204	3.15335634011403	0.780621568217743	0.000207188489848158	NA	70.6151036858809	1
945	1	1	Lambda Model	0.907936599896702	0.495735091058204	2.90422599260129	0.847995873640799	0.000177285384458217	NA	69.2318290778251	2
946	1	1	Lambda Model	0.907936599896702	0.495735091058204	3.15966997680736	0.768070345143595	0.000309605476194579	NA	68.3732260112347	1
947	1	1	Lambda Model	0.907936599896702	0.495735091058204	2.99866107785015	0.843493574255646	0.000365809970445669	NA	66.2787190149014	2
948	1	1	Lambda Model	0.907936599896702	0.495735091058204	2.91467351763897	0.812010123707558	0.000266187578139066	NA	68.5812141746492	2
949	1	1	Lambda Model	0.907936599896702	0.495735091058204	3.09442210700441	0.808026328927259	0.000232774281716615	NA	70.5065499879993	1
950	1	1	Lambda Model	0.907936599896702	0.495735091058204	3.14284071136968	0.767769125072466	0.00025777084950194	NA	69.683671620676	2
951	1	1	Lambda Model	0.907936599896702	0.495735091058204	3.17485671790225	0.775089739371157	0.000223234180919439	NA	70.4326199620211	1
952	1	1	Lambda Model	0.907936599896702	0.495735091058204	3.07629103316291	0.808059390364415	0.000221977859667342	NA	70.7118676173509	2
953	1	1	Lambda Model	0.907936599896702	0.495735091058204	3.16888123747491	0.786276723515794	0.000203295873338887	NA	70.4995256648353	1
954	1	1	Lambda Model	0.907936599896702	0.495735091058204	3.14755865641421	0.810768671421285	0.00025082160437174	NA	69.5304287363766	1
955	1	1	Lambda Model	0.907936599896702	0.495735091058204	2.99699130981579	0.82342030522442	0.000259129274211443	NA	69.9537673485876	1
956	1	1	Lambda Model	0.907936599896702	0.495735091058204	3.03978787805661	0.791031234110895	0.000299031231547254	NA	68.6816776966551	2
957	1	1	Lambda Model	0.907936599896702	0.495735091058204	2.8807259208109	0.857062800849341	0.000221910836058069	NA	69.4603671598275	2
958	1	1	Lambda Model	0.907936599896702	0.495735091058204	2.92824891876676	0.834913844119208	0.0001534214176767	NA	68.3335429228395	2
959	1	1	Lambda Model	0.907936599896702	0.495735091058204	2.78655853944736	0.904282779593898	0.000223620891543801	NA	66.6922758213131	1
960	1	1	Lambda Model	0.907936599896702	0.495735091058204	3.31564915445496	0.734714560484065	0.000209898621557209	NA	68.8003640336576	2
961	1	1	Lambda Model	0.907936599896702	0.495735091058204	3.06622530421863	0.79520890951757	0.000175201834309767	NA	70.2399513052357	1
962	1	1	Lambda Model	0.907936599896702	0.495735091058204	3.23566985155768	0.773661105911844	0.000236401677609412	NA	69.7892580526702	2
963	1	1	Lambda Model	0.907936599896702	0.495735091058204	3.20272978750237	0.788440782142682	0.000265300062568765	NA	69.3536465656589	2
964	1	1	Lambda Model	0.907936599896702	0.495735091058204	3.09995228353519	0.826486451050139	0.00025661189600079	NA	69.2708985450027	2
965	1	1	Lambda Model	0.907936599896702	0.495735091058204	3.1046583018487	0.789408317373901	0.00021093718923254	NA	70.7468350791695	1
966	1	1	Lambda Model	0.907936599896702	0.495735091058204	3.28457571762312	0.784250997039936	0.000292651063853138	NA	67.4505833344568	1
967	1	1	Lambda Model	0.907936599896702	0.495735091058204	3.05542854023025	0.786095192004904	0.00023560344300971	NA	70.1009195109588	1
968	1	1	Lambda Model	0.907936599896702	0.495735091058204	3.21185700227515	0.73657434976191	0.000202696897712787	NA	68.6874912733155	2
969	1	1	Lambda Model	0.907936599896702	0.495735091058204	3.10114954459293	0.754156001110621	0.000183516728368013	NA	68.0408596479061	2
970	1	1	Lambda Model	0.907936599896702	0.495735091058204	3.27310268110033	0.762093045904581	0.000284208952989997	NA	68.5465266508054	2
971	1	1	Lambda Model	0.907936599896702	0.495735091058204	3.1629424442199	0.772095083597249	0.00017603901345265	NA	69.9617905702579	1
972	1	1	Lambda Model	0.907936599896702	0.495735091058204	3.24219967087921	0.785961914471691	0.000195523111639521	NA	69.1937297722	1
973	1	1	Lambda Model	0.907936599896702	0.495735091058204	3.10867202602102	0.792561823201839	0.000261749881327665	NA	70.0401534360516	1
974	1	1	Lambda Model	0.907936599896702	0.495735091058204	3.06582608623976	0.807640174809787	0.000161522300684667	NA	69.7771534379467	1
975	1	1	Lambda Model	0.907936599896702	0.495735091058204	3.04344284551682	0.808077654520144	0.000215459563456727	NA	70.7621262497352	2
976	1	1	Lambda Model	0.907936599896702	0.495735091058204	3.06548955241365	0.792845952490234	0.000221816482346691	NA	70.5919687894997	1
977	1	1	Lambda Model	0.907936599896702	0.495735091058204	3.18086153656775	0.758049158754053	0.000232609484189664	NA	69.8706793910169	2
978	1	1	Lambda Model	0.907936599896702	0.495735091058204	3.10426887936935	0.824931964208594	0.000279803969558882	NA	68.7873884402664	1
979	1	1	Lambda Model	0.907936599896702	0.495735091058204	3.04069119307269	0.792488152811861	0.000243651028457874	NA	70.0821052340694	1
980	1	1	Lambda Model	0.907936599896702	0.495735091058204	3.14130180522078	0.777865946694115	0.000175570467189149	NA	70.0941892279272	2
981	1	1	Lambda Model	0.907936599896702	0.495735091058204	3.08127568238777	0.803903302756347	0.000231912262774364	NA	70.6312643810184	1
982	1	1	Lambda Model	0.907936599896702	0.495735091058204	3.0798797365605	0.797609972984751	0.000217087306809979	NA	70.7752686002476	1
983	1	1	Lambda Model	0.907936599896702	0.495735091058204	3.09539471511296	0.793292451302298	0.000190961590475327	NA	70.6781425276555	2
984	1	1	Lambda Model	0.907936599896702	0.495735091058204	3.00587105645913	0.80026154431356	0.000225681065543342	NA	70.1973382598926	1
985	1	1	Lambda Model	0.907936599896702	0.495735091058204	3.2204840233156	0.751831220403074	0.000259931552694846	NA	69.2840936681564	2
986	1	1	Lambda Model	0.907936599896702	0.495735091058204	3.23923809875045	0.785867925292379	0.000278743431791883	NA	68.5823610908808	2
987	1	1	Lambda Model	0.907936599896702	0.495735091058204	2.95645931842697	0.85243779540165	0.000226515770328843	NA	69.6690375725725	1
988	1	1	Lambda Model	0.907936599896702	0.495735091058204	3.16142426595368	0.800440697380099	0.000201247892387341	NA	70.1571606606398	1
989	1	1	Lambda Model	0.907936599896702	0.495735091058204	3.06160203210032	0.79649355922488	0.000199257375738829	NA	70.6851656540422	1
990	1	1	Lambda Model	0.907936599896702	0.495735091058204	2.98888423794987	0.819536552770726	0.000172754715118697	NA	69.9741226937002	1
991	1	1	Lambda Model	0.907936599896702	0.495735091058204	2.94129461389919	0.824841590913957	0.000183684578279268	NA	69.8212321845188	1
992	1	1	Lambda Model	0.907936599896702	0.495735091058204	2.96612367261435	0.840439041198581	0.000196821841486636	NA	70.1274853653865	1
993	1	1	Lambda Model	0.907936599896702	0.495735091058204	3.16002445225065	0.805275135974309	0.000217129275092728	NA	69.9772900634419	2
994	1	1	Lambda Model	0.907936599896702	0.495735091058204	3.18247264615901	0.779037972482496	0.000199543564341503	NA	70.4226574693054	1
995	1	1	Lambda Model	0.907936599896702	0.495735091058204	2.89516722905636	0.84922526613108	0.00024760299061274	NA	69.4430609869617	1
996	1	1	Lambda Model	0.907936599896702	0.495735091058204	3.15998603460934	0.801782089049719	0.000181123753451656	NA	69.7652330249983	1
997	1	1	Lambda Model	0.907936599896702	0.495735091058204	3.08196962539803	0.789172195705437	0.000201567487183272	NA	70.6355632201455	1
998	1	1	Lambda Model	0.907936599896702	0.495735091058204	2.92624473762977	0.828442907847643	0.000231876452330289	NA	69.910563290213	2
999	1	1	Lambda Model	0.907936599896702	0.495735091058204	2.76025345873126	0.903835709714132	0.00017593475158367	NA	65.262007662581	2
1000	1	1	Lambda Model	0.907936599896702	0.495735091058204	3.09333073903701	0.767629301052935	0.000137617080837254	NA	66.1380338212931	1
1001	1	1	Lambda Model	0.907936599896702	0.495735091058204	2.9569191444104	0.834810456740337	0.000258435596794164	NA	69.740575251793	2
1002	1	1	Lambda Model	0.907936599896702	0.495735091058204	2.93520731190604	0.828578025704308	0.000275543674452954	NA	69.1959301427186	2
1003	1	1	Lambda Model	0.907936599896702	0.495735091058204	2.90390819777915	0.860440567734431	0.000191463872364437	NA	69.1784382156088	1
1004	1	1	Lambda Model	0.907936599896702	0.495735091058204	3.13790614826169	0.809280755296932	0.000225451628497959	NA	70.0849750443712	2
1005	1	1	Lambda Model	0.907936599896702	0.495735091058204	3.0265555055921	0.801341297587768	0.000217412921192628	NA	70.5351296579432	1
1006	1	1	Lambda Model	0.907936599896702	0.495735091058204	3.03006000124271	0.793114322562325	0.000190912948814741	NA	70.1185281752197	2
1007	1	1	Lambda Model	0.907936599896702	0.495735091058204	3.00447136603728	0.8100195535884	0.000276224509590671	NA	69.5049259688421	1
1008	1	1	Lambda Model	0.907936599896702	0.495735091058204	3.17098751623593	0.789194584066672	0.000258917806169963	NA	69.8293340390971	2
1009	1	1	Lambda Model	0.907936599896702	0.495735091058204	3.15255995299933	0.768790219931609	0.000203159404413333	NA	70.306995217732	1
1010	1	1	Lambda Model	0.907936599896702	0.495735091058204	3.18105758014555	0.791602354073089	0.000199062476397985	NA	70.1916721786047	2
1011	1	1	Lambda Model	0.907936599896702	0.495735091058204	3.03754928742636	0.803625101822564	0.000221906262392741	NA	70.6452092782429	1
1012	1	1	Lambda Model	0.907936599896702	0.495735091058204	3.220298710986	0.790897398194866	0.000168457256319232	NA	68.57145740973	2
1013	1	1	Lambda Model	0.907936599896702	0.495735091058204	2.78589468593904	0.846099017139657	0.000304118336760539	NA	66.5750702863286	2
1014	1	1	Lambda Model	0.907936599896702	0.495735091058204	3.09632254192265	0.814997434665866	0.00026906218533284	NA	69.5827754149988	2
1015	1	1	Lambda Model	0.907936599896702	0.495735091058204	3.15903303294832	0.770512783620618	0.000190286021475511	NA	70.2525544727967	2
1016	1	1	Lambda Model	0.907936599896702	0.495735091058204	3.07089388122033	0.775298960395043	0.00025062322508961	NA	69.503789783592	2
1017	1	1	Lambda Model	0.907936599896702	0.495735091058204	3.04625438540257	0.777180733862668	0.000191667873613033	NA	69.3246240625732	1
1018	1	1	Lambda Model	0.907936599896702	0.495735091058204	3.19306362876177	0.764459271886634	0.000282158113515973	NA	69.1080241178329	2
1019	1	1	Lambda Model	0.907936599896702	0.495735091058204	3.19129461460703	0.76271282525554	0.000226209043240039	NA	70.1299329445119	1
1020	1	1	Lambda Model	0.907936599896702	0.495735091058204	3.06618244136713	0.818945533267415	0.000185119380507476	NA	70.3158785954674	1
1021	1	1	Lambda Model	0.907936599896702	0.495735091058204	3.11889464646589	0.788552875072075	0.000188818065275451	NA	70.6033345769292	2
1022	1	1	Lambda Model	0.907936599896702	0.495735091058204	3.01593879296956	0.806374442387501	0.000341081537382351	NA	67.5153881687841	1
1023	1	1	Lambda Model	0.907936599896702	0.495735091058204	3.0815457813426	0.807339013785865	0.000202151477416738	NA	70.7565037827735	1
1024	1	1	Lambda Model	0.907936599896702	0.495735091058204	3.11468548878502	0.769688791201661	0.000230271184567845	NA	69.9948483994682	1
1025	1	1	Lambda Model	0.907936599896702	0.495735091058204	2.87167848666463	0.870650294423907	0.000250670819543825	NA	68.6892706044658	2
1026	1	1	Lambda Model	0.907936599896702	0.495735091058204	2.88939246816689	0.840138252087489	0.00020209959363351	NA	69.608889359753	2
1027	1	1	Lambda Model	0.907936599896702	0.495735091058204	3.0182977864613	0.82403901303784	0.000177614139231872	NA	70.1975981187755	2
1028	1	1	Lambda Model	0.907936599896702	0.495735091058204	3.20122861336047	0.76380108560038	0.000214793229661729	NA	70.2085284389817	2
1029	1	1	Lambda Model	0.907936599896702	0.495735091058204	3.15464557310763	0.801212233227942	0.000175597866231754	NA	69.7177060347976	2
1030	1	1	Lambda Model	0.907936599896702	0.495735091058204	3.04180471581337	0.828773359525164	0.000208118013372558	NA	70.3370324808677	2
1031	1	1	Lambda Model	0.907936599896702	0.495735091058204	3.40985282366296	0.735556600374403	0.000309153244047311	NA	66.2314506708955	1
1032	1	1	Lambda Model	0.907936599896702	0.495735091058204	3.09104145522403	0.783109392586653	0.000245868022695101	NA	70.1505542457863	2
1033	1	1	Lambda Model	0.907936599896702	0.495735091058204	2.9449557489702	0.849738367965077	0.000214579038128735	NA	69.8783858343287	2
1034	1	1	Lambda Model	0.907936599896702	0.495735091058204	3.0383520089051	0.815861622336121	0.000242457327311458	NA	70.4047384115422	2
1035	1	1	Lambda Model	0.907936599896702	0.495735091058204	3.26227550033995	0.788809742222045	0.000228248935562044	NA	68.6986947733168	1
1036	1	1	Lambda Model	0.907936599896702	0.495735091058204	3.3858488571423	0.757301737877582	0.000160235908621631	NA	64.6231633706974	1
1037	1	1	Lambda Model	0.907936599896702	0.495735091058204	3.01156719924943	0.777652381590902	0.000248435594660969	NA	68.6360256286705	2
1038	1	1	Lambda Model	0.907936599896702	0.495735091058204	2.99802657675487	0.799396451306289	0.000205391966264669	NA	70.079796990358	2
1039	1	1	Lambda Model	0.907936599896702	0.495735091058204	3.14236594005588	0.772356696178723	0.000153169269449972	NA	68.7436825651714	2
1040	1	1	Lambda Model	0.907936599896702	0.495735091058204	2.92015347495034	0.847560753167358	0.000233948708417961	NA	69.796932966822	1
1041	1	1	Lambda Model	0.907936599896702	0.495735091058204	3.32346902115442	0.738566331431754	0.000189470881847282	NA	68.4741162509485	2
1042	1	1	Lambda Model	0.907936599896702	0.495735091058204	3.01704716621884	0.808750002836405	0.00021238672078838	NA	70.641364934653	1
1043	1	1	Lambda Model	0.907936599896702	0.495735091058204	3.20911231899016	0.816513288134945	0.000281932994791478	NA	67.2706766050817	2
1044	1	1	Lambda Model	0.907936599896702	0.495735091058204	3.05277824346202	0.819765157157048	0.000199821642885931	NA	70.5818122043079	2
1045	1	1	Lambda Model	0.907936599896702	0.495735091058204	3.12142356264028	0.821777971471009	0.000183251094842942	NA	69.2259167864029	2
1046	1	1	Lambda Model	0.907936599896702	0.495735091058204	3.08592980973137	0.859303550341246	0.000269083708464749	NA	66.4669750751124	1
1047	1	1	Lambda Model	0.907936599896702	0.495735091058204	3.0259479698095	0.816662224222979	0.000229172068727746	NA	70.5895462236855	2
1048	1	1	Lambda Model	0.907936599896702	0.495735091058204	3.0927371653028	0.789648621627537	0.000238028589933257	NA	70.4621991213611	2
1049	1	1	Lambda Model	0.907936599896702	0.495735091058204	2.93655342882678	0.863680704079597	0.000231418497060103	NA	69.0833719581151	2
1050	1	1	Lambda Model	0.907936599896702	0.495735091058204	2.97475128526003	0.843549257887692	0.000189936659955625	NA	69.8719695930776	2
1051	1	1	Lambda Model	0.907936599896702	0.495735091058204	3.16374029432493	0.763685563051485	0.000156939624939146	NA	68.6579413665286	2
1052	1	1	Lambda Model	0.907936599896702	0.495735091058204	2.95582952608287	0.833338129128892	0.000215287319897453	NA	70.3239002804044	2
1053	1	1	Lambda Model	0.907936599896702	0.495735091058204	3.18029351288689	0.758845582900964	0.000318588213417696	NA	67.884273003415	1
1054	1	1	Lambda Model	0.907936599896702	0.495735091058204	3.11534408065126	0.784622312762804	0.000254916178188502	NA	70.114257231296	1
1055	1	1	Lambda Model	0.907936599896702	0.495735091058204	3.14989792024443	0.778188225000006	0.000350493642844783	NA	67.1931741954504	1
1056	1	1	Lambda Model	0.907936599896702	0.495735091058204	2.75833991921531	0.87676080341547	0.000266582564989269	NA	67.3815336166554	2
1057	1	1	Lambda Model	0.907936599896702	0.495735091058204	2.97844420159248	0.794435105231241	0.000203947400422772	NA	69.3478778384938	2
1058	1	1	Lambda Model	0.907936599896702	0.495735091058204	2.99105198471546	0.807127737574344	0.000329830658057564	NA	67.7264633108886	1
1059	1	1	Lambda Model	0.907936599896702	0.495735091058204	3.1702017029888	0.796366887239122	0.000151290402737178	NA	68.3417262220122	1
1060	1	1	Lambda Model	0.907936599896702	0.495735091058204	3.16558166877138	0.779593516305454	0.000174350759484802	NA	70.033466802815	2
1061	1	1	Lambda Model	0.907936599896702	0.495735091058204	3.10531638677001	0.795118481894559	0.000193385217229261	NA	70.718369413953	1
1062	1	1	Lambda Model	0.907936599896702	0.495735091058204	2.76783053021124	0.896021555951023	0.00021303672919683	NA	67.118051019763	1
1063	1	1	Lambda Model	0.907936599896702	0.495735091058204	3.19978262469639	0.767026235894753	0.000230297076622006	NA	70.1723998163044	2
1064	1	1	Lambda Model	0.907936599896702	0.495735091058204	2.91935659656458	0.825805812848176	0.000244681500940476	NA	69.5924486087504	1
1065	1	1	Lambda Model	0.907936599896702	0.495735091058204	3.26164548747629	0.756948262448539	0.000179940745949429	NA	69.2201586026885	2
1066	1	1	Lambda Model	0.907936599896702	0.495735091058204	3.07478207480938	0.811131487028158	0.000212704760044298	NA	70.7185393877387	2
1067	1	1	Lambda Model	0.907936599896702	0.495735091058204	2.98296828034115	0.814861238079121	0.000244509148345811	NA	70.1157713237692	2
1068	1	1	Lambda Model	0.907936599896702	0.495735091058204	3.21556075946337	0.763605168252849	0.000199680340294129	NA	70.0978131674366	1
1069	1	1	Lambda Model	0.907936599896702	0.495735091058204	2.78604410736981	0.85200001091387	0.000237306541705788	NA	67.8615078639432	1
1070	1	1	Lambda Model	0.907936599896702	0.495735091058204	2.94812283919182	0.820788913113325	0.000213584866238973	NA	70.1478583311183	1
1071	1	1	Lambda Model	0.907936599896702	0.495735091058204	3.02485331825123	0.849742735653737	0.000219511224824393	NA	69.1598033710825	2
1072	1	1	Lambda Model	0.907936599896702	0.495735091058204	3.31597921487278	0.720961053333872	0.000171359788794083	NA	66.951629907163	1
1073	1	1	Lambda Model	0.907936599896702	0.495735091058204	2.99646297873509	0.815536416159763	0.000263219888513489	NA	69.8455944275203	1
1074	1	1	Lambda Model	0.907936599896702	0.495735091058204	3.05045279561371	0.820653747661227	0.000150975618786729	NA	68.823381746783	2
1075	1	1	Lambda Model	0.907936599896702	0.495735091058204	3.01409478763028	0.806890622283275	0.000213200910509257	NA	70.5774558110727	1
1076	1	1	Lambda Model	0.907936599896702	0.495735091058204	3.23062174118685	0.774211849206959	0.000236742041059999	NA	69.8401743163053	2
1077	1	1	Lambda Model	0.907936599896702	0.495735091058204	2.95995079773816	0.838769866693743	0.000224503996221305	NA	70.1997496364795	1
1078	1	1	Lambda Model	0.907936599896702	0.495735091058204	2.93406544760836	0.841447576834774	0.000253884600213556	NA	69.657254200584	1
1079	1	1	Lambda Model	0.907936599896702	0.495735091058204	3.1068295183238	0.771508163780129	0.000279895895751529	NA	69.0638754427696	2
1080	1	1	Lambda Model	0.907936599896702	0.495735091058204	3.24647633072552	0.740186945540185	0.000237213756270991	NA	69.1740978165807	1
1081	1	1	Lambda Model	0.907936599896702	0.495735091058204	3.13982576501811	0.771788458040433	0.000185244038513243	NA	70.1324514349323	2
1082	1	1	Lambda Model	0.907936599896702	0.495735091058204	3.06251514460641	0.798089477693137	0.000247628660384046	NA	70.3189924372368	1
1083	1	1	Lambda Model	0.907936599896702	0.495735091058204	2.99491748599775	0.823469781676243	0.000207611670154741	NA	70.5922926018362	2
1084	1	1	Lambda Model	0.907936599896702	0.495735091058204	3.13079052602751	0.754272049015664	0.000226046072376792	NA	69.1939756265418	1
1085	1	1	Lambda Model	0.907936599896702	0.495735091058204	2.99189269114873	0.779503732475013	0.00021450846075332	NA	68.4524971943296	2
1086	1	1	Lambda Model	0.907936599896702	0.495735091058204	3.0996296034104	0.760017706691081	0.000222316746920293	NA	69.1609135574061	2
1087	1	1	Lambda Model	0.907936599896702	0.495735091058204	3.065232809884	0.811599785356286	0.000182087115789993	NA	70.4793530146767	2
1088	1	1	Lambda Model	0.907936599896702	0.495735091058204	3.14853422890175	0.765437625809367	0.000284428085077946	NA	68.9836739687974	2
1089	1	1	Lambda Model	0.907936599896702	0.495735091058204	3.20669572028895	0.777769621196555	0.000319249283239687	NA	68.0157748008084	2
1090	1	1	Lambda Model	0.907936599896702	0.495735091058204	3.14876898983964	0.785321949952866	0.000225309984036854	NA	70.5688982011868	2
1091	1	1	Lambda Model	0.907936599896702	0.495735091058204	2.89851923787292	0.83845234446818	0.000231926793457056	NA	69.6949551831854	2
1092	1	1	Lambda Model	0.907936599896702	0.495735091058204	3.16844620743202	0.770032128769898	0.00020293551606036	NA	70.3850484288069	2
1093	1	1	Lambda Model	0.907936599896702	0.495735091058204	2.8653746625002	0.848662162198205	0.000190340223425315	NA	69.1172865983715	1
1094	1	1	Lambda Model	0.907936599896702	0.495735091058204	3.12404551905457	0.788745298962227	0.000256467235582106	NA	70.1285125072787	1
1095	1	1	Lambda Model	0.907936599896702	0.495735091058204	2.92720501978348	0.821642462809959	0.000222758785177374	NA	69.8218332922098	1
1096	1	1	Lambda Model	0.907936599896702	0.495735091058204	3.19243786861618	0.745071451624198	0.000204210234734665	NA	69.2026372483318	1
1097	1	1	Lambda Model	0.907936599896702	0.495735091058204	3.20695674210948	0.738995824173004	0.000240657554382815	NA	68.8471521588811	2
1098	1	1	Lambda Model	0.907936599896702	0.495735091058204	3.1783036602414	0.745710000391445	0.000237789119023829	NA	69.073683298457	2
1099	1	1	Lambda Model	0.907936599896702	0.495735091058204	3.1286270432334	0.82586779613574	0.000242175994483592	NA	69.0292514010049	2
1100	1	1	Lambda Model	0.907936599896702	0.495735091058204	2.91501586961963	0.823787680027343	0.000244236687198535	NA	69.4733581478435	2
1101	1	1	Lambda Model	0.907936599896702	0.495735091058204	3.11666007557321	0.78583269524307	0.000233496339124815	NA	70.5206018293279	2
1102	1	1	Lambda Model	0.907936599896702	0.495735091058204	2.94116744011417	0.823852771072444	0.000177111818356759	NA	69.601514484999	1
1103	1	1	Lambda Model	0.907936599896702	0.495735091058204	2.98709713499245	0.826473057728334	0.000185453805046958	NA	70.3087798370097	1
1104	1	1	Lambda Model	0.907936599896702	0.495735091058204	2.9256738773384	0.815858378785294	0.000127547438458321	NA	64.5402785837205	1
1105	1	1	Lambda Model	0.907936599896702	0.495735091058204	3.07787845222739	0.799500457010999	0.000171546659105031	NA	70.2369502819573	1
1106	1	1	Lambda Model	0.907936599896702	0.495735091058204	3.08452230574431	0.769272829968623	0.000252647726495559	NA	69.2912244431812	2
1107	1	1	Lambda Model	0.907936599896702	0.495735091058204	3.31439461925121	0.736976747854176	0.000160230769118308	NA	67.183620940701	2
1108	1	1	Lambda Model	0.907936599896702	0.495735091058204	3.23105352541296	0.784375686416574	0.000226818815270154	NA	69.6418666010776	1
1109	1	1	Lambda Model	0.907936599896702	0.495735091058204	3.12241815199914	0.762220895062676	0.000254043737852095	NA	69.3135783062368	2
1110	1	1	Lambda Model	0.907936599896702	0.495735091058204	3.0767673921249	0.801813319649664	0.00027986915771025	NA	69.6011882965011	1
1111	1	1	Lambda Model	0.907936599896702	0.495735091058204	3.01830513102982	0.811574026325028	0.000180188570333099	NA	70.3599597076706	2
1112	1	1	Lambda Model	0.907936599896702	0.495735091058204	3.05173660855989	0.829422792613536	0.000198484274424888	NA	70.1489563113505	2
1113	1	1	Lambda Model	0.907936599896702	0.495735091058204	3.05359286284924	0.809917217569819	0.000162877761278742	NA	69.8345070837545	2
1114	1	1	Lambda Model	0.907936599896702	0.495735091058204	2.97029315288853	0.819610934464127	0.000376221613936674	NA	66.185101513263	2
1115	1	1	Lambda Model	0.907936599896702	0.495735091058204	2.97801401253044	0.820046710016149	0.000205987070042324	NA	70.4742050633115	1
1116	1	1	Lambda Model	0.907936599896702	0.495735091058204	3.18574414927071	0.798064482064946	0.000217031536448074	NA	69.8939820755216	2
1117	1	1	Lambda Model	0.907936599896702	0.495735091058204	3.20092549811385	0.758674625505268	0.000197356176556159	NA	69.9706833151011	1
1118	1	1	Lambda Model	0.907936599896702	0.495735091058204	3.22245943313633	0.761254169098292	0.000343308371636369	NA	67.126340056163	1
1119	1	1	Lambda Model	0.907936599896702	0.495735091058204	3.0095193841332	0.80060059045696	0.000329398156390012	NA	67.7420566605578	1
1120	1	1	Lambda Model	0.907936599896702	0.495735091058204	3.07212513549745	0.775900577635236	0.000277909339374874	NA	68.9672556884546	1
1121	1	1	Lambda Model	0.907936599896702	0.495735091058204	2.94963126714679	0.844209452771864	0.000172402158553722	NA	69.3770787407604	1
1122	1	1	Lambda Model	0.907936599896702	0.495735091058204	3.09948815748416	0.78023021589827	0.000242240386973024	NA	70.1724287765694	2
1123	1	1	Lambda Model	0.907936599896702	0.495735091058204	3.02422655125123	0.799897202619886	0.000233698512745429	NA	70.3160627050963	2
1124	1	1	Lambda Model	0.907936599896702	0.495735091058204	2.98639590829769	0.83760119618787	0.000186501855099321	NA	70.034408166579	1
1125	1	1	Lambda Model	0.907936599896702	0.495735091058204	3.01976563954825	0.817320133760214	0.000164725198272028	NA	69.8157488856124	1
1126	1	1	Lambda Model	0.907936599896702	0.495735091058204	3.19786547489559	0.782447527933376	0.000198371740511107	NA	70.2084254123925	2
1127	1	1	Lambda Model	0.907936599896702	0.495735091058204	3.11770194116056	0.806360809395044	0.000197649601735161	NA	70.4795691116404	1
1128	1	1	Lambda Model	0.907936599896702	0.495735091058204	3.10718491025469	0.792149784633039	0.000235589600721753	NA	70.5542511823261	2
1129	1	1	Lambda Model	0.907936599896702	0.495735091058204	2.98718543093599	0.820356490622669	0.000236318331941069	NA	70.3421590565837	2
1130	1	1	Lambda Model	0.907936599896702	0.495735091058204	2.94334159697353	0.832311457452471	0.000261268213630905	NA	69.6198250418036	2
1131	1	1	Lambda Model	0.907936599896702	0.495735091058204	3.11505413060289	0.793039511465608	0.000167671213220783	NA	70.0335841719826	1
1132	1	1	Lambda Model	0.907936599896702	0.495735091058204	2.97953273830502	0.842909840636064	0.000158705682636542	NA	68.6632237269297	2
1133	1	1	Lambda Model	0.907936599896702	0.495735091058204	2.959621777624	0.820715279309547	0.000156689677937208	NA	68.8216379797821	2
1134	1	1	Lambda Model	0.907936599896702	0.495735091058204	3.0584216788261	0.820779845069744	0.000236589368083205	NA	70.3272370120175	2
1135	1	1	Lambda Model	0.907936599896702	0.495735091058204	3.22835219318569	0.750734459771115	0.000344318666073209	NA	66.8931386374783	2
1136	1	1	Lambda Model	0.907936599896702	0.495735091058204	3.03355648986631	0.822316575823647	0.000181687770684252	NA	70.3175948260954	1
1137	1	1	Lambda Model	0.907936599896702	0.495735091058204	2.87590790942325	0.814936431859854	0.000317719199338013	NA	66.6975515016659	1
1138	1	1	Lambda Model	0.907936599896702	0.495735091058204	3.00273049693867	0.831654213118643	0.000199693691917101	NA	70.3997833097107	1
1139	1	1	Lambda Model	0.907936599896702	0.495735091058204	3.08229722277601	0.79443843783667	0.000288616096639864	NA	69.316269718809	1
1140	1	1	Lambda Model	0.907936599896702	0.495735091058204	3.12807212043893	0.833150390583014	0.000241238089258252	NA	68.4337880162549	2
1141	1	1	Lambda Model	0.907936599896702	0.495735091058204	3.10690692373824	0.795976251263699	0.000166669689298644	NA	70.0108253807654	2
1142	1	1	Lambda Model	0.907936599896702	0.495735091058204	3.26440295824179	0.745739600902673	0.000190731050845503	NA	69.2358400608338	2
1143	1	1	Lambda Model	0.907936599896702	0.495735091058204	2.9718902848422	0.799954759692972	0.000166576123284586	NA	68.5421248511081	2
1144	1	1	Lambda Model	0.907936599896702	0.495735091058204	2.93080864447815	0.824810663771042	0.000199215769726779	NA	69.9284773211939	2
1145	1	1	Lambda Model	0.907936599896702	0.495735091058204	3.05364570300545	0.797889017612027	0.000352983078234703	NA	67.1693410963816	1
1146	1	1	Lambda Model	0.907936599896702	0.495735091058204	2.87684402604951	0.845939321283258	0.000239842940931554	NA	69.3908540978264	1
1147	1	1	Lambda Model	0.907936599896702	0.495735091058204	3.10225835472684	0.806063135712641	0.00024307167357593	NA	70.3402496089141	2
1148	1	1	Lambda Model	0.907936599896702	0.495735091058204	3.08437245818939	0.839492163655884	0.000249534289820084	NA	68.7277163506901	1
1149	1	1	Lambda Model	0.907936599896702	0.495735091058204	3.22858288433615	0.73699718240745	0.000199862635985263	NA	68.8409810875623	2
1150	1	1	Lambda Model	0.907936599896702	0.495735091058204	3.09509972456658	0.806339832044209	0.000205296600168975	NA	70.7156881479105	1
1151	1	1	Lambda Model	0.907936599896702	0.495735091058204	3.02910136248202	0.851092284289125	0.000215240826007785	NA	68.9597833537967	1
1152	1	1	Lambda Model	0.907936599896702	0.495735091058204	2.99024604588528	0.821629705337213	0.000215697363897987	NA	70.5632195294773	2
1153	1	1	Lambda Model	0.907936599896702	0.495735091058204	3.07073607128245	0.810751875711578	0.000214184251871177	NA	70.7378832107714	2
1154	1	1	Lambda Model	0.907936599896702	0.495735091058204	2.78133628840319	0.905344326696512	0.000273190426575303	NA	66.403285122917	2
1155	1	1	Lambda Model	0.907936599896702	0.495735091058204	3.2870687357495	0.733535954630102	0.000288179776462487	NA	67.9642457256026	2
1156	1	1	Lambda Model	0.907936599896702	0.495735091058204	3.22841883372328	0.788489957593003	0.000204767631435849	NA	69.4933313251302	2
1157	1	1	Lambda Model	0.907936599896702	0.495735091058204	3.17384586383631	0.781631724309529	0.000248398551754926	NA	70.1056454223395	2
1158	1	1	Lambda Model	0.907936599896702	0.495735091058204	3.09318909213268	0.814222873366649	0.000215839254108993	NA	70.4798331871039	2
1159	1	1	Lambda Model	0.907936599896702	0.495735091058204	3.13119439828935	0.778269729165923	0.00023373745064028	NA	70.3923208175905	1
1160	1	1	Lambda Model	0.907936599896702	0.495735091058204	3.13062579249224	0.789451381404813	0.000284917617330608	NA	69.391388993345	1
1161	1	1	Lambda Model	0.907936599896702	0.495735091058204	3.35538170573628	0.732031979315663	0.000194635240990827	NA	68.0324066404335	2
1162	1	1	Lambda Model	0.907936599896702	0.495735091058204	3.11798539458885	0.838765370830129	0.000183087504875373	NA	67.4743792329898	2
1163	1	1	Lambda Model	0.907936599896702	0.495735091058204	3.10706729768986	0.809048660860171	0.000224333832309898	NA	70.4763237026685	2
1164	1	1	Lambda Model	0.907936599896702	0.495735091058204	3.16805072429727	0.775597884300272	0.000210130193835343	NA	70.5179081356534	2
1165	1	1	Lambda Model	0.907936599896702	0.495735091058204	3.08410230044159	0.779894170966879	0.000151594313227496	NA	68.4651958871625	2
1166	1	1	Lambda Model	0.907936599896702	0.495735091058204	3.05075537912986	0.825836635001281	0.000199058478718165	NA	70.3507321766525	2
1167	1	1	Lambda Model	0.907936599896702	0.495735091058204	3.06575476106565	0.803014991706473	0.000160936212152599	NA	69.7590246419036	2
1168	1	1	Lambda Model	0.907936599896702	0.495735091058204	2.93440086025084	0.834145962514501	0.000203053911277315	NA	70.1387882647157	1
1169	1	1	Lambda Model	0.907936599896702	0.495735091058204	3.08616480458649	0.797424289489369	0.000175274139620895	NA	70.3594279627583	1
1170	1	1	Lambda Model	0.907936599896702	0.495735091058204	3.11749949097066	0.779116949618486	0.000199465452858257	NA	70.5057882365199	1
1171	1	1	Lambda Model	0.907936599896702	0.495735091058204	2.99221280599018	0.806855323326177	0.000221276504585177	NA	70.2962573133363	2
1172	1	1	Lambda Model	0.907936599896702	0.495735091058204	3.44788558765837	0.705983374896578	0.000204594144643804	NA	66.1429219130142	2
1173	1	1	Lambda Model	0.907936599896702	0.495735091058204	2.96866133673984	0.825538391556663	0.00028585089342878	NA	69.1536194953337	1
1174	1	1	Lambda Model	0.907936599896702	0.495735091058204	2.86589263058557	0.864311115510915	0.000187609895446683	NA	68.7861458333719	1
1175	1	1	Lambda Model	0.907936599896702	0.495735091058204	3.10345247021215	0.809590200341284	0.000241752621389208	NA	70.2643595631382	1
1176	1	1	Lambda Model	0.907936599896702	0.495735091058204	3.27367997437087	0.796712961182308	0.000325691268345718	NA	66.1153930609712	1
1177	1	1	Lambda Model	0.907936599896702	0.495735091058204	2.96701356934971	0.858319330949685	0.000193174951040903	NA	69.002794301012	2
1178	1	1	Lambda Model	0.907936599896702	0.495735091058204	3.05335884806487	0.805414511245175	0.000214556789840792	NA	70.782701705024	1
1179	1	1	Lambda Model	0.907936599896702	0.495735091058204	3.11863390713377	0.790065250172146	0.000189991117330935	NA	70.6342978985437	1
1180	1	1	Lambda Model	0.907936599896702	0.495735091058204	3.10125644225326	0.804017571627266	0.000268270075865773	NA	69.8377469568724	1
1181	1	1	Lambda Model	0.907936599896702	0.495735091058204	3.21688193444324	0.799257802410366	0.000412292560991725	NA	64.2574924991861	1
1182	1	1	Lambda Model	0.907936599896702	0.495735091058204	2.92480702405415	0.791487443455148	0.000221710893536979	NA	67.6528918680132	1
1183	1	1	Lambda Model	0.907936599896702	0.495735091058204	3.08336668700291	0.792350292090595	0.000226328656503026	NA	70.6349322004764	2
1184	1	1	Lambda Model	0.907936599896702	0.495735091058204	2.9051545536398	0.821595495432894	0.000222116760533188	NA	69.4064079361347	1
1185	1	1	Lambda Model	0.907936599896702	0.495735091058204	2.79550955377004	0.884905422690467	0.000274624225390311	NA	67.4707395141103	2
1186	1	1	Lambda Model	0.907936599896702	0.495735091058204	2.98260067905793	0.805600731614474	0.000285680025042848	NA	68.9352061039865	1
1187	1	1	Lambda Model	0.907936599896702	0.495735091058204	2.79652403739813	0.856175188265511	0.000329707246582386	NA	66.361047803283	2
1188	1	1	Lambda Model	0.907936599896702	0.495735091058204	3.25239268472295	0.742880761957981	0.00021554514593403	NA	69.4113511247661	2
1189	1	1	Lambda Model	0.907936599896702	0.495735091058204	2.89296506139333	0.841370862189903	0.000244644641053687	NA	69.4941187442242	1
1190	1	1	Lambda Model	0.907936599896702	0.495735091058204	2.87455078049294	0.866286571037868	0.000218580289468316	NA	69.1272558261393	2
1191	1	1	Lambda Model	0.907936599896702	0.495735091058204	3.28036538243468	0.816069836830685	0.000268428267475724	NA	65.2966563798855	2
1192	1	1	Lambda Model	0.907936599896702	0.495735091058204	3.05968806892038	0.798642140986536	0.000206534163349033	NA	70.7461027366069	2
1193	1	1	Lambda Model	0.907936599896702	0.495735091058204	3.09105048888802	0.808408607473275	0.000239337743289831	NA	70.420268131055	1
1194	1	1	Lambda Model	0.907936599896702	0.495735091058204	2.76066013841383	0.902094076740659	0.000253750558427947	NA	66.7990129041305	1
1195	1	1	Lambda Model	0.907936599896702	0.495735091058204	3.11760846556379	0.806862500585356	0.000234674372861683	NA	70.3297145258159	2
1196	1	1	Lambda Model	0.907936599896702	0.495735091058204	3.16481595622737	0.77921094981861	0.000241036543108587	NA	70.2783933628308	1
1197	1	1	Lambda Model	0.907936599896702	0.495735091058204	3.03595980336394	0.827967581912548	0.000194271172231553	NA	70.3231946811777	2
1198	1	1	Lambda Model	0.907936599896702	0.495735091058204	3.20890129124076	0.795210094895241	0.000198142615051369	NA	69.4745275752574	1
1199	1	1	Lambda Model	0.907936599896702	0.495735091058204	3.0863906019496	0.830633331679081	0.000270628976797129	NA	68.928782222526	2
1200	1	1	Lambda Model	0.907936599896702	0.495735091058204	3.35673052476968	0.746000863943518	0.000213401678739739	NA	68.2646981742121	2
1201	1	1	Lambda Model	0.907936599896702	0.495735091058204	3.27142007315672	0.735173546846261	0.000231265796141124	NA	68.9967585539913	2
1202	1	1	Lambda Model	0.907936599896702	0.495735091058204	3.41945399407838	0.727533431812081	0.000274936755127353	NA	66.8527599080259	2
1203	1	1	Lambda Model	0.907936599896702	0.495735091058204	2.94902308214985	0.804342631033006	0.000261050358758781	NA	68.9462660675198	1
1204	1	1	Lambda Model	0.907936599896702	0.495735091058204	3.10568771098362	0.801309402617361	0.000230763192722581	NA	70.5930515187834	1
1205	1	1	Lambda Model	0.907936599896702	0.495735091058204	3.0185865357084	0.825853214096219	0.00020373783607715	NA	70.5594808743065	2
1206	1	1	Lambda Model	0.907936599896702	0.495735091058204	3.1046281472445	0.791148185162281	0.000240787594137883	NA	70.4622316101352	2
1207	1	1	Lambda Model	0.907936599896702	0.495735091058204	3.02049218006964	0.776553379706456	0.00025582612412357	NA	68.633109417965	1
1208	1	1	Lambda Model	0.907936599896702	0.495735091058204	2.96688126711251	0.816379596609417	0.000195831196226303	NA	70.2008297095903	2
1209	1	1	Lambda Model	0.907936599896702	0.495735091058204	3.02286301688227	0.838368836382746	0.000185378798462127	NA	69.7018418098441	1
1210	1	1	Lambda Model	0.907936599896702	0.495735091058204	3.12284483216711	0.751536711274277	0.000174596008209158	NA	67.9015032063171	2
1211	1	1	Lambda Model	0.907936599896702	0.495735091058204	3.11854881554064	0.771951171576107	0.000274404433139408	NA	69.312472645271	2
1212	1	1	Lambda Model	0.907936599896702	0.495735091058204	2.97330423527317	0.869006872771551	0.00024452019283296	NA	68.1352851513349	2
1213	1	1	Lambda Model	0.907936599896702	0.495735091058204	3.0002990567092	0.806328101325587	0.000253941449294472	NA	69.9149253023176	2
1214	1	1	Lambda Model	0.907936599896702	0.495735091058204	3.2901427989489	0.756759823149136	0.000251044993181727	NA	69.0791854869437	1
1215	1	1	Lambda Model	0.907936599896702	0.495735091058204	2.85831127682347	0.840840742101511	0.000231652514329894	NA	69.1158929880313	1
1216	1	1	Lambda Model	0.907936599896702	0.495735091058204	3.35741516523894	0.75145812460317	0.000200887586881651	NA	67.9307133424347	2
1217	1	1	Lambda Model	0.907936599896702	0.495735091058204	3.01017882969677	0.852321395371105	0.000251921417377221	NA	68.8938665849961	1
1218	1	1	Lambda Model	0.907936599896702	0.495735091058204	3.04324174798302	0.851241884806035	0.000263109778483979	NA	68.2929538154685	2
1219	1	1	Lambda Model	0.907936599896702	0.495735091058204	3.14976571475589	0.754552052120074	0.000241763827023379	NA	69.3275178892594	1
1220	1	1	Lambda Model	0.907936599896702	0.495735091058204	3.06045781774048	0.769503491364827	0.000318519284182818	NA	67.344475019236	1
1221	1	1	Lambda Model	0.907936599896702	0.495735091058204	2.95753370088204	0.81529907624756	0.000171955096002103	NA	69.4057815406929	1
1222	1	1	Lambda Model	0.907936599896702	0.495735091058204	3.14006191849607	0.78203224669021	0.000252671818683081	NA	70.1390743075532	1
1223	1	1	Lambda Model	0.907936599896702	0.495735091058204	3.14482359398731	0.79346423038804	0.000238792768352427	NA	70.3540483145102	2
1224	1	1	Lambda Model	0.907936599896702	0.495735091058204	2.99360286358562	0.838759173388941	0.000258177842139213	NA	69.6516581370943	2
1225	1	1	Lambda Model	0.907936599896702	0.495735091058204	3.08915919849559	0.789446609241236	0.000261314379946593	NA	69.9838101635687	2
1226	1	1	Lambda Model	0.907936599896702	0.495735091058204	2.80801281408933	0.881335914029228	0.000250435299699589	NA	68.0405137402322	1
1227	1	1	Lambda Model	0.907936599896702	0.495735091058204	3.06558855108423	0.784481192401724	0.000169237544645965	NA	69.5348436866009	2
1228	1	1	Lambda Model	0.907936599896702	0.495735091058204	3.00140048159488	0.8315939382454	0.000164916690548647	NA	69.4903810991687	2
1229	1	1	Lambda Model	0.907936599896702	0.495735091058204	3.15838164937461	0.816333120968221	0.000253194767382814	NA	68.9640358276111	2
1230	1	1	Lambda Model	0.907936599896702	0.495735091058204	2.92762340080883	0.811956701257557	0.000259296509290514	NA	68.9641587232171	2
1231	1	1	Lambda Model	0.907936599896702	0.495735091058204	3.03892290878977	0.818216669697981	0.000225932159509339	NA	70.6047117841373	2
1232	1	1	Lambda Model	0.907936599896702	0.495735091058204	3.17615466848476	0.796449323616564	0.000202526916255697	NA	70.1048640515729	1
1233	1	1	Lambda Model	0.907936599896702	0.495735091058204	3.01726464332532	0.82164033302874	0.000213698786267832	NA	70.6501831380089	1
1234	1	1	Lambda Model	0.907936599896702	0.495735091058204	3.14815201023411	0.769056129196869	0.000207610375798147	NA	70.3152587647655	2
1235	1	1	Lambda Model	0.907936599896702	0.495735091058204	2.96324463983194	0.884052018325779	0.000206621307550786	NA	66.4278691164826	1
1236	1	1	Lambda Model	0.907936599896702	0.495735091058204	3.55166526038332	0.665224716696895	0.000193663430591452	NA	61.8668639470608	1
1237	1	1	Lambda Model	0.907936599896702	0.495735091058204	3.19839890997023	0.80594402837181	0.00022228418701824	NA	69.1200096347241	1
1238	1	1	Lambda Model	0.907936599896702	0.495735091058204	3.22758926269672	0.769630988656187	0.000221841162554296	NA	70.0635493477544	1
1239	1	1	Lambda Model	0.907936599896702	0.495735091058204	3.14048484948268	0.772370918528472	0.000203414517757976	NA	70.3960313939162	2
1240	1	1	Lambda Model	0.907936599896702	0.495735091058204	3.20133067659963	0.764090055089637	0.000197730477739896	NA	70.1470593896797	2
1241	1	1	Lambda Model	0.907936599896702	0.495735091058204	3.12927291805254	0.766586537714629	0.000207566292155991	NA	70.051087130399	1
1242	1	1	Lambda Model	0.907936599896702	0.495735091058204	2.90887743896534	0.819658286411486	0.000205062025911583	NA	69.34700587044	2
1243	1	1	Lambda Model	0.907936599896702	0.495735091058204	3.17525890937159	0.768939951587512	0.00019743599197711	NA	70.3122812988264	1
1244	1	1	Lambda Model	0.907936599896702	0.495735091058204	3.0283652465	0.819813704101104	0.000246603496724716	NA	70.2838704780953	1
1245	1	1	Lambda Model	0.907936599896702	0.495735091058204	2.9805459938466	0.829831497125382	0.000319002465041327	NA	68.1774153875744	1
1246	1	1	Lambda Model	0.907936599896702	0.495735091058204	3.06744736719916	0.793111125752968	0.000219260828152644	NA	70.6311274928808	2
1247	1	1	Lambda Model	0.907936599896702	0.495735091058204	3.05537076106401	0.811735544540531	0.000197247568991613	NA	70.7348632768246	2
1248	1	1	Lambda Model	0.907936599896702	0.495735091058204	3.32987800770714	0.753354331343061	0.000241719265997875	NA	68.6164181315824	1
1249	1	1	Lambda Model	0.907936599896702	0.495735091058204	2.98748835878707	0.825053859046374	0.000279990115995553	NA	69.3976841060158	1
1250	1	1	Lambda Model	0.907936599896702	0.495735091058204	3.08550106269665	0.79063173848948	0.000170315554133803	NA	70.0630667538066	2
1251	1	1	Lambda Model	0.907936599896702	0.495735091058204	3.03958743234795	0.78940218313615	0.000264490870417974	NA	69.5324533436601	1
1252	1	1	Lambda Model	0.907936599896702	0.495735091058204	3.03474751380185	0.791340305020486	0.000153878305171611	NA	68.5704421119952	1
1253	1	1	Lambda Model	0.907936599896702	0.495735091058204	3.10841083808705	0.781509688553007	0.00014943931809846	NA	68.6698646884465	1
1254	1	1	Lambda Model	0.907936599896702	0.495735091058204	2.97046453345116	0.801146210491559	0.000205238966711893	NA	69.6472871012116	1
1255	1	1	Lambda Model	0.907936599896702	0.495735091058204	3.27152599990396	0.75876835946387	0.000279994642926202	NA	68.6880449821323	2
1256	1	1	Lambda Model	0.907936599896702	0.495735091058204	3.12872407296499	0.748660165666713	0.000205760856355075	NA	68.5676542695252	1
1257	1	1	Lambda Model	0.907936599896702	0.495735091058204	2.83924401466305	0.817050253409486	0.000329933716052573	NA	65.6700408552329	2
1258	1	1	Lambda Model	0.907936599896702	0.495735091058204	2.87468835735085	0.854541842801696	0.000189801513459511	NA	69.1896919984613	2
1259	1	1	Lambda Model	0.907936599896702	0.495735091058204	3.04102077101359	0.77798584743044	0.000194598967203335	NA	69.3338356203124	2
1260	1	1	Lambda Model	0.907936599896702	0.495735091058204	3.20055884136939	0.753015704058931	0.00018983975648998	NA	69.5790384112827	1
1261	1	1	Lambda Model	0.907936599896702	0.495735091058204	3.07857536543384	0.782119468701979	0.000174742362564022	NA	69.7934089144469	1
1262	1	1	Lambda Model	0.907936599896702	0.495735091058204	3.04212808417393	0.825149127767327	0.00018931381069943	NA	70.3271176543042	2
1263	1	1	Lambda Model	0.907936599896702	0.495735091058204	2.92835480618964	0.83626076063161	0.000229454402774422	NA	70.0241688653227	1
1264	1	1	Lambda Model	0.907936599896702	0.495735091058204	2.8521314332058	0.879136381469959	0.000166370000906075	NA	66.9433547898671	2
1265	1	1	Lambda Model	0.907936599896702	0.495735091058204	3.09999518465782	0.82940222250958	0.00016661662298502	NA	68.3458384912622	1
1266	1	1	Lambda Model	0.907936599896702	0.495735091058204	2.85924704857685	0.854452401813466	0.000184627557753553	NA	68.8676531484039	2
1267	1	1	Lambda Model	0.907936599896702	0.495735091058204	2.95988303977864	0.84899041063834	0.000284356464424237	NA	68.7714281520616	1
1268	1	1	Lambda Model	0.907936599896702	0.495735091058204	3.02816270834876	0.852685429847302	0.000186844322989489	NA	68.3773389231547	2
1269	1	1	Lambda Model	0.907936599896702	0.495735091058204	3.23654191747412	0.771943205471341	0.000163682167930286	NA	68.7962805842608	1
1270	1	1	Lambda Model	0.907936599896702	0.495735091058204	3.08935698856802	0.804632520374063	0.000212459156124476	NA	70.7702893183396	1
1271	1	1	Lambda Model	0.907936599896702	0.495735091058204	3.12800964249485	0.813890525754955	0.000246242428801768	NA	69.7415139683953	2
1272	1	1	Lambda Model	0.907936599896702	0.495735091058204	2.86132094380684	0.855269785492762	0.000195799573895542	NA	69.1470480437204	2
1273	1	1	Lambda Model	0.907936599896702	0.495735091058204	2.89488003629905	0.83494018759966	0.000162859138219373	NA	68.3762868462861	1
1274	1	1	Lambda Model	0.907936599896702	0.495735091058204	3.11197465892129	0.766613791284104	0.000331568835056113	NA	67.3750687122732	1
1275	1	1	Lambda Model	0.907936599896702	0.495735091058204	3.16299615919407	0.777561789175307	0.000266276344700439	NA	69.7525273200696	2
1276	1	1	Lambda Model	0.907936599896702	0.495735091058204	3.22434327882531	0.769705136955099	0.000236120440335139	NA	69.960754343047	1
1277	1	1	Lambda Model	0.907936599896702	0.495735091058204	3.09009018367862	0.771243795258263	0.000159926898743941	NA	68.4624074594765	1
1278	1	1	Lambda Model	0.907936599896702	0.495735091058204	2.92782386567913	0.865574465273194	0.000206318890218083	NA	68.9907333782234	1
1279	1	1	Lambda Model	0.907936599896702	0.495735091058204	3.23121706495156	0.809579930598201	0.000278824719934531	NA	67.3330921447351	1
1280	1	1	Lambda Model	0.907936599896702	0.495735091058204	3.19894235778764	0.80679422305511	0.000265126476594422	NA	68.555033930452	2
1281	1	1	Lambda Model	0.907936599896702	0.495735091058204	2.98801131014078	0.832558311070355	0.000207700933927388	NA	70.4304537194887	2
1282	1	1	Lambda Model	0.907936599896702	0.495735091058204	3.17112734962068	0.811883892953721	0.000367970271001456	NA	65.8498406542493	1
1283	1	1	Lambda Model	0.907936599896702	0.495735091058204	3.00172935039414	0.797217237779532	0.000234775654540155	NA	69.9070858424881	2
1284	1	1	Lambda Model	0.907936599896702	0.495735091058204	3.10369530328152	0.77262815573391	0.000190273372230928	NA	69.9490094287287	1
1285	1	1	Lambda Model	0.907936599896702	0.495735091058204	3.11495079387623	0.764847476108828	0.000200643634277211	NA	69.7146385878362	2
1286	1	1	Lambda Model	0.907936599896702	0.495735091058204	2.83356024894267	0.831555786071048	0.000280103298869941	NA	67.5397167920131	2
1287	1	1	Lambda Model	0.907936599896702	0.495735091058204	3.10828482262221	0.829941693333265	0.000205914248593129	NA	69.2215317415248	2
1288	1	1	Lambda Model	0.907936599896702	0.495735091058204	3.18082346304892	0.795512520365021	0.00017274395113931	NA	69.413084885629	2
1289	1	1	Lambda Model	0.907936599896702	0.495735091058204	3.20225642785178	0.746412857988621	0.000263327436738174	NA	68.9219483384331	1
1290	1	1	Lambda Model	0.907936599896702	0.495735091058204	3.08858958551879	0.800934354380427	0.000290285820325322	NA	69.2971949203821	2
1291	1	1	Lambda Model	0.907936599896702	0.495735091058204	3.12573318086065	0.7657303507542	0.000270592441834617	NA	69.1904884618106	1
1292	1	1	Lambda Model	0.907936599896702	0.495735091058204	3.03342126157685	0.777717111480778	0.000246793760591449	NA	69.113577981242	2
1293	1	1	Lambda Model	0.907936599896702	0.495735091058204	3.23403471025213	0.781719523201646	0.000223210673458851	NA	69.7114105801243	1
1294	1	1	Lambda Model	0.907936599896702	0.495735091058204	3.11792636015475	0.824488133219842	0.000255579876118133	NA	69.127029301867	2
1295	1	1	Lambda Model	0.907936599896702	0.495735091058204	3.09474781731947	0.813797091174533	0.000219845355434264	NA	70.4603477055388	2
1296	1	1	Lambda Model	0.907936599896702	0.495735091058204	3.14331438030412	0.762787672096635	0.000228805560059153	NA	69.9027475950382	1
1297	1	1	Lambda Model	0.907936599896702	0.495735091058204	2.99469337535981	0.845954254763731	0.000178118844561542	NA	69.2665476223733	1
1298	1	1	Lambda Model	0.907936599896702	0.495735091058204	3.150616939037	0.803474907224387	0.000329144412311518	NA	67.685866691893	2
1299	1	1	Lambda Model	0.907936599896702	0.495735091058204	2.99983132677223	0.838770629056338	0.000223883153221613	NA	70.1264947775671	2
1300	1	1	Lambda Model	0.907936599896702	0.495735091058204	3.05618244698804	0.827360473346328	0.000325193197094109	NA	67.844835168087	1
1301	1	1	Lambda Model	0.907936599896702	0.495735091058204	3.30213997146727	0.72995584904332	0.000189066276637543	NA	68.3133433225428	2
1302	1	1	Lambda Model	0.907936599896702	0.495735091058204	2.97740410315706	0.795088797390931	0.000252046078800405	NA	69.1189350327968	2
1303	1	1	Lambda Model	0.907936599896702	0.495735091058204	3.21587365927359	0.770991006803416	0.000231243542657724	NA	70.0901860163165	2
1304	1	1	Lambda Model	0.907936599896702	0.495735091058204	3.14159457949739	0.795680329663038	0.00020401196273673	NA	70.5866834533379	2
1305	1	1	Lambda Model	0.907936599896702	0.495735091058204	3.11816382793415	0.775099799877131	0.00025666445432529	NA	69.837787784226	1
1306	1	1	Lambda Model	0.907936599896702	0.495735091058204	2.98221210926972	0.808463594150197	0.000277620820282564	NA	69.2306964721884	1
1307	1	1	Lambda Model	0.907936599896702	0.495735091058204	3.22782029226552	0.739793175707286	0.000211800580655141	NA	69.159471782459	1
1308	1	1	Lambda Model	0.907936599896702	0.495735091058204	3.16137475833186	0.800810196795334	0.000222102753014341	NA	70.1488869095172	1
1309	1	1	Lambda Model	0.907936599896702	0.495735091058204	3.06675251267081	0.813867360001625	0.00019400606404732	NA	70.6243023831516	2
1310	1	1	Lambda Model	0.907936599896702	0.495735091058204	3.25374233263392	0.759536291716988	0.000222957079308972	NA	69.8001755603543	1
1311	1	1	Lambda Model	0.907936599896702	0.495735091058204	3.25947503483515	0.793445576426911	0.000202975210501616	NA	68.2898273830392	2
1312	1	1	Lambda Model	0.907936599896702	0.495735091058204	3.06280548954131	0.819404989781386	0.000200833617190905	NA	70.534617244142	2
1313	1	1	Lambda Model	0.907936599896702	0.495735091058204	3.08869200638048	0.767811506234101	0.000241486974916759	NA	69.4265074600745	2
1314	1	1	Lambda Model	0.907936599896702	0.495735091058204	3.22771001642906	0.763408832869248	0.000175221896430945	NA	69.475167359298	2
1315	1	1	Lambda Model	0.907936599896702	0.495735091058204	2.81352743286196	0.88300422531484	0.000213101252788996	NA	68.0844741555768	2
1316	1	1	Lambda Model	0.907936599896702	0.495735091058204	2.9740344977826	0.82600990009855	0.000235680876568886	NA	70.28315094705	1
1317	1	1	Lambda Model	0.907936599896702	0.495735091058204	3.07493300709594	0.760281252657421	0.000241320473831385	NA	68.5863490852675	2
1318	1	1	Lambda Model	0.907936599896702	0.495735091058204	3.03838220001416	0.803927368974206	0.00021289257177899	NA	70.7077371459515	2
1319	1	1	Lambda Model	0.907936599896702	0.495735091058204	3.07442416198273	0.817483901110141	0.000180159094170205	NA	70.1828578140307	1
1320	1	1	Lambda Model	0.907936599896702	0.495735091058204	3.08963513924826	0.802584724299693	0.000159450480074005	NA	69.6580966390756	1
1321	1	1	Lambda Model	0.907936599896702	0.495735091058204	2.82980211368703	0.892392139777185	0.000219902499287482	NA	67.533666417549	2
1322	1	1	Lambda Model	0.907936599896702	0.495735091058204	3.06718530634153	0.790451396617302	0.000223199024709404	NA	70.5221939123327	1
1323	1	1	Lambda Model	0.907936599896702	0.495735091058204	3.13260652471447	0.79985083045303	0.00024165427850224	NA	70.2805122478032	2
1324	1	1	Lambda Model	0.907936599896702	0.495735091058204	2.89731781572562	0.85509319786622	0.000189775893135732	NA	69.3507718313955	2
1325	1	1	Lambda Model	0.907936599896702	0.495735091058204	3.21976691363126	0.774720017322003	0.00027399508377556	NA	69.2327060722399	2
1326	1	1	Lambda Model	0.907936599896702	0.495735091058204	2.88910534500487	0.860305783288804	0.000148802813202702	NA	66.9493259378906	1
1327	1	1	Lambda Model	0.907936599896702	0.495735091058204	3.0662061563991	0.794020848225639	0.00021798186455352	NA	70.6543513162927	1
1328	1	1	Lambda Model	0.907936599896702	0.495735091058204	3.30600858602971	0.775016271987848	0.000217404151758491	NA	68.3880147790832	1
1329	1	1	Lambda Model	0.907936599896702	0.495735091058204	2.96068728494603	0.810781312089584	0.000194057011779557	NA	69.8622314582392	2
1330	1	1	Lambda Model	0.907936599896702	0.495735091058204	2.96596398577079	0.838384653340866	0.000205268468228652	NA	70.2580518614237	2
1331	1	1	Lambda Model	0.907936599896702	0.495735091058204	2.95511029641949	0.833767623176086	0.000172165394686477	NA	69.6597134067515	2
1332	1	1	Lambda Model	0.907936599896702	0.495735091058204	2.91759475105446	0.851209489162729	0.000204596904376612	NA	69.7704695715987	2
1333	1	1	Lambda Model	0.907936599896702	0.495735091058204	3.02332712023983	0.799433139919882	0.000181769798880656	NA	70.1301090206677	1
1334	1	1	Lambda Model	0.907936599896702	0.495735091058204	3.0406147732124	0.803673173833218	0.000211105518187285	NA	70.7218667975931	1
1335	1	1	Lambda Model	0.907936599896702	0.495735091058204	3.10673775507291	0.803955423824879	0.000210629914109365	NA	70.6928271788512	2
1336	1	1	Lambda Model	0.907936599896702	0.495735091058204	3.22923848383753	0.758224937601846	0.0001926602949671	NA	69.8247127368487	2
1337	1	1	Lambda Model	0.907936599896702	0.495735091058204	3.14439249004263	0.798798787716203	0.000195859125502773	NA	70.413677889331	2
1338	1	1	Lambda Model	0.907936599896702	0.495735091058204	2.98296401740172	0.838465951756996	0.000234183345937563	NA	70.1021003349571	2
1339	1	1	Lambda Model	0.907936599896702	0.495735091058204	3.21488588137117	0.781809907454824	0.000241612090025653	NA	69.8198874389482	1
1340	1	1	Lambda Model	0.907936599896702	0.495735091058204	2.94990690769481	0.815237652952007	0.000266000511097212	NA	69.3150184118797	1
1341	1	1	Lambda Model	0.907936599896702	0.495735091058204	3.04600314055647	0.75892778415883	0.000203346870272314	NA	67.5787607139926	1
1342	1	1	Lambda Model	0.907936599896702	0.495735091058204	3.06925009568504	0.793272601846101	0.000196698327152595	NA	70.633776135887	1
1343	1	1	Lambda Model	0.907936599896702	0.495735091058204	3.18797108930002	0.791989075554648	0.000219488827514727	NA	70.1135898793878	1
1344	1	1	Lambda Model	0.907936599896702	0.495735091058204	3.21776378717053	0.733304047691927	0.0001882644072329	NA	68.1407935143829	1
1345	1	1	Lambda Model	0.907936599896702	0.495735091058204	3.04930592887438	0.815999916859469	0.000208568820638954	NA	70.7204796335593	1
1346	1	1	Lambda Model	0.907936599896702	0.495735091058204	3.03449481541317	0.834820827210033	0.000255036793628317	NA	69.6253877805224	1
1347	1	1	Lambda Model	0.907936599896702	0.495735091058204	3.15332708786084	0.765878583408081	0.000304099215620762	NA	68.459604541363	1
1348	1	1	Lambda Model	0.907936599896702	0.495735091058204	3.24832038009605	0.758864331393909	0.000234320145692557	NA	69.7503046842267	1
1349	1	1	Lambda Model	0.907936599896702	0.495735091058204	2.97447110416159	0.84386010131927	0.000166732570830667	NA	69.0891277737575	1
1350	1	1	Lambda Model	0.907936599896702	0.495735091058204	3.03023287795315	0.816562685948963	0.000246723343554365	NA	70.3186341112986	2
1351	1	1	Lambda Model	0.907936599896702	0.495735091058204	2.83491015964065	0.851671231461833	0.000199667158113161	NA	68.7800933608585	2
1352	1	1	Lambda Model	0.907936599896702	0.495735091058204	3.1559927715443	0.796127365453717	0.000155912146480968	NA	68.9517663644941	2
1353	1	1	Lambda Model	0.907936599896702	0.495735091058204	3.00779954359733	0.812666154696761	0.000185704005469917	NA	70.420703691931	1
1354	1	1	Lambda Model	0.907936599896702	0.495735091058204	2.93786938583576	0.790617705725411	0.000290002130633158	NA	67.1945720959858	1
1355	1	1	Lambda Model	0.907936599896702	0.495735091058204	3.14560477966866	0.781683878461701	0.000290096158675933	NA	69.1816446333792	1
1356	1	1	Lambda Model	0.907936599896702	0.495735091058204	3.06963011955246	0.822661655413084	0.000231752513309812	NA	70.2328798546278	1
1357	1	1	Lambda Model	0.907936599896702	0.495735091058204	3.04220394129186	0.796912997530152	0.000249985251625096	NA	70.1237475198663	1
1358	1	1	Lambda Model	0.907936599896702	0.495735091058204	2.95122524485145	0.833446100036971	0.000172693873673984	NA	69.6550805864662	1
1359	1	1	Lambda Model	0.907936599896702	0.495735091058204	2.95251129263357	0.85190977235941	0.000213016562226474	NA	69.7526670368722	1
1360	1	1	Lambda Model	0.907936599896702	0.495735091058204	2.76508707303188	0.875473564879227	0.000188167730620463	NA	67.1832353586274	2
1361	1	1	Lambda Model	0.907936599896702	0.495735091058204	3.27035266109398	0.732068854281372	0.000156837684690917	NA	66.8446677406	1
1362	1	1	Lambda Model	0.907936599896702	0.495735091058204	3.17517080278709	0.773884301859264	0.00025125790099776	NA	70.0154574152767	2
1363	1	1	Lambda Model	0.907936599896702	0.495735091058204	3.11174344645765	0.801335972114481	0.000229837403591462	NA	70.5721576377421	2
1364	1	1	Lambda Model	0.907936599896702	0.495735091058204	3.10147018070034	0.812671754453143	0.00019504101276042	NA	70.3846182170388	1
1365	1	1	Lambda Model	0.907936599896702	0.495735091058204	2.92894293587959	0.844188478925705	0.00018926608546479	NA	69.8121728592663	2
1366	1	1	Lambda Model	0.907936599896702	0.495735091058204	3.35077041095253	0.780846076579434	0.000243621425844131	NA	66.5375905173733	1
1367	1	1	Lambda Model	0.907936599896702	0.495735091058204	3.02924373569241	0.781171471640356	0.000230960852715773	NA	69.4602643568844	1
1368	1	1	Lambda Model	0.907936599896702	0.495735091058204	3.18925349846203	0.749864370070453	0.000202803037003738	NA	69.5073045595898	1
1369	1	1	Lambda Model	0.907936599896702	0.495735091058204	3.15921118972044	0.773330055817288	0.000189619076357824	NA	70.3278421360956	2
1370	1	1	Lambda Model	0.907936599896702	0.495735091058204	3.19544465408573	0.801213387025258	0.000194850169220745	NA	69.3454070601411	1
1371	1	1	Lambda Model	0.907936599896702	0.495735091058204	2.89955574494444	0.87301033396877	0.000216953192799868	NA	68.6945980384873	1
1372	1	1	Lambda Model	0.907936599896702	0.495735091058204	3.35744461133204	0.728115214800507	0.000256207149079584	NA	68.0405855641663	1
1373	1	1	Lambda Model	0.907936599896702	0.495735091058204	3.00943372956946	0.781380385958255	0.000212465008476959	NA	69.0842654803958	2
1374	1	1	Lambda Model	0.907936599896702	0.495735091058204	2.96027631131304	0.78490900008123	0.000276983694027392	NA	67.5563955975247	1
1375	1	1	Lambda Model	0.907936599896702	0.495735091058204	2.98735692218349	0.839449836767907	0.000183354001310032	NA	69.8739740439316	2
1376	1	1	Lambda Model	0.907936599896702	0.495735091058204	3.02216177335274	0.828257399988783	0.00023334401388865	NA	70.3211493192373	2
1377	1	1	Lambda Model	0.907936599896702	0.495735091058204	3.14659086127546	0.774312564120621	0.000236955134642579	NA	70.2818541541987	1
1378	1	1	Lambda Model	0.907936599896702	0.495735091058204	3.04008849982314	0.763301340664911	0.000182234084670298	NA	67.3504620498274	2
1379	1	1	Lambda Model	0.907936599896702	0.495735091058204	2.86532699405168	0.844738928624598	0.000314177768886723	NA	67.5731473936394	2
1380	1	1	Lambda Model	0.907936599896702	0.495735091058204	2.99111491419517	0.803962352825346	0.00032366683533823	NA	67.8462925731351	1
1381	1	1	Lambda Model	0.907936599896702	0.495735091058204	3.18022346063404	0.793968371707008	0.000194139556784935	NA	70.0555904352832	1
1382	1	1	Lambda Model	0.907936599896702	0.495735091058204	3.12960788395472	0.789000920581424	0.000207318587375411	NA	70.7315187432904	1
1383	1	1	Lambda Model	0.907936599896702	0.495735091058204	2.95682187056299	0.84287995856629	0.000137045221088968	NA	66.7896256992539	2
1384	1	1	Lambda Model	0.907936599896702	0.495735091058204	2.90778487309361	0.840235263690889	0.000191723482504721	NA	69.7184199874655	2
1385	1	1	Lambda Model	0.907936599896702	0.495735091058204	2.91963212414663	0.849576107493791	0.000196513924913243	NA	69.7455794870679	2
1386	1	1	Lambda Model	0.907936599896702	0.495735091058204	3.05732045880416	0.820452766926339	0.000279113313211678	NA	69.4279821512979	2
1387	1	1	Lambda Model	0.907936599896702	0.495735091058204	3.07655673615802	0.799109490800209	0.000228520404640056	NA	70.6761853785127	2
1388	1	1	Lambda Model	0.907936599896702	0.495735091058204	3.08678901827082	0.753527821730001	0.00021894772852661	NA	68.24875264903	1
1389	1	1	Lambda Model	0.907936599896702	0.495735091058204	2.92760412240547	0.855331472806334	0.000271734733698028	NA	68.9104622931909	1
1390	1	1	Lambda Model	0.907936599896702	0.495735091058204	2.79312362162208	0.853714096896654	0.000166576557606069	NA	66.5149947348238	2
1391	1	1	Lambda Model	0.907936599896702	0.495735091058204	3.07074230018718	0.801952944077062	0.000209816826331169	NA	70.8160783543964	2
1392	1	1	Lambda Model	0.907936599896702	0.495735091058204	3.09241770282775	0.809934879065939	0.000204344632740375	NA	70.6397043296184	1
1393	1	1	Lambda Model	0.907936599896702	0.495735091058204	3.20518160343123	0.752744146093523	0.00022912862862621	NA	69.7512120484106	2
1394	1	1	Lambda Model	0.907936599896702	0.495735091058204	3.06986317555696	0.836402291178595	0.000200298064973903	NA	69.3956940980543	1
1395	1	1	Lambda Model	0.907936599896702	0.495735091058204	3.2188840260566	0.750125482282229	0.000233815155675685	NA	69.6228553290235	1
1396	1	1	Lambda Model	0.907936599896702	0.495735091058204	2.9376625076322	0.828582590014968	0.000192108594196203	NA	70.0126021528685	1
1397	1	1	Lambda Model	0.907936599896702	0.495735091058204	3.10353002982953	0.819592319273379	0.000252305251939178	NA	69.6804862631338	1
1398	1	1	Lambda Model	0.907936599896702	0.495735091058204	3.07696954249983	0.797770404268461	0.000246431308144615	NA	70.3832781765299	1
1399	1	1	Lambda Model	0.907936599896702	0.495735091058204	3.01836691216362	0.819554965185755	0.000273873027580722	NA	69.6618092352289	1
1400	1	1	Lambda Model	0.907936599896702	0.495735091058204	3.0279571397938	0.797066309891409	0.000210635801365091	NA	70.4231697902876	2
1401	1	1	Lambda Model	0.907936599896702	0.495735091058204	3.15304843028948	0.819690847904937	0.00024341821535323	NA	68.9731249542625	2
1402	1	1	Lambda Model	0.907936599896702	0.495735091058204	3.15844628200076	0.786058387421201	0.000173826329589262	NA	70.0563583378479	2
1403	1	1	Lambda Model	0.907936599896702	0.495735091058204	3.27328205817325	0.727460832068278	0.000270794828074056	NA	68.0521045563269	2
1404	1	1	Lambda Model	0.907936599896702	0.495735091058204	3.11706204691737	0.808101942707097	0.000242291388156049	NA	70.1794201481167	2
1405	1	1	Lambda Model	0.907936599896702	0.495735091058204	3.12366222846042	0.796534709810724	0.000367940999556673	NA	66.6561576705841	1
1406	1	1	Lambda Model	0.907936599896702	0.495735091058204	3.09256305858167	0.789951872598252	0.00021341287712508	NA	70.7168614545682	1
1407	1	1	Lambda Model	0.907936599896702	0.495735091058204	3.23350838517098	0.778327994204549	0.000130615641500149	NA	65.4953824935589	2
1408	1	1	Lambda Model	0.907936599896702	0.495735091058204	3.14369794542804	0.768470062217563	0.00025981486433176	NA	69.6709086489714	2
1409	1	1	Lambda Model	0.907936599896702	0.495735091058204	2.80720650623972	0.849155239699442	0.000208280122009973	NA	68.2052804976594	1
1410	1	1	Lambda Model	0.907936599896702	0.495735091058204	3.12151378013192	0.786344937486338	0.000215112019537334	NA	70.7059898027305	1
1411	1	1	Lambda Model	0.907936599896702	0.495735091058204	3.19953256956727	0.799549538951168	0.000213417930903078	NA	69.5320007471292	1
1412	1	1	Lambda Model	0.907936599896702	0.495735091058204	2.99009704200633	0.805983565013065	0.00020469299949329	NA	70.2531481509808	1
1413	1	1	Lambda Model	0.907936599896702	0.495735091058204	3.19759512724099	0.770192995045023	0.000201662557942063	NA	70.3039987558795	1
1414	1	1	Lambda Model	0.907936599896702	0.495735091058204	3.00515874954357	0.80137739175492	0.00018898583652419	NA	70.1075042224763	1
1415	1	1	Lambda Model	0.907936599896702	0.495735091058204	3.24240904779384	0.749950210428172	0.000187202989756658	NA	69.4006803709554	1
1416	1	1	Lambda Model	0.907936599896702	0.495735091058204	3.19596331502666	0.754961664280117	0.000201712575886061	NA	69.838292239567	2
1417	1	1	Lambda Model	0.907936599896702	0.495735091058204	3.01800747989033	0.832034520380623	0.000301409931736746	NA	68.6480630231129	2
1418	1	1	Lambda Model	0.907936599896702	0.495735091058204	3.02708988031578	0.801635480538198	0.000239942543401052	NA	70.3008664981498	1
1419	1	1	Lambda Model	0.907936599896702	0.495735091058204	3.05589051765844	0.842133376924224	0.000186428185582074	NA	68.876139018455	1
1420	1	1	Lambda Model	0.907936599896702	0.495735091058204	3.0682621073007	0.790739896497941	0.000226438904740663	NA	70.5090373860859	2
1421	1	1	Lambda Model	0.907936599896702	0.495735091058204	3.09682417655203	0.809612588253381	0.000174051315710772	NA	70.091372840852	1
1422	1	1	Lambda Model	0.907936599896702	0.495735091058204	3.12817492050201	0.776110495495913	0.000288181397874881	NA	69.1253075428646	2
1423	1	1	Lambda Model	0.907936599896702	0.495735091058204	3.0560297778008	0.799607331749091	0.000196271030151659	NA	70.6932098429274	2
1424	1	1	Lambda Model	0.907936599896702	0.495735091058204	2.95579830453036	0.844022559150238	0.000212714285621714	NA	70.0917948872477	1
1425	1	1	Lambda Model	0.907936599896702	0.495735091058204	2.9244418976623	0.835938528739095	0.000178208037058479	NA	69.5751291321351	2
1426	1	1	Lambda Model	0.907936599896702	0.495735091058204	3.1342324205815	0.782543312721458	0.000203380667070818	NA	70.6581804219056	2
1427	1	1	Lambda Model	0.907936599896702	0.495735091058204	3.01815776712113	0.836874602094419	0.000260961451112342	NA	69.5362924237956	2
1428	1	1	Lambda Model	0.907936599896702	0.495735091058204	3.1216750959239	0.797578979308686	0.000233579147115303	NA	70.5224194988909	1
1429	1	1	Lambda Model	0.907936599896702	0.495735091058204	2.797906198293	0.852411191889197	0.000173780793410744	NA	67.035961756919	1
1430	1	1	Lambda Model	0.907936599896702	0.495735091058204	3.08057514101485	0.79320701557013	0.000253520719845737	NA	70.1928637836549	1
1431	1	1	Lambda Model	0.907936599896702	0.495735091058204	3.13210132902529	0.791091046073992	0.000209299538148203	NA	70.719352719247	1
1432	1	1	Lambda Model	0.907936599896702	0.495735091058204	3.23373083792435	0.774844830167358	0.000207352993907948	NA	69.9284798586652	2
1433	1	1	Lambda Model	0.907936599896702	0.495735091058204	3.04959503458951	0.822734579964354	0.000179534800972448	NA	70.1559282154592	2
1434	1	1	Lambda Model	0.907936599896702	0.495735091058204	3.07923102619291	0.775223985605604	0.000384461109439027	NA	65.6622299508445	1
1435	1	1	Lambda Model	0.907936599896702	0.495735091058204	3.02369811704258	0.833003788372495	0.000210744948171101	NA	70.2840091282689	1
1436	1	1	Lambda Model	0.907936599896702	0.495735091058204	3.18138812047969	0.778008175665838	0.000176628068808146	NA	69.998336723997	2
1437	1	1	Lambda Model	0.907936599896702	0.495735091058204	3.01667065215841	0.827500769404098	0.000210165665387994	NA	70.5288128405468	1
1438	1	1	Lambda Model	0.907936599896702	0.495735091058204	3.1858080042819	0.784922700514903	0.000246416400012698	NA	70.0126550381571	1
1439	1	1	Lambda Model	0.907936599896702	0.495735091058204	2.99791370340981	0.799373781720622	0.000229422280691156	NA	70.0088789258216	1
1440	1	1	Lambda Model	0.907936599896702	0.495735091058204	2.92071797313162	0.830971659894878	0.000131566207182004	NA	65.8403309746614	2
1441	1	1	Lambda Model	0.907936599896702	0.495735091058204	3.0987372082859	0.79248199305723	0.000196962220999915	NA	70.7388876763879	2
1442	1	1	Lambda Model	0.907936599896702	0.495735091058204	3.32709985370164	0.752596597654223	0.000177766742229213	NA	67.9881025300872	1
1443	1	1	Lambda Model	0.907936599896702	0.495735091058204	3.07065357335222	0.809892858991483	0.000256669082917605	NA	70.1425399100443	2
1444	1	1	Lambda Model	0.907936599896702	0.495735091058204	2.89897540718825	0.874101734084999	0.000290315969794592	NA	67.6765057632568	2
1445	1	1	Lambda Model	0.907936599896702	0.495735091058204	3.09696719844132	0.802807100077278	0.000195150304962838	NA	70.7107239645068	2
1446	1	1	Lambda Model	0.907936599896702	0.495735091058204	3.13226870454701	0.782461068175543	0.000180823349340132	NA	70.346362038234	2
1447	1	1	Lambda Model	0.907936599896702	0.495735091058204	3.23522261571063	0.691320175619515	0.000286884257598506	NA	63.8005845141174	2
1448	1	1	Lambda Model	0.907936599896702	0.495735091058204	3.30707926284008	0.729960954037101	0.00020332321278328	NA	68.5902519274833	2
1449	1	1	Lambda Model	0.907936599896702	0.495735091058204	3.15589653208948	0.783579657703121	0.000190385851537957	NA	70.48887353197	2
1450	1	1	Lambda Model	0.907936599896702	0.495735091058204	3.04268670172863	0.807351009649848	0.000209490910883992	NA	70.7749267409743	2
1451	1	1	Lambda Model	0.907936599896702	0.495735091058204	3.13678625362321	0.77212832991494	0.000158415978642041	NA	69.0508815088411	1
1452	1	1	Lambda Model	0.907936599896702	0.495735091058204	3.2544107333317	0.745471072221136	0.000203230815724908	NA	69.4546274458396	2
1453	1	1	Lambda Model	0.907936599896702	0.495735091058204	2.97439117387101	0.796899213672122	0.000265244996492815	NA	68.9228360622415	2
1454	1	1	Lambda Model	0.907936599896702	0.495735091058204	2.92795164802159	0.866395754070972	0.000175620358689944	NA	68.1570168706234	2
1455	1	1	Lambda Model	0.907936599896702	0.495735091058204	2.81483813072744	0.865917927917297	0.000231125457270006	NA	68.6296198532488	2
1456	1	1	Lambda Model	0.907936599896702	0.495735091058204	3.21265361244595	0.76922747222319	0.000244588803491206	NA	69.928294299838	1
1457	1	1	Lambda Model	0.907936599896702	0.495735091058204	3.14404205363612	0.774431825098504	0.000213998055645296	NA	70.4883723315598	2
1458	1	1	Lambda Model	0.907936599896702	0.495735091058204	2.8927549320538	0.831852855040615	0.000288711644342494	NA	68.4224595962511	1
1459	1	1	Lambda Model	0.907936599896702	0.495735091058204	3.13602336531311	0.778522673607234	0.000159140682936209	NA	69.3629660076648	2
1460	1	1	Lambda Model	0.907936599896702	0.495735091058204	2.89507292434063	0.846466631599144	0.000260611558030438	NA	69.231502220792	1
1461	1	1	Lambda Model	0.907936599896702	0.495735091058204	3.03123206309813	0.82531039902351	0.000261061892855542	NA	69.8643099783626	2
1462	1	1	Lambda Model	0.907936599896702	0.495735091058204	3.19200506918948	0.759346985683806	0.000200179055120119	NA	70.0170311776788	1
1463	1	1	Lambda Model	0.907936599896702	0.495735091058204	3.13228391156208	0.782497930517437	0.000187218573865619	NA	70.4861164793505	2
1464	1	1	Lambda Model	0.907936599896702	0.495735091058204	3.05575055946027	0.838473030647247	0.000242028480436335	NA	69.3871187422913	2
1465	1	1	Lambda Model	0.907936599896702	0.495735091058204	3.03807659489555	0.78708656133616	0.000206563679317687	NA	70.064108176203	1
1466	1	1	Lambda Model	0.907936599896702	0.495735091058204	3.06597368174587	0.833633390017069	0.000190033732114131	NA	69.5283329929538	1
1467	1	1	Lambda Model	0.907936599896702	0.495735091058204	3.07432174475821	0.785034789967815	0.000242641958671673	NA	70.1446263644443	1
1468	1	1	Lambda Model	0.907936599896702	0.495735091058204	2.98888806503663	0.834327331091315	0.000196982821570245	NA	70.3148235446584	1
1469	1	1	Lambda Model	0.907936599896702	0.495735091058204	2.87621900296833	0.829392888652366	0.000268725427997281	NA	68.5579491553783	2
1470	1	1	Lambda Model	0.907936599896702	0.495735091058204	3.02538849732849	0.812930762335471	0.000201027280968061	NA	70.7161088274729	2
1471	1	1	Lambda Model	0.907936599896702	0.495735091058204	3.00845568255822	0.826063777996766	0.000193757562815817	NA	70.4889386344924	2
1472	1	1	Lambda Model	0.907936599896702	0.495735091058204	2.98238024116198	0.804037034818653	0.000229064145840933	NA	69.9833728242598	1
1473	1	1	Lambda Model	0.907936599896702	0.495735091058204	3.11449225043499	0.815089171964974	0.000204506482353536	NA	70.168706603586	2
1474	1	1	Lambda Model	0.907936599896702	0.495735091058204	3.25392788433792	0.780933739415909	0.00022375800793084	NA	69.3544733170465	1
1475	1	1	Lambda Model	0.907936599896702	0.495735091058204	2.92227442438149	0.838441168951095	0.000167208478215602	NA	69.1033021704965	1
1476	1	1	Lambda Model	0.907936599896702	0.495735091058204	3.04942139463603	0.82445831017695	0.000193260370415152	NA	70.3613007040741	1
1477	1	1	Lambda Model	0.907936599896702	0.495735091058204	3.19503836119049	0.759339821391778	0.000243286440904735	NA	69.8176657401013	2
1478	1	1	Lambda Model	0.907936599896702	0.495735091058204	3.23613256925082	0.771472739718873	0.000208657574363732	NA	69.9612932663927	2
1479	1	1	Lambda Model	0.907936599896702	0.495735091058204	2.99388168227075	0.78843975437876	0.000204604431649054	NA	69.2508761167784	1
1480	1	1	Lambda Model	0.907936599896702	0.495735091058204	2.82627637736027	0.903237787095566	0.000228781227083606	NA	66.6282589395947	1
1481	1	1	Lambda Model	0.907936599896702	0.495735091058204	2.90025127361466	0.808229727043553	0.000239530077628897	NA	68.3838882631966	2
1482	1	1	Lambda Model	0.907936599896702	0.495735091058204	3.12546198484522	0.771711707598703	0.000247926844388995	NA	69.9266105637992	1
1483	1	1	Lambda Model	0.907936599896702	0.495735091058204	2.73825692529721	0.903949800448858	0.000257147958227599	NA	66.5587514253577	2
1484	1	1	Lambda Model	0.907936599896702	0.495735091058204	3.3963831130731	0.723805069678057	0.000232333701516864	NA	67.6564143282237	1
1485	1	1	Lambda Model	0.907936599896702	0.495735091058204	3.33583418423637	0.747035637737223	0.00022561936247129	NA	68.7009604338444	2
1486	1	1	Lambda Model	0.907936599896702	0.495735091058204	2.80562340179024	0.872962037407028	0.000235382505992267	NA	68.3936851729374	1
1487	1	1	Lambda Model	0.907936599896702	0.495735091058204	3.18685100530238	0.749463683666688	0.000202227695284841	NA	69.4536770201359	1
1488	1	1	Lambda Model	0.907936599896702	0.495735091058204	3.17138793382431	0.824008745655496	0.000240339529993056	NA	68.193505626581	2
1489	1	1	Lambda Model	0.907936599896702	0.495735091058204	2.93667507147054	0.815750373342869	0.000187745835352097	NA	69.4987783485938	1
1490	1	1	Lambda Model	0.907936599896702	0.495735091058204	2.96600922721222	0.85514971999073	0.00022575420785176	NA	69.4528229798804	1
1491	1	1	Lambda Model	0.907936599896702	0.495735091058204	3.25572936273981	0.761815132897367	0.000282115890344136	NA	68.7772699628322	1
1492	1	1	Lambda Model	0.907936599896702	0.495735091058204	3.08191572260502	0.810412386206838	0.000294711916297473	NA	69.0879435291459	2
1493	1	1	Lambda Model	0.907936599896702	0.495735091058204	3.38098357056904	0.733935174358734	0.000264335485572846	NA	67.6550796029404	1
1494	1	1	Lambda Model	0.907936599896702	0.495735091058204	3.07334743604939	0.77403797299352	0.000238608608796969	NA	69.6437521165641	2
1495	1	1	Lambda Model	0.907936599896702	0.495735091058204	2.91099071508693	0.852604492868159	0.000174826269593329	NA	69.0513631268455	2
1496	1	1	Lambda Model	0.907936599896702	0.495735091058204	2.91997112403425	0.789148455943885	0.000240789704766637	NA	67.2550351824557	1
1497	1	1	Lambda Model	0.907936599896702	0.495735091058204	3.12327377626415	0.769060676195222	0.000136003166533219	NA	66.6778345503376	1
1498	1	1	Lambda Model	0.907936599896702	0.495735091058204	3.13244130335465	0.792315498275178	0.000359146084444414	NA	66.9631094523134	1
1499	1	1	Lambda Model	0.907936599896702	0.495735091058204	3.21366470059955	0.763460982269713	0.000203902481470207	NA	70.1370465142547	1
1500	1	1	Lambda Model	0.907936599896702	0.495735091058204	2.93244970068894	0.857962597471598	0.00026085509266301	NA	69.0221920129264	2
