# Supplementary material for: Expanded phylogeny elucidates Deinosuchus relationships, crocodylian osmoregulation and body-size evolution
Source: Commun Biol. 2025 Apr 23;8:611. doi: 10.1038/s42003-025-07653-4 (PMC12018936; doi:10.1038/s42003-025-07653-4)
Supplement: Supplementary file 4 — Supplementary Data 2 [file 42003_2025_7653_MOESM4_ESM.zip › Supplementary Data 2/2. R Code - body size/ResultsCrocs_estimates.csv]

Taxon	min	2.5%q	25%q	median	mean	75%q	97.5%q	max
Bernissartia_fagesii	63.74081936	75.13379684	87.59561187	94.5856969	94.54442928	102.6680041	118.4333822	143.6325711
Pietraroiasuchus_ormezzanoi	70.44102479	78.35749169	92.85142387	100.7186859	100.9205164	109.4169397	129.9094915	156.7229707
Pachycheilosuchus_trinquei	61.49019193	70.75776959	84.55437212	91.68600181	91.83694905	99.93462818	119.0096818	149.0710197
Shamosuchus_djadochtaensis	72.07593819	97.45099525	116.6949662	128.6660482	128.5374094	141.1343057	170.1546114	213.3213292
Acynodon_iberoccitanus	91.04536223	108.3220288	134.8809884	149.115877	148.9342368	164.8552601	202.4341242	265.6748491
Acynodon_adriaticus	90.84773786	107.1695963	130.5521821	143.5075338	143.996534	159.4599734	196.6380757	239.2845519
Iharkutosuchus_makadii	46.15976171	59.33938972	71.59567715	79.79490758	79.63983939	87.97420508	106.6488379	137.369355
Agaresuchus_subjuniperus	175.3544208	211.863594	261.0774609	289.7710601	289.7403362	320.3545447	391.9837853	521.8083361
Allodaposuchus_precedens	224.0997411	278.0270156	337.0792526	373.8681886	374.8181444	416.2254768	503.2208762	695.8054252
Arenysuchus_gascabadiolorum	86.21643762	106.4599005	132.3181274	146.6237186	146.6114506	163.8346843	199.3999756	254.1860834
Lohuecosuchus_mechinorum	131.053543	155.996909	192.2903281	213.8272604	213.0729111	235.7272073	288.5700948	397.9720872
Lohuecosuchus_megadontos	164.7697337	214.5501239	260.0895574	289.3362065	288.8003511	320.008947	392.4681978	481.5137276
Borealosuchus_griffthi	118.3912063	172.1508502	210.6673653	234.6925284	234.1640853	261.5204229	322.0646013	413.2177796
Borealosuchus_sternbergii	120.0922741	170.5965029	204.2362432	228.436506	228.8130346	254.4119966	311.4755219	413.8128298
Borealosuchus_formidabilis	189.1874576	265.0662443	334.5846252	371.2249998	372.8922154	415.9813411	513.8869093	683.3110702
Borealosuchus_acutidentatus	132.5429517	181.8415303	226.7784649	252.8230188	252.4177878	281.3738037	342.551585	460.2952813
Borealosuchus_wilsoni	132.1065103	173.7266535	219.0310368	245.2979885	244.0784409	273.3324921	338.8943265	468.1910897
Diplocynodon_remensis	135.0790529	176.3449574	216.3438643	240.0152739	241.5020893	267.9699725	334.1507921	409.2538182
Diplocynodon_darwini	93.30454521	123.394793	154.0980865	174.385706	174.0537687	195.0705622	247.9400187	312.3784732
Diplocynodon_hantoniensis	160.7094465	206.4573621	258.7906011	292.092825	291.948468	330.2980696	416.1431867	588.6125879
Diplocynodon_deponiae	54.86261887	75.52042391	94.13751198	106.0454133	105.6965254	119.2785804	148.3318008	199.9450568
Diplocynodon_muelleri	45.35732307	73.68233883	93.19428963	105.8340274	105.5891306	119.3508736	152.7234187	185.3236114
Diplocynodon_ratelli	98.43911201	134.925111	171.7788132	193.4808446	194.0971881	221.0526811	277.8044392	415.6592521
Diplocynodon_tormis	68.58152284	90.56500435	116.1100992	130.6519647	130.2402609	146.5515802	182.7467668	254.6346682
Leidyosuchus_canadensis	133.1925417	193.7083908	233.3481164	256.8001526	257.0037866	282.6710698	337.7622754	422.7710134
Deinosuchus_riograndensis	381.5733731	434.5537917	525.5175221	580.5383708	580.9382704	643.8295137	766.7644828	1050.914204
Deinosuchus_schwimmeri	315.0157061	366.9186804	435.7916939	483.6960092	483.2804238	533.662985	637.4602595	764.720199
Planocrania_hengdongensis	50.64539127	62.95435794	76.93671353	85.286514	85.4557667	94.87653143	116.9593321	141.9681022
Planocrania_datangensis	71.23747158	85.1179914	104.8316387	115.5830137	115.6067095	127.4382445	155.8818325	196.6528817
Boverisuchus_magnifrons	89.52031135	120.8178901	147.837784	163.8699935	163.8366476	181.9056348	220.8643944	267.9759758
Boverisuchus_vorax	158.0132478	204.964543	249.1537229	277.9325846	277.6410951	307.9952176	375.7216906	467.991545
Prodiplocynodon_langi	258.7116254	314.5360431	369.1427098	402.9178713	404.1172595	444.1098768	524.7979246	604.940862
Asiatosuchus_germanicus	184.7599022	268.3597312	326.605577	357.771504	358.7937974	395.8097086	478.5514973	643.6047432
Brachyuranochampsa_eversolei	162.3604651	194.7089196	237.9158634	263.3842286	263.5528196	291.2769005	355.2287546	463.1636287
Crocodylus_affinis	234.1156009	279.7717695	340.9157912	371.5172945	373.1753276	410.7730321	492.2350005	639.1700053
Crocodylus_depressifrons	242.7705291	306.5976081	366.4862993	403.6861004	403.8691681	442.5751421	531.6778265	647.3601774
Crocodylus_megarhinus	208.8932694	278.3943493	339.3999934	379.1505798	377.9904261	421.678363	514.3991383	668.4587974
Trilophosuchus_rackhami	54.3807941	70.20573684	86.95422659	97.40454948	97.08344723	108.048995	133.9503891	239.7420934
Australosuchus_clarkae	116.8721448	150.0757148	180.5768097	200.9853527	201.2559275	222.6503027	274.279842	378.1453133
Kambara_implexidens	126.3187703	158.8961763	188.9619738	207.5346757	207.0062034	226.0849304	271.0593062	366.7047485
Rimasuchus_lloydi	322.1398064	365.8506581	420.6019984	452.8752849	451.1408064	482.8384575	552.1658237	604.4546023
Voay_robustus	166.0536416	199.4634302	224.6920707	239.164924	239.1444552	254.007229	288.9195948	327.2853277
Euthecodon_arambourgi	104.5742278	119.2839919	133.0328817	141.4357221	141.7082786	150.619042	169.3162448	195.6862119
Brochuchus_pigotti	136.4423653	157.2532311	176.5178534	187.9534821	187.9109522	199.3341097	227.9154873	257.5266671
Dollosuchoides_densmorei	171.6090194	193.1499735	234.074871	255.488859	255.9201362	280.4641925	332.8532948	399.6415818
Thecachampsa_antiqua	289.0367552	351.3299279	434.5765535	483.7119724	483.833817	540.7332124	670.862899	817.6562841
Toyotamaphimeia_machikanensis	419.848967	477.9980922	536.3597441	571.425292	570.8307961	606.7399152	683.9600305	793.7691944
Maomingosuchus_petrolicus	143.6691536	168.580122	198.7980326	217.8027725	216.8689247	235.9767113	275.1953816	341.1173392
Eothoracosaurus_mississippiensis	337.5003872	381.1751239	438.5237381	470.56182	469.7806122	502.9616247	577.8001601	665.3050214
Thoracosaurus_macrorhynchus	199.5762154	259.2780543	296.3260582	318.5589574	317.4914295	339.9009597	388.7723278	446.9291682
Piscogavialis_jugaliperforatus	337.8839503	397.2161287	454.824251	484.1955904	483.949469	517.5061777	593.049177	666.8611248
Gryposuchus_colombianus	398.2913026	484.7407274	545.9174806	581.027154	579.7582002	614.9447045	698.8869176	802.2319311
Eosuchus_lerichei	165.3067034	193.7056826	223.7834113	241.4112591	242.3922841	262.7359008	307.5860601	344.6963279
Eosuchus_minor	142.9383739	176.6337719	206.2543623	223.089628	223.5478819	242.1782922	281.9039592	336.0459463
Dongnanosuchus_hsui	114.9911162	140.0913102	167.2080177	184.3681743	184.7381811	203.376975	247.158695	343.6990965
Orientalosuchus_naduongensis	114.785769	147.0701534	177.6914395	195.4126596	195.5957877	215.0410993	261.1462673	342.4668924
Jiangxisuchus_nankangensis	115.6187116	134.7099418	155.7320623	168.6841605	169.1363629	182.2518765	215.3682527	255.6921268
Albertochampsa_langstoni	120.0488187	141.4643117	163.7361445	175.859688	175.9050826	188.1907183	220.0400082	250.3879851
Brachychampsa_montana	161.2640011	196.7822894	229.3328215	247.7339681	247.4683794	266.5837708	315.1816979	366.0222456
Stangerochampsa_mccabei	105.1803896	140.0767673	164.4159879	178.3246415	177.8523575	192.8415833	222.6003602	254.0844563
Hassiacosuchus_gaudryi	58.19665254	70.68526131	84.05545486	91.80491892	91.85328184	100.3070156	119.6765434	144.938035
Hassiacosuchus_haupti	76.08913777	90.90603537	109.5467765	119.7806711	119.5352697	130.9885471	154.9510012	194.3427482
Wannaganosuchus_brachymanus	112.8204618	129.5786028	152.620531	165.3276892	164.7851246	178.0973908	204.6850693	280.9088853
Allognathosuchus_polyodon	111.0377527	131.2208363	153.6583819	167.1821733	167.4307924	182.3485326	212.2309886	257.7611823
Allognathosuchus_wartheni	57.19844072	68.66506418	81.30476563	88.06634823	88.24887149	95.6301056	112.7049397	137.6817341
Navajosuchus_mooki	128.0376143	148.7790177	170.9193487	184.9310042	185.0416195	199.5752188	232.5551435	283.8536491
Ceratosuchus_burdoshi	35.4767958	44.68994271	53.28119932	58.43663788	58.50272139	64.32735327	78.20282419	91.24780195
Procaimanoidea_kayi	60.68169261	72.74080861	85.78233386	93.57741946	93.46493289	101.9940697	121.5840424	140.7227263
Procaimanoidea_utahensis	47.94235268	59.62026565	71.51449857	78.49624117	78.54685542	86.25088353	103.1458426	117.0748054
Alligator_prenasalis	142.351768	160.9827928	182.7035624	194.6075628	194.3679452	206.8050853	235.2858945	287.0034178
Alligator_mcgrewi	49.59273307	58.07304824	68.57461349	74.42226953	74.56146148	81.07254494	94.59894359	113.7722018
Alligator_thompsoni	199.6276285	223.1176766	248.339859	264.4636939	264.1510818	279.8011438	315.8116492	370.8761906
Alligator_mefferdi	169.0077848	193.9798612	213.8692979	225.7380026	226.1304462	238.0019466	266.5424553	298.2788951
Alligator_olseni	123.3023183	140.0748925	156.2885661	165.940881	165.581843	175.6404739	194.4613046	208.5121404
Chinatichampsus_wilsonorum	119.0407739	141.629539	168.9568525	184.7898783	184.9651351	202.3134144	241.7786793	279.5382831
Gnatusuchus_pebasensis	140.4030184	178.6705144	217.1471724	241.8640086	241.2330767	268.3307264	320.8331223	426.364726
Globidentosuchus_brachyrostris	118.6455145	135.5441288	165.4819593	183.574774	183.5882197	203.5794699	250.7903283	321.8962323
Kuttanacaiman_iquitosensis	105.8359283	131.8683002	167.3110209	183.6991317	184.1357693	203.6494671	251.3625911	329.2942661
Bottosaurus_harlani	277.4291851	342.391031	387.3962478	411.7649118	412.3498077	438.2175035	503.4433572	602.0986596
Tsoabichi_greenriverensis	66.60564018	80.10620721	92.51427391	99.82537707	100.0408978	108.2387002	126.1878276	141.9847748
Acresuchus_pachytemporalis	231.8436667	260.0344747	305.6798429	334.057661	333.2124308	363.4765554	427.3070997	549.4609983
Purussaurus_brasiliensis	535.0774282	595.9300069	706.0136603	783.054438	781.309559	860.5425503	1028.097609	1382.171601
Purussaurus_mirandai	438.1777876	492.5415482	594.3067767	655.1702498	654.9233747	718.9251677	855.4977208	1212.291645
Purussaurus_neivensis	314.7471739	359.9038533	420.1127417	457.5453604	457.9250579	498.59193	587.9088568	701.5597102
Mourasuchus_arendsi	290.3281166	325.6990257	386.5247648	418.5522565	420.6089325	459.3606862	541.0960586	666.5421558
Mourasuchus_atopus	185.6575201	221.0557344	254.9913514	276.9687083	277.5963518	300.7658868	353.197996	424.0642711
Mourasuchus_amazonensis	348.9159839	401.2314882	476.2621678	521.6027037	521.1354631	571.5335666	673.602683	863.4341829
Mourasuchus_pattersoni	327.562848	371.426007	438.1932602	479.9411286	478.5498241	521.7069432	617.2963947	702.0939209
Caiman_brevirostris	112.0372223	137.0878137	157.387183	168.257054	168.9631622	182.0605291	208.6337194	268.9593228
La_venta_Caiman	178.9159118	209.5926278	239.7410419	259.9481613	259.5052632	280.6650655	318.3636539	424.5697916
Caiman_wannlangstoni	139.7259909	162.795926	187.0706568	202.7008972	202.0311585	218.2479774	249.7591829	301.8751328
