# Supplementary material for: Expanded phylogeny elucidates Deinosuchus relationships, crocodylian osmoregulation and body-size evolution
Source: Commun Biol. 2025 Apr 23;8:611. doi: 10.1038/s42003-025-07653-4 (PMC12018936; doi:10.1038/s42003-025-07653-4)
Supplement: Supplementary file 4 — Supplementary Data 2 [file 42003_2025_7653_MOESM4_ESM.zip › Supplementary Data 2/2. R Code - body size/Script - body size estimates.R]

###########################################################################
### Script for body size estimates
### Taken by Paiva et al. (2022), which is a modified version of O'Brien et al. (2019)
###########################################################################


##### Set Working Directory:
setwd("")

#### If needed, install requisite packages and their dependencies:

install.packages(c("devtools", "TreePar", "ape", "geiger", "caper", "phytools", "gdata", "rms", "diversitree", "strap", "paleotree", "picante", "class", "lattice", "mda", "nnet", "car", "vegan", "MASS", "plsdepot"), dependencies=TRUE)
install.packages("devtools")

#### If needed, install packages from GitHub:
Sys.getenv("GITHUB_PAT")
Sys.unsetenv("GITHUB_PAT")
library(devtools)
library(usethis)
devtools::install_github("graemetlloyd/Claddis", force = TRUE)
devtools::install_github("JeroenSmaers/evomap", force = TRUE)


#### Upload package libraries:

library(evomap)
library(Claddis)
library(TreePar)
library(ape)
library(geiger)
library(caper)
require(phytools)
require(gdata)
library(rms)
library(diversitree)
library(strap)
library(paleotree)
library(picante)
library(class)
library(lattice)
library(mda)
library(nnet)
library(car)
library(vegan)
library(MASS)
library(plsdepot)


####################################################################
##### Data Input and Evaluation

data_crocs <- read.csv("crocs_data.csv", row.names = 1, header = TRUE)

# log transform
data_crocs[,1:3] <- log(data_crocs[,1:3])	# note that in R, the default of the "log" function is a natural log, not a base 10.

# find % missing data:
sum(is.na(data_crocs))/prod(dim(data_crocs))*100	# 30% missing data


### Partition data by variables, remove rows with missing variables, and check sample size:

## Skull width and total length:
HW_TL.dat <- na.omit(data_crocs[,c(1,2)])
head(HW_TL.dat)
nrow(HW_TL.dat) #N=74


####################################################################
##### Regression Diagnostics

# View relationships of all variables:
scatterplotMatrix(data_crocs)

#####Regression diagnostics for HW vs TL
# First, make simple linear regression between variables:

fit_HW_TL <- lm(TL_cm~HW_cm,data=HW_TL.dat)

# Test for outliers
outlierTest(fit_HW_TL) # Gharials 1 and 2
qqPlot(fit_HW_TL)
leveragePlots(fit_HW_TL)			

##non-normality
sresid_HW_TL <- studres(fit_HW_TL)		#get studentized residuals

hist(sresid_HW_TL, freq=FALSE, breaks=30, main="distribution of studentized residuals, TL vs HW", col=rainbow(22))

# Visualize residuals:
xfit_HW_TL <- seq(min(sresid_HW_TL), max(sresid_HW_TL))
yfit_HW_TL <- dnorm(xfit_HW_TL)
lines(xfit_HW_TL, yfit_HW_TL, lwd=3, col="deeppink")	

## non-constant error variance / evaluate homoscedasticity
spreadLevelPlot(fit_HW_TL)	#solid and dashed lines should match and be level; returns suggested power transformation (-1.42)

## nonlinearity
crPlots(fit_HW_TL)	# solid and dashed lines should match

dev.off()


#### Remove gharial #1 and repeat:

HW_TL2.dat <- HW_TL.dat[rownames(HW_TL.dat) != "Gavialis_gangeticus1", ]    
HW_TL2.dat

fit_HW_TL2 <- lm(TL_cm~HW_cm,data=HW_TL2.dat)

# outliers
outlierTest(fit_HW_TL2)	
qqPlot(fit_HW_TL2)					
leveragePlots(fit_HW_TL2)				

##non-normality
sresid_HW_TL2 <- studres(fit_HW_TL2)

hist(sresid_HW_TL2, freq=FALSE, breaks=30, main="distribution of studentized residuals, TL vs HW", col=rainbow(22))
xfit_HW_TL2 <- seq(min(sresid_HW_TL2), max(sresid_HW_TL2))
yfit_HW_TL2 <- dnorm(xfit_HW_TL2)
lines(xfit_HW_TL2, yfit_HW_TL2, lwd=3, col="deeppink")	

##non-constant error variance / evaluate homoscedasticity
spreadLevelPlot(fit_HW_TL2)			#Suggested power transformation: -1.02

##nonlinearity
crPlots(fit_HW_TL2)

dev.off()


####################################################################
##### Tree Manipulation:

tree_crocs <- read.tree("phylogeny.phy")
tree_crocs

## Tree format checks:
plot(tree_crocs,cex=0.5)

is.rooted(tree_crocs) # TRUE

#Is the tree fully bifurcating?
is.binary(tree_crocs) # FALSE- this is because we have polytomies representing multiple specimens within each taxon

tree_crocs <- force.ultrametric(tree_crocs) # Force ultrametric

is.ultrametric(tree_crocs)	# TRUE

## What are the branch lengths?
tree_crocs$edge.length

###Check that the data and tree represent the same taxa:
name.check(data_crocs,tree_crocs)		# OK

dev.off()


#########Next, must sort tree and data for each subset of data

## Sort full dataset; note that this will drop data entries that are not present in both the tree and the dataset.
sort.tree <- treedata(tree_crocs,data_crocs,sort=TRUE,warnings=TRUE)$phy
sort.data <- treedata(tree_crocs,data_crocs,sort=TRUE,warnings=TRUE)$data
sort.data <- as.data.frame(sort.data)
nrow(sort.data)			#N=199
head(sort.data)
sort.tree
plot(sort.tree, cex=0.5)

dev.off()

### Skull width vs Total Length:
TL.tree <- treedata(tree_crocs,HW_TL2.dat,sort=TRUE,warnings=TRUE)$phy
TL.data <- treedata(tree_crocs,HW_TL2.dat,sort=TRUE,warnings=TRUE)$data
TL.data <- as.data.frame(TL.data)
nrow(TL.data)		#71
head(TL.data)
TL.tree
plot(TL.tree, cex=0.5)

dev.off()


####################################################################
### Phylogenetic signal in each variable:


## Phylogenetic Signal in TL

# First, make sure that variables are numeric
sapply(TL.data,class)


#Pagel's Lambda TL:
TL <- TL.data[,2]

lambda_TL <- phylosig(TL.tree, TL,method="lambda", test=TRUE, nsim=9999)

lambda_TL			#lambda ~0.910, p=1.74119e-14 


#Blomberg's K TL:
BlomK_TL <- phylosig(TL.tree, TL,method="K", test=TRUE, nsim=9999)
BlomK_TL				#K ~0.498, p=0.00000000000001 


##Phylogenetic Signal in HW


#Pagel's Lambda HW:
HW <- TL.data[,1]

lambda_HW <- phylosig(TL.tree, HW, method="lambda", test=TRUE, nsim=9999)
lambda_HW			#lambda ~0.822, p=1.23849e-10


#Blomberg's K HW:
BlomK_HW <- phylosig(TL.tree, HW, method="K", test=TRUE, nsim=9999)
BlomK_HW				#K ~0.335, p=0.00000000007


####################################################################
### PGLS Models for HW vs TL

#####Bivariate model: Total length

Y <- "TL_cm"
X <- "HW_cm"

# Make dummy data object (for graphical parameter assignment):

HW_vs_TL_Data <- TL.data

# Run OLS for comparison:

TL_ols <- ols(TL_cm ~ HW_cm, data=HW_vs_TL_Data)
TL_ols

#Get variables
      Yvar <- HW_vs_TL_Data[,which(colnames(HW_vs_TL_Data)==paste(Y)),drop=F]
      Xvar <- HW_vs_TL_Data[,which(colnames(HW_vs_TL_Data)==paste(X)),drop=F]
      data2 <- cbind(Xvar,Yvar)
	  data2

#pgls
data_pgls <- cbind(data2,rownames(data2))
          tree_pgls <- TL.tree
          colnames(data_pgls)[which(colnames(data_pgls)=="rownames(data2)")]<-"Species"
          data.pgls <- comparative.data(tree_pgls,data_pgls,vcv=TRUE,names.col=Species)
      #Run pgls
          model <- pgls(Yvar[,1]~Xvar[,1],data=data.pgls,lambda='ML')
          model
          summary(model)		#Multiple R-squared: 0.9214,	Adjusted R-squared: 0.9203 
          slope_max <- summary(model)$coefficients[2,1]+((qt(0.975,summary(model)$df[2]))*summary(model)$coefficients[2,2])
          slope_min <- summary(model)$coefficients[2,1]-((qt(0.975,summary(model)$df[2]))*summary(model)$coefficients[2,2])
          slope_max
          slope_min
          
#plot data:

Y_lab <- "Total Length (ln cm)"
X_lab <- "Skull Width (ln cm)"

plot(Yvar[,1]~Xvar[,1], ylab=paste(Y_lab), xlab=paste(X_lab), pch=21, bg= "hotpink", cex=2, cex.lab=1)
title(main="PGLS of Cranial Width vs Total Length",cex.main=1.5)
text(model$data$data, row.names(model$data$data),cex=0.4, pos=4)
abline(model, lwd=3, col="blue")

#View ols regression line:
abline(TL_ols, lty=2, col="red")


#Intervals
      #Prep data
            tree2 <- rescale(TL.tree,"lambda",model$param[2])
            vcv_tree <- vcv(tree2)
      #confint
            model_ci <- gls.ci(Yvar[,1],Xvar[,1],vcv_tree)
            model_ci$model
                  lines(model_ci$CI.plot$X,model_ci$CI.plot$Lower2.5,lty=2)
                  lines(model_ci$CI.plot$X,model_ci$CI.plot$Upper2.5,lty=2)
      #predint
            k <- 1
            model_pi <- gls.pi(Yvar[,1],Xvar[,1],vcv_tree,k)
            model_pi$model
                  lines(model_pi$PI.plot$X,model_pi$PI.plot$Lower2.5,lty=3)
                  lines(model_pi$PI.plot$X,model_pi$PI.plot$Upper2.5,lty=3)
                  
dev.off()                  


##########################################################
#### Using HW to predict size in the extinct taxa  #######
##########################################################

library(phytools)
library(ape)
library(geiger)
library(picante)
library(strap)
library(paleotree)
library(picante)
source('BayesModelS_v24_modified.R', chdir = TRUE)


########################################################################
##### Extinct taxa - Total Length Estimation

### Read in TL dataset:

tree.block <- read.tree("TL_tree.tre")
tree.block
str(tree.block)

treecrocs <- dget("alligatoroidea tree, 20 trees, mbl method.txt") # tree time-scaled in folder "2. R Code time scaling"
treecrocs <- treecrocs[[1]]
str(treecrocs)
###### Read in dataset: NB! species can't be rownames! Must have taxon column or the analysis will not work!

treeDataAll <- c(tree.block, tree.block)
treeDataCrocs <- c(treecrocs, treecrocs)

data1 <- read.csv("TL_data.csv", header=TRUE)
data1 <- as.data.frame(data1)
colnames(data1)
head(data1)
data1

factorName <- c(data1$Specimen)			# Enter variable names here that should be treated as factors

name.check(data1, tree.block) # Ok

#Extinct taxa as having missing value:

missingList <- c("Bernissartia_fagesii", "Pietraroiasuchus_ormezzanoi",
                 "Pachycheilosuchus_trinquei", "Shamosuchus_djadochtaensis",
                 "Acynodon_iberoccitanus", "Acynodon_adriaticus",
                 "Iharkutosuchus_makadii", "Agaresuchus_subjuniperus",
                 "Allodaposuchus_precedens", "Arenysuchus_gascabadiolorum",
                 "Lohuecosuchus_mechinorum", "Lohuecosuchus_megadontos",
                 "Borealosuchus_formidabilis", "Borealosuchus_acutidentatus",
                 "Borealosuchus_wilsoni", "Borealosuchus_griffthi",
                 "Borealosuchus_sternbergii", "Diplocynodon_remensis",
                 "Diplocynodon_darwini", "Diplocynodon_hantoniensis",
                 "Diplocynodon_deponiae", "Diplocynodon_muelleri", "Diplocynodon_ratelli",
                 "Diplocynodon_tormis", "Leidyosuchus_canadensis",
                 "Deinosuchus_riograndensis", "Deinosuchus_schwimmeri",
                 "Planocrania_hengdongensis", "Planocrania_datangensis",
                 "Boverisuchus_magnifrons", "Boverisuchus_vorax", "Prodiplocynodon_langi",
                 "Asiatosuchus_germanicus", "Brachyuranochampsa_eversolei",
                 "Crocodylus_affinis", "Crocodylus_depressifrons", "Crocodylus_megarhinus",
                 "Trilophosuchus_rackhami", "Australosuchus_clarkae",
                 "Kambara_implexidens", "Rimasuchus_lloydi", "Voay_robustus",
                 "Euthecodon_arambourgi", "Brochuchus_pigotti", "Dollosuchoides_densmorei",
                 "Thecachampsa_antiqua", "Toyotamaphimeia_machikanensis",
                 "Maomingosuchus_petrolicus", "Eothoracosaurus_mississippiensis",
                 "Thoracosaurus_macrorhynchus", "Piscogavialis_jugaliperforatus",
                 "Gryposuchus_colombianus", "Eosuchus_lerichei", "Eosuchus_minor",
                 "Dongnanosuchus_hsui", "Orientalosuchus_naduongensis",
                 "Jiangxisuchus_nankangensis", "Albertochampsa_langstoni",
                 "Brachychampsa_montana", "Stangerochampsa_mccabei",
                 "Alligator_mcgrewi", "Alligator_prenasalis", "Alligator_thompsoni",
                 "Alligator_mefferdi", "Alligator_olseni", "Wannaganosuchus_brachymanus",
                 "Hassiacosuchus_gaudryi", "Hassiacosuchus_haupti",
                 "Allognathosuchus_polyodon", "Allognathosuchus_wartheni",
                 "Navajosuchus_mooki", "Ceratosuchus_burdoshi", "Procaimanoidea_kayi",
                 "Procaimanoidea_utahensis", "Chinatichampsus_wilsonorum",
                 "Gnatusuchus_pebasensis", "Globidentosuchus_brachyrostris",
                 "Kuttanacaiman_iquitosensis", "Bottosaurus_harlani",
                 "Tsoabichi_greenriverensis", "Acresuchus_pachytemporalis",
                 "Purussaurus_brasiliensis", "Purussaurus_mirandai",
                 "Purussaurus_neivensis", "Mourasuchus_arendsi", "Mourasuchus_atopus",
                 "Mourasuchus_amazonensis", "Mourasuchus_pattersoni", 
                 "Caiman_brevirostris", "La_venta_Caiman", "Caiman_wannlangstoni")

missingList

pathO = "./"
colnames(data1)

formula <- "LogTL~LogHW"

#The next operation performs the Bayesian Prediction. It can take a VERY long time. .If you want the fast version and perform the same analysis, change the following: nposterior = 2000, burnin = 500, thin = 50.

bmselection = blm(formula, data1, treeDatacaiman, factorName = factorName, missingList = missingList, currentValue = 0, nposterior = 2000000, burnin = 500000, thin = 1000,  varSelection = "lambda", lambdaValue = lambda_TL$lambda, kappaValue = BlomK_TL$K, path = pathO)

modelChecking(bmselection, missingList)

analysis(bmselection)

predict(bmselection, missingList)

exp(predict(bmselection, missingList))

Taxa.TL <- exp(predict(bmselection, missingList))

# save
write.csv(Taxa.TL, file = "ResultsCrocs_estimates.csv", row.names = FALSE)
