# Supplementary material for: Expanded phylogeny elucidates Deinosuchus relationships, crocodylian osmoregulation and body-size evolution
Source: Commun Biol. 2025 Apr 23;8:611. doi: 10.1038/s42003-025-07653-4 (PMC12018936; doi:10.1038/s42003-025-07653-4)
Supplement: Supplementary file 4 — Supplementary Data 2 [file 42003_2025_7653_MOESM4_ESM.zip › Supplementary Data 2/2. R Code - body size/TL_data.csv]

	Specimen	LogHW	LogTL
Alligator_mississippiensis1	Specimen1	3.475	5.838
Alligator_mississippiensis2	Specimen2	3.428	5.659
Alligator_mississippiensis3	Specimen3	3.433	5.823
Alligator_mississippiensis4	Specimen4	3.52	5.918
Alligator_sinensis1	Specimen5	2.485	4.938
Alligator_sinensis2	Specimen6	2.565	5.037
Alligator_sinensis3	Specimen7	2.625	5.043
Caiman_crocodilus1	Specimen8	2.695	5.112
Caiman_latirostris1	Specimen9	2.092	4.635
Caiman_latirostris2	Specimen10	2.695	5.136
Caiman_latirostris3	Specimen11	2.418	4.942
Caiman_latirostris4	Specimen12	2.442	4.987
Caiman_latirostris5	Specimen13	2.521	4.97
Caiman_latirostris6	Specimen14	2.639	5.118
Caiman_latirostris7	Specimen15	2.488	4.977
Caiman_latirostris8	Specimen16	2.854	5.268
Caiman_latirostris9	Specimen17	3.068	5.342
Caiman_latirostris10	Specimen18	2.704	5.027
Caiman_latirostris11	Specimen19	2.788	5.136
Caiman_latirostris12	Specimen20	2.68	5.136
Caiman_latirostris13	Specimen21	2.555	5.014
Caiman_latirostris14	Specimen22	2.553	5.04
Caiman_latirostris15	Specimen23	2.577	5.106
Caiman_latirostris16	Specimen24	2.546	5.085
Caiman_latirostris17	Specimen25	2.678	5.142
Caiman_latirostris18	Specimen26	2.915	5.347
Caiman_latirostris19	Specimen27	2.7	5.204
Caiman_latirostris20	Specimen28	2.592	5.078
Caiman_latirostris21	Specimen29	2.566	4.944
Caiman_latirostris22	Specimen30	2.6	5.013
Caiman_latirostris23	Specimen31	2.193	4.717
Caiman_latirostris24	Specimen32	2.134	4.683
Caiman_latirostris25	Specimen33	2.832	5.175
Caiman_latirostris26	Specimen34	2.708	5.121
Caiman_latirostris27	Specimen35	2.708	5.124
Caiman_latirostris28	Specimen36	2.639	5.053
Caiman_yacare1	Specimen37	2.639	5.088
Crocodylus_acutus1	Specimen38	3.178	5.598
Crocodylus_acutus2	Specimen39	3.401	5.76
Crocodylus_johnstoni1	Specimen40	2.904	5.371
Crocodylus_mindorensis1	Specimen41	3.02	5.499
Crocodylus_moreletii1	Specimen42	3.332	5.649
Crocodylus_niloticus1	Specimen43	3.135	5.565
Crocodylus_niloticus2	Specimen44	2.996	5.479
Crocodylus_novaeguineae1	Specimen45	3.219	5.672
Crocodylus_novaeguineae2	Specimen46	3.401	5.753
Crocodylus_palustris1	Specimen47	3.497	5.805
Crocodylus_porosus1	Specimen48	2.639	5.308
Crocodylus_porosus2	Specimen49	3.178	5.7
Crocodylus_porosus3	Specimen50	3.401	5.878
Crocodylus_porosus4	Specimen51	3.597	6.129
Crocodylus_porosus5	Specimen52	3.689	6.111
Crocodylus_porosus6	Specimen53	3.301	5.695
Crocodylus_rhombifer1	Specimen54	2.741	5.228
Crocodylus_rhombifer2	Specimen55	2.874	5.342
Crocodylus_rhombifer3	Specimen56	3.1	5.506
Crocodylus_siamensis1	Specimen57	2.929	5.357
Crocodylus_siamensis2	Specimen58	3.219	5.572
Gavialis_gangeticus1	Specimen59	2.89	5.762
Gavialis_gangeticus2	Specimen60	2.996	5.81
Mecistops_cataphractus1	Specimen61	3.099	5.443
Mecistops_cataphractus2	Specimen62	3.235	5.568
Melanosuchus_niger1	Specimen63	3.178	5.715
Osteolaemus_tetraspis1	Specimen64	2.442	4.82
Osteolaemus_tetraspis2	Specimen65	2.565	4.963
Osteolaemus_tetraspis3	Specimen66	2.617	4.984
Osteolaemus_tetraspis4	Specimen67	2.526	4.934
Osteolaemus_tetraspis5	Specimen68	2.89	5.207
Osteolaemus_osborni	Specimen69	2.641910399	5.298317367
Paleosuchus_palpebrosus1	Specimen70	2.398	4.89
Paleosuchus_trigonatus1	Specimen71	2.565	4.963
Paleosuchus_trigonatus2	Specimen72	2.708	5.05
Tomistoma_schlegelii1	Specimen73	3.045	5.668
Tomistoma_schlegelii2	Specimen74	3.526	6.003
Bernissartia_fagesii	IRSNB_R46	1.832581464	NA
Pietraroiasuchus_ormezzanoi	PC-1	1.91839212	NA
Pachycheilosuchus_trinquei	diff_specimens	1.803358605	NA
Shamosuchus_djadochtaensis	IGM_100/1195	2.224623552	NA
Acynodon_iberoccitanus	ACAP_FX1	2.402430428	NA
Acynodon_adriaticus	MCSNT_57248	2.362739016	NA
Iharkutosuchus_makadii	MTM_2006_52_1	1.621366483	NA
Agaresuchus_subjuniperus	MPZ_2012_288	3.236322738	NA
Allodaposuchus_precedens	MMS_VBN_12_10A	3.5484673	NA
Arenysuchus_gascabadiolorum	ELI_1	2.385086315	NA
Lohuecosuchus_mechinorum	MDE_CM_616	2.847812143	NA
Lohuecosuchus_megadontos	HUE_02920	3.226050029	NA
Borealosuchus_griffthi	s/n	2.971439581	NA
Borealosuchus_sternbergii	USNM_6533	2.937573359	NA
Borealosuchus_formidabilis	SMM_P75_22_29	3.550479084	NA
Borealosuchus_acutidentatus	NMC_8544	3.065724645	NA
Borealosuchus_wilsoni	AMNH_7637	3.023347441	NA
Diplocynodon_remensis	MNHN_F_BR_13105	3.006177531	NA
Diplocynodon_darwini	SMF-Me_900	2.60194867	NA
Diplocynodon_hantoniensis	NHMUK_OR_30392	3.2429829	NA
Diplocynodon_deponiae	s/n	1.978239036	NA
Diplocynodon_muelleri	Spa_4	1.978239036	NA
Diplocynodon_ratelli	MNHN-539	2.737609003	NA
Diplocynodon_tormis	IPS_9001	2.240709689	NA
Leidyosuchus_canadensis	CMN_8543	3.076851325	NA
Deinosuchus_riograndensis	TMM_43620-1	4.100989105	NA
Deinosuchus_schwimmeri	MMNS_VP-256	3.871201011	NA
Planocrania_hengdongensis	IVPP_V6079	1.710187816	NA
Planocrania_datangensis	IVPP_V5016_	2.089391873	NA
Boverisuchus_magnifrons	GM_XXXVI_274	2.52332576	NA
Boverisuchus_vorax	FMNH_PR399	3.17971911	NA
Prodiplocynodon_langi	IMG_5557	3.634423268	NA
Asiatosuchus_germanicus	s/n	3.478158423	NA
Brachyuranochampsa_eversolei	CM_9372	3.086486637	NA
Crocodylus_affinis	YPM_1345	3.518091133	NA
Crocodylus_depressifrons	IRSNB_R251	3.618993327	NA
Crocodylus_megarhinus	AMN_5061	3.526360525	NA
Trilophosuchus_rackhami	QMF16856	1.824549292	NA
Australosuchus_clarkae	QM_F16788	2.729811693	NA
Kambara_implexidens	QMF29662	2.768831673	NA
Rimasuchus_lloydi	KNM_ER_1682	3.865979067	NA
Voay_robustus	MCZ_1006	3.107720776	NA
Euthecodon_arambourgi	KNM_LT_23177	2.418588769	NA
Brochuchus_pigotti	s/n	2.77133794	NA
Dollosuchoides_densmorei	IRSNB_1748	3.015534901	NA
Thecachampsa_antiqua	USNM_25243	3.784416881	NA
Toyotamaphimeia_machikanensis	MOUF0000I	3.927108643	NA
Maomingosuchus_petrolicus	DM_F0001	2.751109691	NA
Eothoracosaurus_mississippiensis	MSU_3293	3.683364273	NA
Thoracosaurus_macrorhynchus	s/n	3.198673118	NA
Piscogavialis_jugaliperforatus	SMNK_1282_PAL	3.509154523	NA
Gryposuchus_colombianus	IGM_184696	3.733374694	NA
Eosuchus_lerichei	IRSNB_R48	2.872434057	NA
Eosuchus_minor	USNM_299730	2.77570885	NA
Dongnanosuchus_hsui	DM000001_F000001	2.7047113	NA
Orientalosuchus_naduongensis	GPIT_RE_09761	2.778819272	NA
Jiangxisuchus_nankangensis	IVPP_V_19125	2.595254707	NA
Albertochampsa_langstoni	SMM_P67_15_3	2.660259537	NA
Brachychampsa_montana	UCMP_133901	3.087855562	NA
Stangerochampsa_mccabei	RTMP.86.61.1	2.672768387	NA
Hassiacosuchus_gaudryi	MNHN_QU_17155	1.860974538	NA
Hassiacosuchus_haupti	HLMD-Me_1435	2.191653532	NA
Wannaganosuchus_brachymanus	s/n	2.584751985	NA
Allognathosuchus_polyodon	s/n	2.610069793	NA
Allognathosuchus_wartheni	s/n	1.811562097	NA
Navajosuchus_mooki	AMNH_6780	2.734367509	NA
Ceratosuchus_burdoshi	FMNH_P15576	1.294727168	NA
Procaimanoidea_kayi	CM_9600	1.880990603	NA
Procaimanoidea_utahensis	USNM_15996	1.669591835	NA
Alligator_prenasalis	SDSM_243	2.820187701	NA
Alligator_mcgrewi	AMNH_7303	1.625311262	NA
Alligator_thompsoni	TMM_31219_233	3.204371139	NA
Alligator_mefferdi	AMNH_7016	2.995732274	NA
Alligator_olseni	MCZ_1887	2.623218266	NA
Chinatichampsus_wilsonorum	TMM_45911_1	2.736313666	NA
Gnatusuchus_pebasensis	MUSM-990	3.072693315	NA
Globidentosuchus_brachyrostris	AMU-CURS-222	2.730463796	NA
Kuttanacaiman_iquitosensis	MUSM-1490	2.761274962	NA
Bottosaurus_harlani	NJSM_11265	3.779405481	NA
Tsoabichi_greenriverensis	TMM.42509-1	2.006870849	NA
Acresuchus_pachytemporalis	UFAC-2507*	3.526360525	NA
Purussaurus_brasiliensis	UFAC-1403	4.584967479	NA
Purussaurus_mirandai	CIAAP-1369	4.364371699	NA
Purussaurus_neivensis	UCMP-39704	3.914021008	NA
Mourasuchus_arendsi	CIAAP-1297	3.811097087	NA
Mourasuchus_atopus	UCMP-38012	3.295836866	NA
Mourasuchus_amazonensis	DGM-526-R	4.077537444	NA
Mourasuchus_pattersoni	MCNC-PAL-110-72V*	3.968403339	NA
Caiman_brevirostris	UFAC_5388	2.681021529	NA
La_venta_Caiman	UCMP-39978	3.214064268	NA
Caiman_wannlangstoni	MUSM_2377	2.903616985	NA
