# Supplementary material for: Expanded phylogeny elucidates Deinosuchus relationships, crocodylian osmoregulation and body-size evolution
Source: Commun Biol. 2025 Apr 23;8:611. doi: 10.1038/s42003-025-07653-4 (PMC12018936; doi:10.1038/s42003-025-07653-4)
Supplement: Supplementary file 4 — Supplementary Data 2 [file 42003_2025_7653_MOESM4_ESM.zip › Supplementary Data 2/3. Data and Results/Body-size_states_reconstruction.nex]

#NEXUS
[written Mon Oct 14 15:09:03 CEST 2024 by Mesquite  version 3.70 (build 940) at PC_J/192.168.1.67]

BEGIN TAXA;
	TITLE Taxa;
	DIMENSIONS NTAX=104;
	TAXLABELS
		Acynodon_adriaticus Acynodon_iberoccitanus Agaresuchus_subjuniperus Albertochampsa_langstoni Alligator_mcgrewi Alligator_mefferdi Alligator_olseni Alligator_prenasalis Alligator_thomsoni Allodaposuchus_precedens Allognathosuchus_polyodon Allognathosuchus_wartheni Arambourgia_gaudryi Arenysuchus_gascabadiolorum Asiatosuchus_depressifrons Asiatosuchus_germanicus Australosuchus_clarkae Bernissartia_fagesii Borealosuchus_acutidentatus Borealosuchus_formidabilis Borealosuchus_griffithi Borealosuchus_sternbergii Borealosuchus_wilsoni Bottosaurus_harlani Boverisuchus_magnifrons Boverisuchus_vorax Brachychampsa_montana Brachyuranochampsa_eversolei Brochuchus_pigotti Caiman_brevirostris Caiman_wannlangstoni Ceratosuchus_burdoshi Chinatichampsus_wilsonorum Crocodylus_affinis Crocodylus_megarhinus Deinosuchus_riograndensis Deinosuchus_schwimmeri Diplocynodon_darwini Diplocynodon_deponiae Diplocynodon_hantoniensis Diplocynodon_muelleri Diplocynodon_ratelii Diplocynodon_remensis Diplocynodon_tormis Dollosuchoides_densmorei Dongnanosuchus_hsui Eosuchus_lerichei Eosuchus_minor Eothoracosaurus_mississippiensis Globidentosuchus_brachyrostris Gnatusuchus_pebasensis Gryposuchus_colombianus Hassiacosuchus_haupti Iharkutosuchus_makadii Jiangxisuchus_nankangensis Kambara_implexidens Kuttanacaiman_iquitosensis La_venta_Caiman Leidyosuchus_canadensis Lohuecosuchus_mechinorum Lohuecosuchus_megadontos Maomingosuchus_petrolicus Mourasuchus_amazonensis Mourasuchus_arendsi Mourasuchus_atopus Navajosuchus_mooki Orientalosuchus_naduongensis Pachycheilosuchus_trinquei Pietraroiasuchus_ormezzanoi Piscogavialis_jugaliperforatus Planocrania_datangensis Planocrania_hengdongensis Procaimanoidea_kayi Procaimanoidea_utahensis Prodiplocynodon_langi Purussaurus_brasiliensis Purussaurus_mirandai Purussaurus_neivensis Rimasuchus_lloydi Shamosuchus_djadochtaensis Stangerochampsa_mccabei Thecachampsa_antiqua Thoracosaurus_macrorhynchus Toyotamaphimeia_machikanensis Trilophosuchus_rackhami Tsoabichi_greenriverensis Voay_robustus Wannaganosuchus_brachymanus Alligator_mississippiensis Alligator_sinensis Caiman_crocodilus Caiman_latirostris Caiman_yacare Crocodylus_niloticus Crocodylus_porosus Crocodylus_rhombifer Gavialis_gangeticus Mecistops_cataphractus Melanosuchus_niger Osteolaemus_osborni Osteolaemus_tetraspis Paleosuchus_palpebrosus Paleosuchus_trigonatus Tomistoma_schlegelii 
	;

END;


BEGIN CHARACTERS;
	TITLE  Character_Matrix;
	DIMENSIONS  NCHAR=219;
	FORMAT DATATYPE = STANDARD RESPECTCASE GAP = - MISSING = ? SYMBOLS = "  0 1 2 3 4 5 6 7 8 9 A B C D E F G H J K M N";
	CHARSTATELABELS 
		1 Fused_proatlas_shape /  'boomerang-shaped' 'strap-shaped' 'block-shaped',
		2 Proatlas_process /  with_anterior_process without_anterior_process,
		3 Proatlas_dorsal_keel /  with_dorsal_keel without_dorsal_keel,
		4 Atlas_intercentrum_shape /  'wedge-shaped' 'plate-shaped',
		5 Dorsal_margin_of_atlantal_rib_process /  smooth dorsal_process,
		6 Atlantal_ribs_lamina /  without_lamina with_lamina,
		7 Atlantal_ribs_articular_facets /  without_facets with_facets,
		8 Axial_rib_tuberculum_tip /  broad_dorsal_tip acute_dorsal_tip,
		9 Axial_rib_tuberculum_diapophysis /  contact_late_in_ontogeny contact_early_in_ontogeny,
		10 Axis_neural_spine_shape /  horizontal_anteriorly slopes_anteriorly,
		11 Axis_neural_spine_ /  crested not_crested,
		12 Posterior_half_of_axis_neural_spine_ /  wide narrow,
		13 Axis_neural_arch_ /  lacks_diapophysis bears_diapophysis,
		14 Axial_hypapophysis_location /  _center_of_centrum anterior_end_of_centrum,
		15 Axial_hypapophysis_shape /  without_deep_fork with_deep_fork,
		16 Hypapophyseal_keels_presence /  11th_vertebra_behind_atlas 12th_vertebra_behind_atlas 10th_vertebra_behind_atlas,
		17 Third_cervical_vertebra_hypapophysis /  prominent not_prominent,
		18 Neural_spine_on_third_cervical /  long short,
		19 Cervical_and_anterior_dorsal_centra /  lack_deep_pits_ventrally bear_deep_pits_ventrally,
		20 Presacral_centra /  amphicoelus procoelus,
		21 Anterior_sacral_rib_capitulum /  broadly_visible_in_dorsal_view obscured_in_dorsal_view,
		22 Scapular_blade_shape /  flares_dorsally 'sides sub-parallel',
		23 Deltoid_crest_of_scapula /  very_thin_with_sharp_margin very_wide_with_broad_margin,
		24 Scapulocoracoid_synchondrosis /  closes_late_in_ontogeny closes_early_in_ontogeny,
		25 Scapulocoracoid_facet_shape /  narrow_anterior_to_glenoid_fossa broad_anterior_to_glenoid_fossa,
		26 Proximal_edge_of_deltopectoral_crest_of_humerus /  not_concave concave,
		27 M._teres_major_and_M._dorsalis_scapulae_insertion /  seperately single_insertion_scar,
		28 Olecranon_process_of_ulna_shape /  'narrow and sub-angular' wide_and_rounded,
		29 Ulna_shape /  proximal_extremity_equal_to_distal proximal_extremity_wider_than_distal,
		30 Interclavicle_shape /  without_dorsoventral_flexure with_moderate_dorsoventral_flexure with_severe_dorsoventral_flexure,
		31 Anterior_end_of_interclavicle_ /  flat rodlike,
		32 Iliac_anterior_process_ /  prominent virtually_absent,
		33 Dorsal_margin_of_iliac_blade__ /  rounded_with_smooth_border rounded_with_modest_dorsal_indentation rounded_with_strong_dorsal_indentation narrow_with_dorsal_indentation rounded_dorsal_tip_deep,
		34 Supraacetabular_crest /  narrow borad,
		35 Limb_bones_form /  robust slender,
		36 M._caudofemoralis_ /  single_head souble_head,
		37 Dorsal_osteoderms_keel /  not_keeled keeled,
		38 Dorsal_midline_osteoderms_shape /  rectangular nearly_square,
		39 Number_of_contiguous_dorsal_osteoderms_per_row_ /  four six eight ten,
		40 Nuchal_shield /  grades_continously_into_dorsal_shield _with_four_nuchal_osteoderms six_nuchal_osteoderms eight_nuchal_osteoderms_in_two_parallel_rows,
		41 Ventral_armor_ /  absent single_ventral_osteoderms paired_ventral_osteoderms,
		42 Anterior_margin_of_dorsal_midline_osteoderms_ /  with_anterior_process without_anterior_process,
		43 Ventral_scales_pores /  have_follicle_gland_pores lack_follicle_gland_pores,
		44 Ventral_collar_scales_ /  not_enlarged single_enlarged_row two_parallel_enlarged_rows,
		45 Median_pelvic_keel_scales_along_tail /  two_parallel_rows single_row merge_with_lateral_keel_scales,
		46 Alveoli_size_of_dentary_teeth /  _3_and_4_same_size_and_confluent 4_larger_than_3_and_seperated 3_and_4_are_nearly_the_same_size_and_separated,
		47 Anterior_dentary_teeth /  strongly_procumbent project_anterodorsaly,
		48 Dentary_symphysis_extension /  fourth_and_fifth_alveolus sixth_through_eight_alveolus eighth_to_twelfth_alveolus twelfth_to_sixteenth beyond_the_sixteenth,
		49 Dentary_curvature_between_fourth_and_tenth_alveoli /  gently deeply linear,
		50 Largest_dentary_alveolus_caudal_to_fourth /  13_or_14 13_and_14_and_series_behind_it 11_or_12 no_differentiation behind_14 10 11_and_series_behind_it 12_and_series_behind_it,
		51 Splenial_with_anterior_perforation_for_cranial_nerv_V /  existent lacking,
		52 Mandibular_ramus_of_cranial_nerv_V /  only_anterior single_perforation_posterior double_perforation_posterior,
		53 Mandibular_symphysis_size /  splenial_participates_ 'splenial excluded, anterior tip of splenial ventral to Meckelian groove' 'splenial excluded, anterior tip of splenial dorsal to Meckelian groove' 'deep splenial symphysis, splenial forms wide V' 'deep splenial symphysis, splenial forms narrow V' splenial_reaches_mandibular_symphysis_but_does_not_touch_other_splenial,
		54 Coronoid_position_for_foramen_intermandibularis_medius /  bounding_posterior_half_of_foramen_ completely_surrounding_foramen obliterates_foramen_,
		55 Coronoid_superior_edge /  sloping_strongly_anteriorly almost_horizontal,
		56 Coronoid_inferior_process /  laping_over_inner_surface_of_meckelian_fossa remains_on_medial_surface_of_mandible,
		57 Coronoid_perforation /  imperforate perforation_posterior_to_foramen_intermandibularis_medius,
		58 Splenial_process /  separates_angular_and_coronoid no_process_between_angular_and_coronoid,
		59 'Angular-surangular suture with ext.mand. fenestra' /  contacting_fenestra_at_posterior_angle passing_along_ventral_margin_of_fenestra,
		60 Surangular_anterior_processes /  unequal 'sub-equal to equal',
		61 Surangular_spur_on_lingual_tooth_row /  spur_for_at_least_one_alveolus_length no_spur,
		62 External_mandibular_fenestra /  absent present_as_narrow_slit present_with_discrete_concavity_on_angular_dorsal_margin present_and_very_large,
		63 'Surangular-dentary suture intersection with ext. mand. fenestra' /  anterior_to_posterodorsal_corner at_posterodorsal_corner,
		64 Angular_anterior_tip_to_foramen_intermandibularis_caudalis /  towards_anterior_end_of_foramen_ not_towards_anterior_end_of_foramen,
		65 'Surangular-angular suture lingually meets articular' /  at_ventral_tip dorsal_to_tip,
		66 Surangular_at_lateral_wall_of_glenoid_fossa /  continuing_to_dorsal_tip truncated,
		67 'Articular-surangular suture form' /  simple articular_bears_anterior_lamina_dorsal_to_lingual_foramen articular_bears_anterior_lamina_ventral_to_lingual_foramen articular_bears_lamina_above_and_below_foramen,
		68 Lingual_foramen_for_articular_artery /  perforates_surangular_entirely 'perforates surangular/angular suture',
		69 Foramen_aerum_position /  at_lingual_margin_of_retroarticular_process set_in_from_margin_of_retroarticular_process,
		70 Retroarticular_process_projection /  posteriorly 'posterodorsally, not higher than the posterior edge of the articular fossa' 'projects posterodorsally, higher than the posterior edge of the articular fossa',
		71 Surangular_extension /  posterior_end_of_retroarticular_process pinched_off_anterior_to_tip_of_retroarticular_process,
		72 'Surangular-articular suture orientation within glenoid fossa' /  anteroposteriorly bowed_strongly_laterally,
		73 'Articular-surangular connection' /  sulcus_between_articular_and_surangular artciular_flush_against_surangular,
		74 Hyoid_cornu_dorsal_projection_form /  flat rodlike,
		75 Hyoid_cornu_dorsal_projection_lateromedial /  narrow_with_parallel_sides flared,
		76 Lingual_osmoregulatory_pores /  small large,
		77 Tongue /  with_keratinized_surface without_keratinized_surface,
		78 'Teeth and alveoli of maxilla/dentary form' /  'circular in cross-section' posterior_teeth_laterally_compressed_ all_teeth_compressed_,
		79 Maxillary_and_dentary_teeth_serration /  smooth_carinae serrated with_neither_carinae_nor_serrations,
		80 Naris_projection /  anterodorsally dorsally posterodorsally,
		81 External_naris_and_nasal_interaction /  external_naris_birsected_by_nasals nasal_contacts_external_naris_without_bisection nasal_excluded_externally_from_naris nasal_and_premaxilla_not_in_contact,
		82 Naris_shape /  'circular or key-hole shaped' wider_than_long 'anteroposteriorly long and teardrop-shaped',
		83 External_naris_of_reproductively_mature_males /  similar_to_that_of_females with_bony_excrescence,
		84 External_naris_opening /  flush_with_dorsal_surface_of_premaxilla circumscribed_by_thin_crest,
		85 Premaxilla_surface_lateral_to_naris /  smooth with_deep_notch,
		86 Number_of_teeth_in_premaxilla_early_in_ontogeny /  five four,
		87 Incisive_foramen_size /  small large_and_more_than_half_the_greatest_width_of_premaxillae 'large and intersects premaxillary-maxillary suture',
		88 Incisive_foramen_position /  situated_far_from_premaxillary_tooth_row abuts_maxillary_tooth_row projects_between_first_premaxillary_teeth,
		89 Dorsal_premaxillary_process /  short long_behind_3th_maxilla_tooth,
		90 Dentary_tooth_four_early_in_ontogeny /  in_notch_between_premaxilla_and_maxilla in_pit_between_premaxilla_and_maxilla,
		91 Dentary_teeth_position /  all_teeth_lingual_to_maxillary_teeth occlusion_pit_bewteen_seventh_and_eigth_maxillary_teeth dentary_teeth_in_line_with_maxillary_tooth_row,
		92 Largest_maxillary_alveolus /  third fifth fourth four_and_five_the_same_size six maxillary_teeth_homodont maxillary_alveloi_gradually_increase_in_diameter,
		93 Maxillary_tooth_row_form_posterior_to_first_six_maxillary_alveoli /  medially_curved_or_linear broadly_curved_laterally,
		94 Dorsal_surface_of_rostrum /  curves_smoothly bears_medial_dorsal_boss,
		95 Canthi_rostralii_at_maturity /  absent_or_very_modest very_prominent,
		96 Preorbital_ridges_ar_maturity /  absent_or_very_modest very_prominent,
		97 Antorbital_fenestra /  present absent,
		98 Vomer_position_anterior /  entirely_obscured_by_premaxilla_and_maxilla 'exposed on palate at premaxillary-maxillary suture',
		99 Vomer_position_posterior /  entirely_obscured_by_maxillae_and_palatines exposed_on_palate_between_palatines,
		100 Surface_of_maxilla_within_narial_canal /  imperforate with_linear_array_of_pits,
		101 Medial_jugal_foramen_size /  small very_large,
		102 Maxillary_foramen_for_cranial_nerve_V_size /  small_or_not_present very_large,
		103 Ectopterygoid_contact_with_maillary_toothrow_forming_medial_wall_of_at_least_1_mx_alveolus /  'absent and ectpt-mx suture anteromedially orientated and separated from toothrow margin' 'absent ans ectopt-mx suture parallel and adjacent to medial toothrow margin' present,
		104 Maxilla_termination_in_palatal_view /  anterior_to_lower_temporal_bar comprises_part_of_the_lower_temporal_bar,
		105 Penultimate_maxillary_alvelous_size /  less_than_twice_the_diamater_of_the_last_one more_than_twice_the_diamater_of_the_last_one,
		106 Prefrontal_dorsal_surface_appearance /  smooth_adjacent_to_orbital bearing_discrete_knoblike_processes,
		107 Dorsal_half_of_prefrontal_pillar /  narrow expanded_anteroposteriorly,
		108 Medial_process_of_prefrontal_pillar /  expanded_dorsoventrally expanded_anteroposteriroly,
		109 Prefrontal_pillar_form /  solid with_large_pneumatic_recess,
		110 Medial_process_of_prefrontal_pillar_at_base /  wide constricted,
		111 Maxilla_appearance_on_suborbital_fenestra /  linear_medial_margin 'broad shelf, lateral margin concave',
		112 Anterior_face_of_palatine_process_anteriroly /  rounded_or_pointed notched,
		113 Anterior_ectopetrygoid_process /  tapered_to_a_point forked,
		114 Palatine_process_extension /  beyond_anterior_end_of_suborbital_fenestra not_beyond_anterior_end_of_suborbital_fenestra,
		115 Palatine_process_form /  broad_anteriroly form_of_a_thin_wedge,
		116 Lateral_edges_of_palatines_appearance /  smooth_anteriroly lateral_process_projecting_into_suborbital_fenestra,
		117 'Palatine-pterygoid suture' /  at_posterior_angle_of_suborbital_fenestra far_from_posterior_angle_of_suborbital_fenestra,
		118 Pterygoid_ramus_of_ectopterygoid_form /  'straight, posterolateral fenestra margin linear' 'bowed, posterolateral fenestra margin concave',
		119 Lateral_edges_of_palatines_form /  parallel_posterior 'flare posteriorly, producing shelf',
		120 Anterior_border_of_choana /  comprised_of_palatines entirely_surrounded_by_pterygoids,
		121 Choana_projecting_at_maturity /  posteroventrally anteroventrally,
		122 Pterygoid_surface_around_choana /  flush_with_choanal_margin pushed_inward_anterolateral_to_choana_aperture pushed_inward_around_choana_to_form_neck_surrounding_aperture everted_from_flat_surface_to_form_neck_surounding_aperture,
		123 Posterior_rim_of_internal_choana /  not_deeply_notched deeply_notched,
		124 Internal_choana_appearance /  not_septated with_septum_that_remains_recessed_within_choana with_septum_that_projects_out_of_choana,
		125 'Ectopterygoid-pterygoid flexure appearance' /  flexure_disappeares_during_ontogeny flexure_remains_throughout_ontogeny,
		126 Ectopterygoid_extention_at_maturity /  _to_posterior_tip_of_lateral_pterygoid_flange __not_to_posterior_tip_of_lateral_pterygoid_flange,
		127 Maxilla_connection_with_lacrimal /  'lacrimal makes broad contact with nasal, no process' maxilla_with_posterior_process_within_lacrimal maxilla_with_posterior_process_between_lacrimal_and_prefrontal,
		128 Prefrontal_form /  'separated by frontals and nasals, anterior process of frontal extending far anterior to the anterior margin of the orbit' 'prefrontals separated by the frontal and nasals, anterior process of frontal around the same level or posterior to the anterior margin of the orbit' 'prefrontals meet medially, anterior process of frontal around the same level or posterior to the anterior margin of the orbit',
		129 Lacrimal_and_prefrontal_size /  lacrimal_longer_than_prefrontal prefrontal_longer_than_lacrimal lacrimal_and_prefrontal_same_size_and_elongated,
		130 Anterior_tip_of_frontal_form /  simple_acute_point 'broad, complex sutural contact with nasals',
		131 Ectopterygoid_extension_at_postorbital_bar /  extends_along_medial_face_of_postorbital_bar stops_abruptly_ventral_to_postorbital_bar,
		132 Postorbital_bar_form /  massive slender,
		133 Postorbital_process /  'prominent, dorsoventrally broad, two spines' short_and_generally_not_prominent,
		134 Ventral_margin_of_postorbital_bar /  flush_with_lateral_jugal_surface inset_from_lateral_jugal_surface,
		135 Postorbital_bar_connection_with_skull_table /  continous_with_anterolateral_edge_of_skull_table inset_from_skull_table,
		136 Margin_of_orbit /  flush_with_skull_surface dorsal_edges_of_orbist_upturned orbital_margin_telescoped anterior_margins_of_orbit_telescoped,
		137 Ventral_margin_of_orbit_form /  'not upturned, ventral margin gently circular' 'anterior margin upturned, ventral margin gently circular' 'anterior margin upturned, ventral margin with a prominent notch',
		138 Palpebral_form /  single_ossification multiple_ossifications,
		139 Quadratojugal_spine_appearance /  prominent_at_maturity greatly_reduced_or_absent_at_maturity,
		140 Quadratojugal_spine_position_into_infratemporal_fenestra /  'low, near posterior angle of fenestra' 'high, between posterior and superior angles of  fenestra',
		141 Posterior_angle_of_infratemporal_fenestra /  quadratojugal_forms_posterior_angle_of_fenestra jugal_forms_posterior_angle_of_fenestra 'quadratojugal-jugal suture lies at posterior angle of fenestra',
		142 Postorbital_contacts /  _neither_quadrate_nor_quadratojugal_medially quadratojugal_but_not_quadrate_medially quadrate_and_quadratojugal_at_dorsal_angle_of_infrat._fenestra quadratojugal_with_significant_descending_process,
		143 Quadratojugal_process /  long_anterior_process_along_lower_temporal_bar ' modest process, or none at all, along lower temporal bar',
		144 Quadratojugal_extention /  extends_to_superior_angle_of_infratemporal_fenestra does_not_extend_to_superior_angle_of_infratemporal_fenestra,
		145 'Postorbital-squamosal suture orientation to skull table' /  passes_ventrally passes_medially,
		146 Dorsal_and_ventral_rims_of_squamosal_groove /  parallel flaring_anteriorly,
		147 Quadrate_and_squamosal_on_external_auditory_meatus /  not_in_contact_posteriorly suture_extends_dorsally_along_caudal_margin_of_meatus extends_only_to_caudoventral_boarder_of_meatus,
		148 Caudal_margin_of_otic_aperture /  not_defined_and_merging_into_exoccipital smooth_and_continous_with_paroccipital_process inset,
		149 Frontoparietal_suture_position /  deeply_within_supratemporal_fenestra making_modest_entry_into_supratemporal_fenestra_at_maturity on_skull_table_entirely,
		150 Frontoparietal_suture_between_supratemporal_fenestrae /  concavoconvex linear,
		151 Supratemporal_fenestra_appearance /  dermal_bones_do_not_overhang_rim_of_fenestra parietal_overhangs_the_rim_at_maturity 'postorbital, squamosal and parietal overhang rim at maturity' fenestra_closes_during_ontogeny,
		152 Anteromedial_corner_of_supratemporal_fenestra /  shallow_fossa_or_no_fossa smooth,
		153 Medial_parietal_wall_of_supratemporal_fenestra /  imperforate bearing_foramina,
		154 Parietal_and_squamosal_on_supratemporal_fenestra /  widely_separated_by_quadrate_on_posterior_fenestra_wall approaching_each_other_on_fenestra_without_making_contact meeting_along_posterior_wall_of_fenestra,
		155 Skull_table_surface_at_maturity /  sloping_ventrally_from_sagittal_axis planar 'slopes ventrally toward sagittal axis at maturity, lateral elements planar',
		156 Squamosal_on_skull_table /  horizontal_or_nearly_so upturned_to_form_a_discrete_posterolateral_horn producing_a_high_transversely_oriented_eminence_at_the_posterior_margin_late_in_ontogeny,
		157 Posterolateral_squamosal_rami /  rami_along_paroccipital_process_short rami_along_paroccipital_process_significant,
		158 Squamsoal_form /  does_not_extend_to_lateral_extent_of_paroccipital_process extends_to_lateral_extent_of_paroccipital_process,
		159 Supraoccipital_exposure_on_dorsal_skull_table /  absent small large large_such_that_parietal_is_excluded_from_posterior_edge_of_table,
		160 Anterior_foramen_of_cranial_nerve_VII /  ventrolateral_to_basisphenoid_rostrum ventral_to_basisphenoid_rostrum,
		161 Braincase_wall_lateral_to_basisphenoid_rostrum /  sulcus_on_anterior_braincase_wall 'braincase wall  smooth, no sulcus',
		162 Basisphenoid_anterior_to_trigeminal_foramen /  not_exposed_extensively exposed_extensively,
		163 Prootic_on_external_braincase_wall /  extensively_exposured largely_obscured_by_quadrate_and_laterosphenoid_externally,
		164 Laterosphenoid_bridge /  comprised_entirely_of_laterosphenoid with_ascending_process_or_palatine,
		165 Capitate_process_of_laterosphenoid /  oriented_laterally_toward_midline oriented_anteroposteriorly_toward_midline,
		166 Parietal_pneumatic_system /  parietal_with_recess_communicating_with_pneumatic_system 'parietal solid, without recess',
		167 Lateral_braincase_wall /  significant_ventral_quadrate_process_on_braincase_wall 'q-pt suture linear from basisphenoid exposure to trigeminal fo',
		168 Lateral_carotid_foramen /  opens_lateral_to_basisphenoid_at_maturity dorsal_to_to_basisphenoid_at_maturity,
		169 External_surface_of_basioccipital_ventral_to_occipital_condyle /  oriented_posteroventrally_at_maturity oriented_posteriorly_at_maturity,
		170 Posterior_pterygoid_process /  tall_and_prominent small_and_project_posteroventrally small_and_project_posteriorly,
		171 Basisphenoid_appearance_ventral_to_basioccipital /  thin_ anteroposteriorly_wide,
		172 Basisphenoid_exposure /  not_broadly_exposed_ventral_to_basioccipital exposed_as_broad_sheet_ventral_to_basioccipital,
		173 Exoccipital_on_paroccipital_process /  with_very_prominent_boss with_small_or_no_boss_on_paroccipital_process,
		174 Lateral_eustachian_canal_openings /  dorsal_to_medial_eustachian_canal lateral_to_medial_eustachian_canal,
		175 Exoccipital_termination /  dorsal_to_basioccipital_tubera 'sending robust process ventrally, participating in bo tubera' sending_slender_process_ventrally_to_basioccipital_tubera,
		176 Quadrate_foramen_aerum_position /  on_mediodorsal_angle_of_quadrate on_dorsal_surface_of_quadrate,
		177 Quadrate_foramen_aerum_size_at_maturity /  small comparatively_large absent,
		178 Quadrate_appearance_on_dorsal_surface_of_ramus /  'lacking prominent, mediolaterally thin crest' 'bearing prominent, mediolaterally thin crest',
		179 Attachment_scar_for_posterior_mandibular_abductor_muscle /  forming_modest_crest_on_ventral_surface_of_quadrate_ramus forming_prominent_knob_on_ventral_surface_of_quadrate_ramus,
		180 Quadrate_hemicondyle /  'small, ventrally-reflected medial hemicondyle' small_medial_hemicondyle_dorsal_notch_for_foramen_aerum with_prominent_dorsal_projection_between_hemicondyles with_expanded_medial_hemicondyle,
		181 Iris_colour /  'greenish/yellowish' brown,
		182 Postoccipital_osteoderms /  two_or_more one,
		183 Paired_midline_scale_rows /  fewer_than_eight eight_to_14 more_than_14,
		184 Ectopterygoid_maxillary_ramus_form /  'less than two-thirds of lateral margin of suborbital fenestra' 'more than two-thirds of lateral margin of suborbital fenestra',
		185 Ectopterygoid_maxillary_ramus_termination /  at_lateral_margin_of_suborbital_fenestra 'lateral to it, maxilla separating the ectopterygoid from fenestra',
		186 'Palatine-maxillary suture intersection at suborbital fenestra' /  at_its_anteromedial_margin nearly_at_its_anteriormost_limit,
		187 Frontal_with_midsagittal_crest_between_orbits /  lacks bears,
		188 Cervical_neural_spines_form /  anteroposteriorly_broad 'posterior neural spines thin and rod-like',
		189 Largest_premaxilla_tooth /  second third fourth third_and_fourth_similar_largest all_similar_in_size fourth_and_fifth_similarly_largest first_for_similar_in_size,
		190 Dorsal_surface_of_surangular /  smooth large_sulcus_next_to_the_anterior_half_of_the_glenoid_fossa,
		191 'U-shaped depression of the frontal at the point of maximum' /  absent present,
		192 Head_shape /  relatively_flat formed_like_a_wedge_,
		193 Anterior_jugal_process /  extends_anterior_to_the_anterior_process_of_frontal_ at_the_same_level_as_the_anterior_process_of_frontal_ well_posterior_to_the_anterior_process_of_frontal_,
		194 Notch_between_the_premaxilla_and_maxilla_in_adults /  present not_present,
		195 Anterior_maxilla_and_dentary_teeth /  without_or_weak_dorsoventral_ridges_on_the_lateral_surface with_dominant_dorsoventral_ridges_on_the_lateral_surface,
		196 If_largest_dentary_alveolus_is_between_11th_and_14th_and_a_series_behind_it /  11th 12th 13th_or_14th,
		197 'Surangular-angular suture lingually originates ' /  near_the_ventral_border_of_the_external_mandibular_fenestra_ near_the_dorsal_border_of_the_external_mandibular_fenestra_and_straight near_the_dorsal_border_of_theexternal_mandibular__fenestra_and_bowed,
		198 'If supraoccipital exposure on skull table is large or very large, is  ' /  trapezoid triangular 'block-shaped',
		199 Edge_of_the_maxillary_alveoli /  lower_or_at_the_same_level_than_the_space_between_toothrow_ edge_of_maxillary_tooth_alveoli_higher_than_the_space,
		200 Ventral_border_of_exoccipital_ /  'ventrally projected, hiding the posterior opening of the cranioquadrate passage from the occipital view ' 'straight, sharpen or smoothly convex and does not hide the posterior opening of the cranioquadrate passage from the occipital view ',
		201 Occipital_surface_at_maturity /  'sloped, visible in dorsal view ' vertical_or_not_visible_in_dorsal_view,
		202 'Ventral premaxilla-maxilla suture ' /  short_and_ends_posteriorly_before_the_3rd_maxillary_alveoli elongated_and_extends_or_exceeds_the_3rd_maxillary_alveoli_,
		203 Number_of_teeth_on_maxilla /  less_than_18_teeth 18_to_22_teeth more_than_22_teeth,
		204 'Lateral edge of the skull table at the level of the postorbital-squamosal suture ' /  situated_laterally_or_at_the_same_level_as_the_quadrate_condyle_in_dorsal_view_at_maturity situated_medially_to_the_quadrate_condyle_in_dorsal_view_at_maturity,
		205 Frontal_ending /  at_the_same_level_or_posterior_to_the_anterior_extension_of_the_prefrontal extends_well_anterior_to_the_anterior_extension_of_the_prefrontal,
		206 Maxilla_posterior_process_without_tooth_in_ventral_view /  short_or_absent long_longer_than_the_distance_between_the_three_last_teeth_,
		207 Interorbital_bridge /  narrower_to_equivalent_than_the_width_of_the_orbit broader_than_the_width_of_the_orbit,
		208 Supratemporal_fenestra_at_maturity /  'longer than wide or rounded, posterior bar of supratemporal fenestra thick ' 'wider than long, posterior bar of supratemporal fenestra thick ' 'wider than long, posterior bar thin ',
		209 Medial_crest_on_the_basioccipital /  present absent,
		210 Posterior_dentary_process_between_splenial_and___angular_on_the_ventral_side /  absent present,
		211 Dorsal_margin_of_the_articular_on_the_retroarticular_process_ /  largely_visible_in_lateral_view slightly_or_not_visible_in_lateral_view_,
		212 'Posterior margin of the orbit measured at the level of the postorbital-frontal suture in the orbital margin ' /  _anterior_to_the_posterior_margin_of_the_suborbital_fenestra posterior_or_at_the_same_level_than_the_posterior_margin_of_the_suborbital_fenestra,
		213 'Basioccipital-exoccipital process ventral to occipital condyle (basioccipital plate) in posterior view' /  with_parallel_or_ventrally_convergent_sides_ ventrally_divergent_sides_,
		214 Smooth_medial_depression_ventral_to_the_basioccipital_and_posterior_to_the_medial_Eustachian_foramen /  absent present,
		215 'Dentary teeth series behind to alveoli 12-13 ' /  pointed_to_slightly_blunt 'globular, different in size among them ' 'globular, at least four subequal in size ' molariform_multicusped absent,
		216 First_four_alveoli_in_the_dentary /  same_size_or_smaller_than_other_dentary_alveoli_ the_largest_within_the_dentary_,
		217 Obits_late_in_ontogeny /  longer_than_wide_ wider_than_long_to_rounded_,
		218 The_series_composed_by_the_last_three_premaxillary_teeth_ /  diverge_posteriorly_to_paraxial 'tend to converge posteriorly, straight among them ',
		219 'Dentary, level of the first and fourth alveoli' /  lower_than_the_level_of_the_eleventh_and_twelfth_alveoli_ equal_to_higher_than_the_level_of_the_eleventh_and_twelfth_alveoli ; 
	MATRIX
	Acynodon_adriaticus               ????1?????????????01?100?1??????????010?10?????????01????????0???0??100??00??00010?000?0??0600001?0????110????00?00011010000?1??11?0?0100???0????0??010?0?0010??????????1???1???01?0?????1014?0??10-?-0?1100?010????????0??
	Acynodon_iberoccitanus            ?????????????????????????????????????????????10104101????????0???????0?0?????00010?000000?060000100??00100????0000000101?00???200100?0100?110?0000??010100000?0?????????1???0????010???1010?5000210-?-00110010100??1?0?00?1
	Agaresuchus_subjuniperus          ?????????????????????????????????????????????????????????????????????????????00110?00100??020000100?001000????000100110100?????00??0?1110?000100?00001100?10????????1???10010?010000???0010???00?01-??00?000?010???0????1??
	Albertochampsa_langstoni          ?????????????????????????????????????????????????????????????????????????????001?0?0?0?11?0200001?0??00?00????00??00011110010?2101?111100???0?0??0?110010210101????????010011001?000???0000?2?00010??-0?100100000??10???0??
	Alligator_mcgrewi                 00010001?010010?00010000111?1101??0?11???1???11110010?100?011200000111101????00000?010010?020000100?0000001?001000000111100201101111111000110200?022200102101000?01???00100110010001???000012?0021?-?-0110010?000011000000?
	Alligator_mefferdi                ??????????????????????????1?????????11???????110000120100001130001011110100??00100?010010?020000100?0?00001?1?0000000?1110020111111111110?110200?022210102101000??1???00100110010001???0000?2000?10-0-011001?00000110000001
	Alligator_olseni                  ?????0?1?????10???01?10011111???100?11???????11010010?????011300000011101????00100?01001??0200?0100???0000??0?0?000101111?020111111111110?110200?022200102101000??????00100?1?010001???000012?00?10-0-0?100100000011?000001
	Alligator_prenasalis              0001?0?1?????10?0?01000011111??1000?112111???11101010?????01120000011110100??100?0?010010?020000100?0000001100100000011110020110111111100?110200?022200102101010001?1?00100110010001???0000120000102?-0110010000?01?0000001
	Alligator_thomsoni                ??????????????????01????????1?????0?1????????110000?2?????011300010011101????00100?0100?0?02000010??00?0001?1?000000????1??2??10111111110?1?0200102?21010210100?001?11?0100110010001???0000?2?00?10-?-0???01?000?????00000?
	Allodaposuchus_precedens          ?????????????????????????????????????????????????????????????????????????????00010?000000?220000100?102000????00000011010?00???00?01?1110???01?0000001100?10101?????0?101?1001010000???0000?2?00?11-?-000000?0000???01??1??
	Allognathosuchus_polyodon         ?????????????????????????????????????????????11111010?????01?21??00?1?1?1?????0010?000??0?0200001?0?????00??0?00?00?0?11100??1?111?111100????????0??20010?101???????????1???1??1???1??????0??00101?2??0?????0?0???????100?1
	Allognathosuchus_wartheni         ???1?0????????????0?0000?1111??1000?11???1???11111010?100?01121000001?101????00010?000010?02000010000000001?0?000000?0111001?111111111100?110200?0222001021010100?1?1?0010011001?001???00001??0101?2?-0???????0????????0??1
	Arambourgia_gaudryi               ?????????????????????????????????????????????1111???0?????01?200?0??1?10??????001??010??1?0200001?0????0001000??000????11?0??11111?111100?1102?0?0?2210?0210101?????????10011?010?01??????0??001110??-011?0000000?1100?0001
	Arenysuchus_gascabadiolorum       ??????????????????????????????????????????????????????????????????????????????00?0?00?000???00001???0?1?000???0?0??0?1010000?11000?101110????1?0000001100?100???0???1??0?001?????00????00?0???00200-??0???0?1010???0????0??
	Asiatosuchus_depressifrons        ??00?00??11000010011100001111??1100?10???1???11102101?????001200000002011????00110?0000?1?110000100?1110001?0?0001001?01000?01?0000111100?010200?01220010010101011001?11100010000003???000012100000-?-01100100000???00000?1
	Asiatosuchus_germanicus           01?0?0?1?001010?0101?000?1111??1??0??????1???11102000?????00120000??0101?00??00010?0000?0?01000010???11000??0?00010???010000010000?111100???0100?012110100101010???????1100?10000003???000012100?00-?-0110010?00?001????001
	Australosuchus_clarkae            ?????0???????1??0??1?????11???????0?10???1???1110?101?????00120000110?011????00110?000011?21000010001000001?0?000000???????001000?0111110?002011?02220010010101011??1??11?001000?001???0000?2?0010?-?-0??0010000?0????000?1
	Bernissartia_fagesii              ?????0???0111102100000?0?000???0000?100010???0010?000???????10?0?00?001?1????000?0?0000?0?030?001?????0000????1?0000?000??0100?0???000100?0?0??0?0?1010?0??00??0????????000?0000?000???000000000?00-??000?0?0000?000??000?1
	Borealosuchus_acutidentatus       ???????????????????????????0???????????????????002????????????000??????0?????00020?0?00???2310001?????0000????0?0??0???????1??0020?1?1100?0?0?0??0?111010?101010???????010??1?0?0000???0000?3?0?00?-?-0???10?000????????0??
	Borealosuchus_formidabilis        00?000?0?11001001001000000101000001?000?20???0110200000?0001120000000100001??00020?0000?0?231000100?00000010000000101001000101002001?11000000?00?011010100101010??????00100110010000???00001300?10?-?-0110110?00001100000?1
	Borealosuchus_griffithi           ???0?????????101??01??????????????1?00???0???011020000??0?00?20???0?02001????0?021?000000?131000100??00000????0?00001001?0??0?10210111100?11211?????010100101?1?????????0?0?10?000?0???00001300000?-0-0??01100000?1??000001
	Borealosuchus_sternbergii         00000000?110010?1001000000101000001?00??20???011020000000?00020000000100000??00020?000000?13000010001000001?0?000001110100010100000111100?000100?011000100101010000?1?00100110010000???000012000100-?-01101100000011000000?
	Borealosuchus_wilsoni             ?????0??????????1001000000101??00?1?000?20???01002??100?0?001100000201000????00020?0?0????2310001?????00001?0?0?0010100100010100200101100?000100??111101001010100?00???010011?0?0000???00001?0???0?-?-0??010?0110???????0??
	Bottosaurus_harlani               ?????????????10???01?00011??1??1300?11???1???11002?01?????11120?112011001????100?0?0000?????????1?1?1??0?0??0?0?0???11?1?0???1?0?0?1?0110???0?00?02?211?1?101?2?????????1????????001???0000??010???-100????10?00??1???00??1
	Boverisuchus_magnifrons           ????????????0?0???01?000?0??1??0100?1???1????11102000??????0?2????0??1?1?????21?20?000000?0300011???001000????00000010010?0??100000111110?0?0?00?0?110010?10101?????????1???10000002???000012?00?00-?-0?1000??10??????000?1
	Boverisuchus_vorax                ???0?0???01001001?01?00000111??0100?10???1???1110?000?????0??2000001?1?0?????21010?0000?0?030001100?001000??0?000000100100010100000111110???0100?021000100101010???01??1100110000002???000012000?00-0-01100000100??1000?00?
	Brachychampsa_montana             01011001?1100???0001??000111100?000?103111???11101101?????01120?00001110100??10110?000201?010000100?0000001?0?010000011110010121011111100?110200?02210010110102000101?00100110010001???00001100?010200011101000000110010001
	Brachyuranochampsa_eversolei      ??????????????????01????????????????1?????????11020100100000?20?00010?011????00110?0000?1?210000100??01000??0?0001001101000?010001?111100?????00?0?221010?101010???????1100010000003???0000?2????0?-?-0110010?000??100??0??
	Brochuchus_pigotti                ?????????00?010?00?11??01111????????10???0???11102??1????????2???111?2?1?????00010?0100?0?2100011000102000????0010101101010001?0?00111110???1?1??012210100101110??1?1??1100?10000003???0000?2?0020?-?-0?100?0?000?????00??1
	Caiman_brevirostris               ?????????????????????????????????????????????1110???2?????1??2???0201????????00110?000??1?02001010???????????????0000????0????110????1110????????02?2021??101??????????0??????210??1??????????????????0???0?0?00????00?0001
	Caiman_wannlangstoni              ?????????????????????????????????????????????11102112?????1??20??????????????00010?00???0?02001010??0?00001?0?1?0???011111??11120??111110?110?0110222021??10103?????1??010??10210001??????????????????01100100000??1002000?
	Ceratosuchus_burdoshi             ??????????????????????????????????0?1????????11101??0?????01?2???00?1??01????00010?0?0110?020000100???0000??0????00???11?????1?10??111100????????0????010?111???????????10??10010001??????0?200??102??0?10000?00??????100?1
	Chinatichampsus_wilsonorum        ?????????????????????????????????????????????????????????????????????????????00?????????0?0(0 2)0?001?0??0001?????10010101?1101??120??011110????020010??201112101?1?????1??0100110210001???0000???00010??-??1001?0000??110??00?
	Crocodylus_affinis                01001001?10001000011100001111001100?10???1???111021010100000120000000201100??00110?000010?110000100?011000??0?000100110100000100000111100?0?010??0122001001010101??0???1100010000003???000012?00000-?-011001000000?100??00?
	Crocodylus_megarhinus             ?????0???????????001?????????????????????????11102101?????00120000??0?011????00110?000010?23000010001?1000??0?000000110100000120000111110?002?11?0122?01001010?01100???1110010000003???0000?2?00?00-??01100100000?1?00000?1
	Deinosuchus_riograndensis         ?????0????????????01????????????????00???1???01102??501?0?11?10??0??12?0?????002?1?0???0??0?00001???0?(0 1)00011?00?0??????????????00?0111131?012210?1220001002?1010??000?0?1???1??100?1???0000???00?00-?-0?1?21??010?1?00?11?1
	Deinosuchus_schwimmeri            ???????????????????10??????????110??10???1???0?002??5?0???11010??0??1200?????00?????????????0??01000??10011?0?0?0000???????????0010011131?012210012200010020101?????1?0?1????????00????0000?1000???-0-0?1?210001??0???0?1??
	Diplocynodon_darwini              00001001?010000?00010000?1111??0400?101120???011020010??0?01?20000011110100??00020?0000101130000100?0??000??0?0000001111?001010001?111100?110100?022010101101010???????0100110010001???000012?00?00-?-011001?000?011?0??0?1
	Diplocynodon_deponiae             00?0?0???????0????01?0???1?????04?0?101?21????1?02??0?????0??20??0??1?10?????0012??000??011300001?0????000?????0?0001?11000?010001?111100?1?0100?0??012?0?101?10????????1???1??10001????0001?00??00-?-0???0???00??????????1
	Diplocynodon_hantoniensis         00???1?1?01000010001000011111??0400?10??20???011021010????011200000112101????00120?0?001??1300?0100?1000001?0?000000101100010100010111100?110100?012010101101010??0?1??010011?010001???000012100?0?-?-011001?000001100?00?1
	Diplocynodon_muelleri             ???????????????????1?01??1??????4?0?10??21???01002??2?????01120??100??100????00120?1000?011300001000100000????00000111110000010001?1?1100?110??0?02?01010110101????????0100110010001????000??000210-?-01??0100000???????0??
	Diplocynodon_ratelii              ?????0??????000???010?00?1111001400?10??21???01002101?????01120000011?101????00110?00001011300001000101000?00?000000111100010100010111100?1-0100101100010110101000001?10100110010001???000012000?00-?-011001000000110000001
	Diplocynodon_remensis             ???0100?????????0001000001111???400?10??20???01002000?????01020?00011?001????00020?000000?1300001000(0 1)00000????00000011?11?0?010000?111100???0?000001010100101010??0?10?0100000010001???0?00?3100000-2-0??00?00000?110?0000?
	Diplocynodon_tormis               ???????????????????1????????????????10???????01?021?1?????0??2?00?????1??????0?120??000?0?130000100?1000001???00000011?100?0?100010111100???0100001?01010110101?0???1?001?0110010001???0000???0010?-?-?11??1??000???00?????
	Dollosuchoides_densmorei          01???0???111010?0001?0?001111??1?00??????????1120???0?????000200?0??0201?????00120?00?001?210000100??02000????01?01010010000011000?011110????????1??20010?1010101???????10?01000?003???00001300?100-?-01100100020?1100000?1
	Dongnanosuchus_hsui               ?????????????????????????????????????????????1101???0????????????????1???????10110?000011?110001100??01000????00011011011101010000?111110?112?1?102220000010112??0??????100110000001???0000?20001000?0011001000000??00000?1
	Eosuchus_lerichei                 ?????0??????01????01???????1????????0????????1122???3??????????????????0?????00120?0000?1?250000100?0000000???0000101001000001000000?0110?000?0??11?2001000010?1????????10?01?101003???000012?00000-??10100000000??010000?1
	Eosuchus_minor                    ?????0???0??111???01?00?0?01???0000?000??0???1122??0300?0000?20?000002100????00120?0000?1?25?000100?000000?00000001010010000?100000000110???0100?11?100100001?1100??1???101010101003???000012000000-?-10100000000?1010000?1
	Eothoracosaurus_mississippiensis  ?????0????????????01??000????????00?00???0????122???3??????0?0???00?021?0????00120?000??1?25000010??000000????0000101001000????000?000100???01???11100010?001?10????????100010000000???000016000200-?-1001101?010?1010001?1
	Globidentosuchus_brachyrostris    ??????????????????01?????????????????????????11(0 1)01??0?11?10?1301103111011????0012??000??0??200001???1?00?0??????0???0?11?????1?2???1?1100??????0?0??2?21??101?3?????????1???1?????0???????0??00?010??00?1?0?00000???0?2000?
	Gnatusuchus_pebasensis            ?????????????????????????????????????????????2020?12000?01111201000011001????02110?010010?0000001???0000?0????1?????11?1001101?1?1???1100???0?0?1?1220211?10103?????1??0100110210001??????????????????011001000000110040101
	Gryposuchus_colombianus           ???0?0???001??????01??000????????????????0???11323?030100?000200000002100????0012010000?1?25?000100?0?0000??0?000010100100000110000000122?000100?11111010000201000100?00121010100000???001010??0?00-?-100?10?0??1?00?100??1
	Hassiacosuchus_haupti             010??????(0 1)?001????01?000?1111???100?111?11???111110?0?????01120?????1110?00??00010?000011?0200001??????0001?0????0000?11?????11101?111100?1?0200?02220010210100?????????????1??100?1?????00120011101?-011?000000001???100?1
	Iharkutosuchus_makadii            ?????????????????????????????????????????????10124?????????110???00??10?1????0001??000001?0610001?0???2110????00000010011000012111001?100?1?0?00?0???13???100?2?????1???1000000??110???1010?4?00?10-??00110000?-0??0?0300?1
	Jiangxisuchus_nankangensis        ??????????????????010????????????????????????1100?(0 1)01?????0(0 1)021??????????????10110?000111?110000100???0000????00010001011201110000?11110001?0011101111000010111?????????100110000001???0000?1?0?000?1-011001000000??01000?1
	Kambara_implexidens               ?????0????????????01?????11????1100?10???1???11102101?????00120000110?011????00110?000011?21000010001010001?01000000100100000100000111110?002011?01220010010101011101?11110010000001???000012000100-0-01100100000?11000?0??
	Kuttanacaiman_iquitosensis        ?????????????????????????????????????????????1110211200?0101120?102011001????10110?000010?0200001?0?000000????1000010111101?1102001??1100???020?10?221211210103?????1??0100?10210001??????????????????01100100000011002000?
	La_venta_Caiman                   ?????????????????????????????????????????????????????????????????????????????00110?000010?020010100?001000????10000001111111111?0????1??0?????0????????????????????????????????10001??????????????????0??00?00???????????0?
	Leidyosuchus_canadensis           ???0?0???????1????010000001?1???0?0?11??11???0110?00000?0?01?200000011101????00010?000000?03000010000000001000100001110100010100010111100?010100101200010010101000001?00100110010001???000013100000-0-01101100000?010000001
	Lohuecosuchus_mechinorum          ?????????????????????????????????????????????????????????????????????????????00011?000000??20001?00?00200?????000100100100???1100?00?1110???0??0??000?100?10?01???1?????1??00?010000???0010?2?0020?-?-00?00010100??00???1??
	Lohuecosuchus_megadontos          ?????????????????????????????????????????????11005101???0??010??011??101?????00011?010000?020011100?002000????000100100100000110000101110?002110?0000110001010?????????110010?010000???0000?(1 3)000200-??00000000100?100?001?1
	Maomingosuchus_petrolicus         ???000010101000?0001?000?11???01?00?10??11???1112010300000000200100012010????00122?00000102100?0100?0?0000????000010100103000000000111100?002110111220000010101????010??110010000003???0000?2000111-1-001001000000(0 1)000000?1
	Mourasuchus_amazonensis           ???????????????????????????????????????????????0???????????????????????????????120?10???1???0?01???0?????1????????????????????221??111?12?1102?0?0??2121??1?1?3?????????????1?????????????????????????0???210?00????????00?
	Mourasuchus_arendsi               ??????????????1?00??110011?????01????????????11?2???2????????????????1?0???????12??1?0?01??60?01?00???00?1?????0000????????1?1?21????1?12?1????1??????????1?103??????????????0????????????????????????0???210?00????????001
	Mourasuchus_atopus                0??100?1?00?010?00?1?10?011????1300?11???1???1102?112?????01120?100011000????00120?100001?060001100?0000011???01000001111011?10210?111112?110?0010??2121??121030????1???100110?10001???00?0????0?1?-??0110210?000????0?1001
	Navajosuchus_mooki                ?????0?1??????0???0?00???1111??1??0?101111???11101010?????01?21??00??110?????00010?000111?0200001???0?0000??0???00?00?11100?0111011111100???020??0222?0102101010????1??010??10010001???0000120001102?-01100?000000?10010001
	Orientalosuchus_naduongensis      ???1????????000???01?0?0???????1(1 4)0??(0 1)1???1???110111?1(0 2)??0101?111110?010??????101?0?010011?110001100??010001???0001001101?20?01000011?1100?1??????0??2(0 1)010?10113?????????10?110000001???0000?200?1010100110010000001100000?1
	Pachycheilosuchus_trinquei        ????????????????0?01?00010?10??000??10???0???11?03?????????1?0???????????????00????????????50???????00(0 1)00????????0?????????????????1?1????????????????0?0??0??2???????0?0???????2000??????0????????-??0??????????????1?0??1
	Pietraroiasuchus_ormezzanoi       ???????????????????1?000??0???????0?10021????111?3??????????10???????00??????00?21?00?0?0?050???1?0??????0???????0????000000??2000?1?00?0??????0????010?0??00?1???????????01??????1???????0?4000210-?-0??0000000?0?????01??
	Piscogavialis_jugaliperforatus    ???????????????????????????????1?????????????1142???3?????0002???????20??????00120?001001?250000100?001000????0000101001000000?0000000111?1?0001011120010000201?0?1?0?0?12??1?10?000????010???00200-0-1001201102???01?001?1
	Planocrania_datangensis           ?????????????????????????????????????????????11?????0????????????????????????20010?000??1?030000100??0?000???????000??01???????0?0?1?1110????????0?100010010??1?????????????10??0?0????0000?2?00?00-?-0?1?0?0??00???????0?1
	Planocrania_hengdongensis         ???????????????????1?????????????????????????1110???1????????(1 2)????0?01?0?????20010?0??????1300??1????0?000????0????01001???????0?0?1?1100????????0?1?00100?0101?????1???1???10?10001???0000?2?00?0?-?-0??000??000?1??00?0?1
	Procaimanoidea_kayi               ???110?1??????0???010?00?1111??10?0?112121?????001?1??100?01?21000001110?????10?????0???0?0?00001???0?2000??0?0000000011100101111111111000??0200?022200102101010???????0100110010001??????01?00011?2?-0?1??000000011?000000
	Procaimanoidea_utahensis          ?????????????????????????????????????????????110010??0??01011210??0011101????10110?010010?020?00100??00000????0000000?11100?011111?111100?1?0200?02220010?101010???????0100110010001???0000?200?2102?-0?100000000?11?000001
	Prodiplocynodon_langi             ?????????????????????????????????????????????????????????????????????????????00110?0000???030000100??1(1 2)0001??000010011?1000001???0?111100???0?0??0?21?010?1010101??01?01100110000003???0000?2?00?00-?-01100100010??100??0??
	Purussaurus_brasiliensis          ?????????????????????????????????????????????11002??2?????1113??????110??????00112?000211?0000111?0???0000????0?00000111?????10210?111110?11????102?2101??101?3?????????1?0?1??10001??????????????????0110010?000??10001001
	Purussaurus_mirandai              ???????????????????1?11001?????11?0?1????????1100?0?2??1?11?1301100?11?01????0?112?00021??000011100???0000????00000001111?1?110210?111110?11020010222000??10103??????????0011?2?00?1??????????????????0??00100000??100?1001
	Purussaurus_neivensis             01?100?1?000010?0??1????011???????0?11???1???1100??1?1010?111301100011001????00110?000020?000001110?0000001?0?000000011110111112101111110?110201?0222001?210103000101??010??10210001???00?0????0?10-?20?100100000?010001001
	Rimasuchus_lloydi                 ????????????????????????????????????????????????????1??????????????????1?????00110?0000?0?210001100?100000110100000????10?????1000?111110?001011?012200100101110111?1??1110?1000?003?????00?2????0?-?-?1?001?0???????0?????
	Shamosuchus_djadochtaensis        ???0???????0????1?01?????0?1??????0?11??????????????0??????1?0????0?10???????00?????????0?0000001?0?????00???????0000??00000?12011?1?0100?110??0?011000?0?00????????????0?10?00??00??????011?000010-??0???00000000?0010?0??
	Stangerochampsa_mccabei           ???110???010010?0001000001111001?00?(0 1)1??11???111010100????0112110000?110??????0110?000211?020000100?000000????000000011110010121011111100?110200?0?2100102101010??1?1??0100110010001???000012?0?01022-01100100000?1100?0001
	Thecachampsa_antiqua              2000000??001010?00011010111?1??11?0?00???1???1122???4?100????2000031??01?0???00120?000011?210000100?102000??0?0000101?01000?0110000011110???011??112200100101000??00???11100100?2003???000013??0?0?-?-01?00110000??000??0??
	Thoracosaurus_macrorhynchus       ?????0???0?1111?1?01?????00????0????00???0???1?22???3??????0?10000000?100????00120?00?0?1?250000100??000000?0?000010100100001100000000110?000100?11101010?0010100???0??0100010000000???0000?2?0??0?-?-1001100??10??010?????
	Toyotamaphimeia_machikanensis     0100100??11111100101100011111101100?00???1?????22??04?????10020?0000??01000??00120?000011?04000010???00000????0000?010010000?100000011110??00?1??1??21010?1010??????????110010?00003???000012100000-0?0?1001000(0 2)001100000??
	Trilophosuchus_rackhami           ?????????????????????????????????????????????????????????????????????????????0?????0??????2?0??0??0?1020????0?1?000001010???01?0??0111110??12011102221010000102011101?111?0?1000?001??????0????????-???01??0?0000??00???0??
	Tsoabichi_greenriverensis         ??????????????????01?0??????????????10??20???1100???2????????2??????11???01??00010?10?0??10??0001????????0????????0???????1???0001?111100?1?0????0??212?1?101?2????????????????100????????0?300001?-?10????10?00???????0001
	Voay_robustus                     ?????0????????0???011?????111??1110??????1???1110210101000001200011111011????00110?0000?0?21000110001020001101000101110102000100000111110?0010111012202100111100?1101?11110010000003???000012100000-2-0110010000001100000?1
	Wannaganosuchus_brachymanus       ???1?0???1?00?0???010000?1111001000?11???1???111110?0?????0??2?0?00?1??0?????00110?000010?0200??100???1000??0?100000???1??0??11111?111100????????0?22001??101010????????10011?010001???000012?001102?-01100100000??1?010001
	Alligator_mississippiensis        01011001?(0 1)10010000010110111110011000112101100110001120100101130001011110100110010000100101020000100000000011100000000111100201101111111100110200102221010210100000111100100110010001001000012000010-0-011001000000110000001
	Alligator_sinensis                01011101?110010100010110111110011000112111110110000120?001011300010111101??110010000100101020000100000000011001000000111100201101111111100110200102220010210100000111100100110010001111000012000010-0-01100100000?110000001
	Caiman_crocodilus                 01111001?100010000010101111110011000111221110110021121010111020110201100101110011000000201120000100000000011001000000111101111110111111100110201102220211210103000101100100110210001002000012000000-02011001000000110000001
	Caiman_latirostris                01110001?10001000001010?111110011000111221210110021121010111?20110201100???110011000000201020010100000000011001000000111101111110111111100110201102221211210103000101100100110210001002000012000010-02011001000000110000001
	Caiman_yacare                     01111001?100010000010101111110011000111221110110021121010111020110201100101110011000000201120000100000000011001000000111101111120111111100110201102220211210103000101100100110210001002000012000010-02011001000000110000001
	Crocodylus_niloticus              01000001?101010001011100111112012000111201101110021010100010120001110201110010011000000100210000100110200(0 1)110100(0 1)0001101000001100001111100001011101220010010101011101011110011000003011000012000000-0-0110010000001100000?1
	Crocodylus_porosus                11000001?0010101010111000111120120001112011011100210101000101200011102011100100110000001002100011001102000110100(0 1)0001101000001000001111100001011101220010010101011101011110011000003011000012000000-0-0110010000001100000?1
	Crocodylus_rhombifer              01000001?1010100010111001111120110001112011011100210101000101200011102011100100110000001002101001001102000110100(0 1)0001101000101100001111100001011101220010011101011101011110011000003012000012?00100-0-0110010000001100000?1
	Gavialis_gangeticus               20000000?001111011010000000111000000?0000000011323003000000002000000021000100001301000001025?000100000000000000000101001000001100000001220000100011111010000101000000000121010100000001001013000200-0-1001201112110011001?1
	Mecistops_cataphractus            0?001001?000010000011100111112012000111101101111041010100010020001110201?1001001200000010021000010001010001101000010110100010100000111110000101110122001001010101110101111001000000300?11101?000100-0-0110010000001100000?1
	Melanosuchus_niger                01111001?1?00100000101011111100110001112212101100211210101111201102011001??110011000000201020010110000000011001000000111101111110111111100110201102221211210103000101100100110210001002000012000110-?2011001000000110000001
	Osteolaemus_osborni               ?1?00001?00101010001110011111201110011111110111002101010000012000011010111001101100001010021000110001000001101100100100102000100000111110100101010122131001011101110101111011000000310000001??00?0?-?-011001?0000?1100??0?1
	Osteolaemus_tetraspis             ?1?00001?00101010001110011111201110011111110111002101010001012000011010111001101000001010021000110001000001101100101110102000100010111110100101010122131001011101110101111011000000311000001?000?00-0-0110010000001100000?1
	Paleosuchus_palpebrosus           00111111?010010101010001111112113000111321120110021222111?11120110201100?01111011000010101020000100000100011000100011111101111000111111101110201102221?1?21010200010110010011021000111100001?000210-0101100100000?110000001
	Paleosuchus_trigonatus            00111111?010010100010001111112113000111321120110021222111111120110201100101111011000010101020000100000100011000100011111101111000111111101110201102221?1?21010200010110010011021000110100001?000?10-01011001000000110000001
	Tomistoma_schlegelii              21000001?0010100010110001111110110001013011011122?1040000010020000000201000010012000000110210000101010000011010001001001000001100001111100000110101221010010101011001011110010000003111000013000000-0-0110010000000100000?1

;

END;
BEGIN CHARACTERS;
	TITLE  Character_Matrix2;
	DIMENSIONS  NCHAR=9;
	FORMAT DATATYPE = CONTINUOUS GAP = - MISSING = ?;
CHARSTATELABELS 
		1 mean,
		2 'HW (cm)',
		3 min,
		4 2.5%q,
		5 25%q,
		6 median,
		7 75%q,
		8 97.5%q,
		9 max ; 
	MATRIX
	Acynodon_adriaticus                143.996534 10.62 90.84773786 107.1695963 107.1695963 143.5075338 159.4599734 196.6380757 239.2845519
	Acynodon_iberoccitanus             148.9342368 11.05 91.04536223 108.3220288 108.3220288 149.115877 164.8552601 202.4341242 265.6748491
	Agaresuchus_subjuniperus           289.7403362 25.44 175.3544208 211.863594 211.863594 289.7710601 320.3545447 391.9837853 521.8083361
	Albertochampsa_langstoni           175.9050826 14.3 120.0488187 141.4643117 141.4643117 175.859688 188.1907183 220.0400082 250.3879851
	Alligator_mcgrewi                  74.56146148 5.08 49.59273307 58.07304824 58.07304824 74.42226953 81.07254494 94.59894359 113.7722018
	Alligator_mefferdi                 226.1304462 20.0 169.0077848 193.9798612 193.9798612 225.7380026 238.0019466 266.5424553 298.2788951
	Alligator_olseni                   165.581843 13.78 123.3023183 140.0748925 140.0748925 165.940881 175.6404739 194.4613046 208.5121404
	Alligator_prenasalis               194.3679452 16.78 142.351768 160.9827928 160.9827928 194.6075628 206.8050853 235.2858945 287.0034178
	Alligator_thomsoni                 264.1510818 24.64 199.6276285 223.1176766 223.1176766 264.4636939 279.8011438 315.8116492 370.8761906
	Allodaposuchus_precedens           374.8181444 34.76 224.0997411 278.0270156 278.0270156 373.8681886 416.2254768 503.2208762 695.8054252
	Allognathosuchus_polyodon          167.4307924 13.6 111.0377527 131.2208363 131.2208363 167.1821733 182.3485326 212.2309886 257.7611823
	Allognathosuchus_wartheni          88.24887149 6.12 57.19844072 68.66506418 68.66506418 88.06634823 95.6301056 112.7049397 137.6817341
	Arambourgia_gaudryi                91.85328184 6.43 58.19665254 70.68526131 70.68526131 91.80491892 100.3070156 119.6765434 144.938035
	Arenysuchus_gascabadiolorum        146.6114506 10.86 86.21643762 106.4599005 106.4599005 146.6237186 163.8346843 199.3999756 254.1860834
	Asiatosuchus_depressifrons         403.8691681 37.3 242.7705291 306.5976081 306.5976081 403.6861004 442.5751421 531.6778265 647.3601774
	Asiatosuchus_germanicus            358.7937974 32.4 184.7599022 268.3597312 268.3597312 357.771504 395.8097086 478.5514973 643.6047432
	Australosuchus_clarkae             201.2559275 15.33 116.8721448 150.0757148 150.0757148 200.9853527 222.6503027 274.279842 378.1453133
	Bernissartia_fagesii               94.54442928 6.25 63.74081936 75.13379684 75.13379684 94.5856969 102.6680041 118.4333822 143.6325711
	Borealosuchus_acutidentatus        252.4177878 21.45 132.5429517 181.8415303 181.8415303 252.8230188 281.3738037 342.551585 460.2952813
	Borealosuchus_formidabilis         372.8922154 34.83 189.1874576 265.0662443 265.0662443 371.2249998 415.9813411 513.8869093 683.3110702
	Borealosuchus_griffithi            234.1640853 19.52 118.3912063 172.1508502 172.1508502 234.6925284 261.5204229 322.0646013 413.2177796
	Borealosuchus_sternbergii          228.8130346 18.87 120.0922741 170.5965029 170.5965029 228.436506 254.4119966 311.4755219 413.8128298
	Borealosuchus_wilsoni              244.0784409 20.56 132.1065103 173.7266535 173.7266535 245.2979885 273.3324921 338.8943265 468.1910897
	Bottosaurus_harlani                412.3498077 43.79 277.4291851 342.391031 342.391031 411.7649118 438.2175035 503.4433572 602.0986596
	Boverisuchus_magnifrons            163.8366476 12.47 89.52031135 120.8178901 120.8178901 163.8699935 181.9056348 220.8643944 267.9759758
	Boverisuchus_vorax                 277.6410951 24.04 158.0132478 204.964543 204.964543 277.9325846 307.9952176 375.7216906 467.991545
	Brachychampsa_montana              247.4683794 21.93 161.2640011 196.7822894 196.7822894 247.7339681 266.5837708 315.1816979 366.0222456
	Brachyuranochampsa_eversolei       263.5528196 21.9 162.3604651 194.7089196 194.7089196 263.3842286 291.2769005 355.2287546 463.1636287
	Brochuchus_pigotti                 187.9109522 15.98 136.4423653 157.2532311 157.2532311 187.9534821 199.3341097 227.9154873 257.5266671
	Caiman_brevirostris                168.9631622 14.6 112.0372223 137.0878137 137.0878137 168.257054 182.0605291 208.6337194 268.9593228
	Caiman_wannlangstoni               202.0311585 18.24 139.7259909 162.795926 162.795926 202.7008972 218.2479774 249.7591829 301.8751328
	Ceratosuchus_burdoshi              58.50272139 3.65 35.4767958 44.68994271 44.68994271 58.43663788 64.32735327 78.20282419 91.24780195
	Chinatichampsus_wilsonorum         184.9651351 15.43 119.0407739 141.629539 141.629539 184.7898783 202.3134144 241.7786793 279.5382831
	Crocodylus_affinis                 373.1753276 33.72 234.1156009 279.7717695 279.7717695 371.5172945 410.7730321 492.2350005 639.1700053
	Crocodylus_megarhinus              377.9904261 34.0 208.8932694 278.3943493 278.3943493 379.1505798 421.678363 514.3991383 668.4587974
	Deinosuchus_riograndensis          580.9382704 60.4 381.5733731 434.5537917 434.5537917 580.5383708 643.8295137 766.7644828 1050.914204
	Deinosuchus_schwimmeri             483.2804238 48.0 315.0157061 366.9186804 366.9186804 483.6960092 533.662985 637.4602595 764.720199
	Diplocynodon_darwini               174.0537687 13.49 93.30454521 123.394793 123.394793 174.385706 195.0705622 247.9400187 312.3784732
	Diplocynodon_deponiae              105.6965254 7.23 54.86261887 75.52042391 75.52042391 106.0454133 119.2785804 148.3318008 199.9450568
	Diplocynodon_hantoniensis          291.948468 25.61 160.7094465 206.4573621 206.4573621 292.092825 330.2980696 416.1431867 588.6125879
	Diplocynodon_muelleri              105.5891306 7.23 45.35732307 73.68233883 73.68233883 105.8340274 119.3508736 152.7234187 185.3236114
	Diplocynodon_ratelii               194.0971881 15.45 98.43911201 134.925111 134.925111 193.4808446 221.0526811 277.8044392 415.6592521
	Diplocynodon_remensis              241.5020893 20.21 135.0790529 176.3449574 176.3449574 240.0152739 267.9699725 334.1507921 409.2538182
	Diplocynodon_tormis                130.2402609 9.4 68.58152284 90.56500435 90.56500435 130.6519647 146.5515802 182.7467668 254.6346682
	Dollosuchoides_densmorei           255.9201362 20.4 171.6090194 193.1499735 193.1499735 255.488859 280.4641925 332.8532948 399.6415818
	Dongnanosuchus_hsui                184.7381811 14.95 114.9911162 140.0913102 140.0913102 184.3681743 203.376975 247.158695 343.6990965
	Eosuchus_lerichei                  242.3922841 17.68 165.3067034 193.7056826 193.7056826 241.4112591 262.7359008 307.5860601 344.6963279
	Eosuchus_minor                     223.5478819 16.05 142.9383739 176.6337719 176.6337719 223.089628 242.1782922 281.9039592 336.0459463
	Eothoracosaurus_mississippiensis   469.7806122 39.78 337.5003872 381.1751239 381.1751239 470.56182 502.9616247 577.8001601 665.3050214
	Globidentosuchus_brachyrostris     183.5882197 15.34 118.6455145 135.5441288 135.5441288 183.574774 203.5794699 250.7903283 321.8962323
	Gnatusuchus_pebasensis             241.2330767 21.6 140.4030184 178.6705144 178.6705144 241.8640086 268.3307264 320.8331223 426.364726
	Gryposuchus_colombianus            579.7582002 41.82 398.2913026 484.7407274 484.7407274 581.027154 614.9447045 698.8869176 802.2319311
	Hassiacosuchus_haupti              119.5352697 8.95 76.08913777 90.90603537 90.90603537 119.7806711 130.9885471 154.9510012 194.3427482
	Iharkutosuchus_makadii             79.63983939 5.06 46.15976171 59.33938972 59.33938972 79.79490758 87.97420508 106.6488379 137.369355
	Jiangxisuchus_nankangensis         169.1363629 13.4 115.6187116 134.7099418 134.7099418 168.6841605 182.2518765 215.3682527 255.6921268
	Kambara_implexidens                207.0062034 15.94 126.3187703 158.8961763 158.8961763 207.5346757 226.0849304 271.0593062 366.7047485
	Kuttanacaiman_iquitosensis         184.1357693 15.82 105.8359283 131.8683002 131.8683002 183.6991317 203.6494671 251.3625911 329.2942661
	La_venta_Caiman                    259.5052632 24.88 178.9159118 209.5926278 209.5926278 259.9481613 280.6650655 318.3636539 424.5697916
	Leidyosuchus_canadensis            257.0037866 21.69 133.1925417 193.7083908 193.7083908 256.8001526 282.6710698 337.7622754 422.7710134
	Lohuecosuchus_mechinorum           213.0729111 17.25 131.053543 155.996909 155.996909 213.8272604 235.7272073 288.5700948 397.9720872
	Lohuecosuchus_megadontos           288.8003511 25.18 164.7697337 214.5501239 214.5501239 289.3362065 320.008947 392.4681978 481.5137276
	Maomingosuchus_petrolicus          216.8689247 15.66 143.6691536 168.580122 168.580122 217.8027725 235.9767113 275.1953816 341.1173392
	Mourasuchus_amazonensis            521.1354631 59.0 348.9159839 401.2314882 401.2314882 521.6027037 571.5335666 673.602683 863.4341829
	Mourasuchus_arendsi                420.6089325 45.2 290.3281166 325.6990257 325.6990257 418.5522565 459.3606862 541.0960586 666.5421558
	Mourasuchus_atopus                 277.5963518 27.0 185.6575201 221.0557344 221.0557344 276.9687083 300.7658868 353.197996 424.0642711
	Navajosuchus_mooki                 185.0416195 15.4 128.0376143 148.7790177 148.7790177 184.9310042 199.5752188 232.5551435 283.8536491
	Orientalosuchus_naduongensis       195.5957877 16.1 114.785769 147.0701534 147.0701534 195.4126596 215.0410993 261.1462673 342.4668924
	Pachycheilosuchus_trinquei         91.83694905 6.07 61.49019193 70.75776959 70.75776959 91.68600181 99.93462818 119.0096818 149.0710197
	Pietraroiasuchus_ormezzanoi        100.9205164 6.81 70.44102479 78.35749169 78.35749169 100.7186859 109.4169397 129.9094915 156.7229707
	Piscogavialis_jugaliperforatus     483.949469 33.42 337.8839503 397.2161287 397.2161287 484.1955904 517.5061777 593.049177 666.8611248
	Planocrania_datangensis            115.6067095 8.08 71.23747158 85.1179914 85.1179914 115.5830137 127.4382445 155.8818325 196.6528817
	Planocrania_hengdongensis          85.4557667 5.53 50.64539127 62.95435794 62.95435794 85.286514 94.87653143 116.9593321 141.9681022
	Procaimanoidea_kayi                93.46493289 6.56 60.68169261 72.74080861 72.74080861 93.57741946 101.9940697 121.5840424 140.7227263
	Procaimanoidea_utahensis           78.54685542 5.31 47.94235268 59.62026565 59.62026565 78.49624117 86.25088353 103.1458426 117.0748054
	Prodiplocynodon_langi              404.1172595 37.88 258.7116254 314.5360431 314.5360431 402.9178713 444.1098768 524.7979246 604.940862
	Purussaurus_brasiliensis           781.309559 98.0 535.0774282 595.9300069 595.9300069 783.054438 860.5425503 1028.097609 1382.171601
	Purussaurus_mirandai               654.9233747 78.6 438.1777876 492.5415482 492.5415482 655.1702498 718.9251677 855.4977208 1212.291645
	Purussaurus_neivensis              457.9250579 50.1 314.7471739 359.9038533 359.9038533 457.5453604 498.59193 587.9088568 701.5597102
	Rimasuchus_lloydi                  451.1408064 47.75 322.1398064 365.8506581 365.8506581 452.8752849 482.8384575 552.1658237 604.4546023
	Shamosuchus_djadochtaensis         128.5374094 9.25 72.07593819 97.45099525 97.45099525 128.6660482 141.1343057 170.1546114 213.3213292
	Stangerochampsa_mccabei            177.8523575 14.48 105.1803896 140.0767673 140.0767673 178.3246415 192.8415833 222.6003602 254.0844563
	Thecachampsa_antiqua               483.833817 44.01 289.0367552 351.3299279 351.3299279 483.7119724 540.7332124 670.862899 817.6562841
	Thoracosaurus_macrorhynchus        317.4914295 24.5 199.5762154 259.2780543 259.2780543 318.5589574 339.9009597 388.7723278 446.9291682
	Toyotamaphimeia_machikanensis      570.8307961 50.76 419.848967 477.9980922 477.9980922 571.425292 606.7399152 683.9600305 793.7691944
	Trilophosuchus_rackhami            97.08344723 6.2 54.3807941 70.20573684 70.20573684 97.40454948 108.048995 133.9503891 239.7420934
	Tsoabichi_greenriverensis          100.0408978 7.44 66.60564018 80.10620721 80.10620721 99.82537707 108.2387002 126.1878276 141.9847748
	Voay_robustus                      239.1444552 22.37 166.0536416 199.4634302 199.4634302 239.164924 254.007229 288.9195948 327.2853277
	Wannaganosuchus_brachymanus        164.7851246 13.26 112.8204618 129.5786028 129.5786028 165.3276892 178.0973908 204.6850693 280.9088853
	Alligator_mississippiensis         339.38 inapplicable inapplicable inapplicable inapplicable inapplicable inapplicable inapplicable inapplicable
	Alligator_sinensis                 164.7144 inapplicable inapplicable inapplicable inapplicable inapplicable inapplicable inapplicable inapplicable
	Caiman_crocodilus                  197.73 inapplicable inapplicable inapplicable inapplicable inapplicable inapplicable inapplicable inapplicable
	Caiman_latirostris                 162.38 inapplicable inapplicable inapplicable inapplicable inapplicable inapplicable inapplicable inapplicable
	Caiman_yacare                      143.11 inapplicable inapplicable inapplicable inapplicable inapplicable inapplicable inapplicable inapplicable
	Crocodylus_niloticus               365.24 inapplicable inapplicable inapplicable inapplicable inapplicable inapplicable inapplicable inapplicable
	Crocodylus_porosus                 354.1 inapplicable inapplicable inapplicable inapplicable inapplicable inapplicable inapplicable inapplicable
	Crocodylus_rhombifer               226.26 inapplicable inapplicable inapplicable inapplicable inapplicable inapplicable inapplicable inapplicable
	Gavialis_gangeticus                359.65 inapplicable inapplicable inapplicable inapplicable inapplicable inapplicable inapplicable inapplicable
	Mecistops_cataphractus             309.11 inapplicable inapplicable inapplicable inapplicable inapplicable inapplicable inapplicable inapplicable
	Melanosuchus_niger                 432.43 inapplicable inapplicable inapplicable inapplicable inapplicable inapplicable inapplicable inapplicable
	Osteolaemus_osborni                200.0 inapplicable inapplicable inapplicable inapplicable inapplicable inapplicable inapplicable inapplicable
	Osteolaemus_tetraspis              170.75 inapplicable inapplicable inapplicable inapplicable inapplicable inapplicable inapplicable inapplicable
	Paleosuchus_palpebrosus            168.16 inapplicable inapplicable inapplicable inapplicable inapplicable inapplicable inapplicable inapplicable
	Paleosuchus_trigonatus             181.54 inapplicable inapplicable inapplicable inapplicable inapplicable inapplicable inapplicable inapplicable
	Tomistoma_schlegelii               369.45 inapplicable inapplicable inapplicable inapplicable inapplicable inapplicable inapplicable inapplicable

;

END;
BEGIN LABELS;
	TAXAGROUPLABEL Alligatoroidea COLOR = (RGB 1.0 0.8 0.8) ;
	TAXAGROUPLABEL Longirostres COLOR = (RGB 0.8 0.87843137 1.0) ;
	TAXAGROUPLABEL Planocraniidae COLOR = (RGB 1.0 0.94509804 0.73333333) ;


END;

BEGIN SETS;
	TAXPARTITION * UNTITLED  =  Alligatoroidea :  5- 9 13 24 27 30- 33 46 50- 51 53 55 57- 58 63- 67 73- 74 76- 78 81 86 88- 93 99 102- 103, Longirostres :  15 28- 29 34- 35 45 47- 49 52 56 62 70 75 79 82- 85 87 94- 98 100- 101 104, Planocraniidae :  25- 26 71- 72;

END;

BEGIN ASSUMPTIONS;
	TYPESET * UNTITLED  (CHARACTERS = Character_Matrix)  =  unord:  1- 38 40- 47 49- 61 63- 80 82- 123 125- 148 150 152- 153 155- 158 160- 192 194- 202 204- 219, ord:  39 48 62 81 124 149 151-154\3 159 193 203;
TYPESET Parsimony_Model_Set  (CHARACTERS = Character_Matrix)  =  unord:  1- 219;
TYPESET * UNTITLED  (CHARACTERS = Character_Matrix2)  =  Squared:  1- 9;

	EXSET * UNTITLED  (CHARACTERS = Character_Matrix) = ;

END;

BEGIN MESQUITECHARMODELS;
	ProbModelSet * UNTITLED  (CHARACTERS = Character_Matrix)  =  'Mk1 (est.)':  1- 219;
ProbModelSet * UNTITLED  (CHARACTERS = Character_Matrix2)  =  Brownian_default:  1- 9;
END;

BEGIN NOTES;

	TEXT   CHARACTERS = Character_Matrix CHARACTER = 36 STATE = 0 TEXT = single_head;

		MESQUITESCRIPTVERSION 2;
		TITLE AUTO;
		tell ProjectCoordinator;
		timeSaved 1462022877771;
		getEmployee #mesquite.minimal.ManageTaxa.ManageTaxa;
		tell It;
			setID 0 7807011400639390513;
		endTell;
		getEmployee #mesquite.charMatrices.ManageCharacters.ManageCharacters;
		tell It;
			setID 0 8274553461370246467;
			mqVersion 304;
			checksumv 0 3 3037412388 null getNumChars 189 numChars 189 getNumTaxa 106 numTaxa 106 short false bits 2097279 states 2097279 sumSquaresStatesOnly 1.3194139604756E13 sumSquares 1.3194139604756E13 longCompressibleToShort false usingShortMatrix false NumFiles 1 NumMatrices 1;
			mqVersion;
		endTell;
		getWindow;
		tell It;
			suppress;
			setResourcesState false false 100;
			setPopoutState 300;
			setExplanationSize 0;
			setAnnotationSize 0;
			setFontIncAnnot 0;
			setFontIncExp 0;
			setSize 1680 932;
			setLocation - 8 0;
			setFont SanSerif;
			setFontSize 10;
			getToolPalette;
			tell It;
			endTell;
			desuppress;
		endTell;
		getEmployee #mesquite.charMatrices.BasicDataWindowCoord.BasicDataWindowCoord;
		tell It;
			showDataWindow #8274553461370246467 #mesquite.charMatrices.BasicDataWindowMaker.BasicDataWindowMaker;
			tell It;
				getWindow;
				tell It;
					setExplanationSize 30;
					setAnnotationSize 20;
					setFontIncAnnot 0;
					setFontIncExp 0;
					setSize 1580 860;
					setLocation - 8 0;
					setFont SanSerif;
					setFontSize 10;
					getToolPalette;
					tell It;
						setTool mesquite.charMatrices.BasicDataWindowMaker.BasicDataWindow.ibeam;
					endTell;
					setActive;
					setTool mesquite.charMatrices.BasicDataWindowMaker.BasicDataWindow.ibeam;
					colorCells #mesquite.charMatrices.ColorByState.ColorByState;
				tell It;
					setStateLimit 9;
					toggleUniformMaximum on;
				endTell;
					colorRowNames #mesquite.charMatrices.TaxonGroupColor.TaxonGroupColor;
					colorColumnNames #mesquite.charMatrices.NoColor.NoColor;
					colorText #mesquite.charMatrices.NoColor.NoColor;
					setBackground White;
					toggleShowNames off;
					toggleShowTaxonNames on;
					toggleTight off;
					toggleThinRows off;
					toggleShowChanges on;
					toggleSeparateLines off;
					toggleShowStates on;
					toggleAutoWCharNames on;
					toggleAutoTaxonNames off;
					toggleShowDefaultCharNames off;
					toggleConstrainCW on;
					toggleBirdsEye off;
					toggleShowPaleGrid off;
					toggleShowPaleCellColors off;
					toggleShowPaleExcluded off;
					togglePaleInapplicable on;
					toggleShowBoldCellText off;
					toggleAllowAutosize on;
					toggleColorsPanel off;
					toggleDiagonal on;
					setDiagonalHeight 80;
					toggleLinkedScrolling on;
					toggleScrollLinkedTables off;
				endTell;
				showWindow;
				getWindow;
				tell It;
					forceAutosize;
				endTell;
				getEmployee #mesquite.charMatrices.ColorCells.ColorCells;
				tell It;
					setColor Red;
					removeColor off;
				endTell;
				getEmployee #mesquite.categ.StateNamesEditor.StateNamesEditor;
				tell It;
					makeWindow;
					tell It;
						setExplanationSize 30;
						setAnnotationSize 20;
						setFontIncAnnot 0;
						setFontIncExp 0;
						setSize 1580 860;
						setLocation - 8 0;
						setFont SanSerif;
						setFontSize 10;
						getToolPalette;
						tell It;
							setTool mesquite.categ.StateNamesEditor.StateNamesWindow.ibeam;
						endTell;
						rowsAreCharacters on;
						toggleConstrainChar on;
						toggleConstrainCharNum 3;
						togglePanel off;
						toggleSummaryPanel off;
					endTell;
					showWindow;
				endTell;
				getEmployee #mesquite.categ.StateNamesStrip.StateNamesStrip;
				tell It;
					showStrip off;
				endTell;
				getEmployee #mesquite.charMatrices.AnnotPanel.AnnotPanel;
				tell It;
					togglePanel off;
				endTell;
				getEmployee #mesquite.charMatrices.CharReferenceStrip.CharReferenceStrip;
				tell It;
					showStrip off;
				endTell;
				getEmployee #mesquite.charMatrices.QuickKeySelector.QuickKeySelector;
				tell It;
					autotabOff;
				endTell;
				getEmployee #mesquite.charMatrices.SelSummaryStrip.SelSummaryStrip;
				tell It;
					showStrip off;
				endTell;
				getEmployee #mesquite.categ.SmallStateNamesEditor.SmallStateNamesEditor;
				tell It;
					panelOpen true;
				endTell;
			endTell;
		endTell;
		endTell;

END;

Begin MESQUITE;
		MESQUITESCRIPTVERSION 2;
		TITLE AUTO;
		tell ProjectCoordinator;
		timeSaved 1728911344056;
		getEmployee #mesquite.minimal.ManageTaxa.ManageTaxa;
		tell It;
			setID 0 9064525180946608265;
			tell It;
				setDefaultOrder  10 9 7 154 57 54 56 58 55 6 46 47 177 8 74 76 89 0 16 14 128 17 15 110 29 28 40 72 102 138 143 43 153 75 88 150 151 38 39 35 36 34 156 37 86 114 22 21 18 112 141 25 167 11 111 90 142 133 32 5 4 152 122 123 65 45 186 3 2 24 31 30 48 49 77 119 118 63 101 1 42 84 20 80 91 60 100 51 53 52 67 68 66 94 95 96 27 93 71 99 98 62 61 78;
				attachments ;
			endTell;
		endTell;
		getEmployee #mesquite.charMatrices.ManageCharacters.ManageCharacters;
		tell It;
			setID 0 8018492581514886545;
			tell It;
				setDefaultOrder  1 2 3 4 5 6 7 8 9 10 11 12 13 14 15 16 17 18 19 20 21 22 23 24 25 26 27 28 29 30 31 32 33 34 35 36 37 38 39 40 41 42 43 44 45 46 47 48 49 50 51 52 53 54 55 56 57 58 59 60 61 62 63 64 65 66 67 68 69 70 71 72 73 74 75 76 77 78 79 80 81 82 83 84 85 86 87 88 89 90 91 92 93 94 95 96 97 98 99 100 101 102 103 104 105 106 107 108 109 110 111 112 113 114 115 116 117 118 119 120 121 122 123 124 125 126 127 128 129 130 131 132 133 134 135 136 137 138 139 140 141 142 143 144 145 146 147 148 149 150 151 152 153 154 155 156 157 158 159 160 161 162 163 164 165 166 167 168 169 170 171 172 173 174 175 176 177 178 179 180 181 182 183 184 185 186 187 188 226 190 198 191 193 194 196 199 200 201 203 204 205 206 207 208 209 210 211 212 213 214 215 216 217 218 219 220 221 222 223;
				attachments ;
			endTell;
			mqVersion 370;
			checksumv 0 3 1755204216 null  getNumChars 219 numChars 219 getNumTaxa 104 numTaxa 104   short true   bits 127   states 127   sumSquaresStatesOnly 90203.0 sumSquares 90203.0 longCompressibleToShort false usingShortMatrix true   NumFiles 1 NumMatrices 2;
			mqVersion;
			setID 1 6386426882193460373;
			mqVersion 370;
			checksumv 1 3 3940469308 null  numChars 9   numItems 1   min 3.65   max 1382.171601   sumSquares 7.041970365280388E7   NumFiles 1 NumMatrices 2;
			mqVersion;
		endTell;
		getWindow;
		tell It;
			suppress;
			setResourcesState false false 100;
			setPopoutState 300;
			setExplanationSize 0;
			setAnnotationSize 0;
			setFontIncAnnot 0;
			setFontIncExp 0;
			setSize 1920 1001;
			setLocation -8 -8;
			setFont SanSerif;
			setFontSize 10;
			getToolPalette;
			tell It;
			endTell;
			desuppress;
		endTell;
		getEmployee  #mesquite.minimal.ManageTaxa.ManageTaxa;
		tell It;
			showTaxa #9064525180946608265 #mesquite.lists.TaxonList.TaxonList;
			tell It;
				setTaxa #9064525180946608265;
				getWindow;
				tell It;
					useTargetValue off;
					setTargetValue ;
					newAssistant  #mesquite.lists.TaxonListCurrPartition.TaxonListCurrPartition;
					newAssistant  #mesquite.lists.DefaultTaxaOrder.DefaultTaxaOrder;
					setExplanationSize 30;
					setAnnotationSize 20;
					setFontIncAnnot 0;
					setFontIncExp 0;
					setSize 1820 929;
					setLocation -8 -8;
					setFont SanSerif;
					setFontSize 10;
					getToolPalette;
					tell It;
						setTool mesquite.lists.TaxonList.TaxonListWindow.ibeam;
					endTell;
				endTell;
				showWindow;
				getEmployee #mesquite.lists.ColorTaxon.ColorTaxon;
				tell It;
					setColor Red;
					removeColor off;
				endTell;
				getEmployee #mesquite.lists.TaxonListAnnotPanel.TaxonListAnnotPanel;
				tell It;
					togglePanel off;
				endTell;
			endTell;
		endTell;
		getEmployee  #mesquite.trees.BasicTreeWindowCoord.BasicTreeWindowCoord;
		tell It;
			makeTreeWindow #9064525180946608265  #mesquite.trees.BasicTreeWindowMaker.BasicTreeWindowMaker;
			tell It;
				suppressEPCResponse;
				setTreeSource  #mesquite.trees.StoredTrees.StoredTrees;
				tell It;
					laxMode;
					setTreeBlock 1;
					toggleUseWeights off;
				endTell;
				setAssignedID 1186.1708353153820.2414576116788533473;
				getTreeWindow;
				tell It;
					setExplanationSize 30;
					setAnnotationSize 20;
					setFontIncAnnot 0;
					setFontIncExp 0;
					setSize 1820 929;
					setLocation -8 -8;
					setFont SanSerif;
					setFontSize 10;
					getToolPalette;
					tell It;
						setTool mesquite.trees.BasicTreeWindowMaker.BasicTreeWindow.arrow;
					endTell;
					setActive;
					getTreeDrawCoordinator #mesquite.trees.BasicTreeDrawCoordinator.BasicTreeDrawCoordinator;
				tell It;
					suppress;
					setTreeDrawer  #mesquite.trees.SquareTree.SquareTree;
					tell It;
						setNodeLocs #mesquite.trees.NodeLocsStandard.NodeLocsStandard;
						tell It;
							branchLengthsToggle off;
							toggleScale on;
							toggleBroadScale off;
							toggleCenter on;
							toggleEven on;
							setFixedTaxonDistance 0;
						endTell;
						setEdgeWidth 6;
						orientRight;
						setCornerMode Right_Angle  50;
					endTell;
					setBackground White;
					setBranchColor Black;
					showNodeNumbers off;
					showBranchColors on;
					labelBranchLengths off;
					centerBrLenLabels on;
					showBrLensUnspecified on;
					showBrLenLabelsOnTerminals on;
					setBrLenLabelColor 0 0 255;
					setNumBrLenDecimals 6;
					setSelectedTaxonHighlightMode 1;
					desuppress;
					getEmployee #mesquite.trees.BasicDrawTaxonNames.BasicDrawTaxonNames;
					tell It;
						setFont Times;
						setFontSize 10;
						setColor Black;
						setTaxonNameStyler  #mesquite.trees.NoColorForTaxon.NoColorForTaxon;
						toggleShadePartition off;
						toggleShowFootnotes on;
						toggleNodeLabels on;
						toggleCenterNodeNames off;
						toggleShowNames on;
						namesAngle ?;
					endTell;
				endTell;
					setTreeNumber 1;
					setTree '(18:1.0,(68:1.0,80:1.0,69:1.0,(2:1.0,(1:1.0,54:1.0):1.0):1.0,(3:1.0,10:1.0,14:1.0,(60:1.0,61:1.0):1.0):1.0,((21:2.0,22:2.0,(20:1.0,(19:1.0,23:1.0):1.0):2.0,(43:1.0,(38:1.0,(40:1.0,(39:1.0,41:1.0,42:1.0,44:1.0):1.0):1.0):1.0):1.0):1.0,(59:1.0,((36:1.0,37:1.0):1.0,((72:1.0,(71:1.0,(25:1.0,26:1.0):1.0):1.0):1.0,((75:1.0,16:1.0,(28:1.0,(34:1.0,15:1.0):1.0,(35:1.0,(17:1.0,85:1.0,56:1.0):1.0,(((94:1.0,96:1.0):1.0,95:1.0):1.0,((79:1.0,(87:1.0,(100:1.0,101:1.0):1.0):1.0,29:1.0):1.0,98:1.0):1.0):1.0,(45:1.0,(82:1.0,((104:1.0,84:1.0):1.0,(62:1.0,((48:1.0,47:1.0):1.0,((49:1.0,83:1.0):1.0,(70:1.0,52:1.0,97:1.0):1.0):1.0):1.0):1.0):1.0):1.0):1.0):1.0):1.0):1.0,(((46:1.0,67:1.0):1.0,55:1.0):1.0,(81:1.0,4:1.0,27:1.0,(((5:0.5,8:1.0):0.5,(7:1.0,(90:1.0,(6:1.0,89:1.0,9:1.0):1.0):1.0):1.0):0.5,((73:1.0,74:1.0):1.0,((32:1.0,66:1.0):1.0,((11:1.0,12:1.0):1.0,(88:1.0,(13:1.0,53:1.0):0.5):0.5):0.5):0.5):2.0):0.5,(33:1.0,(50:1.0,51:1.0,(57:1.0,((86:1.0,(24:1.0,(102:1.0,103:1.0):1.0):1.0):1.0,((((76:1.0,77:1.0):1.0,78:1.0):1.0,(65:1.0,64:1.0,63:1.0):1.0):1.0,(99:1.0,(92:1.0,((93:1.0,91:1.0):1.0,(30:1.0,(58:1.0,31:1.0):1.0):1.0):1.0):1.0):1.0):1.0):1.0):1.0):1.0):1.0):1.0):1.0):1.0):1.0):1.0):1.0):1.0):1.0):1.0;';
					setDrawingSizeMode 1;
					toggleLegendFloat on;
					toggleTextOnTree off;
					togglePrintName off;
					showWindow;
					newAssistant  #mesquite.ancstates.TraceCharacterHistory.TraceCharacterHistory;
				tell It;
					suspend ;
					setDisplayMode  #mesquite.ancstates.ShadeStatesOnTree.ShadeStatesOnTree;
					tell It;
						toggleLabels off;
						togglePredictions off;
						toggleGray off;
					endTell;
					setHistorySource  #mesquite.ancstates.RecAncestralStates.RecAncestralStates;
					tell It;
						getCharacterSource  #mesquite.charMatrices.CharSrcCoordObed.CharSrcCoordObed;
						tell It;
							setCharacterSource #mesquite.charMatrices.StoredCharacters.StoredCharacters;
							tell It;
								setDataSet #6386426882193460373;
							endTell;
						endTell;
						setMethod  #mesquite.parsimony.ParsAncestralStates.ParsAncestralStates;
						tell It;
							setModelSource  #mesquite.parsimony.CurrentParsModels.CurrentParsModels;
							toggleMPRsMode off;
							getEmployee #mesquite.parsimony.ParsimonySquared.ParsimonySquared;
							tell It;
								toggleWeight on;
							endTell;
						endTell;
						toggleShowSelectedOnly off;
					endTell;
					setCharacter 1;
					setNumBins 13;
					setBins  150.0 200.0 250.0 300.0 350.0 400.0 450.0 500.0 550.0 600.0 650.0 700.0;
					setMapping 1;
					toggleShowLegend on;
					setColorMode 0;
					toggleWeights on;
					setInitialOffsetX 20;
					setInitialOffsetY 4;
					setLegendWidth 142;
					setLegendHeight 340;
					resume ;
					modifyColors  7 1  117 156 255 7 2  97 179 255 7 3  69 224 245 7 4  201 255 133 7 5  245 255 128 7 7  255 102 102 8 2  179 200 255 8 3  158 255 243 8 4  232 255 184 8 5  255 250 122 8 6  255 194 138 8 7  255 75 51 12 1  66 164 255 12 2  112 204 255 12 3  204 255 255 12 4  252 255 214 12 5  250 255 189 12 6  255 252 179 12 7  255 249 107 12 8  255 202 122 12 9  255 160 71 12 10  255 121 46 12 11  255 80 56 12 12  255 10 10;
				endTell;
				endTell;
				desuppressEPCResponse;
				getEmployee #mesquite.trees.ColorBranches.ColorBranches;
				tell It;
					setColor Red;
					removeColor off;
				endTell;
				getEmployee #mesquite.ornamental.BranchNotes.BranchNotes;
				tell It;
					setAlwaysOn off;
				endTell;
				getEmployee #mesquite.ornamental.ColorTreeByPartition.ColorTreeByPartition;
				tell It;
					colorByPartition off;
				endTell;
				getEmployee #mesquite.ornamental.DrawTreeAssocDoubles.DrawTreeAssocDoubles;
				tell It;
					setOn on;
					toggleShow consensusFrequency;
					toggleShow posteriorProbability;
					toggleShow bootstrapFrequency;
					toggleShow consensusFrequency;
					toggleShow posteriorProbability;
					toggleShow bootstrapFrequency;
					setDigits 4;
					setThreshold ?;
					writeAsPercentage off;
					toggleCentred off;
					toggleHorizontal on;
					toggleWhiteEdges on;
					toggleShowOnTerminals on;
					setFontSize 10;
					setOffset 0  0;
				endTell;
				getEmployee #mesquite.ornamental.DrawTreeAssocStrings.DrawTreeAssocStrings;
				tell It;
					setOn on;
					toggleCentred on;
					toggleHorizontal on;
					setFontSize 10;
					setOffset 0  0;
					toggleShowOnTerminals on;
				endTell;
				getEmployee #mesquite.trees.TreeInfoValues.TreeInfoValues;
				tell It;
					panelOpen false;
				endTell;
			endTell;
		endTell;
		getEmployee  #mesquite.charMatrices.BasicDataWindowCoord.BasicDataWindowCoord;
		tell It;
			showDataWindow #8018492581514886545 #mesquite.charMatrices.BasicDataWindowMaker.BasicDataWindowMaker;
			tell It;
				getWindow;
				tell It;
					getTable;
					tell It;
						rowNamesWidth 205;
					endTell;
					setExplanationSize 30;
					setAnnotationSize 20;
					setFontIncAnnot 0;
					setFontIncExp 0;
					setSize 1820 929;
					setLocation -8 -8;
					setFont SanSerif;
					setFontSize 12;
					getToolPalette;
					tell It;
						setTool mesquite.charMatrices.BasicDataWindowMaker.BasicDataWindow.ibeam;
					endTell;
					setTool mesquite.charMatrices.BasicDataWindowMaker.BasicDataWindow.ibeam;
					colorCells  #mesquite.charMatrices.ColorByState.ColorByState;
				tell It;
					setStateLimit 9;
					toggleUniformMaximum on;
				endTell;
					colorRowNames  #mesquite.charMatrices.TaxonGroupColor.TaxonGroupColor;
					colorColumnNames  #mesquite.charMatrices.NoColor.NoColor;
					colorText  #mesquite.charMatrices.NoColor.NoColor;
					setBackground White;
					toggleShowNames off;
					toggleShowTaxonNames on;
					toggleTight off;
					toggleThinRows off;
					toggleShowChanges on;
					toggleSeparateLines off;
					toggleShowStates on;
					toggleReduceCellBorders off;
					toggleAutoWCharNames on;
					toggleAutoTaxonNames off;
					toggleShowDefaultCharNames off;
					toggleConstrainCW on;
					toggleBirdsEye off;
					toggleColorOnlyTaxonNames off;
					toggleShowPaleGrid off;
					toggleShowPaleCellColors off;
					toggleShowPaleExcluded off;
					togglePaleInapplicable on;
					togglePaleMissing off;
					toggleShowBoldCellText off;
					toggleAllowAutosize on;
					toggleColorsPanel off;
					toggleDiagonal on;
					setDiagonalHeight 80;
					toggleLinkedScrolling on;
					toggleScrollLinkedTables off;
				endTell;
				getWindow;
				tell It;
					forceAutosize;
				endTell;
				hideWindow;
				getEmployee #mesquite.charMatrices.AlterData.AlterData;
				tell It;
					toggleBySubmenus off;
				endTell;
				getEmployee #mesquite.charMatrices.ColorCells.ColorCells;
				tell It;
					setColor Red;
					removeColor off;
				endTell;
				getEmployee #mesquite.categ.StateNamesStrip.StateNamesStrip;
				tell It;
					showStrip off;
				endTell;
				getEmployee #mesquite.charMatrices.AnnotPanel.AnnotPanel;
				tell It;
					togglePanel off;
				endTell;
				getEmployee #mesquite.charMatrices.CharReferenceStrip.CharReferenceStrip;
				tell It;
					showStrip off;
				endTell;
				getEmployee #mesquite.charMatrices.QuickKeySelector.QuickKeySelector;
				tell It;
					autotabOff;
				endTell;
				getEmployee #mesquite.charMatrices.SelSummaryStrip.SelSummaryStrip;
				tell It;
					showStrip off;
				endTell;
				getEmployee #mesquite.categ.SmallStateNamesEditor.SmallStateNamesEditor;
				tell It;
					panelOpen true;
				endTell;
			endTell;
			showDataWindow #6386426882193460373 #mesquite.charMatrices.BasicDataWindowMaker.BasicDataWindowMaker;
			tell It;
				getWindow;
				tell It;
					setExplanationSize 30;
					setAnnotationSize 20;
					setFontIncAnnot 0;
					setFontIncExp 0;
					setSize 1820 929;
					setLocation -8 -8;
					setFont SanSerif;
					setFontSize 10;
					getToolPalette;
					tell It;
						setTool mesquite.charMatrices.BasicDataWindowMaker.BasicDataWindow.arrow;
					endTell;
					setTool mesquite.charMatrices.BasicDataWindowMaker.BasicDataWindow.arrow;
					colorCells  #mesquite.charMatrices.NoColor.NoColor;
					colorRowNames  #mesquite.charMatrices.TaxonGroupColor.TaxonGroupColor;
					colorColumnNames  #mesquite.charMatrices.CharGroupColor.CharGroupColor;
					colorText  #mesquite.charMatrices.NoColor.NoColor;
					setBackground White;
					toggleShowNames on;
					toggleShowTaxonNames on;
					toggleTight off;
					toggleThinRows off;
					toggleShowChanges on;
					toggleSeparateLines off;
					toggleShowStates on;
					toggleReduceCellBorders off;
					toggleAutoWCharNames on;
					toggleAutoTaxonNames off;
					toggleShowDefaultCharNames off;
					toggleConstrainCW on;
					toggleBirdsEye off;
					toggleColorOnlyTaxonNames off;
					toggleShowPaleGrid off;
					toggleShowPaleCellColors off;
					toggleShowPaleExcluded off;
					togglePaleInapplicable on;
					togglePaleMissing off;
					toggleShowBoldCellText off;
					toggleAllowAutosize on;
					toggleColorsPanel off;
					toggleLinkedScrolling on;
					toggleScrollLinkedTables off;
				endTell;
				showWindow;
				getWindow;
				tell It;
					forceAutosize;
				endTell;
				getEmployee #mesquite.charMatrices.AlterData.AlterData;
				tell It;
					toggleBySubmenus off;
				endTell;
				getEmployee #mesquite.charMatrices.ColorByState.ColorByState;
				tell It;
					setStateLimit 9;
					toggleUniformMaximum on;
				endTell;
				getEmployee #mesquite.charMatrices.ColorCells.ColorCells;
				tell It;
					setColor Red;
					removeColor off;
				endTell;
				getEmployee #mesquite.charMatrices.AnnotPanel.AnnotPanel;
				tell It;
					togglePanel off;
				endTell;
				getEmployee #mesquite.charMatrices.CharReferenceStrip.CharReferenceStrip;
				tell It;
					showStrip off;
				endTell;
				getEmployee #mesquite.charMatrices.SelSummaryStrip.SelSummaryStrip;
				tell It;
					showStrip off;
				endTell;
				getEmployee #mesquite.cont.ItemsEditorForInfoPanel.ItemsEditorForInfoPanel;
				tell It;
					panelOpen false;
				endTell;
			endTell;
		endTell;
		endTell;
end;
