# Supplementary material for: Expanded phylogeny elucidates Deinosuchus relationships, crocodylian osmoregulation and body-size evolution
Source: Commun Biol. 2025 Apr 23;8:611. doi: 10.1038/s42003-025-07653-4 (PMC12018936; doi:10.1038/s42003-025-07653-4)
Supplement: Supplementary file 4 — Supplementary Data 2 [file 42003_2025_7653_MOESM4_ESM.zip › Supplementary Data 2/3. Data and Results/Table S1.xlsx]

## Sheet: Results
	Head Width	Total Length estimations
Taxon	HW (cm)	min	2,5%q	25%q	median	mean	75%q	97,5%q	max	Specimen no
Acynodon_adriaticus	10.62	90.84773786	107.1695963	107.1695963	143.5075338	143.996534	159.4599734	196.6380757	239.2845519	MCSNT 57248
Acynodon_iberoccitanus	11.05	91.04536223	108.3220288	108.3220288	149.115877	148.9342368	164.8552601	202.4341242	265.6748491	ACAP FX1
Agaresuchus_subjuniperus	25.44	175.3544208	211.863594	211.863594	289.7710601	289.7403362	320.3545447	391.9837853	521.8083361	MPZ 2012 288
Albertochampsa_langstoni	14.3	120.0488187	141.4643117	141.4643117	175.859688	175.9050826	188.1907183	220.0400082	250.3879851	SMM P67 15 3
Alligator_mcgrewi	5.08	49.59273307	58.07304824	58.07304824	74.42226953	74.56146148	81.07254494	94.59894359	113.7722018	AMNH 7303
Alligator_mefferdi	20	169.0077848	193.9798612	193.9798612	225.7380026	226.1304462	238.0019466	266.5424553	298.2788951	AMNH 7016
Alligator_olseni	13.78	123.3023183	140.0748925	140.0748925	165.940881	165.581843	175.6404739	194.4613046	208.5121404	MCZ 1887
Alligator_prenasalis	16.78	142.351768	160.9827928	160.9827928	194.6075628	194.3679452	206.8050853	235.2858945	287.0034178	SDSM 243
Alligator_thomsoni	24.64	199.6276285	223.1176766	223.1176766	264.4636939	264.1510818	279.8011438	315.8116492	370.8761906	TMM 31219 233
Allodaposuchus_precedens	34.76	224.0997411	278.0270156	278.0270156	373.8681886	374.8181444	416.2254768	503.2208762	695.8054252	MMS VBN 12 10A
Allognathosuchus_polyodon	13.6	111.0377527	131.2208363	131.2208363	167.1821733	167.4307924	182.3485326	212.2309886	257.7611823	AMNH 6049
Allognathosuchus_wartheni	6.12	57.19844072	68.66506418	68.66506418	88.06634823	88.24887149	95.6301056	112.7049397	137.6817341	YPM-PU 16989
Arambourgia_gaudryi	6.43	58.19665254	70.68526131	70.68526131	91.80491892	91.85328184	100.3070156	119.6765434	144.938035	MNHN QU 17155
Arenysuchus_gascabadiolorum	10.86	86.21643762	106.4599005	106.4599005	146.6237186	146.6114506	163.8346843	199.3999756	254.1860834	ELI 1
Asiatosuchus_depressifrons	37.3	242.7705291	306.5976081	306.5976081	403.6861004	403.8691681	442.5751421	531.6778265	647.3601774	IRSNB R251
Asiatosuchus_germanicus	32.4	184.7599022	268.3597312	268.3597312	357.771504	358.7937974	395.8097086	478.5514973	643.6047432	HLMD-Me 5345
Australosuchus_clarkae	15.33	116.8721448	150.0757148	150.0757148	200.9853527	201.2559275	222.6503027	274.279842	378.1453133	QM F16788
Bernissartia_fagesii	6.25	63.74081936	75.13379684	75.13379684	94.5856969	94.54442928	102.6680041	118.4333822	143.6325711	IRSNB R46
Borealosuchus_acutidentatus	21.45	132.5429517	181.8415303	181.8415303	252.8230188	252.4177878	281.3738037	342.551585	460.2952813	NMC 8544
Borealosuchus_formidabilis	34.83	189.1874576	265.0662443	265.0662443	371.2249998	372.8922154	415.9813411	513.8869093	683.3110702	SMM P75 22 29
Borealosuchus_griffthi	19.52	118.3912063	172.1508502	172.1508502	234.6925284	234.1640853	261.5204229	322.0646013	413.2177796	UALVP 40955
Borealosuchus_sternbergii	18.87	120.0922741	170.5965029	170.5965029	228.436506	228.8130346	254.4119966	311.4755219	413.8128298	USNM 6533
Borealosuchus_wilsoni	20.56	132.1065103	173.7266535	173.7266535	245.2979885	244.0784409	273.3324921	338.8943265	468.1910897	AMNH 7637
Bottosaurus_harlani	43.79	277.4291851	342.391031	342.391031	411.7649118	412.3498077	438.2175035	503.4433572	602.0986596	NJSM 11265
Boverisuchus_magnifrons	12.47	89.52031135	120.8178901	120.8178901	163.8699935	163.8366476	181.9056348	220.8643944	267.9759758	GMH XXXVI 274
Boverisuchus_vorax	24.04	158.0132478	204.964543	204.964543	277.9325846	277.6410951	307.9952176	375.7216906	467.991545	FMNH PR399
Brachychampsa_montana	21.93	161.2640011	196.7822894	196.7822894	247.7339681	247.4683794	266.5837708	315.1816979	366.0222456	UCMP 133901
Brachyuranochampsa_eversolei	21.9	162.3604651	194.7089196	194.7089196	263.3842286	263.5528196	291.2769005	355.2287546	463.1636287	CM 9372
Brochuchus_pigotti	15.98	136.4423653	157.2532311	157.2532311	187.9534821	187.9109522	199.3341097	227.9154873	257.5266671	Conrad et al. 2013
Caiman_brevirostris	14.6	112.0372223	137.0878137	137.0878137	168.257054	168.9631622	182.0605291	208.6337194	268.9593228	UFAC 5388
Caiman_wannlangstoni	18.24	139.7259909	162.795926	162.795926	202.7008972	202.0311585	218.2479774	249.7591829	301.8751328	MUSM 2377
Ceratosuchus_burdoshi	3.65	35.4767958	44.68994271	44.68994271	58.43663788	58.50272139	64.32735327	78.20282419	91.24780195	FMNH P15576
Chinatichampsus_wilsonorum	15.43	119.0407739	141.629539	141.629539	184.7898783	184.9651351	202.3134144	241.7786793	279.5382831	TMM 45911-1
Crocodylus_affinis	33.72	234.1156009	279.7717695	279.7717695	371.5172945	373.1753276	410.7730321	492.2350005	639.1700053	YPM 1345
Crocodylus_megarhinus	34	208.8932694	278.3943493	278.3943493	379.1505798	377.9904261	421.678363	514.3991383	668.4587974	AMN 5061
Deinosuchus_riograndensis	60.4	381.5733731	434.5537917	434.5537917	580.5383708	580.9382704	643.8295137	766.7644828	1050.914204	TMM 43620-1
Deinosuchus_schwimmeri	48	315.0157061	366.9186804	366.9186804	483.6960092	483.2804238	533.662985	637.4602595	764.720199	MMNS VP-256
Diplocynodon_darwini	13.49	93.30454521	123.394793	123.394793	174.385706	174.0537687	195.0705622	247.9400187	312.3784732	SMF-Me 900
Diplocynodon_deponiae	7.23	54.86261887	75.52042391	75.52042391	106.0454133	105.6965254	119.2785804	148.3318008	199.9450568	SMF-Me 2609
Diplocynodon_hantoniensis	25.61	160.7094465	206.4573621	206.4573621	292.092825	291.948468	330.2980696	416.1431867	588.6125879	NHMUK OR 30392
Diplocynodon_muelleri	7.23	45.35732307	73.68233883	73.68233883	105.8340274	105.5891306	119.3508736	152.7234187	185.3236114	Spa-4
Diplocynodon_ratelli	15.45	98.43911201	134.925111	134.925111	193.4808446	194.0971881	221.0526811	277.8044392	415.6592521	MNHN SG 539
Diplocynodon_remensis	20.21	135.0790529	176.3449574	176.3449574	240.0152739	241.5020893	267.9699725	334.1507921	409.2538182	MNHN F BR 13105
Diplocynodon_tormis	9.4	68.58152284	90.56500435	90.56500435	130.6519647	130.2402609	146.5515802	182.7467668	254.6346682	IPS-9001
Dollosuchoides_densmorei	20.4	171.6090194	193.1499735	193.1499735	255.488859	255.9201362	280.4641925	332.8532948	399.6415818	IRSNB 1748
Dongnanosuchus_hsui	14.95	114.9911162	140.0913102	140.0913102	184.3681743	184.7381811	203.376975	247.158695	343.6990965	DM000001-F000001
Eosuchus_lerichei	17.68	165.3067034	193.7056826	193.7056826	241.4112591	242.3922841	262.7359008	307.5860601	344.6963279	IRSNB R48
Eosuchus_minor	16.05	142.9383739	176.6337719	176.6337719	223.089628	223.5478819	242.1782922	281.9039592	336.0459463	USNM 299730
Eothoracosaurus_mississippiensis	39.78	337.5003872	381.1751239	381.1751239	470.56182	469.7806122	502.9616247	577.8001601	665.3050214	MSU 3293
Euthecodon_arambourgi	11.23	104.5742278	119.2839919	133.0328817	141.4357221	141.7082786	150.619042	169.3162448	195.6862119	KNM-LT 23177
Globidentosuchus_brachyrostris	15.34	118.6455145	135.5441288	135.5441288	183.574774	183.5882197	203.5794699	250.7903283	321.8962323	AMU-CURS-222
Gnatusuchus_pebasensis	21.6	140.4030184	178.6705144	178.6705144	241.8640086	241.2330767	268.3307264	320.8331223	426.364726	MUSM-990
Gryposuchus_colombianus	41.82	398.2913026	484.7407274	484.7407274	581.027154	579.7582002	614.9447045	698.8869176	802.2319311	IGM 184696
Hassiacosuchus_haupti	8.95	76.08913777	90.90603537	90.90603537	119.7806711	119.5352697	130.9885471	154.9510012	194.3427482	HLMD-Me 1435
Iharkutosuchus_makadii	5.06	46.15976171	59.33938972	59.33938972	79.79490758	79.63983939	87.97420508	106.6488379	137.369355	MTM 2006 52 1
Jiangxisuchus_nankangensis	13.4	115.6187116	134.7099418	134.7099418	168.6841605	169.1363629	182.2518765	215.3682527	255.6921268	IVPP V 19125
Kambara_implexidens	15.94	126.3187703	158.8961763	158.8961763	207.5346757	207.0062034	226.0849304	271.0593062	366.7047485	QMF29662
Kuttanacaiman_iquitosensis	15.82	105.8359283	131.8683002	131.8683002	183.6991317	184.1357693	203.6494671	251.3625911	329.2942661	MUSM-1490
La_venta_Caiman	24.88	178.9159118	209.5926278	209.5926278	259.9481613	259.5052632	280.6650655	318.3636539	424.5697916	UCMP-39978
Leidyosuchus_canadensis	21.69	133.1925417	193.7083908	193.7083908	256.8001526	257.0037866	282.6710698	337.7622754	422.7710134	CMN 8543
Lohuecosuchus_mechinorum	17.25	131.053543	155.996909	155.996909	213.8272604	213.0729111	235.7272073	288.5700948	397.9720872	MDE CM 616
Lohuecosuchus_megadontos	25.18	164.7697337	214.5501239	214.5501239	289.3362065	288.8003511	320.008947	392.4681978	481.5137276	HUE 02920
Maomingosuchus_petrolicus	15.66	143.6691536	168.580122	168.580122	217.8027725	216.8689247	235.9767113	275.1953816	341.1173392	DM F0001
Mourasuchus_amazonensis	59	348.9159839	401.2314882	401.2314882	521.6027037	521.1354631	571.5335666	673.602683	863.4341829	DGM-526-R
Mourasuchus_arendsi	45.2	290.3281166	325.6990257	325.6990257	418.5522565	420.6089325	459.3606862	541.0960586	666.5421558	CIAAP-1297
Mourasuchus_atopus	27	185.6575201	221.0557344	221.0557344	276.9687083	277.5963518	300.7658868	353.197996	424.0642711	UCMP-38012
Navajosuchus_mooki	15.4	128.0376143	148.7790177	148.7790177	184.9310042	185.0416195	199.5752188	232.5551435	283.8536491	AMNH 6780
Orientalosuchus_naduongensis	16.1	114.785769	147.0701534	147.0701534	195.4126596	195.5957877	215.0410993	261.1462673	342.4668924	GPIT RE 09761
Pachycheilosuchus_trinquei	6.07	61.49019193	70.75776959	70.75776959	91.68600181	91.83694905	99.93462818	119.0096818	149.0710197	SMU 75281-75286
Pietraroiasuchus_ormezzanoi	6.81	70.44102479	78.35749169	78.35749169	100.7186859	100.9205164	109.4169397	129.9094915	156.7229707	PC-1
Piscogavialis_jugaliperforatus	33.42	337.8839503	397.2161287	397.2161287	484.1955904	483.949469	517.5061777	593.049177	666.8611248	SMNK PAL 1282
Planocrania_datangensis	8.08	71.23747158	85.1179914	85.1179914	115.5830137	115.6067095	127.4382445	155.8818325	196.6528817	IVPP V5016
Planocrania_hengdongensis	5.53	50.64539127	62.95435794	62.95435794	85.286514	85.4557667	94.87653143	116.9593321	141.9681022	IVPP V6079
Procaimanoidea_kayi	6.56	60.68169261	72.74080861	72.74080861	93.57741946	93.46493289	101.9940697	121.5840424	140.7227263	CM 9600
Procaimanoidea_utahensis	5.31	47.94235268	59.62026565	59.62026565	78.49624117	78.54685542	86.25088353	103.1458426	117.0748054	USNM 15996
Prodiplocynodon_langi	37.88	258.7116254	314.5360431	314.5360431	402.9178713	404.1172595	444.1098768	524.7979246	604.940862	IMG 5557
Purussaurus_brasiliensis	98	535.0774282	595.9300069	595.9300069	783.054438	781.309559	860.5425503	1028.097609	1382.171601	UFAC-1403
Purussaurus_mirandai	78.6	438.1777876	492.5415482	492.5415482	655.1702498	654.9233747	718.9251677	855.4977208	1212.291645	CIAAP-1369
Purussaurus_neivensis	50.1	314.7471739	359.9038533	359.9038533	457.5453604	457.9250579	498.59193	587.9088568	701.5597102	UCMP-39704
Rimasuchus_lloydi	47.75	322.1398064	365.8506581	365.8506581	452.8752849	451.1408064	482.8384575	552.1658237	604.4546023	KNM ER 1682
Shamosuchus_djadochtaensis	9.25	72.07593819	97.45099525	97.45099525	128.6660482	128.5374094	141.1343057	170.1546114	213.3213292	IGM 100/1195
Stangerochampsa_mccabei	14.48	105.1803896	140.0767673	140.0767673	178.3246415	177.8523575	192.8415833	222.6003602	254.0844563	RTMP.86.61.1
Thecachampsa_antiqua	44.01	289.0367552	351.3299279	351.3299279	483.7119724	483.833817	540.7332124	670.862899	817.6562841	USNM 25243
Thoracosaurus_macrorhynchus	24.5	199.5762154	259.2780543	259.2780543	318.5589574	317.4914295	339.9009597	388.7723278	446.9291682	RGM 12458
Toyotamaphimeia_machikanensis	50.76	419.848967	477.9980922	477.9980922	571.425292	570.8307961	606.7399152	683.9600305	793.7691944	MOUF0000I
Trilophosuchus_rackhami	6.2	54.3807941	70.20573684	70.20573684	97.40454948	97.08344723	108.048995	133.9503891	239.7420934	QMF16856
Tsoabichi_greenriverensis	7.44	66.60564018	80.10620721	80.10620721	99.82537707	100.0408978	108.2387002	126.1878276	141.9847748	TMM.42509-1
Voay_robustus	22.37	166.0536416	199.4634302	199.4634302	239.164924	239.1444552	254.007229	288.9195948	327.2853277	MCZ 1006
Wannaganosuchus_brachymanus	13.26	112.8204618	129.5786028	129.5786028	165.3276892	164.7851246	178.0973908	204.6850693	280.9088853	SMM P76.28.247
