# Supplementary material for: Expanded phylogeny elucidates Deinosuchus relationships, crocodylian osmoregulation and body-size evolution
Source: Commun Biol. 2025 Apr 23;8:611. doi: 10.1038/s42003-025-07653-4 (PMC12018936; doi:10.1038/s42003-025-07653-4)
Supplement: Supplementary file 4 — Supplementary Data 2 [file 42003_2025_7653_MOESM4_ESM.zip › Supplementary Data 2/README.txt]

Information for running the body size estimates for Walter et al. “Expanded phylogeny elucidates Deinosuchus relationships, crocodylian osmoregulation and body-size evolution”

The "Supplementary Data 2" contains all the results and scripts of time-scaling the Alligatoroidea tree and body size estimations. Below is the step-by-step procedure for running the analyses.


Step 1:
Time scaling before estimate body size

Folder "1. R Code - time scaling" contains the following files:
	File "topology2.tre" was built in Mesquite.
	File "taxon ages.txt" contains the age information of all the species of the topology, extracted using the Paleobiology Database and the literature.
Follow the instructions within R script “Script – time-scaling Alligatoroidea tree.R” to time-scale the tree.


Step 2:
Estimating body size

Folder "2. R Code - body size" contains files of extant crocodilian specimens from Paiva et al. (2022), and results of the body size estimates. This method is based on the approach adapted by Paiva et al. (2022), which presents an updated methodology initially developed by O'Brien et al. (2019).
Follow the R script “Script - body size estimates.R”.


The folder "3. Data and Results" contains the file "Table S1" which has all the information of the species used in the analysis, with their respective specimen numbers, head width measurements, and the body sizes with confidence intervals.
